# Supplementary material for: De Novo Assembly of the Peanut (Arachis hypogaea L.) Seed Transcriptome Revealed Candidate Unigenes for Oil Accumulation Pathways
Source: PLoS One. 2013 Sep 10;8(9):e73767. doi: 10.1371/journal.pone.0073767 (PMC3769373; doi:10.1371/journal.pone.0073767)
Supplement: Table S4 — The list of 606-3 vs. 12-3 differentially expressed Unigenes (FDR<=0.001 and |log2Ratio| > =1). (XLS) [file pone.0073767.s005.xls]

## Sheet: Sheet1
Table S4
geneID	gene Length	606_3_rawreads(6629111)	12_3_rawreads(8130254)	606_3_RPKM	12_3_RPKM	log2(12_3_RPKM/606_3_RPKM)	up/down	pvalue	FDR
Unigene1481	914	1598	0	263.74	0	-18.0088	Down	0	0
Unigene32243	1004	685	0	102.92	0	-16.6512	Down	0	0
Unigene32560	690	420	0	91.8216	0	-16.4865	Down	0	0
Unigene50548	428	222	0	78.2445	0	-16.2557	Down	0	0
Unigene6857	1098	537	0	73.7763	0	-16.1709	Down	0	0
Unigene1462	245	69	0	42.4842	0	-15.3746	Down	0	0
Unigene39505	934	255	0	41.1849	0	-15.3298	Down	0	0
Unigene54779	289	72	0	37.582	0	-15.1978	Down	0	0
Unigene36469	560	128	0	34.48	0	-15.0735	Down	0	0
Unigene37001	1245	272	0	32.9567	0	-15.0083	Down	0	0
Unigene25982	401	77	0	28.9662	0	-14.8221	Down	0	0
Unigene38588	599	96	0	24.1763	0	-14.5613	Down	0	0
Unigene3908	317	50	0	23.7933	0	-14.5383	Down	0	0
Unigene50163	451	69	0	23.079	0	-14.4943	Down	0	0
Unigene59081	359	54	0	22.6905	0	-14.4698	Down	0	0
Unigene58056	382	57	0	22.509	0	-14.4582	Down	0	0
Unigene54855	436	65	0	22.4891	0	-14.4569	Down	0	0
Unigene58206	586	84	0	21.6235	0	-14.4003	Down	0	0
Unigene19604	927	129	0	20.992	0	-14.3576	Down	0	0
Unigene1546	295	41	0	20.9656	0	-14.3557	Down	0	0
Unigene55975	504	67	0	20.0534	0	-14.2916	Down	0	0
Unigene247	363	48	0	19.9471	0	-14.2839	Down	0	0
Unigene58399	364	46	0	19.0634	0	-14.2185	Down	0	0
Unigene56040	609	73	0	18.0822	0	-14.1423	Down	0	0
Unigene51111	506	57	0	16.993	0	-14.0527	Down	0	0
Unigene1021	419	45	0	16.2011	0	-13.9838	Down	0	0
Unigene53831	1020	109	0	16.1202	0	-13.9766	Down	0	0
Unigene4902	321	34	0	15.9779	0	-13.9638	Down	0	0
Unigene48030	597	62	0	15.6661	0	-13.9354	Down	0	0
Unigene58122	337	35	0	15.6669	0	-13.9354	Down	0	0
Unigene1001	208	21	0	15.23	0	-13.8946	Down	0	0
Unigene58370	378	38	0	15.1648	0	-13.8884	Down	0	0
Unigene4216	329	32	0	14.6723	0	-13.8408	Down	0	0
Unigene58575	301	29	0	14.5337	0	-13.8271	Down	0	0
Unigene49690	866	83	0	14.4579	0	-13.8196	Down	0	0
Unigene58126	283	27	0	14.392	0	-13.813	Down	0	0
Unigene49545	2265	209	0	13.9195	0	-13.7648	Down	0	0
Unigene53685	482	42	0	13.1446	0	-13.6822	Down	0	0
Unigene56755	291	25	0	12.9596	0	-13.6617	Down	0	0
Unigene58327	564	47	0	12.5708	0	-13.6178	Down	0	0
Unigene55821	396	32	0	12.1899	0	-13.5734	Down	0	0
Unigene1207	632	51	0	12.173	0	-13.5714	Down	0	0
Unigene1010	348	28	0	12.1373	0	-13.5672	Down	0	0
Unigene28645	482	38	0	11.8927	0	-13.5378	Down	0	0
Unigene786	285	22	0	11.6445	0	-13.5074	Down	0	0
Unigene54212	289	22	0	11.4834	0	-13.4873	Down	0	0
Unigene56076	513	39	0	11.4681	0	-13.4853	Down	0	0
Unigene47435	411	31	0	11.378	0	-13.474	Down	0	0
Unigene36331	511	38	0	11.2178	0	-13.4535	Down	0	0
Unigene2051	229	17	0	11.1985	0	-13.451	Down	0	0
Unigene55348	338	25	0	11.1575	0	-13.4457	Down	0	0
Unigene28419	921	68	0	11.1377	0	-13.4432	Down	0	0
Unigene991	258	19	0	11.1091	0	-13.4395	Down	0	0
Unigene50832	462	34	0	11.1015	0	-13.4385	Down	0	0
Unigene53104	956	69	0	10.8877	0	-13.4104	Down	0	0
Unigene41789	402	29	0	10.8822	0	-13.4097	Down	0	0
Unigene602	222	16	0	10.8721	0	-13.4083	Down	0	0
Unigene4355	306	22	0	10.8454	0	-13.4048	Down	0	0
Unigene58898	363	26	0	10.8047	0	-13.3994	Down	0	0
Unigene29527	1296	92	0	10.7085	0	-13.3865	Down	0	0
Unigene51805	283	20	0	10.6608	0	-13.38	Down	0	0
Unigene54659	538	38	0	10.6548	0	-13.3792	Down	0	0
Unigene51049	317	22	0	10.4691	0	-13.3538	Down	0	0
Unigene51476	202	14	0	10.4549	0	-13.3519	Down	0	0
Unigene43945	550	38	0	10.4223	0	-13.3474	Down	0	0
Unigene2085	234	16	0	10.3145	0	-13.3324	Down	0	0
Unigene6908	298	20	0	10.1241	0	-13.3055	Down	0	0
Unigene1030	330	22	0	10.0567	0	-13.2959	Down	0	0
Unigene57718	288	19	0	9.9519	0	-13.2808	Down	0	0
Unigene577	243	16	0	9.9325	0	-13.2779	Down	0	0
Unigene28256	904	59	0	9.8453	0	-13.2652	Down	0	0
Unigene4726	247	16	0	9.7716	0	-13.2544	Down	0	0
Unigene936	248	16	0	9.7322	0	-13.2486	Down	0	0
Unigene51926	558	36	0	9.7322	0	-13.2486	Down	0	0
Unigene2039	295	19	0	9.7157	0	-13.2461	Down	0	0
Unigene4258	281	18	0	9.663	0	-13.2383	Down	0	0
Unigene1805	236	15	0	9.5879	0	-13.227	Down	0	0
Unigene57650	331	21	0	9.5705	0	-13.2244	Down	0	0
Unigene57767	490	31	0	9.5436	0	-13.2203	Down	0	0
Unigene861	210	13	0	9.3383	0	-13.1889	Down	0	0
Unigene539	298	18	0	9.1117	0	-13.1535	Down	0	0
Unigene610	779	47	0	9.1013	0	-13.1519	Down	0	0
Unigene53057	200	12	0	9.051	0	-13.1439	Down	0	0
Unigene55628	284	17	0	9.0297	0	-13.1405	Down	0	0
Unigene56180	436	26	0	8.9956	0	-13.135	Down	0	0
Unigene58403	371	22	0	8.9453	0	-13.1269	Down	0	0
Unigene1810	220	13	0	8.9139	0	-13.1218	Down	0	0
Unigene56869	491	29	0	8.9097	0	-13.1212	Down	0	0
Unigene1199	356	21	0	8.8984	0	-13.1193	Down	0	0
Unigene57098	290	17	0	8.8429	0	-13.1103	Down	0	0
Unigene47819	758	44	0	8.7565	0	-13.0961	Down	0	0
Unigene627	224	13	0	8.7547	0	-13.0958	Down	0	0
Unigene54026	226	13	0	8.6772	0	-13.083	Down	0	0
Unigene783	525	30	0	8.62	0	-13.0735	Down	0	0
Unigene59083	350	20	0	8.62	0	-13.0735	Down	0	0
Unigene1895	298	17	0	8.6055	0	-13.071	Down	0	0
Unigene51971	650	37	0	8.5868	0	-13.0679	Down	0	0
Unigene4599	229	13	0	8.5635	0	-13.064	Down	0	0
Unigene755	530	30	0	8.5387	0	-13.0598	Down	0	0
Unigene596	232	13	0	8.4528	0	-13.0452	Down	0	0
Unigene2641	250	14	0	8.4476	0	-13.0443	Down	0	0
Unigene4315	304	17	0	8.4357	0	-13.0423	Down	0	0
Unigene54340	269	15	0	8.4117	0	-13.0382	Down	0	0
Unigene914	324	18	0	8.3805	0	-13.0328	Down	0	0
Unigene52476	252	14	0	8.3805	0	-13.0328	Down	0	0
Unigene56543	450	25	0	8.3805	0	-13.0328	Down	0	0
Unigene4061	381	21	0	8.3146	0	-13.0214	Down	0	0
Unigene58524	274	15	0	8.2582	0	-13.0116	Down	0	0
Unigene1889	262	14	0	8.0607	0	-12.9767	Down	0	0
Unigene47869	356	19	0	8.051	0	-12.975	Down	0	0
Unigene1249	339	18	0	8.0097	0	-12.9675	Down	0	0
Unigene1718	302	16	0	7.992	0	-12.9643	Down	0	0
Unigene211	247	13	0	7.9395	0	-12.9548	Down	0	0
Unigene827	229	12	0	7.9048	0	-12.9485	Down	0	0
Unigene34363	501	26	0	7.8285	0	-12.9345	Down	0	0
Unigene1864	347	18	0	7.8251	0	-12.9339	Down	0	0
Unigene49525	408	21	0	7.7643	0	-12.9226	Down	0	0
Unigene1845	292	15	0	7.7491	0	-12.9198	Down	0	0
Unigene51660	333	17	0	7.701	0	-12.9108	Down	0	0
Unigene1822	336	17	0	7.6323	0	-12.8979	Down	0	0
Unigene2592	219	11	0	7.5769	0	-12.8874	Down	0	0
Unigene1996	259	13	0	7.5716	0	-12.8864	Down	0	0
Unigene17800	241	12	0	7.5112	0	-12.8748	Down	0	0
Unigene1241	404	20	0	7.4678	0	-12.8665	Down	0	0
Unigene59173	263	13	0	7.4565	0	-12.8643	Down	0	0
Unigene1944	243	12	0	7.4494	0	-12.8629	Down	0	0
Unigene51541	952	47	0	7.4474	0	-12.8625	Down	0	0
Unigene4195	326	16	0	7.4037	0	-12.854	Down	0	0
Unigene52749	265	13	0	7.4002	0	-12.8533	Down	0	0
Unigene798	308	15	0	7.3466	0	-12.8429	Down	0	0
Unigene56983	329	16	0	7.3362	0	-12.8408	Down	0	0
Unigene53574	288	14	0	7.333	0	-12.8402	Down	0	0
Unigene56005	371	18	0	7.3189	0	-12.8374	Down	4e-307	1.5039e-304
Unigene579	227	11	0	7.3099	0	-12.8356	Down	5.1931e-303	1.9391e-300
Unigene744	372	18	0	7.2992	0	-12.8335	Down	3.447e-300	1.2784e-297
Unigene2025	269	13	0	7.2901	0	-12.8317	Down	5.5938e-300	2.0607e-297
Unigene2565	269	13	0	7.2901	0	-12.8317	Down	9.7141e-289	3.5548e-286
Unigene57135	314	15	0	7.2062	0	-12.815	Down	1.5027e-288	5.4626e-286
Unigene44522	377	18	0	7.2024	0	-12.8143	Down	7.3218e-286	2.6268e-283
Unigene56760	357	17	0	7.1833	0	-12.8104	Down	2.7051e-284	9.6418e-282
Unigene3393	235	11	0	7.0611	0	-12.7857	Down	9.5205e-279	3.3715e-276
Unigene55059	260	12	0	6.9623	0	-12.7653	Down	1.5153e-274	5.3317e-272
Unigene40027	1178	54	0	6.915	0	-12.7555	Down	2.994e-274	1.0468e-271
Unigene2569	284	13	0	6.9051	0	-12.7534	Down	2.2726e-273	7.8952e-271
Unigene52697	395	18	0	6.8742	0	-12.747	Down	5.3158e-268	1.8237e-265
Unigene1970	268	12	0	6.7545	0	-12.7216	Down	1.3416e-267	4.5739e-265
Unigene58918	247	11	0	6.718	0	-12.7138	Down	1.0177e-266	3.4484e-264
Unigene2617	270	12	0	6.7044	0	-12.7109	Down	1.5765e-265	5.3089e-263
Unigene569	519	23	0	6.6851	0	-12.7067	Down	2.2545e-265	7.5458e-263
Unigene2537	407	18	0	6.6715	0	-12.7038	Down	6.0817e-262	2.0232e-259
Unigene15126	249	11	0	6.664	0	-12.7022	Down	3.0289e-261	1.0016e-258
Unigene1872	340	15	0	6.6551	0	-12.7002	Down	3.4688e-261	1.1402e-258
Unigene49286	456	20	0	6.6162	0	-12.6918	Down	1.1054e-260	3.6118e-258
Unigene210	639	28	0	6.61	0	-12.6904	Down	5.5863e-260	1.8144e-257
Unigene55543	299	13	0	6.5587	0	-12.6792	Down	1.1119e-254	3.5902e-252
Unigene59064	277	12	0	6.535	0	-12.674	Down	1.2971e-254	4.1636e-252
Unigene59053	254	11	0	6.5329	0	-12.6735	Down	7.7059e-252	2.445e-249
Unigene492	301	13	0	6.5151	0	-12.6696	Down	3.0027e-251	9.4726e-249
Unigene54053	256	11	0	6.4818	0	-12.6622	Down	3.3043e-251	1.0364e-248
Unigene56141	491	21	0	6.4518	0	-12.6555	Down	5.8514e-250	1.8249e-247
Unigene3570	306	13	0	6.4087	0	-12.6458	Down	1.5207e-249	4.716e-247
Unigene56996	473	20	0	6.3784	0	-12.639	Down	2.1624e-247	6.6684e-245
Unigene4079	308	13	0	6.367	0	-12.6364	Down	5.6162e-244	1.7222e-241
Unigene17439	380	16	0	6.3516	0	-12.6329	Down	3.4946e-241	1.0657e-238
Unigene59163	309	13	0	6.3464	0	-12.6317	Down	1.5359e-238	4.6577e-236
Unigene2023	547	23	0	6.3429	0	-12.6309	Down	1.6555e-238	4.9929e-236
Unigene586	310	13	0	6.326	0	-12.6271	Down	7.1569e-232	2.1467e-229
Unigene4068	287	12	0	6.3073	0	-12.6228	Down	1.8668e-230	5.5691e-228
Unigene609	359	15	0	6.3029	0	-12.6218	Down	5.9164e-229	1.7554e-226
Unigene6030	264	11	0	6.2854	0	-12.6178	Down	4.5035e-227	1.3291e-224
Unigene54962	385	16	0	6.2691	0	-12.614	Down	1.0078e-226	2.9583e-224
Unigene59049	290	12	0	6.2421	0	-12.6078	Down	9.8729e-221	2.8826e-218
Unigene57679	465	19	0	6.1638	0	-12.5896	Down	8.3865e-219	2.4357e-216
Unigene46540	985	40	0	6.1259	0	-12.5807	Down	2.3767e-217	6.8304e-215
Unigene52379	296	12	0	6.1155	0	-12.5783	Down	9.2536e-216	2.6182e-213
Unigene5669	395	16	0	6.1104	0	-12.5771	Down	1.2501e-215	3.5191e-213
Unigene55700	325	13	0	6.034	0	-12.5589	Down	3.4053e-215	9.5368e-213
Unigene626	302	12	0	5.994	0	-12.5493	Down	3.6784e-213	1.0249e-210
Unigene4074	403	16	0	5.9891	0	-12.5481	Down	1.2354e-212	3.4249e-210
Unigene4204	354	14	0	5.9658	0	-12.5425	Down	1.2496e-211	3.4467e-209
Unigene5800	408	16	0	5.9157	0	-12.5303	Down	1.8145e-211	4.9801e-209
Unigene40767	357	14	0	5.9157	0	-12.5303	Down	2.6165e-210	7.1455e-208
Unigene58292	485	19	0	5.9096	0	-12.5288	Down	9.7828e-210	2.6583e-207
Unigene3337	361	14	0	5.8501	0	-12.5142	Down	3.0307e-209	8.195e-207
Unigene4428	284	11	0	5.8428	0	-12.5124	Down	3.0802e-209	8.2881e-207
Unigene53843	311	12	0	5.8206	0	-12.507	Down	5.5988e-209	1.4991e-206
Unigene722	289	11	0	5.7417	0	-12.4873	Down	6.5567e-209	1.7471e-206
Unigene58811	424	16	0	5.6924	0	-12.4748	Down	1.8854e-208	4.9997e-206
Unigene44576	2175	82	0	5.6872	0	-12.4735	Down	3.1121e-206	8.1735e-204
Unigene57142	295	11	0	5.6249	0	-12.4576	Down	2.2268e-204	5.8206e-202
Unigene4384	410	15	0	5.5189	0	-12.4302	Down	4.4461e-203	1.1566e-200
Unigene1921	440	16	0	5.4854	0	-12.4214	Down	1.4567e-202	3.7717e-200
Unigene4294	441	16	0	5.473	0	-12.4181	Down	3.9849e-202	1.0269e-199
Unigene58369	388	14	0	5.443	0	-12.4102	Down	7.3516e-202	1.8857e-199
Unigene55259	308	11	0	5.3875	0	-12.3954	Down	1.4277e-201	3.6451e-199
Unigene56106	986	35	0	5.3547	0	-12.3866	Down	5.1737e-199	1.3148e-196
Unigene56759	396	14	0	5.3331	0	-12.3808	Down	5.7212e-197	1.4406e-194
Unigene27	513	18	0	5.293	0	-12.3699	Down	2.7928e-196	6.9999e-194
Unigene48217	399	14	0	5.293	0	-12.3699	Down	4.6508e-196	1.1604e-193
Unigene48277	601	21	0	5.271	0	-12.3639	Down	8.1633e-196	2.0276e-193
Unigene276	345	12	0	5.2469	0	-12.3572	Down	2.3747e-194	5.8716e-192
Unigene2108	317	11	0	5.2345	0	-12.3538	Down	1.0582e-193	2.5932e-191
Unigene47044	319	11	0	5.2017	0	-12.3448	Down	1.4246e-193	3.4754e-191
Unigene4161	436	15	0	5.1898	0	-12.3415	Down	7.7198e-192	1.875e-189
Unigene54178	323	11	0	5.1373	0	-12.3268	Down	1.1656e-190	2.8185e-188
Unigene47382	354	12	0	5.1136	0	-12.3201	Down	8.0438e-188	1.9365e-185
Unigene57130	414	14	0	5.1012	0	-12.3166	Down	9.6409e-187	2.3109e-184
Unigene17387	567	19	0	5.0549	0	-12.3035	Down	2.8523e-184	6.8073e-182
Unigene1991	359	12	0	5.0423	0	-12.2999	Down	3.0214e-183	7.1795e-181
Unigene3213	359	12	0	5.0423	0	-12.2999	Down	2.1204e-182	5.0168e-180
Unigene45722	781	26	0	5.0219	0	-12.294	Down	6.5014e-179	1.5251e-176
Unigene58741	394	13	0	4.9773	0	-12.2811	Down	1.4138e-177	3.3023e-175
Unigene568	365	12	0	4.9594	0	-12.2759	Down	2.1955e-177	5.1065e-175
Unigene51114	913	30	0	4.9567	0	-12.2752	Down	2.8937e-175	6.7021e-173
Unigene59217	460	15	0	4.919	0	-12.2641	Down	1.1012e-174	2.5398e-172
Unigene53571	430	14	0	4.9114	0	-12.2619	Down	4.089e-174	9.3913e-172
Unigene4332	338	11	0	4.9093	0	-12.2613	Down	5.8053e-174	1.3277e-171
Unigene26851	530	17	0	4.8386	0	-12.2404	Down	5.2853e-173	1.2038e-170
Unigene328	343	11	0	4.8377	0	-12.2401	Down	5.7621e-172	1.307e-169
Unigene51148	629	20	0	4.7965	0	-12.2278	Down	6.8582e-171	1.5492e-168
Unigene23491	852	27	0	4.7805	0	-12.2229	Down	1.7971e-169	4.0262e-167
Unigene2179	348	11	0	4.7682	0	-12.2192	Down	2.9128e-169	6.4994e-167
Unigene21334	794	25	0	4.7497	0	-12.2136	Down	1.5674e-168	3.4832e-166
Unigene1060	541	17	0	4.7402	0	-12.2107	Down	4.7053e-168	1.0414e-165
Unigene57284	385	12	0	4.7018	0	-12.199	Down	4.7704e-168	1.0516e-165
Unigene40322	483	15	0	4.6848	0	-12.1938	Down	1.2934e-166	2.8398e-164
Unigene55663	356	11	0	4.6611	0	-12.1865	Down	1.1759e-164	2.5715e-162
Unigene47320	491	15	0	4.6084	0	-12.1701	Down	1.8699e-163	4.0731e-161
Unigene17235	364	11	0	4.5586	0	-12.1544	Down	4.8133e-163	1.0443e-160
Unigene55064	503	15	0	4.4985	0	-12.1352	Down	7.831e-163	1.6923e-160
Unigene4450	537	16	0	4.4946	0	-12.134	Down	2.3345e-162	5.0253e-160
Unigene860	370	11	0	4.4847	0	-12.1308	Down	4.3321e-162	9.2888e-160
Unigene3430	404	12	0	4.4807	0	-12.1295	Down	7.4166e-161	1.5841e-158
Unigene56441	708	21	0	4.4744	0	-12.1275	Down	5.2942e-159	1.1264e-156
Unigene58	372	11	0	4.4606	0	-12.123	Down	6.4362e-159	1.364e-156
Unigene3073	782	23	0	4.4368	0	-12.1153	Down	1.0217e-158	2.1571e-156
Unigene54285	447	13	0	4.3871	0	-12.0991	Down	1.213e-157	2.551e-155
Unigene14741	452	13	0	4.3386	0	-12.083	Down	7.6365e-157	1.5999e-154
Unigene166	384	11	0	4.3212	0	-12.0772	Down	9.2949e-157	1.94e-154
Unigene54538	456	13	0	4.3005	0	-12.0703	Down	4.6611e-156	9.6914e-154
Unigene5232	386	11	0	4.2988	0	-12.0697	Down	1.8057e-155	3.7402e-153
Unigene56828	428	12	0	4.2294	0	-12.0462	Down	5.4358e-154	1.1217e-151
Unigene314	468	13	0	4.1903	0	-12.0328	Down	9.9673e-154	2.0491e-151
Unigene1184	549	15	0	4.1216	0	-12.009	Down	1.4351e-153	2.9394e-151
Unigene22209	1058	28	0	3.9922	0	-11.963	Down	6.299e-153	1.2853e-150
Unigene55131	455	12	0	3.9785	0	-11.958	Down	7.4029e-153	1.505e-150
Unigene3576	421	11	0	3.9414	0	-11.9445	Down	8.6031e-153	1.7426e-150
Unigene55548	425	11	0	3.9043	0	-11.9308	Down	5.0636e-152	1.0219e-149
Unigene446	619	16	0	3.8992	0	-11.929	Down	9.6224e-152	1.9347e-149
Unigene51520	1629	42	0	3.8893	0	-11.9253	Down	2.5987e-150	5.206e-148
Unigene1220	466	12	0	3.8845	0	-11.9235	Down	3.1836e-150	6.3546e-148
Unigene29227	978	25	0	3.8561	0	-11.9129	Down	1.3395e-149	2.6641e-147
Unigene5643	431	11	0	3.85	0	-11.9106	Down	1.4766e-149	2.926e-147
Unigene47256	472	12	0	3.8352	0	-11.9051	Down	3.3639e-149	6.642e-147
Unigene54266	515	13	0	3.8079	0	-11.8948	Down	1.0409e-148	2.0478e-146
Unigene29942	1149	29	0	3.8073	0	-11.8946	Down	1.8367e-148	3.6007e-146
Unigene24776	1562	39	0	3.7664	0	-11.879	Down	2.1172e-148	4.1357e-146
Unigene38454	441	11	0	3.7627	0	-11.8776	Down	4.0507e-148	7.8847e-146
Unigene3824	486	12	0	3.7247	0	-11.8629	Down	8.2907e-148	1.6081e-145
Unigene58474	571	14	0	3.6986	0	-11.8528	Down	1.7861e-147	3.4522e-145
Unigene34013	535	13	0	3.6655	0	-11.8398	Down	2.7771e-147	5.3487e-145
Unigene1523	989	24	0	3.6607	0	-11.8379	Down	4.4093e-147	8.4627e-145
Unigene55772	454	11	0	3.655	0	-11.8357	Down	7.1143e-146	1.3607e-143
Unigene6730	544	13	0	3.6049	0	-11.8157	Down	1.1728e-145	2.2353e-143
Unigene56037	819	19	0	3.4996	0	-11.773	Down	1.5252e-145	2.8969e-143
Unigene51105	605	14	0	3.4907	0	-11.7693	Down	3.1773e-145	5.9934e-143
Unigene38550	581	13	0	3.3753	0	-11.7208	Down	1.3923e-144	2.6172e-142
Unigene55230	716	16	0	3.3709	0	-11.7189	Down	3.496e-144	6.5495e-142
Unigene17377	595	13	0	3.2959	0	-11.6865	Down	9.8554e-144	1.8401e-141
Unigene38339	927	20	0	3.2546	0	-11.6683	Down	1.6766e-143	3.1197e-141
Unigene24246	604	13	0	3.2468	0	-11.6648	Down	5.4386e-143	1.0085e-140
Unigene49977	566	12	0	3.1982	0	-11.643	Down	2.7032e-142	4.996e-140
Unigene55849	533	11	0	3.1132	0	-11.6042	Down	4.1068e-142	7.5646e-140
Unigene58940	542	11	0	3.0615	0	-11.58	Down	4.0352e-141	7.4079e-139
Unigene58259	898	4952	2	831.858	0.2739	-11.5685	Down	1.5553e-140	2.8457e-138
Unigene40507	925	18	0	2.9355	0	-11.5194	Down	1.6609e-140	3.0288e-138
Unigene47631	572	11	0	2.901	0	-11.5023	Down	1.7193e-140	3.1249e-138
Unigene56544	679	12	0	2.666	0	-11.3805	Down	2.5767e-140	4.6678e-138
Unigene24186	1311	22	0	2.5314	0	-11.3057	Down	1.9611e-139	3.541e-137
Unigene34344	680	11	0	2.4402	0	-11.2528	Down	7.1655e-139	1.2896e-136
Unigene4257	851	13	0	2.3044	0	-11.1702	Down	7.3171e-139	1.3126e-136
Unigene39708	808	12	0	2.2403	0	-11.1295	Down	9.4226e-139	1.6847e-136
Unigene22135	922	13	0	2.1269	0	-11.0545	Down	1.4818e-138	2.6408e-136
Unigene29556	1136	16	0	2.1246	0	-11.053	Down	2.1126e-138	3.7529e-136
Unigene26744	1608	22	0	2.0639	0	-11.0112	Down	5.1331e-138	9.089e-136
Unigene58846	969	12	0	1.8681	0	-10.8674	Down	8.0672e-138	1.4238e-135
Unigene26811	1788	22	0	1.8561	0	-10.8581	Down	1.3473e-137	2.3704e-135
Unigene16772	1235	12	0	1.4657	0	-10.5174	Down	3.9462e-137	6.9204e-135
Unigene54234	1349	12	0	1.3419	0	-10.3901	Down	7.9449e-137	1.3889e-134
Unigene48113	1134	6124	7	814.642	0.7592	-10.0675	Down	3.1263e-136	5.4478e-134
Unigene21860	2561	18	0	1.0602	0	-10.0501	Down	6.7273e-136	1.1686e-133
Unigene21335	2593	16	0	0.9308	0	-9.8623	Down	2.886e-134	4.9815e-132
Unigene18104	475	1481	2	470.334	0.5179	-9.8268	Down	1.4892e-132	2.5625e-130
Unigene39271	3094	12655	18	617.002	0.7156	-9.7519	Down	1.8627e-132	3.1951e-130
Unigene21339	2499	14	0	0.8451	0	-9.723	Down	4.3394e-132	7.4204e-130
Unigene31545	6978	9068	16	196.031	0.282	-9.4412	Down	1.1442e-131	1.9506e-129
Unigene57396	413	545	1	199.063	0.2978	-9.3847	Down	1.3385e-131	2.2746e-129
Unigene19747	2721	12	0	0.6653	0	-9.3779	Down	2.11e-131	3.5747e-129
Unigene5591	529	1539	4	438.862	0.93	-8.8823	Down	2.4197e-131	4.0742e-129
Unigene58544	256	570	2	335.877	0.9609	-8.4493	Down	5.1439e-131	8.6346e-129
Unigene51081	672	2269	8	509.342	1.4643	-8.4423	Down	7.111e-131	1.19e-128
Unigene29229	1032	1225	6	179.061	0.7151	-7.9681	Down	1.1459e-130	1.9119e-128
Unigene45111	959	186	1	29.2576	0.1283	-7.8331	Down	8.5932e-130	1.4294e-127
Unigene33869	1191	8240	45	1043.66	4.6473	-7.811	Down	3.1094e-129	5.1408e-127
Unigene25418	827	2854	16	520.587	2.3796	-7.7733	Down	4.0838e-129	6.7316e-127
Unigene7681	312	522	3	252.383	1.1827	-7.7374	Down	1.7357e-128	2.8525e-126
Unigene34870	1573	749	5	71.8287	0.391	-7.5212	Down	1.9122e-128	3.1332e-126
Unigene48817	672	716	5	160.727	0.9152	-7.4563	Down	9.1951e-128	1.4977e-125
Unigene51607	789	128	1	24.4725	0.1559	-7.2944	Down	1.0933e-127	1.7756e-125
Unigene5523	535	2063	17	581.688	3.9083	-7.2176	Down	3.183e-127	5.1388e-125
Unigene48476	512	234	2	68.9431	0.4805	-7.1647	Down	7.6567e-127	1.2325e-124
Unigene58636	521	228	2	66.0149	0.4722	-7.1272	Down	3.4253e-126	5.4976e-124
Unigene31211	1337	20420	189	2303.93	17.3871	-7.0499	Down	8.9224e-126	1.4279e-123
Unigene32242	1101	643	6	88.0985	0.6703	-7.0382	Down	1.7025e-125	2.7166e-123
Unigene49093	1361	523	5	57.968	0.4519	-7.0031	Down	6.5899e-124	1.0485e-121
Unigene43199	877	61979	605	10660.8	84.85	-6.9732	Down	6.8386e-124	1.0849e-121
Unigene50114	2220	2834	28	192.571	1.5513	-6.9558	Down	2.8964e-122	4.5817e-120
Unigene50389	595	201	2	50.9593	0.4134	-6.9457	Down	3.1777e-122	5.0122e-120
Unigene12760	1002	198	2	29.8086	0.2455	-6.9239	Down	3.2227e-122	5.0687e-120
Unigene19740	3860	4759	50	185.983	1.5932	-6.8671	Down	2.0593e-121	3.2297e-119
Unigene56704	352	88	1	37.7124	0.3494	-6.754	Down	1.0103e-120	1.5799e-118
Unigene31318	1297	176	2	20.47	0.1897	-6.7536	Down	5.4534e-120	8.5041e-118
Unigene58872	1068	437	5	61.7241	0.5758	-6.7441	Down	7.6126e-120	1.1838e-117
Unigene46645	846	172	2	30.6692	0.2908	-6.7206	Down	9.2132e-119	1.4286e-116
Unigene50907	763	337	4	66.627	0.6448	-6.6911	Down	4.1946e-118	6.4859e-116
Unigene35355	781	82	1	15.8383	0.1575	-6.6519	Down	4.8213e-118	7.4339e-116
Unigene46882	881	161	2	27.5673	0.2792	-6.6255	Down	1.5391e-117	2.3665e-115
Unigene26080	1570	400	5	38.4331	0.3917	-6.6165	Down	5.0851e-117	7.7751e-115
Unigene26925	1649	140	2	12.8071	0.1492	-6.4236	Down	2.2196e-116	3.3843e-114
Unigene46275	770	203	3	39.7695	0.4792	-6.3749	Down	4.5472e-116	6.9141e-114
Unigene4672	665	1353	20	306.917	3.6992	-6.3745	Down	5.3915e-116	8.1753e-114
Unigene15527	827	261	4	47.608	0.5949	-6.3224	Down	1.8639e-115	2.8185e-113
Unigene24874	906	127	2	21.1456	0.2715	-6.2833	Down	4.626e-115	6.976e-113
Unigene28647	581	2846	47	738.93	9.9499	-6.2146	Down	8.4338e-115	1.2683e-112
Unigene48002	1094	231	4	31.8522	0.4497	-6.1463	Down	1.1794e-114	1.7687e-112
Unigene14128	784	738	13	141.999	2.0395	-6.1215	Down	2.3895e-114	3.5642e-112
Unigene49918	1060	112	2	15.9388	0.2321	-6.1017	Down	3.4747e-114	5.1688e-112
Unigene45161	842	20787	375	3724.13	54.7791	-6.0871	Down	1.3076e-113	1.9398e-111
Unigene50845	590	253	5	64.6864	1.0424	-5.9555	Down	1.325e-113	1.9604e-111
Unigene55822	702	49	1	10.5294	0.1752	-5.9093	Down	1.6594e-113	2.4486e-111
Unigene25419	881	892	20	152.733	2.7922	-5.7735	Down	2.2014e-113	3.2396e-111
Unigene21262	2231	2691	61	181.953	3.363	-5.7577	Down	3.761e-113	5.52e-111
Unigene51047	275	84	2	46.0778	0.8945	-5.6868	Down	1.1855e-112	1.7352e-110
Unigene30448	1166	41	1	5.3043	0.1055	-5.6518	Down	7.9301e-112	1.1577e-109
Unigene48367	374	80	2	32.2673	0.6577	-5.6165	Down	9.2104e-112	1.341e-109
Unigene39308	744	2326	60	471.608	9.9191	-5.5712	Down	1.48e-111	2.1491e-109
Unigene46736	738	77	2	15.7391	0.3333	-5.5614	Down	3.1501e-111	4.5503e-109
Unigene47829	711	77	2	16.3368	0.346	-5.5612	Down	4.1081e-111	5.9186e-109
Unigene35021	418	30823	815	11123.5	239.815	-5.5355	Down	2.7413e-110	3.9391e-108
Unigene40616	696	37	1	8.0193	0.1767	-5.5041	Down	8.897e-110	1.2751e-107
Unigene49243	391	73	2	28.1638	0.6291	-5.4844	Down	1.8769e-109	2.6829e-107
Unigene26857	708	352	10	74.9988	1.7373	-5.4319	Down	4.006e-109	5.7115e-107
Unigene44519	824	211	6	38.6278	0.8956	-5.4306	Down	4.6253e-109	6.5774e-107
Unigene34757	3998	763	22	28.789	0.6768	-5.4106	Down	3.6246e-108	5.1411e-106
Unigene3981	348	34	1	14.7382	0.3534	-5.3821	Down	5.6188e-108	7.949e-106
Unigene18217	1642	67	2	6.1553	0.1498	-5.3607	Down	6.0352e-108	8.5161e-106
Unigene19732	499	330	10	99.7604	2.4649	-5.3389	Down	6.599e-108	9.2878e-106
Unigene4060	433	32	1	11.1483	0.2841	-5.2943	Down	7.4765e-108	1.0496e-105
Unigene44670	1596	1151	36	108.79	2.7744	-5.2932	Down	7.7205e-108	1.0811e-105
Unigene48033	913	127	4	20.9835	0.5389	-5.2831	Down	8.2618e-107	1.1539e-104
Unigene18109	447	94977	3162	32052	870.062	-5.2032	Down	1.9198e-106	2.6678e-104
Unigene48398	289	30	1	15.6591	0.4256	-5.2014	Down	2.1501e-106	2.9803e-104
Unigene46481	493	30	1	9.1795	0.2495	-5.2013	Down	4.1203e-106	5.6969e-104
Unigene56902	331	80284	2741	36588.6	1018.54	-5.1668	Down	6.2123e-106	8.5679e-104
Unigene56600	842	57	2	10.2119	0.2922	-5.1272	Down	8.132e-106	1.1187e-103
Unigene49599	540	56	2	15.6437	0.4555	-5.102	Down	2.0763e-105	2.8493e-103
Unigene15451	302	56	2	27.9721	0.8146	-5.1018	Down	6.469e-105	8.833e-103
Unigene43537	1002	196	7	29.5075	0.8593	-5.1018	Down	3.7318e-105	5.1082e-103
Unigene21264	959	3108	112	488.885	14.3647	-5.0889	Down	6.5939e-105	8.9813e-103
Unigene51513	954	55	2	8.6968	0.2579	-5.0756	Down	2.4298e-104	3.3014e-102
Unigene5506	216	27	1	18.8562	0.5694	-5.0495	Down	6.5074e-104	8.7979e-102
Unigene44874	862	1923	72	336.524	10.2736	-5.0337	Down	7.788e-103	1.0503e-100
Unigene26812	1867	133	5	10.7461	0.3294	-5.0278	Down	8.6044e-103	1.1576e-100
Unigene41825	689	106	4	23.2077	0.7141	-5.0223	Down	9.6359e-103	1.2932e-100
Unigene35727	1763	105	4	8.9842	0.2791	-5.0085	Down	1.8714e-102	2.5055e-100
Unigene33623	1183	52	2	6.6308	0.2079	-4.9952	Down	2.3804e-102	3.1791e-100
Unigene5615	312	26	1	12.5708	0.3942	-4.995	Down	4.1846e-102	5.5617e-100
Unigene40753	702	26	1	5.587	0.1752	-4.995	Down	3.6536e-102	4.8677e-100
Unigene58899	428	26	1	9.1638	0.2874	-4.9948	Down	1.3705e-101	1.8127e-99
Unigene45202	1107	6090	235	829.878	26.1106	-4.9902	Down	4.2786e-101	5.632e-99
Unigene43425	715	575	23	121.313	3.9566	-4.9383	Down	5.2777e-101	6.9306e-99
Unigene3939	606	25	1	6.2232	0.203	-4.9381	Down	5.8458e-101	7.6583e-99
Unigene42932	478	49	2	15.4637	0.5146	-4.9093	Down	1.6331e-100	2.1343e-98
Unigene58629	830	24	1	4.3619	0.1482	-4.8793	Down	2.0809e-100	2.7131e-98
Unigene46406	940	733	31	117.631	4.0563	-4.858	Down	2.5677e-100	3.3398e-98
Unigene38386	970	23	1	3.5769	0.1268	-4.8181	Down	8.2835e-100	1.0749e-97
Unigene44083	238	46	2	29.1558	1.0336	-4.818	Down	1.6477e-99	2.1331e-97
Unigene51760	594	113	5	28.697	1.0353	-4.7928	Down	2.5791e-99	3.331e-97
Unigene44166	1336	291	13	32.8573	1.1968	-4.779	Down	7.4426e-99	9.5899e-97
Unigene26928	1812	223	10	18.5648	0.6788	-4.7734	Down	1.118e-98	1.4372e-96
Unigene45644	999	89	4	13.4391	0.4925	-4.7702	Down	1.943e-98	2.4919e-96
Unigene31540	841	43	2	7.7129	0.2925	-4.7208	Down	1.2465e-97	1.5949e-95
Unigene36284	756	43	2	8.5801	0.3254	-4.7207	Down	1.425e-97	1.8191e-95
Unigene56489	370	43	2	17.5312	0.6649	-4.7206	Down	1.987e-97	2.5305e-95
Unigene35968	512	235	11	69.2377	2.6425	-4.7116	Down	3.2238e-97	4.0963e-95
Unigene55664	327	21	1	9.6876	0.3761	-4.687	Down	3.4562e-97	4.3814e-95
Unigene40938	438	21	1	7.2325	0.2808	-4.6869	Down	6.5725e-97	8.3127e-95
Unigene48467	444	21	1	7.1348	0.277	-4.6869	Down	1.6513e-96	2.0837e-94
Unigene53854	283	21	1	11.1938	0.4346	-4.6869	Down	1.8173e-96	2.2879e-94
Unigene43082	500	21	1	6.3357	0.246	-4.6868	Down	3.4345e-96	4.314e-94
Unigene50415	574	62	3	16.2939	0.6428	-4.6638	Down	5.7297e-96	7.1806e-94
Unigene49007	243	41	2	25.452	1.0123	-4.6521	Down	8.2364e-96	1.0298e-93
Unigene50026	2502	64071	3144	3862.95	154.558	-4.6435	Down	8.982e-96	1.1205e-93
Unigene976	495	61	3	18.5896	0.7454	-4.6403	Down	1.1743e-95	1.4617e-93
Unigene28742	2375	1748	86	111.025	4.4538	-4.6397	Down	1.6992e-95	2.1102e-93
Unigene35009	831	141	7	25.5955	1.0361	-4.6267	Down	2.7782e-95	3.4269e-93
Unigene26926	1715	160	8	14.0734	0.5737	-4.6165	Down	5.429e-95	6.6817e-93
Unigene960	434	20	1	6.9516	0.2834	-4.6164	Down	2.1425e-93	2.5961e-91
Unigene4346	491	40	2	12.2892	0.501	-4.6164	Down	1.1779e-93	1.4336e-91
Unigene18228	1349	80	4	8.9459	0.3647	-4.6164	Down	6.5788e-95	8.0786e-93
Unigene22424	605	20	1	4.9868	0.2033	-4.6164	Down	1.9108e-93	2.3205e-91
Unigene36597	404	40	2	14.9356	0.6089	-4.6164	Down	2.6309e-94	3.2163e-92
Unigene58411	709	20	1	4.2553	0.1735	-4.6163	Down	4.0441e-93	4.8895e-91
Unigene36326	486	373	19	115.776	4.8085	-4.5896	Down	4.4453e-93	5.3628e-91
Unigene18763	647	387	20	90.2301	3.8021	-4.5687	Down	4.679e-93	5.6323e-91
Unigene36726	387	288	15	112.26	4.7673	-4.5575	Down	5.7631e-93	6.9222e-91
Unigene52773	327	19	1	8.765	0.3761	-4.5426	Down	8.9821e-93	1.0765e-90
Unigene40954	688	19	1	4.1659	0.1788	-4.5422	Down	2.7677e-92	3.3027e-90
Unigene1471	867	75	4	13.0493	0.5675	-4.5232	Down	4.8676e-92	5.7958e-90
Unigene50808	422	56	3	20.018	0.8744	-4.5169	Down	9.3162e-92	1.1045e-89
Unigene44766	2043	4759	255	351.392	15.3521	-4.5166	Down	3.7939e-91	4.4882e-89
Unigene24450	1321	41928	2263	4787.91	210.706	-4.5061	Down	5.5141e-91	6.5092e-89
Unigene33048	983	37	2	5.678	0.2502	-4.5042	Down	1.5409e-90	1.8112e-88
Unigene54958	697	37	2	8.0078	0.3529	-4.5041	Down	2.7e-90	3.1668e-88
Unigene43874	546	628	34	173.505	7.6592	-4.5016	Down	3.7637e-90	4.4049e-88
Unigene26422	1668	147	8	13.2943	0.5899	-4.4942	Down	7.452e-90	8.6847e-88
Unigene19797	1581	967	53	92.2655	4.1233	-4.4839	Down	1.3376e-89	1.5555e-87
Unigene41060	812	36	2	6.6879	0.3029	-4.4646	Down	1.9508e-89	2.2639e-87
Unigene18031	247	18	1	10.9931	0.498	-4.4643	Down	2.5018e-89	2.8911e-87
Unigene57599	261	18	1	10.4034	0.4713	-4.4643	Down	2.014e-89	2.3322e-87
Unigene39886	389	142	8	55.066	2.5295	-4.4442	Down	5.2286e-89	6.0168e-87
Unigene27447	380	35	2	13.8941	0.6474	-4.4237	Down	5.9233e-89	6.802e-87
Unigene46126	1016	69	4	10.2447	0.4842	-4.4031	Down	1.0552e-88	1.2092e-86
Unigene56087	414	69	4	25.1416	1.1884	-4.403	Down	1.178e-88	1.3471e-86
Unigene25093	757	600	35	119.564	5.6868	-4.394	Down	2.4742e-88	2.8235e-86
Unigene44626	2487	26038	1526	1579.34	75.47	-4.3873	Down	3.2173e-88	3.6639e-86
Unigene55756	488	17	1	5.255	0.252	-4.3822	Down	3.339e-88	3.7946e-86
Unigene834	308	17	1	8.3261	0.3993	-4.3821	Down	1.459e-87	1.6547e-85
Unigene35996	546	816	48	225.446	10.813	-4.3819	Down	2.0078e-87	2.2677e-85
Unigene923	306	17	1	8.3805	0.402	-4.3818	Down	2.5683e-87	2.8948e-85
Unigene21260	801	135	8	25.4241	1.2284	-4.3713	Down	3.8223e-87	4.2993e-85
Unigene24010	1194	50	3	6.317	0.309	-4.3536	Down	4.6269e-87	5.1937e-85
Unigene53055	289	33	2	17.2251	0.8512	-4.3389	Down	1.4585e-86	1.6305e-84
Unigene45307	1600	132	8	12.4451	0.615	-4.3388	Down	2.1058e-86	2.3494e-84
Unigene51545	310	66	4	32.1164	1.5871	-4.3388	Down	4.5036e-86	5.0143e-84
Unigene26855	719	511	31	107.21	5.3031	-4.3375	Down	4.9071e-86	5.4526e-84
Unigene23057	1926	291799	17853	22854.5	1140.12	-4.3252	Down	1.2437e-85	1.3792e-83
Unigene31319	1259	114	7	13.6592	0.6839	-4.3199	Down	1.3102e-85	1.4499e-83
Unigene35612	652	259	16	59.9235	3.0183	-4.3113	Down	1.38e-85	1.5241e-83
Unigene27537	936	388	24	62.5318	3.1538	-4.3094	Down	5.5762e-85	6.1463e-83
Unigene53062	370	16	1	6.5232	0.3324	-4.2946	Down	8.9767e-85	9.8745e-83
Unigene4755	285	16	1	8.4688	0.4316	-4.2944	Down	2.9446e-84	3.2197e-82
Unigene18526	494	16	1	4.8858	0.249	-4.2944	Down	2.3659e-84	2.5921e-82
Unigene47516	865	32	2	5.5806	0.2844	-4.2944	Down	2.3239e-84	2.5512e-82
Unigene19303	1184	16	1	2.0385	0.1039	-4.2942	Down	6.2905e-84	6.8646e-82
Unigene1428	788	110	7	21.0577	1.0926	-4.2685	Down	7.2879e-84	7.9373e-82
Unigene45242	1043	2211	141	319.778	16.6276	-4.2654	Down	1.1594e-83	1.2602e-81
Unigene42981	833	47	3	8.5113	0.443	-4.264	Down	3.2491e-83	3.5246e-81
Unigene25983	246	124	8	76.0381	3.9999	-4.2487	Down	5.8926e-83	6.3797e-81
Unigene47825	1144	93	6	12.2631	0.6451	-4.2487	Down	6.0227e-83	6.5077e-81
Unigene50022	1131	93	6	12.4041	0.6525	-4.2487	Down	1.0495e-82	1.1296e-80
Unigene55823	541	93	6	25.9317	1.3641	-4.2487	Down	2.0126e-82	2.162e-80
Unigene37537	1184	4318	279	550.143	28.9833	-4.2465	Down	2.3928e-82	2.5653e-80
Unigene58301	1039	92	6	13.3572	0.7103	-4.233	Down	3.593e-82	3.8445e-80
Unigene25346	1598	1011	66	95.4375	5.08	-4.2317	Down	3.7096e-82	3.9615e-80
Unigene44865	837	61	4	10.9938	0.5878	-4.2252	Down	1.8681e-81	1.9873e-79
Unigene487	426	15	1	5.3116	0.2887	-4.2015	Down	1.1141e-80	1.1737e-78
Unigene4498	290	15	1	7.8026	0.4241	-4.2015	Down	5.3354e-81	5.6648e-79
Unigene46998	436	45	3	15.5694	0.8463	-4.2014	Down	1.633e-80	1.7172e-78
Unigene549	293	15	1	7.7227	0.4198	-4.2013	Down	3.8354e-80	4.0025e-78
Unigene1792	328	15	1	6.8986	0.375	-4.2013	Down	3.737e-80	3.9072e-78
Unigene46459	319	15	1	7.0933	0.3856	-4.2013	Down	2.7098e-80	2.8387e-78
Unigene55301	412	30	2	10.9842	0.5971	-4.2013	Down	1.8606e-80	1.9527e-78
Unigene26927	1550	45	3	4.3795	0.2381	-4.2011	Down	5.0207e-80	5.2295e-78
Unigene42300	1017	2720	183	403.453	22.1323	-4.1882	Down	9.3917e-80	9.7452e-78
Unigene45706	434	163	11	56.6556	3.1174	-4.1838	Down	9.7518e-80	1.01e-77
Unigene58250	298	59	4	29.8662	1.651	-4.1771	Down	1.1971e-79	1.2374e-77
Unigene52082	508	44	3	13.0657	0.7264	-4.1689	Down	1.6828e-79	1.7363e-77
Unigene25984	2599	1498	103	86.9461	4.8745	-4.1568	Down	1.9498e-79	2.0042e-77
Unigene25094	667	261	18	59.0282	3.3193	-4.1525	Down	2.9907e-79	3.0685e-77
Unigene42794	716	87	6	18.3295	1.0307	-4.1525	Down	3.1185e-79	3.1936e-77
Unigene44405	1241	231	16	28.0792	1.5858	-4.1462	Down	3.2197e-79	3.2911e-77
Unigene30879	1485	101	7	10.2598	0.5798	-4.1453	Down	9.5111e-79	9.704e-77
Unigene23904	1141	86	6	11.3699	0.6468	-4.1358	Down	9.5672e-79	9.7431e-77
Unigene35920	846	157	11	27.9946	1.5993	-4.1296	Down	2.3504e-78	2.3892e-76
Unigene59062	583	85	6	21.9935	1.2658	-4.119	Down	3.07e-78	3.1148e-76
Unigene34869	1043	1188	84	171.821	9.9058	-4.1165	Down	3.5732e-78	3.6187e-76
Unigene50891	769	113	8	22.1665	1.2796	-4.1146	Down	3.9164e-78	3.959e-76
Unigene4679	372	14	1	5.6771	0.3306	-4.102	Down	6.0372e-78	6.0805e-76
Unigene23905	2534	126	9	7.5008	0.4368	-4.102	Down	4.691e-78	4.7333e-76
Unigene50282	286	28	2	14.7685	0.8601	-4.1019	Down	1.0949e-77	1.1007e-75
Unigene329	288	14	1	7.333	0.4271	-4.1018	Down	1.5667e-77	1.5636e-75
Unigene901	356	14	1	5.9323	0.3455	-4.1018	Down	1.9442e-77	1.9368e-75
Unigene45537	756	14	1	2.7935	0.1627	-4.1018	Down	1.42e-77	1.4223e-75
Unigene56011	721	14	1	2.9291	0.1706	-4.1018	Down	1.5632e-77	1.5629e-75
Unigene6396	213	14	1	9.915	0.5775	-4.1017	Down	1.1103e-76	1.0942e-74
Unigene30367	939	28	2	4.4982	0.262	-4.1017	Down	6.4633e-77	6.404e-75
Unigene45019	1057	56	4	7.992	0.4655	-4.1017	Down	3.155e-77	3.1316e-75
Unigene58772	325	14	1	6.4981	0.3785	-4.1017	Down	8.6743e-77	8.5637e-75
Unigene58118	329	14	1	6.4191	0.3739	-4.1016	Down	1.1549e-76	1.1361e-74
Unigene58284	377	14	1	5.6018	0.3263	-4.1016	Down	1.4586e-76	1.4323e-74
Unigene21343	1861	5285	378	428.394	24.9828	-4.0999	Down	2.1703e-76	2.1273e-74
Unigene32367	1273	181	13	21.4484	1.2561	-4.0938	Down	2.8089e-76	2.7435e-74
Unigene26745	1658	206	15	18.7425	1.1128	-4.074	Down	5.0987e-76	4.9711e-74
Unigene43936	609	286	21	70.8424	4.2413	-4.062	Down	5.1148e-76	4.9779e-74
Unigene46025	1119	27	2	3.6398	0.2198	-4.0496	Down	5.7264e-76	5.5633e-74
Unigene50236	471	27	2	8.6474	0.5223	-4.0493	Down	9.3741e-76	9.091e-74
Unigene23058	1858	170525	12803	13844.8	847.543	-4.0299	Down	1.4328e-75	1.3846e-73
Unigene35720	831	423	32	76.7864	4.7364	-4.019	Down	1.4721e-75	1.4202e-73
Unigene56984	300	51	4	25.6445	1.64	-3.9669	Down	1.5087e-75	1.4529e-73
Unigene23356	508	38	3	11.284	0.7264	-3.9574	Down	3.3532e-75	3.2235e-73
Unigene25323	726	25	2	5.1946	0.3388	-3.9385	Down	6.2644e-75	6.0116e-73
Unigene50980	402	25	2	9.3812	0.6119	-3.9384	Down	7.0097e-75	6.715e-73
Unigene27018	743	25	2	5.0757	0.3311	-3.9383	Down	7.35e-75	7.0287e-73
Unigene52032	739	50	4	10.2063	0.6658	-3.9382	Down	8.7072e-75	8.3121e-73
Unigene36330	1026	25	2	3.6757	0.2398	-3.9381	Down	1.3923e-74	1.3268e-72
Unigene43132	751	198	16	39.7713	2.6205	-3.9238	Down	2.2897e-74	2.1782e-72
Unigene45966	608	506	41	125.543	8.2942	-3.9199	Down	4.1199e-74	3.9126e-72
Unigene32534	503	37	3	11.0963	0.7336	-3.9189	Down	4.6014e-74	4.3623e-72
Unigene20010	726	86	7	17.8693	1.1859	-3.9134	Down	7.2997e-74	6.9084e-72
Unigene43367	1146	86	7	11.3203	0.7513	-3.9134	Down	7.7385e-74	7.3111e-72
Unigene32909	618	49	4	11.9606	0.7961	-3.9092	Down	1.7119e-73	1.6118e-71
Unigene38106	838	49	4	8.8206	0.5871	-3.9092	Down	1.0726e-73	1.0116e-71
Unigene32561	891	771	63	130.533	8.6968	-3.9078	Down	2.0563e-73	1.9328e-71
Unigene48348	1451	171	14	17.7776	1.1867	-3.905	Down	2.1586e-73	2.0254e-71
Unigene46689	312	122	10	58.9861	3.9422	-3.9033	Down	2.3862e-73	2.2314e-71
Unigene33294	993	85	7	12.9126	0.8671	-3.8964	Down	3.0517e-73	2.8488e-71
Unigene54988	1326	24	2	2.7303	0.1855	-3.8796	Down	5.6341e-73	5.2506e-71
Unigene59036	627	24	2	5.7742	0.3923	-3.8796	Down	6.5662e-73	6.0985e-71
Unigene6807	525	36	3	10.344	0.7028	-3.8795	Down	2.319e-72	2.1466e-70
Unigene14492	299	24	2	12.1083	0.8227	-3.8795	Down	4.9873e-72	4.5932e-70
Unigene37066	320	24	2	11.3137	0.7687	-3.8795	Down	3.3605e-72	3.1054e-70
Unigene1715	265	24	2	13.6619	0.9283	-3.8794	Down	5.0783e-72	4.6692e-70
Unigene50153	751	251	21	50.4172	3.4393	-3.8737	Down	7.4664e-72	6.8534e-70
Unigene37162	354	71	6	30.2552	2.0847	-3.8593	Down	8.1072e-72	7.4293e-70
Unigene47039	731	71	6	14.6516	1.0096	-3.8592	Down	1.37e-71	1.2513e-69
Unigene22678	921	2673	226	437.808	30.1818	-3.8585	Down	1.3872e-71	1.2649e-69
Unigene29605	1254	247	21	29.7128	2.0598	-3.8505	Down	2.2929e-71	2.0872e-69
Unigene35913	1578	482	41	46.0771	3.1957	-3.8498	Down	2.4378e-71	2.2155e-69
Unigene51240	835	47	4	8.4909	0.5892	-3.8491	Down	5.2566e-71	4.7693e-69
Unigene40424	703	35	3	7.5103	0.5249	-3.8388	Down	7.5038e-71	6.7968e-69
Unigene41448	280	186	16	100.207	7.0284	-3.8336	Down	8.8384e-71	7.9925e-69
Unigene36690	521	116	10	33.5865	2.3608	-3.8305	Down	1.4796e-70	1.3336e-68
Unigene43832	582	348	30	90.1988	6.3401	-3.8305	Down	1.0955e-70	9.8902e-69
Unigene38332	959	845	73	132.918	9.3627	-3.8275	Down	2.2517e-70	2.0262e-68
Unigene24005	436	324	28	112.099	7.8989	-3.827	Down	2.3243e-70	2.0881e-68
Unigene2084	301	23	2	11.5267	0.8173	-3.818	Down	4.2114e-70	3.7711e-68
Unigene56221	338	23	2	10.2649	0.7278	-3.818	Down	3.9463e-70	3.5395e-68
Unigene51267	680	23	2	5.1023	0.3618	-3.8179	Down	4.8457e-70	4.332e-68
Unigene40664	895	23	2	3.8766	0.2749	-3.8178	Down	6.3429e-70	5.6613e-68
Unigene34874	1026	479	42	70.426	5.035	-3.806	Down	7.2425e-70	6.4537e-68
Unigene57912	717	45	4	9.4676	0.6862	-3.7863	Down	1.0216e-69	9.0743e-68
Unigene50712	986	155	14	23.7137	1.7464	-3.7633	Down	1.4156e-69	1.2533e-67
Unigene45186	1163	22	2	2.8536	0.2115	-3.7541	Down	3.4978e-69	3.0867e-67
Unigene57411	1535	55	5	5.405	0.4006	-3.7541	Down	2.2232e-69	1.9652e-67
Unigene47534	267	22	2	12.4296	0.9213	-3.754	Down	4.1901e-69	3.6918e-67
Unigene4030	297	22	2	11.1741	0.8283	-3.7539	Down	2.8778e-68	2.5275e-66
Unigene45871	493	33	3	10.0975	0.7485	-3.7539	Down	5.6867e-69	5.0024e-67
Unigene40306	269	383	35	214.779	16.0034	-3.7464	Down	6.2961e-68	5.512e-66
Unigene18650	2477	634	58	38.6107	2.88	-3.7449	Down	8.7312e-68	7.6316e-66
Unigene43086	606	513	47	127.7	9.5394	-3.7427	Down	9.1774e-68	8.0089e-66
Unigene48373	1283	759	70	89.2401	6.7107	-3.7332	Down	9.4375e-68	8.2227e-66
Unigene18033	2626	314	29	18.0376	1.3583	-3.7311	Down	1.2303e-67	1.0669e-65
Unigene29654	1243	86	8	10.4369	0.7916	-3.7208	Down	1.3824e-67	1.1969e-65
Unigene48572	439	32	3	10.9959	0.8405	-3.7096	Down	1.7122e-67	1.4801e-65
Unigene39078	687	32	3	7.0265	0.5371	-3.7095	Down	3.0675e-67	2.6433e-65
Unigene30404	1416	233	22	24.822	1.911	-3.6992	Down	3.9937e-67	3.436e-65
Unigene32145	1179	720	68	92.122	7.094	-3.6989	Down	4.2009e-67	3.6086e-65
Unigene20786	3135	74	7	3.5607	0.2746	-3.6968	Down	6.3531e-67	5.4489e-65
Unigene50631	675	21	2	4.6931	0.3644	-3.6869	Down	9.8992e-67	8.477e-65
Unigene5627	433	21	2	7.316	0.5681	-3.6868	Down	1.0327e-66	8.8298e-65
Unigene4864	318	21	2	9.9618	0.7736	-3.6867	Down	2.561e-66	2.1727e-64
Unigene21697	1559	84	8	8.1279	0.6312	-3.6867	Down	1.1559e-66	9.8524e-65
Unigene57222	1172	21	2	2.7029	0.2099	-3.6867	Down	1.6071e-66	1.3677e-64
Unigene23903	2320	42	4	2.7309	0.2121	-3.6866	Down	3.007e-66	2.5471e-64
Unigene20824	1846	21	2	1.7161	0.1333	-3.6864	Down	5.6522e-66	4.7805e-64
Unigene56045	938	73	7	11.7399	0.9179	-3.6769	Down	1.2438e-65	1.0487e-63
Unigene30247	655	125	12	28.7881	2.2534	-3.6753	Down	3.4466e-65	2.8972e-63
Unigene43235	797	125	12	23.659	1.8519	-3.6753	Down	2.2926e-65	1.9301e-63
Unigene24575	4141	2156	208	78.5395	6.1781	-3.6682	Down	1.068e-64	8.964e-63
Unigene28625	1379	237	23	25.9256	2.0514	-3.6597	Down	1.1031e-64	9.2446e-63
Unigene51290	340	103	10	45.6986	3.6176	-3.659	Down	1.708e-64	1.4292e-62
Unigene49361	861	287	28	50.2833	3.9999	-3.652	Down	2.5252e-64	2.1097e-62
Unigene46843	762	173	17	34.248	2.744	-3.6417	Down	2.9171e-64	2.4335e-62
Unigene42816	693	305	30	66.3913	5.3246	-3.6402	Down	3.9004e-64	3.2488e-62
Unigene45402	918	841	83	138.197	11.1207	-3.6354	Down	5.9467e-64	4.9457e-62
Unigene42650	1098	101	10	13.876	1.1202	-3.6308	Down	6.1542e-64	5.1106e-62
Unigene21360	1596	20	2	1.8903	0.1541	-3.6167	Down	7.7317e-64	6.4109e-62
Unigene24537	956	20	2	3.1559	0.2573	-3.6165	Down	7.7317e-64	6.4012e-62
Unigene56385	299	20	2	10.0903	0.8227	-3.6165	Down	8.2885e-64	6.8519e-62
Unigene48655	329	20	2	9.1702	0.7477	-3.6164	Down	2.1521e-63	1.7711e-61
Unigene50230	688	40	4	8.7703	0.7151	-3.6164	Down	1.3736e-63	1.1338e-61
Unigene54227	344	20	2	8.7703	0.7151	-3.6164	Down	2.9999e-63	2.4651e-61
Unigene4335	401	20	2	7.5237	0.6135	-3.6163	Down	3.7534e-63	3.0704e-61
Unigene15919	716	20	2	4.2137	0.3436	-3.6163	Down	3.1478e-63	2.5789e-61
Unigene51986	337	20	2	8.9525	0.73	-3.6163	Down	3.1103e-63	2.5519e-61
Unigene22892	2986	299	30	15.1052	1.2357	-3.6116	Down	3.7711e-63	3.0803e-61
Unigene45277	911	46777	4722	7745.66	637.534	-3.6028	Down	5.8215e-63	4.7481e-61
Unigene41919	613	59	6	14.519	1.2039	-3.5922	Down	6.3803e-63	5.1962e-61
Unigene43485	578	98	10	25.5766	2.128	-3.5873	Down	9.5824e-63	7.7694e-61
Unigene24451	1969	35290	3606	2703.65	225.256	-3.5853	Down	9.6339e-63	7.7996e-61
Unigene23056	2146	243234	25117	17097.8	1439.57	-3.5701	Down	1.0347e-62	8.3648e-61
Unigene42967	572	106	11	27.9547	2.3653	-3.563	Down	1.0716e-62	8.6505e-61
Unigene43245	889	231	24	39.1972	3.3205	-3.5613	Down	1.4538e-62	1.1701e-60
Unigene21275	1231	19	2	2.3283	0.1998	-3.5426	Down	1.693e-62	1.3607e-60
Unigene33295	1113	95	10	12.8758	1.1051	-3.5424	Down	2.9468e-62	2.3648e-60
Unigene46505	485	19	2	5.9096	0.5072	-3.5424	Down	3.1034e-62	2.4868e-60
Unigene54987	353	19	2	8.1194	0.6969	-3.5423	Down	3.2091e-62	2.5678e-60
Unigene33088	1286	85	9	9.9706	0.8608	-3.5339	Down	3.2365e-62	2.5859e-60
Unigene38988	1066	185	20	26.1794	2.3076	-3.504	Down	3.3867e-62	2.702e-60
Unigene43333	309	37	4	18.0629	1.5922	-3.5039	Down	3.4299e-62	2.7326e-60
Unigene27850	1251	46	5	5.5468	0.4916	-3.4961	Down	4.9605e-62	3.9462e-60
Unigene49300	886	18	2	3.0647	0.2776	-3.4647	Down	5.4497e-62	4.3291e-60
Unigene17331	1075	18	2	2.5259	0.2288	-3.4646	Down	6.3488e-62	5.036e-60
Unigene21304	1342	54	6	6.07	0.5499	-3.4645	Down	6.8909e-62	5.4503e-60
Unigene34390	950	81	9	12.8619	1.1652	-3.4645	Down	6.3789e-62	5.0526e-60
Unigene49540	365	27	3	11.1588	1.0109	-3.4645	Down	1.6431e-61	1.2977e-59
Unigene56100	330	18	2	8.2282	0.7454	-3.4645	Down	1.6999e-61	1.3406e-59
Unigene835	244	18	2	11.1283	1.0082	-3.4644	Down	1.3951e-60	1.0893e-58
Unigene5577	1095	243	27	33.4763	3.0328	-3.4644	Down	2.8404e-61	2.2337e-59
Unigene18243	790	18	2	3.4371	0.3114	-3.4644	Down	1.2246e-60	9.5755e-59
Unigene33494	1823	270	30	22.342	2.0241	-3.4644	Down	2.716e-61	2.1389e-59
Unigene50333	804	63	7	11.8203	1.0709	-3.4644	Down	4.8905e-61	3.8404e-59
Unigene52572	294	18	2	9.2357	0.8367	-3.4644	Down	1.142e-60	8.9425e-59
Unigene55269	488	36	4	11.1283	1.0082	-3.4644	Down	5.1873e-61	4.0676e-59
Unigene33947	674	18	2	4.0286	0.365	-3.4643	Down	2.9166e-60	2.274e-58
Unigene5497	568	781	87	207.418	18.8394	-3.4607	Down	3.745e-60	2.9117e-58
Unigene23055	280	11397	1271	6140.13	558.32	-3.4591	Down	4.1183e-60	3.1975e-58
Unigene39286	740	4552	509	927.93	84.6023	-3.4552	Down	4.7629e-60	3.6927e-58
Unigene35728	1868	498	56	40.2158	3.6873	-3.4471	Down	9.7876e-60	7.5669e-58
Unigene35610	1240	346	39	42.092	3.8685	-3.4437	Down	1.4199e-59	1.0946e-57
Unigene43193	805	62	7	11.6182	1.0695	-3.4414	Down	1.4335e-59	1.1036e-57
Unigene21202	2752	115	13	6.3037	0.581	-3.4396	Down	1.4982e-59	1.1518e-57
Unigene42094	371	53	6	21.55	1.9892	-3.4374	Down	2.1561e-59	1.6553e-57
Unigene42013	355	326	37	138.527	12.8194	-3.4338	Down	2.179e-59	1.6705e-57
Unigene42801	872	88	10	15.2234	1.4105	-3.432	Down	2.7834e-59	2.1309e-57
Unigene44408	1283	962	110	113.108	10.5454	-3.423	Down	3.2299e-59	2.4692e-57
Unigene5572	574	26	3	6.8329	0.6428	-3.4101	Down	3.4287e-59	2.6176e-57
Unigene6609	306	26	3	12.8173	1.2059	-3.4099	Down	3.8031e-59	2.8994e-57
Unigene33493	1713	121	14	10.6555	1.0052	-3.406	Down	9.8821e-59	7.5234e-57
Unigene32975	2137	866	101	61.1305	5.8132	-3.3945	Down	1.0512e-58	7.9919e-57
Unigene8164	203	77	9	57.2189	5.4531	-3.3913	Down	1.1849e-58	8.9832e-57
Unigene31869	662	77	9	17.546	1.6722	-3.3913	Down	1.0691e-58	8.1168e-57
Unigene4319	450	34	4	11.3975	1.0933	-3.382	Down	2.4431e-58	1.8497e-56
Unigene15606	288	17	2	8.9043	0.8541	-3.382	Down	7.8682e-58	5.9002e-56
Unigene46774	584	17	2	4.3912	0.4212	-3.382	Down	2.7155e-58	2.0503e-56
Unigene53475	228	17	2	11.2476	1.0789	-3.382	Down	2.8785e-58	2.1704e-56
Unigene56815	334	17	2	7.678	0.7365	-3.382	Down	3.0839e-58	2.322e-56
Unigene57195	242	17	2	10.5969	1.0165	-3.382	Down	3.309e-58	2.4881e-56
Unigene58800	332	17	2	7.7242	0.7409	-3.382	Down	3.9634e-58	2.9761e-56
Unigene1011	1038	17	2	2.4706	0.237	-3.3819	Down	1.8063e-57	1.3471e-55
Unigene2615	363	17	2	7.0646	0.6777	-3.3819	Down	2.6889e-57	2e-55
Unigene46789	532	17	2	4.8204	0.4624	-3.3819	Down	1.5076e-57	1.1259e-55
Unigene47595	521	51	6	14.7665	1.4165	-3.3819	Down	8.8177e-58	6.6032e-56
Unigene56657	320	34	4	16.0278	1.5375	-3.3819	Down	1.362e-57	1.0186e-55
Unigene1422	816	17	2	3.1427	0.3015	-3.3818	Down	3.4003e-57	2.5256e-55
Unigene37236	1113	592	70	80.2364	7.7357	-3.3747	Down	3.4616e-57	2.5677e-55
Unigene35659	774	67	8	13.0581	1.2713	-3.3606	Down	4.3043e-57	3.1885e-55
Unigene5536	297	25	3	12.6978	1.2424	-3.3534	Down	6.7668e-57	4.9791e-55
Unigene41297	423	25	3	8.9155	0.8723	-3.3534	Down	4.7192e-57	3.4912e-55
Unigene58164	345	25	3	10.9311	1.0695	-3.3534	Down	5.8927e-57	4.3534e-55
Unigene58218	298	25	3	12.6552	1.2382	-3.3534	Down	6.6313e-57	4.8859e-55
Unigene54944	330	25	3	11.428	1.1182	-3.3533	Down	9.0037e-57	6.6161e-55
Unigene56508	641	25	3	5.8834	0.5757	-3.3533	Down	9.4401e-57	6.9275e-55
Unigene29128	1815	424	51	35.2398	3.4561	-3.35	Down	1.4824e-56	1.0864e-54
Unigene54365	513	33	4	9.7038	0.959	-3.3389	Down	2.7163e-56	1.988e-54
Unigene37857	2289	114	14	7.5128	0.7523	-3.32	Down	6.8621e-56	5.0155e-54
Unigene20011	690	592	73	129.425	13.0128	-3.3141	Down	8.0767e-56	5.8954e-54
Unigene31450	1807	704	87	58.7705	5.9218	-3.311	Down	8.7751e-56	6.3967e-54
Unigene24009	633	1330	165	316.951	32.0609	-3.3054	Down	1.0286e-55	7.4883e-54
Unigene55612	946	16	2	2.5514	0.26	-3.2947	Down	1.4772e-55	1.0739e-53
Unigene564	351	16	2	6.8763	0.7008	-3.2946	Down	4.8724e-55	3.5145e-53
Unigene777	468	24	3	7.7359	0.7884	-3.2946	Down	1.9462e-55	1.4131e-53
Unigene4713	557	16	2	4.3332	0.4416	-3.2946	Down	3.7559e-55	2.7163e-53
Unigene6837	454	16	2	5.3163	0.5418	-3.2946	Down	4.8912e-55	3.5234e-53
Unigene26309	908	16	2	2.6581	0.2709	-3.2946	Down	3.6465e-55	2.6406e-53
Unigene51618	402	16	2	6.004	0.6119	-3.2946	Down	2.5066e-55	1.8176e-53
Unigene206	248	16	2	9.7322	0.9919	-3.2945	Down	2.2825e-53	1.6166e-51
Unigene562	298	16	2	8.0993	0.8255	-3.2945	Down	3.1585e-53	2.2313e-51
Unigene1813	270	16	2	8.9392	0.9111	-3.2945	Down	1.9544e-53	1.386e-51
Unigene2090	461	16	2	5.2356	0.5336	-3.2945	Down	2.7577e-53	1.9507e-51
Unigene26743	267	16	2	9.0397	0.9213	-3.2945	Down	2.2404e-54	1.5992e-52
Unigene29353	585	16	2	4.1258	0.4205	-3.2945	Down	1.7832e-53	1.2662e-51
Unigene48116	363	24	3	9.9735	1.0165	-3.2945	Down	8.8911e-55	6.3713e-53
Unigene49740	250	24	3	14.4816	1.476	-3.2945	Down	1.7291e-54	1.2374e-52
Unigene51239	284	16	2	8.4986	0.8662	-3.2945	Down	1.7341e-54	1.2394e-52
Unigene54932	343	16	2	7.0367	0.7172	-3.2945	Down	2.8512e-54	2.0325e-52
Unigene55032	251	48	6	28.8478	2.9402	-3.2945	Down	8.7317e-55	6.2652e-53
Unigene55337	344	16	2	7.0163	0.7151	-3.2945	Down	1.0709e-53	7.6244e-52
Unigene56244	478	56	7	17.6728	1.8012	-3.2945	Down	8.3424e-55	5.9938e-53
Unigene58266	289	16	2	8.3515	0.8512	-3.2945	Down	1.3355e-53	9.4959e-52
Unigene1187	337	16	2	7.162	0.73	-3.2944	Down	7.3845e-53	5.1505e-51
Unigene32910	593	32	4	8.1403	0.8297	-3.2944	Down	3.2062e-53	2.2621e-51
Unigene46603	637	16	2	3.789	0.3862	-3.2944	Down	4.2634e-53	3.0003e-51
Unigene48846	514	16	2	4.6957	0.4786	-3.2944	Down	4.5359e-53	3.1879e-51
Unigene56014	397	24	3	9.1194	0.9295	-3.2944	Down	3.9724e-53	2.7991e-51
Unigene56862	372	16	2	6.4882	0.6613	-3.2944	Down	5.6444e-53	3.962e-51
Unigene58208	412	16	2	5.8582	0.5971	-3.2944	Down	6.1942e-53	4.3368e-51
Unigene47822	918	16	2	2.6292	0.268	-3.2943	Down	7.693e-53	5.3588e-51
Unigene38641	758	111	14	22.0901	2.2717	-3.2816	Down	9.1484e-53	6.3646e-51
Unigene26742	252	181	23	108.349	11.226	-3.2708	Down	1.0029e-52	6.968e-51
Unigene8018	1939	4269	544	332.118	34.5078	-3.2667	Down	1.0719e-52	7.4383e-51
Unigene45107	828	195	25	35.5262	3.7137	-3.258	Down	1.1508e-52	7.9758e-51
Unigene56497	610	39	5	9.6445	1.0082	-3.2579	Down	1.2069e-52	8.3542e-51
Unigene35464	789	163	21	31.1642	3.2737	-3.2509	Down	1.355e-52	9.3559e-51
Unigene30606	1336	93	12	10.5008	1.1048	-3.2486	Down	1.4876e-52	1.0258e-50
Unigene57845	259	85	11	49.5067	5.2238	-3.2445	Down	1.5198e-52	1.0467e-50
Unigene34345	736	46	6	9.4281	1.0027	-3.2331	Down	2.3065e-52	1.5846e-50
Unigene39091	578	23	3	6.0027	0.6384	-3.2331	Down	2.3641e-52	1.6221e-50
Unigene54635	294	23	3	11.8012	1.2551	-3.2331	Down	3.84e-52	2.6315e-50
Unigene54972	719	92	12	19.3021	2.0528	-3.2331	Down	2.1735e-52	1.4951e-50
Unigene56285	476	84	11	26.6206	2.8424	-3.2274	Down	3.9021e-52	2.6707e-50
Unigene44679	1659	13349	1750	1213.8	129.744	-3.2258	Down	4.623e-52	3.1602e-50
Unigene32490	877	61	8	10.4924	1.122	-3.2252	Down	8.6146e-52	5.8523e-50
Unigene46249	506	259	34	77.2136	8.2646	-3.2238	Down	9.266e-52	6.287e-50
Unigene49469	1038	99	13	14.3874	1.5404	-3.2234	Down	9.3659e-52	6.347e-50
Unigene23307	893	114	15	19.2574	2.066	-3.2205	Down	1.009e-51	6.8293e-50
Unigene45909	537	38	5	10.6747	1.1452	-3.2205	Down	1.0105e-51	6.8309e-50
Unigene40310	619	91	12	22.1766	2.3844	-3.2173	Down	1.1e-51	7.4269e-50
Unigene27876	1155	353	47	46.1039	5.0051	-3.2034	Down	1.3896e-51	9.3705e-50
Unigene54956	386	30	4	11.7241	1.2746	-3.2014	Down	1.5334e-51	1.0328e-49
Unigene29300	2035	1128	151	83.616	9.1266	-3.1956	Down	1.5391e-51	1.0354e-49
Unigene45270	371	200	27	81.3206	8.9513	-3.1835	Down	1.8131e-51	1.2182e-49
Unigene36191	1420	81	11	8.6048	0.9528	-3.1749	Down	1.9445e-51	1.3048e-49
Unigene42819	706	265	36	56.6221	6.2718	-3.1744	Down	2.1173e-51	1.419e-49
Unigene34971	1288	125	17	14.6399	1.6234	-3.1728	Down	2.3046e-51	1.5427e-49
Unigene21846	1142	316	43	41.7413	4.6313	-3.172	Down	2.3711e-51	1.5853e-49
Unigene57071	413	29	4	10.5924	1.1913	-3.1524	Down	2.9081e-51	1.942e-49
Unigene35105	1088	526	73	72.9292	8.2526	-3.1436	Down	3.2714e-51	2.1819e-49
Unigene13962	857	72	10	12.6735	1.4352	-3.1425	Down	5.3665e-51	3.5706e-49
Unigene49336	423	50	7	17.8309	2.0354	-3.131	Down	5.6202e-51	3.7348e-49
Unigene38717	1498	164	23	16.5149	1.8885	-3.1285	Down	7.4609e-51	4.9521e-49
Unigene32461	1609	64	9	6.0002	0.688	-3.1245	Down	9.1179e-51	6.0446e-49
Unigene38628	906	290	41	48.2853	5.5661	-3.1168	Down	9.8551e-51	6.5254e-49
Unigene43143	807	961	137	179.637	20.8806	-3.1048	Down	1.0091e-50	6.6734e-49
Unigene23069	768	28	4	5.4997	0.6406	-3.1019	Down	5.6603e-50	3.7121e-48
Unigene35262	774	28	4	5.4571	0.6356	-3.1019	Down	3.9092e-50	2.5668e-48
Unigene40461	1125	28	4	3.7545	0.4373	-3.1019	Down	1.4514e-50	9.5642e-49
Unigene56214	531	28	4	7.9544	0.9265	-3.1019	Down	3.1351e-50	2.0609e-48
Unigene56381	680	21	3	4.6586	0.5426	-3.1019	Down	6.012e-50	3.938e-48
Unigene57445	353	91	13	38.8876	4.5296	-3.1019	Down	1.2151e-50	8.0261e-49
Unigene6935	442	28	4	9.5561	1.1131	-3.1018	Down	6.0766e-50	3.9756e-48
Unigene15448	690	21	3	4.5911	0.5348	-3.1018	Down	6.6997e-50	4.378e-48
Unigene35762	958	2848	412	448.455	52.8966	-3.0837	Down	6.9357e-50	4.5269e-48
Unigene26856	814	304	44	56.337	6.6485	-3.083	Down	7.7269e-50	5.0373e-48
Unigene27045	1643	48	7	4.4071	0.524	-3.0722	Down	8.2438e-50	5.3679e-48
Unigene44793	1631	9634	1423	891.04	107.312	-3.0537	Down	8.853e-50	5.7577e-48
Unigene39664	366	433	64	178.464	21.5077	-3.0527	Down	9.2125e-50	5.9844e-48
Unigene1212	388	27	4	10.4973	1.268	-3.0494	Down	1.1807e-49	7.6515e-48
Unigene56062	547	27	4	7.446	0.8994	-3.0494	Down	1.113e-49	7.2212e-48
Unigene46624	302	47	7	23.4766	2.8509	-3.0417	Down	1.3112e-49	8.4875e-48
Unigene47725	693	40	6	8.7071	1.0649	-3.0315	Down	1.8634e-49	1.2048e-47
Unigene917	331	20	3	9.1148	1.1148	-3.0314	Down	5.1929e-49	3.3456e-47
Unigene1981	696	20	3	4.3348	0.5302	-3.0314	Down	3.0612e-49	1.9745e-47
Unigene56280	410	20	3	7.3585	0.9	-3.0314	Down	2.7751e-49	1.7921e-47
Unigene30988	1724	33	5	2.8875	0.3567	-3.017	Down	5.9042e-49	3.7905e-47
Unigene32366	1156	132	20	17.2251	2.128	-3.0169	Down	5.9497e-49	3.8153e-47
Unigene39175	691	92	14	20.0842	2.492	-3.0107	Down	7.0728e-49	4.5301e-47
Unigene48302	426	26	4	9.2068	1.1549	-2.9949	Down	7.341e-49	4.6965e-47
Unigene43381	736	26	4	5.3289	0.6685	-2.9948	Down	9.617e-49	6.1454e-47
Unigene50574	624	32	5	7.7359	0.9856	-2.9725	Down	9.695e-49	6.188e-47
Unigene28270	1061	51	8	7.251	0.9274	-2.9669	Down	1.0206e-48	6.5063e-47
Unigene194	471	19	3	6.0852	0.7834	-2.9575	Down	1.649e-48	1.0464e-46
Unigene559	361	19	3	7.9395	1.0221	-2.9575	Down	2.3273e-48	1.4751e-46
Unigene13121	656	152	24	34.953	4.4999	-2.9575	Down	1.2609e-48	8.0291e-47
Unigene35092	441	19	3	6.4992	0.8367	-2.9575	Down	1.6149e-48	1.0259e-46
Unigene49625	523	19	3	5.4802	0.7055	-2.9575	Down	1.3711e-48	8.7207e-47
Unigene664	259	38	6	22.1324	2.8494	-2.9574	Down	2.968e-48	1.8769e-46
Unigene838	306	19	3	9.3665	1.2059	-2.9574	Down	3.9019e-48	2.459e-46
Unigene35735	902	19	3	3.1775	0.4091	-2.9574	Down	3.1465e-48	1.9875e-46
Unigene42599	603	38	6	9.5063	1.2239	-2.9574	Down	2.3723e-48	1.5019e-46
Unigene46692	310	19	3	9.2456	1.1903	-2.9574	Down	3.7644e-48	2.3751e-46
Unigene43687	570	19	3	5.0283	0.6474	-2.9573	Down	4.034e-48	2.5393e-46
Unigene58529	740	44	7	8.9694	1.1635	-2.9465	Down	4.5557e-48	2.8645e-46
Unigene27503	1641	25	4	2.2981	0.2998	-2.9384	Down	5.8895e-48	3.6988e-46
Unigene2037	374	25	4	10.0835	1.3155	-2.9383	Down	1.6986e-47	1.0571e-45
Unigene21216	632	25	4	5.9672	0.7785	-2.9383	Down	1.673e-47	1.0424e-45
Unigene26756	622	25	4	6.0631	0.791	-2.9383	Down	1.1445e-47	7.1555e-46
Unigene50288	696	25	4	5.4185	0.7069	-2.9383	Down	8.6051e-48	5.3859e-46
Unigene57150	330	25	4	11.428	1.4909	-2.9383	Down	1.4358e-47	8.9562e-46
Unigene46405	267	56	9	31.6389	4.146	-2.9319	Down	1.7611e-47	1.0948e-45
Unigene37874	2318	180	29	11.714	1.5388	-2.9284	Down	2.2417e-47	1.392e-45
Unigene54739	299	31	5	15.6399	2.0568	-2.9268	Down	2.7521e-47	1.707e-45
Unigene58109	346	31	5	13.5154	1.7774	-2.9268	Down	3.136e-47	1.9429e-45
Unigene18767	630	328	53	78.5377	10.3474	-2.9241	Down	3.2113e-47	1.9873e-45
Unigene30540	583	99	16	25.616	3.3756	-2.9238	Down	3.3418e-47	2.0657e-45
Unigene43662	586	321	52	82.6327	10.9144	-2.9205	Down	3.4289e-47	2.1172e-45
Unigene31269	2001	37	6	2.7893	0.3688	-2.919	Down	3.4973e-47	2.157e-45
Unigene5158	1362	172	28	19.05	2.5286	-2.9134	Down	3.5838e-47	2.2078e-45
Unigene34554	914	67	11	11.0579	1.4803	-2.9011	Down	3.8639e-47	2.3777e-45
Unigene36659	1088	170	28	23.5703	3.1654	-2.8965	Down	3.8668e-47	2.3769e-45
Unigene4232	449	24	4	8.0632	1.0957	-2.8795	Down	9.2634e-47	5.6623e-45
Unigene21730	395	30	5	11.4569	1.5569	-2.8795	Down	6.9548e-47	4.2607e-45
Unigene23132	640	24	4	5.6569	0.7687	-2.8795	Down	7.5833e-47	4.6405e-45
Unigene38551	455	30	5	9.9461	1.3516	-2.8795	Down	6.1105e-47	3.7476e-45
Unigene41596	365	48	8	19.8378	2.6958	-2.8795	Down	3.9377e-47	2.4177e-45
Unigene56137	348	18	3	7.8026	1.0603	-2.8795	Down	1.4741e-46	9.0006e-45
Unigene25755	978	18	3	2.7764	0.3773	-2.8794	Down	7.5221e-46	4.5725e-44
Unigene31133	742	18	3	3.6594	0.4973	-2.8794	Down	9.4543e-46	5.728e-44
Unigene34073	446	30	5	10.1468	1.3789	-2.8794	Down	2.6357e-46	1.6058e-44
Unigene47519	402	18	3	6.7545	0.9179	-2.8794	Down	4.0866e-46	2.4869e-44
Unigene53987	303	36	6	17.9227	2.4356	-2.8794	Down	1.8281e-46	1.115e-44
Unigene55357	426	18	3	6.3739	0.8662	-2.8794	Down	9.2482e-46	5.6093e-44
Unigene54611	541	18	3	5.019	0.6821	-2.8793	Down	1.1155e-45	6.7507e-44
Unigene28525	2032	905	151	67.1846	9.1401	-2.8778	Down	1.1704e-45	7.0757e-44
Unigene23156	635	95	16	22.5681	3.0991	-2.8644	Down	1.7082e-45	1.0315e-43
Unigene13472	312	77	13	37.229	5.1249	-2.8608	Down	3.5489e-45	2.136e-43
Unigene26551	751	77	13	15.4666	2.1291	-2.8608	Down	2.0541e-45	1.2376e-43
Unigene40771	828	65	11	11.8421	1.634	-2.8574	Down	4.0751e-45	2.45e-43
Unigene33487	1022	59	10	8.7085	1.2035	-2.8552	Down	4.3697e-45	2.6243e-43
Unigene55459	621	47	8	11.417	1.5845	-2.8491	Down	5.4958e-45	3.2969e-43
Unigene31656	1155	135	23	17.6318	2.4493	-2.8477	Down	5.6681e-45	3.3966e-43
Unigene29979	1058	35	6	4.9903	0.6975	-2.8389	Down	6.3546e-45	3.8038e-43
Unigene52176	637	35	6	8.2884	1.1585	-2.8388	Down	6.4502e-45	3.8568e-43
Unigene19258	705	93	16	19.8993	2.7914	-2.8337	Down	8.062e-45	4.8154e-43
Unigene46946	1770	1302	224	110.964	15.5658	-2.8336	Down	1.2982e-44	7.7457e-43
Unigene39525	811	29	5	5.3941	0.7583	-2.8305	Down	2.0009e-44	1.1899e-42
Unigene42825	819	116	20	21.3658	3.0036	-2.8305	Down	1.67e-44	9.9426e-43
Unigene44079	503	52	9	15.5948	2.2007	-2.825	Down	3.1476e-44	1.8699e-42
Unigene45737	438	127	22	43.7396	6.178	-2.8237	Down	4.152e-44	2.4639e-42
Unigene34244	380	75	13	29.773	4.2078	-2.8229	Down	4.2063e-44	2.4934e-42
Unigene28273	1853	311	54	25.318	3.5844	-2.8204	Down	4.2517e-44	2.5176e-42
Unigene24187	1823	69	12	5.7096	0.8096	-2.8181	Down	5.1015e-44	3.0175e-42
Unigene35268	965	23	4	3.5954	0.5098	-2.8181	Down	5.575e-44	3.294e-42
Unigene19720	896	23	4	3.8723	0.5491	-2.818	Down	7.547e-44	4.4354e-42
Unigene35445	659	23	4	5.2649	0.7466	-2.818	Down	9.7661e-44	5.715e-42
Unigene38944	1014	92	16	13.6866	1.9408	-2.818	Down	5.9119e-44	3.4893e-42
Unigene43872	588	69	12	17.7018	2.5102	-2.818	Down	5.9369e-44	3.5003e-42
Unigene45308	1097	23	4	3.1628	0.4485	-2.818	Down	7.8704e-44	4.6205e-42
Unigene51628	444	46	8	15.6286	2.2162	-2.818	Down	7.2203e-44	4.2479e-42
Unigene57275	312	23	4	11.1203	1.5769	-2.818	Down	9.0379e-44	5.2946e-42
Unigene21338	1284	23	4	2.7021	0.3832	-2.8179	Down	1.0495e-43	6.135e-42
Unigene29228	1062	688	120	97.7257	13.898	-2.8139	Down	1.1062e-43	6.4595e-42
Unigene40780	285	103	18	54.5176	7.7683	-2.8111	Down	1.2321e-43	7.1869e-42
Unigene1703	447	57	10	19.2359	2.7516	-2.8055	Down	1.3151e-43	7.6634e-42
Unigene23564	693	34	6	7.401	1.0649	-2.797	Down	1.6298e-43	9.4568e-42
Unigene47286	1080	51	9	7.1235	1.025	-2.797	Down	1.4331e-43	8.3332e-42
Unigene55768	496	170	30	51.7025	7.4394	-2.797	Down	1.4091e-43	8.202e-42
Unigene27030	607	62	11	15.4081	2.2289	-2.7893	Down	2.7796e-43	1.6094e-41
Unigene35622	752	180	32	36.1077	5.2339	-2.7863	Down	2.8726e-43	1.6615e-41
Unigene34349	1175	101	18	12.9667	1.8842	-2.7828	Down	3.3807e-43	1.9534e-41
Unigene55656	375	28	5	11.2635	1.64	-2.7799	Down	3.7502e-43	2.1646e-41
Unigene57518	508	39	7	11.581	1.6948	-2.7726	Down	5.5138e-43	3.1725e-41
Unigene37233	1253	2412	433	290.383	42.5043	-2.7723	Down	6.367e-43	3.6596e-41
Unigene35621	760	256	46	50.8126	7.4446	-2.7709	Down	6.7052e-43	3.85e-41
Unigene44728	912	520	94	86.0108	12.6774	-2.7623	Down	7.6977e-43	4.4152e-41
Unigene28592	1398	793	144	85.5679	12.6693	-2.7557	Down	1.3098e-42	7.5051e-41
Unigene24849	2106	22	4	1.5758	0.2336	-2.754	Down	1.5015e-42	8.594e-41
Unigene52095	360	22	4	9.2186	1.3666	-2.754	Down	1.5344e-42	8.7732e-41
Unigene4387	298	22	4	11.1366	1.651	-2.7539	Down	3.1718e-42	1.7949e-40
Unigene6612	233	22	4	14.2433	2.1115	-2.7539	Down	3.705e-42	2.0945e-40
Unigene19770	1382	44	8	4.8027	0.712	-2.7539	Down	2.0231e-42	1.1544e-40
Unigene38686	818	209	38	38.5423	5.7138	-2.7539	Down	1.8938e-42	1.0817e-40
Unigene41978	330	22	4	10.0567	1.4909	-2.7539	Down	2.0969e-42	1.1952e-40
Unigene50560	1270	22	4	2.6131	0.3874	-2.7539	Down	2.5357e-42	1.4424e-40
Unigene56959	501	22	4	6.6241	0.982	-2.7539	Down	2.8993e-42	1.6458e-40
Unigene58204	306	22	4	10.8454	1.6078	-2.7539	Down	2.9616e-42	1.6794e-40
Unigene58628	414	22	4	8.0162	1.1884	-2.7539	Down	3.0022e-42	1.7007e-40
Unigene55751	985	22	4	3.3692	0.4995	-2.7538	Down	3.8692e-42	2.185e-40
Unigene30248	1146	223	41	29.3538	4.4004	-2.7378	Down	4.0501e-42	2.2848e-40
Unigene20125	2608	201	37	11.6261	1.745	-2.7361	Down	5.438e-42	3.0615e-40
Unigene38427	931	38	7	6.1571	0.9248	-2.735	Down	5.8452e-42	3.2874e-40
Unigene55277	739	65	12	13.2682	1.9973	-2.7318	Down	6.9232e-42	3.8897e-40
Unigene48220	451	27	5	9.0309	1.3636	-2.7274	Down	7.5306e-42	4.2266e-40
Unigene19133	899	32	6	5.3695	0.8209	-2.7095	Down	1.0502e-41	5.8883e-40
Unigene30968	2073	250	47	18.1922	2.7887	-2.7057	Down	1.163e-41	6.5138e-40
Unigene26351	1717	185	35	16.2535	2.5072	-2.6966	Down	1.2412e-41	6.9451e-40
Unigene38939	629	37	7	8.8735	1.3688	-2.6966	Down	1.4177e-41	7.9246e-40
Unigene23448	650	21	4	4.8736	0.7569	-2.6868	Down	1.5838e-41	8.8172e-40
Unigene42160	462	42	8	13.7136	2.1298	-2.6868	Down	1.4837e-41	8.2766e-40
Unigene43644	1190	63	12	7.9862	1.2403	-2.6868	Down	1.4638e-41	8.1737e-40
Unigene51877	324	21	4	9.7773	1.5185	-2.6868	Down	1.6917e-41	9.4081e-40
Unigene52160	378	21	4	8.3805	1.3016	-2.6868	Down	2.6142e-41	1.4509e-39
Unigene55877	527	21	4	6.0111	0.9336	-2.6868	Down	2.688e-41	1.4889e-39
Unigene56052	469	21	4	6.7545	1.049	-2.6868	Down	2.7313e-41	1.5113e-39
Unigene56614	351	21	4	9.0252	1.4017	-2.6868	Down	3.5546e-41	1.963e-39
Unigene57246	586	21	4	5.4059	0.8396	-2.6868	Down	4.3671e-41	2.4092e-39
Unigene58704	464	21	4	6.8273	1.0603	-2.6868	Down	4.5914e-41	2.5304e-39
Unigene49491	740	21	4	4.2809	0.6649	-2.6867	Down	5.4157e-41	2.9817e-39
Unigene43336	674	1018	195	227.841	35.5853	-2.6787	Down	7.7765e-41	4.2772e-39
Unigene468	652	26	5	6.0155	0.9432	-2.673	Down	9.5011e-41	5.21e-39
Unigene22914	606	26	5	6.4721	1.0148	-2.673	Down	9.267e-41	5.0867e-39
Unigene46625	1007	52	10	7.7897	1.2214	-2.673	Down	9.1505e-41	5.0279e-39
Unigene32151	1688	5053	972	451.566	70.8255	-2.6726	Down	1.3752e-40	7.5261e-39
Unigene36534	637	83	16	19.6555	3.0894	-2.6695	Down	1.5029e-40	8.2168e-39
Unigene47023	578	31	6	8.0906	1.2768	-2.6637	Down	1.5061e-40	8.2258e-39
Unigene37911	2844	9789	1895	519.222	81.955	-2.6634	Down	1.8313e-40	9.9925e-39
Unigene21336	1336	36	7	4.0648	0.6444	-2.6572	Down	3.0529e-40	1.6625e-38
Unigene49698	536	36	7	10.1317	1.6063	-2.6571	Down	3.2271e-40	1.7556e-38
Unigene19524	1320	655	128	74.8535	11.927	-2.6498	Down	4.3309e-40	2.3537e-38
Unigene23373	1580	245	48	23.3913	3.7366	-2.6462	Down	5.3271e-40	2.8923e-38
Unigene37433	816	362	71	66.9211	10.702	-2.6446	Down	7.1309e-40	3.8678e-38
Unigene35841	793	61	12	11.6038	1.8612	-2.6403	Down	7.2906e-40	3.9505e-38
Unigene9209	392	272	54	104.671	16.9435	-2.6271	Down	9.0538e-40	4.9011e-38
Unigene31693	1449	266	53	27.6922	4.4989	-2.6218	Down	9.4466e-40	5.1087e-38
Unigene687	542	40	8	11.1328	1.8155	-2.6164	Down	1.3622e-39	7.3306e-38
Unigene3115	358	20	4	8.4274	1.3743	-2.6164	Down	2.6492e-39	1.4132e-37
Unigene12327	346	40	8	17.4393	2.8439	-2.6164	Down	1.2938e-39	6.9692e-38
Unigene17417	271	25	5	13.916	2.2693	-2.6164	Down	1.9364e-39	1.038e-37
Unigene20962	600	45	9	11.3137	1.845	-2.6164	Down	1.2827e-39	6.9166e-38
Unigene28255	382	20	4	7.8979	1.2879	-2.6164	Down	2.5721e-39	1.3734e-37
Unigene30317	818	55	11	10.1427	1.654	-2.6164	Down	1.0473e-39	5.6581e-38
Unigene36772	601	30	6	7.5299	1.2279	-2.6164	Down	1.7454e-39	9.3745e-38
Unigene37381	1099	35	7	4.8041	0.7834	-2.6164	Down	1.6297e-39	8.7615e-38
Unigene48925	607	45	9	11.1833	1.8237	-2.6164	Down	1.2355e-39	6.6685e-38
Unigene51490	474	20	4	6.365	1.038	-2.6164	Down	2.1018e-39	1.1245e-37
Unigene56073	967	20	4	3.12	0.5088	-2.6164	Down	2.5441e-39	1.3598e-37
Unigene43941	1399	45	9	4.8522	0.7913	-2.6163	Down	2.7989e-39	1.4916e-37
Unigene44010	511	535	108	157.935	25.9955	-2.603	Down	3.3599e-39	1.7854e-37
Unigene22644	1877	187	38	15.0287	2.4901	-2.5934	Down	3.5329e-39	1.8755e-37
Unigene27295	2027	118	24	8.7816	1.4563	-2.5922	Down	4.2577e-39	2.2581e-37
Unigene46916	675	59	12	13.1854	2.1866	-2.5922	Down	4.4611e-39	2.3637e-37
Unigene40096	704	54	11	11.5709	1.9218	-2.59	Down	4.4611e-39	2.3614e-37
Unigene33661	2432	103	21	6.3888	1.0621	-2.5886	Down	4.4812e-39	2.3697e-37
Unigene23730	927	39	8	6.3464	1.0615	-2.5798	Down	5.2693e-39	2.7838e-37
Unigene49799	777	34	7	6.6009	1.1081	-2.5746	Down	5.8143e-39	3.0658e-37
Unigene33017	1042	184	38	26.6376	4.4855	-2.5701	Down	5.8837e-39	3.0965e-37
Unigene49569	557	29	6	7.8539	1.3249	-2.5675	Down	5.8856e-39	3.0945e-37
Unigene49983	392	29	6	11.1598	1.8826	-2.5675	Down	6.4921e-39	3.4101e-37
Unigene32222	1496	1790	371	180.495	30.5027	-2.565	Down	8.03e-39	4.2139e-37
Unigene44883	1076	514	107	72.0602	12.2312	-2.5586	Down	1.1857e-38	6.216e-37
Unigene6834	416	24	5	8.7029	1.4783	-2.5576	Down	1.2451e-38	6.5092e-37
Unigene36822	519	24	5	6.9757	1.1849	-2.5576	Down	1.2083e-38	6.3286e-37
Unigene47736	753	24	5	4.808	0.8167	-2.5576	Down	1.2344e-38	6.4592e-37
Unigene39205	686	76	16	16.7122	2.8687	-2.5424	Down	1.4175e-38	7.4034e-37
Unigene43738	654	38	8	8.765	1.5046	-2.5424	Down	1.4554e-38	7.5937e-37
Unigene37163	331	33	7	15.0394	2.6012	-2.5315	Down	1.7922e-38	9.3333e-37
Unigene47657	207	33	7	24.0485	4.1593	-2.5315	Down	2.8726e-38	1.4946e-36
Unigene48298	447	42	9	14.1738	2.4765	-2.5169	Down	3.6003e-38	1.8715e-36
Unigene56801	597	28	6	7.075	1.2362	-2.5168	Down	3.6152e-38	1.8774e-36
Unigene38753	1116	51	11	6.8937	1.2123	-2.5075	Down	3.8388e-38	1.9917e-36
Unigene39303	799	74	16	13.9711	2.463	-2.504	Down	4.6364e-38	2.3964e-36
Unigene35563	840	37	8	6.6446	1.1714	-2.5039	Down	4.8799e-38	2.5175e-36
Unigene35942	613	83	18	20.425	3.6117	-2.4996	Down	5.5637e-38	2.8649e-36
Unigene20423	2233	46	10	3.1075	0.5508	-2.4962	Down	5.6011e-38	2.8814e-36
Unigene1003	350	23	5	9.913	1.7571	-2.4961	Down	7.9668e-38	4.0832e-36
Unigene4023	338	46	10	20.5299	3.639	-2.4961	Down	6.6641e-38	3.4219e-36
Unigene4283	261	23	5	13.2933	2.3563	-2.4961	Down	8.8975e-38	4.5559e-36
Unigene41497	506	23	5	6.8568	1.2154	-2.4961	Down	7.9224e-38	4.0642e-36
Unigene48695	917	46	10	7.5672	1.3413	-2.4961	Down	6.0811e-38	3.1255e-36
Unigene35751	1464	32	7	3.2973	0.5881	-2.4872	Down	1.1987e-37	6.1323e-36
Unigene45439	1117	59566	13032	8044.33	1435.01	-2.4869	Down	1.2276e-37	6.2742e-36
Unigene4033	241	41	9	25.6632	4.5933	-2.4821	Down	1.2952e-37	6.6135e-36
Unigene34566	2699	145	32	8.1042	1.4583	-2.4744	Down	1.6096e-37	8.211e-36
Unigene26956	2086	1205	266	87.14	15.6842	-2.474	Down	1.9145e-37	9.7487e-36
Unigene45060	805	552	122	103.44	18.6406	-2.4723	Down	2.4025e-37	1.2211e-35
Unigene25842	1542	356	79	34.8265	6.3014	-2.4664	Down	2.4574e-37	1.2478e-35
Unigene41370	312	36	8	17.4057	3.1538	-2.4644	Down	2.8309e-37	1.4335e-35
Unigene48677	463	27	6	8.7969	1.5939	-2.4644	Down	2.8923e-37	1.4632e-35
Unigene49541	806	72	16	13.4754	2.4416	-2.4644	Down	2.7323e-37	1.3861e-35
Unigene49613	746	63	14	12.7393	2.3083	-2.4644	Down	2.807e-37	1.4227e-35
Unigene42936	639	85	19	20.0661	3.6572	-2.4559	Down	2.9024e-37	1.467e-35
Unigene41701	695	58	13	12.5889	2.3007	-2.452	Down	3.1274e-37	1.5793e-35
Unigene31408	709	40	9	8.5106	1.5613	-2.4465	Down	3.541e-37	1.7848e-35
Unigene59104	1204	40	9	5.0116	0.9194	-2.4465	Down	3.2431e-37	1.6362e-35
Unigene42902	713	40	9	8.4628	1.5526	-2.4464	Down	3.6548e-37	1.8405e-35
Unigene34412	635	31	7	7.3643	1.3559	-2.4413	Down	4.7171e-37	2.3668e-35
Unigene41932	550	31	7	8.5024	1.5654	-2.4413	Down	3.8775e-37	1.9509e-35
Unigene49223	311	31	7	15.0365	2.7684	-2.4413	Down	4.2081e-37	2.1133e-35
Unigene43297	707	1511	342	322.396	59.498	-2.4379	Down	5.797e-37	2.9033e-35
Unigene24678	2771	22	5	1.1977	0.2219	-2.4323	Down	6.2907e-37	3.1448e-35
Unigene3932	626	22	5	5.3014	0.9824	-2.432	Down	1.1183e-36	5.5552e-35
Unigene24426	298	22	5	11.1366	2.0637	-2.432	Down	9.2896e-37	4.6272e-35
Unigene35967	1054	88	20	12.5947	2.3339	-2.432	Down	7.5905e-37	3.7877e-35
Unigene50367	296	22	5	11.2118	2.0777	-2.432	Down	9.3339e-37	4.645e-35
Unigene59138	398	22	5	8.3384	1.5452	-2.432	Down	1.0941e-36	5.4401e-35
Unigene45931	393	35	8	13.4345	2.5038	-2.4238	Down	1.1235e-36	5.5761e-35
Unigene49784	1295	48	11	5.5913	1.0448	-2.42	Down	1.1259e-36	5.583e-35
Unigene56264	553	26	6	7.0924	1.3345	-2.41	Down	1.281e-36	6.3406e-35
Unigene21994	2999	26	6	1.3078	0.2461	-2.4098	Down	1.4004e-36	6.925e-35
Unigene27082	1553	255	59	24.7693	4.6728	-2.4062	Down	1.4028e-36	6.9308e-35
Unigene31920	603	56	13	14.0093	2.6517	-2.4014	Down	1.4261e-36	7.0398e-35
Unigene32499	679	43	10	9.5531	1.8114	-2.3989	Down	1.6918e-36	8.336e-35
Unigene49480	693	43	10	9.3601	1.7749	-2.3988	Down	2.5982e-36	1.2779e-34
Unigene36429	728	133	31	27.5591	5.2375	-2.3956	Down	2.8467e-36	1.3989e-34
Unigene28131	1564	343	80	33.0828	6.2914	-2.3946	Down	2.9081e-36	1.4278e-34
Unigene49779	571	30	7	7.9256	1.5078	-2.3941	Down	2.9567e-36	1.4504e-34
Unigene5176	922	90	21	14.725	2.8015	-2.394	Down	3.5889e-36	1.7558e-34
Unigene21886	805	90	21	16.8652	3.2086	-2.394	Down	3.0876e-36	1.5132e-34
Unigene48390	650	30	7	6.9623	1.3246	-2.394	Down	3.6053e-36	1.7622e-34
Unigene33726	664	47	11	10.6776	2.0376	-2.3896	Down	4.2244e-36	2.0612e-34
Unigene39010	574	47	11	12.3518	2.3571	-2.3896	Down	3.7021e-36	1.8079e-34
Unigene1028	400	34	8	12.8222	2.4599	-2.382	Down	4.9018e-36	2.3853e-34
Unigene42272	398	34	8	12.8867	2.4723	-2.382	Down	4.6677e-36	2.2734e-34
Unigene41807	513	34	8	9.9978	1.9181	-2.3819	Down	5.4062e-36	2.6285e-34
Unigene41782	387	55	13	21.4386	4.1317	-2.3754	Down	5.4437e-36	2.6443e-34
Unigene40043	381	283	67	112.049	21.6295	-2.3731	Down	6.1515e-36	2.9855e-34
Unigene46235	503	38	9	11.3962	2.2007	-2.3725	Down	6.3697e-36	3.0887e-34
Unigene26142	2558	439	104	25.8886	5.0007	-2.3721	Down	7.339e-36	3.5556e-34
Unigene46070	485	202	48	62.8282	12.1729	-2.3677	Down	8.2635e-36	3.9999e-34
Unigene30984	1618	4227	1005	394.093	76.3983	-2.3669	Down	8.3072e-36	4.0175e-34
Unigene53892	3845	1954	465	76.6607	14.8748	-2.3656	Down	9.6218e-36	4.6451e-34
Unigene27747	974	126	30	19.5144	3.7884	-2.3649	Down	9.8418e-36	4.7471e-34
Unigene34263	780	105	25	20.3067	3.9422	-2.3649	Down	1.0746e-35	5.1789e-34
Unigene39372	1026	84	20	12.3503	2.3976	-2.3649	Down	1.1242e-35	5.4133e-34
Unigene45620	498	42	10	12.7223	2.4698	-2.3649	Down	1.3698e-35	6.5785e-34
Unigene43693	1048	1137	271	163.661	31.8056	-2.3634	Down	1.528e-35	7.3315e-34
Unigene41811	494	46	11	14.0467	2.7388	-2.3586	Down	1.7044e-35	8.1639e-34
Unigene23655	2617	1705	408	98.2801	19.1757	-2.3576	Down	2.0611e-35	9.855e-34
Unigene1876	617	25	6	6.1122	1.1961	-2.3534	Down	2.8381e-35	1.3523e-33
Unigene28401	1448	75	18	7.8134	1.529	-2.3534	Down	2.4321e-35	1.1619e-33
Unigene58007	235	25	6	16.0478	3.1404	-2.3534	Down	2.5123e-35	1.1992e-33
Unigene34569	772	79	19	15.4367	3.0271	-2.3504	Down	2.9865e-35	1.4206e-33
Unigene34174	1502	320	77	32.1384	6.3055	-2.3496	Down	3.2089e-35	1.525e-33
Unigene41576	466	54	13	17.4804	3.4313	-2.3489	Down	3.2934e-35	1.5638e-33
Unigene49220	469	54	13	17.3686	3.4093	-2.3489	Down	3.5178e-35	1.6675e-33
Unigene33272	659	83	20	18.9993	3.7328	-2.3476	Down	3.7099e-35	1.757e-33
Unigene35842	793	62	15	11.7941	2.3266	-2.3418	Down	3.7151e-35	1.758e-33
Unigene23274	815	33	8	6.108	1.2073	-2.3389	Down	3.7583e-35	1.7769e-33
Unigene48589	478	33	8	10.4143	2.0585	-2.3389	Down	3.7709e-35	1.7813e-33
Unigene53755	366	33	8	13.6012	2.6885	-2.3389	Down	4.5653e-35	2.1547e-33
Unigene37048	1064	548	133	77.6933	15.3747	-2.3372	Down	5.6167e-35	2.6441e-33
Unigene12455	522	37	9	10.6924	2.1206	-2.334	Down	6.6478e-35	3.1215e-33
Unigene39621	534	37	9	10.4521	2.073	-2.334	Down	5.8345e-35	2.7443e-33
Unigene49186	379	37	9	14.7268	2.9208	-2.334	Down	6.5934e-35	3.0986e-33
Unigene34378	2200	1642	400	112.589	22.3632	-2.3319	Down	7.5839e-35	3.558e-33
Unigene19736	4961	41	10	1.2467	0.2479	-2.3303	Down	7.6077e-35	3.5662e-33
Unigene37638	802	45	11	8.4641	1.687	-2.3269	Down	8.6032e-35	4.0293e-33
Unigene9129	1167	654	160	84.5379	16.8634	-2.3257	Down	9.4877e-35	4.4398e-33
Unigene46041	1152	98	24	12.8327	2.5624	-2.3243	Down	1.0035e-34	4.6921e-33
Unigene17852	464	49	12	15.9303	3.181	-2.3242	Down	1.0679e-34	4.989e-33
Unigene51248	498	65	16	19.6892	3.9517	-2.3169	Down	1.212e-34	5.657e-33
Unigene29933	2454	879	218	54.033	10.9264	-2.306	Down	1.2473e-34	5.8168e-33
Unigene38714	997	262	65	39.6416	8.0189	-2.3055	Down	1.3794e-34	6.4277e-33
Unigene37296	1279	141	35	16.63	3.3658	-2.3048	Down	1.4464e-34	6.7339e-33
Unigene29613	1412	189	47	20.1917	4.0941	-2.3021	Down	1.4887e-34	6.9252e-33
Unigene6784	263	32	8	18.3543	3.7414	-2.2945	Down	4.3028e-34	1.9715e-32
Unigene18065	850	56	14	9.9383	2.0258	-2.2945	Down	2.4455e-34	1.1309e-32
Unigene20280	927	24	6	3.9055	0.7961	-2.2945	Down	5.5783e-34	2.5495e-32
Unigene25655	425	28	7	9.9383	2.0258	-2.2945	Down	4.4403e-34	2.0328e-32
Unigene26494	528	32	8	9.1424	1.8636	-2.2945	Down	3.698e-34	1.6972e-32
Unigene27239	751	40	10	8.0346	1.6378	-2.2945	Down	3.213e-34	1.4783e-32
Unigene32345	1099	68	17	9.3337	1.9026	-2.2945	Down	2.4291e-34	1.1242e-32
Unigene43255	657	84	21	19.2867	3.9314	-2.2945	Down	1.8005e-34	8.3472e-33
Unigene45646	671	24	6	5.3955	1.0998	-2.2945	Down	5.814e-34	2.6551e-32
Unigene47492	428	40	10	14.0981	2.8738	-2.2945	Down	2.881e-34	1.3289e-32
Unigene49611	353	28	7	11.9654	2.439	-2.2945	Down	5.3817e-34	2.4617e-32
Unigene50640	485	44	11	13.6853	2.7896	-2.2945	Down	2.7171e-34	1.2544e-32
Unigene50849	763	36	9	7.1174	1.4508	-2.2945	Down	3.6309e-34	1.6678e-32
Unigene55790	457	24	6	7.9221	1.6148	-2.2945	Down	8.6199e-34	3.9299e-32
Unigene56091	621	40	10	9.7166	1.9806	-2.2945	Down	3.0262e-34	1.3947e-32
Unigene23619	1076	28	7	3.9255	0.8002	-2.2944	Down	1.1016e-33	5.018e-32
Unigene38723	703	210	53	45.0618	9.2729	-2.2808	Down	1.1683e-33	5.3131e-32
Unigene34795	654	83	21	19.1445	3.9495	-2.2772	Down	1.2629e-33	5.7336e-32
Unigene36268	433	83	21	28.9158	5.9652	-2.2772	Down	1.2157e-33	5.5241e-32
Unigene33330	1392	126	32	13.6545	2.8275	-2.2718	Down	1.8004e-33	8.1471e-32
Unigene34998	810	59	15	10.9878	2.2777	-2.2703	Down	1.8893e-33	8.5356e-32
Unigene32607	1527	418	107	41.2935	8.6187	-2.2604	Down	1.9517e-33	8.8101e-32
Unigene18224	1223	39	10	4.8104	1.0057	-2.258	Down	2.1171e-33	9.5412e-32
Unigene36991	558	31	8	8.3805	1.7634	-2.2487	Down	2.2408e-33	1.009e-31
Unigene40556	412	31	8	11.3503	2.3883	-2.2487	Down	2.4565e-33	1.1053e-31
Unigene40567	536	31	8	8.7245	1.8358	-2.2487	Down	2.4629e-33	1.1072e-31
Unigene55070	407	31	8	11.4898	2.4176	-2.2487	Down	2.4629e-33	1.1063e-31
Unigene55934	553	31	8	8.4563	1.7793	-2.2487	Down	2.4676e-33	1.1075e-31
Unigene39248	692	42	11	9.1556	1.9552	-2.2273	Down	2.5344e-33	1.1365e-31
Unigene19528	3174	1369	359	65.0641	13.9118	-2.2256	Down	2.7195e-33	1.2186e-31
Unigene25756	3055	816	214	40.2924	8.6159	-2.2254	Down	2.9211e-33	1.3078e-31
Unigene21261	2862	16065	4225	846.751	181.574	-2.2214	Down	2.9822e-33	1.3341e-31
Unigene20419	1931	72	19	5.6246	1.2102	-2.2165	Down	3.5193e-33	1.5705e-31
Unigene30008	797	53	14	10.0314	2.1606	-2.215	Down	3.7046e-33	1.6506e-31
Unigene38219	859	456	121	80.0786	17.3256	-2.2085	Down	4.1649e-33	1.8526e-31
Unigene38934	805	260	69	48.7217	10.5426	-2.2083	Down	4.2976e-33	1.9101e-31
Unigene45213	1107	1247	332	169.928	36.8881	-2.2037	Down	4.3031e-33	1.911e-31
Unigene3998	298	30	8	15.1862	3.3019	-2.2014	Down	7.9041e-33	3.4905e-31
Unigene30720	940	45	12	7.2215	1.5702	-2.2014	Down	5.5373e-33	2.4512e-31
Unigene37267	1226	720	192	88.5904	19.2622	-2.2014	Down	4.63e-33	2.0545e-31
Unigene37353	736	30	8	6.1488	1.3369	-2.2014	Down	5.5732e-33	2.4651e-31
Unigene55347	802	60	16	11.2855	2.4538	-2.2014	Down	4.7316e-33	2.0979e-31
Unigene58962	260	60	16	34.8115	7.5691	-2.2014	Down	5.358e-33	2.3737e-31
Unigene36729	614	112	30	27.5166	6.0096	-2.195	Down	8.7081e-33	3.8393e-31
Unigene33379	1416	67	18	7.1377	1.5635	-2.1907	Down	9.0893e-33	4.0042e-31
Unigene56190	545	67	18	18.5448	4.0623	-2.1906	Down	9.7594e-33	4.2959e-31
Unigene1225	268	26	7	14.6347	3.2126	-2.1876	Down	1.0264e-32	4.5143e-31
Unigene17747	382	26	7	10.2673	2.2539	-2.1876	Down	1.1133e-32	4.8886e-31
Unigene49575	377	26	7	10.4034	2.2838	-2.1875	Down	1.2683e-32	5.5604e-31
Unigene43933	601	74	20	18.5739	4.0931	-2.182	Down	1.4422e-32	6.3131e-31
Unigene29735	1295	85	23	9.9013	2.1845	-2.1803	Down	1.4585e-32	6.3793e-31
Unigene49023	657	48	13	11.021	2.4337	-2.179	Down	1.5856e-32	6.9242e-31
Unigene54597	289	48	13	25.0546	5.5328	-2.179	Down	1.7052e-32	7.4403e-31
Unigene19855	947	59	16	9.3982	2.0781	-2.1771	Down	1.8546e-32	8.086e-31
Unigene43290	665	103	28	23.3647	5.1788	-2.1736	Down	1.9211e-32	8.3624e-31
Unigene32230	755	55	15	10.9891	2.4437	-2.1689	Down	2.185e-32	9.5037e-31
Unigene46826	872	33	9	5.7088	1.2695	-2.1689	Down	2.4438e-32	1.0621e-30
Unigene45711	433	285	78	99.2891	22.1566	-2.1639	Down	2.4777e-32	1.076e-30
Unigene43597	531	40	11	11.3634	2.548	-2.157	Down	2.7744e-32	1.2039e-30
Unigene23947	1730	127	35	11.0739	2.4884	-2.1539	Down	3.2451e-32	1.4059e-30
Unigene4367	290	29	8	15.085	3.393	-2.1525	Down	5.5401e-32	2.3851e-30
Unigene22916	1117	29	8	3.9164	0.8809	-2.1525	Down	5.1208e-32	2.2063e-30
Unigene39991	762	29	8	5.741	1.2913	-2.1525	Down	3.3458e-32	1.4484e-30
Unigene41547	388	29	8	11.2749	2.536	-2.1525	Down	3.9323e-32	1.6996e-30
Unigene58006	323	29	8	13.5438	3.0464	-2.1525	Down	4.4588e-32	1.9257e-30
Unigene27463	1478	141	39	14.3909	3.2455	-2.1486	Down	5.7238e-32	2.4623e-30
Unigene19842	651	72	20	16.6838	3.7787	-2.1425	Down	6.7003e-32	2.8778e-30
Unigene23788	1556	108	30	10.4703	2.3714	-2.1425	Down	6.1787e-32	2.6559e-30
Unigene47548	596	36	10	9.1117	2.0637	-2.1425	Down	6.8253e-32	2.9292e-30
Unigene36759	837	97	27	17.482	3.9677	-2.1395	Down	6.9802e-32	2.9934e-30
Unigene39924	410	61	17	22.4435	5.0999	-2.1378	Down	7.0316e-32	3.013e-30
Unigene50501	479	104	29	32.7524	7.4466	-2.1369	Down	7.1944e-32	3.0804e-30
Unigene3056	1217	43	12	5.3299	1.2128	-2.1358	Down	7.9735e-32	3.4087e-30
Unigene44882	830	129	36	23.4453	5.3348	-2.1358	Down	7.5308e-32	3.2219e-30
Unigene29409	1806	917	256	76.5943	17.4348	-2.1353	Down	8.2179e-32	3.5104e-30
Unigene19982	764	25	7	4.9362	1.1269	-2.131	Down	1.1588e-31	4.9269e-30
Unigene25255	375	50	14	20.1133	4.5919	-2.131	Down	9.3057e-32	3.9689e-30
Unigene29119	447	25	7	8.4368	1.9261	-2.131	Down	1.4738e-31	6.2421e-30
Unigene39207	762	25	7	4.9491	1.1299	-2.131	Down	1.1466e-31	4.8791e-30
Unigene52110	449	25	7	8.3992	1.9176	-2.131	Down	1.3293e-31	5.6475e-30
Unigene57163	225	25	7	16.7611	3.8266	-2.131	Down	1.4467e-31	6.1369e-30
Unigene50903	794	25	7	4.7497	1.0844	-2.1309	Down	1.4999e-31	6.3478e-30
Unigene53601	445	32	9	10.8476	2.4876	-2.1245	Down	1.5446e-31	6.532e-30
Unigene37372	890	642	181	108.815	25.0141	-2.1211	Down	1.6103e-31	6.8043e-30
Unigene33050	974	39	11	6.0402	1.3891	-2.1204	Down	1.6311e-31	6.8871e-30
Unigene35487	927	92	26	14.9711	3.4498	-2.1176	Down	1.9082e-31	8.0449e-30
Unigene36100	1394	92	26	9.9557	2.2941	-2.1176	Down	1.658e-31	6.9952e-30
Unigene27150	1020	120	34	17.747	4.0999	-2.1139	Down	1.9339e-31	8.147e-30
Unigene42753	305	81	23	40.0617	9.2752	-2.1108	Down	1.9773e-31	8.3232e-30
Unigene42772	703	295	84	63.3011	14.6967	-2.1067	Down	2.0337e-31	8.5541e-30
Unigene17119	911	28	8	4.6364	1.0801	-2.1018	Down	2.5685e-31	1.0771e-29
Unigene23845	701	28	8	6.0254	1.4037	-2.1018	Down	2.4609e-31	1.0327e-29
Unigene43847	565	49	14	13.0825	3.0477	-2.1018	Down	2.1534e-31	9.0437e-30
Unigene46143	856	70	20	12.3358	2.8738	-2.1018	Down	2.0788e-31	8.7371e-30
Unigene28729	1377	171	49	18.733	4.3768	-2.0976	Down	2.9928e-31	1.2521e-29
Unigene42792	787	171	49	32.7768	7.658	-2.0976	Down	2.6038e-31	1.091e-29
Unigene29205	1419	80	23	8.5046	1.9936	-2.0929	Down	3.564e-31	1.4877e-29
Unigene37669	1995	1600	460	120.982	28.3603	-2.0929	Down	2.9959e-31	1.2525e-29
Unigene22900	1755	111	32	9.5409	2.2427	-2.0889	Down	4.2511e-31	1.7731e-29
Unigene32798	739	45	13	9.1857	2.1637	-2.0859	Down	4.5995e-31	1.9156e-29
Unigene37112	851	45	13	7.9768	1.8789	-2.0859	Down	4.5775e-31	1.9078e-29
Unigene33183	1221	121	35	14.9491	3.5257	-2.0841	Down	6.0575e-31	2.5151e-29
Unigene39257	867	121	35	21.0529	4.9653	-2.0841	Down	5.8016e-31	2.4107e-29
Unigene22172	1816	38	11	3.1565	0.745	-2.083	Down	7.1032e-31	2.9404e-29
Unigene46003	394	76	22	29.0979	6.8679	-2.083	Down	6.3462e-31	2.633e-29
Unigene54819	316	38	11	18.1402	4.2816	-2.083	Down	6.5167e-31	2.7017e-29
Unigene22514	1024	100	29	14.7314	3.4833	-2.0804	Down	7.5455e-31	3.1188e-29
Unigene21259	2668	162	47	9.1595	2.1667	-2.0798	Down	7.9821e-31	3.2943e-29
Unigene44740	1969	224	65	17.1612	4.0604	-2.0795	Down	1.078e-30	4.4459e-29
Unigene26147	626	31	9	7.4702	1.7683	-2.0788	Down	1.2055e-30	4.9678e-29
Unigene54265	320	31	9	14.6136	3.4593	-2.0788	Down	1.5067e-30	6.2043e-29
Unigene1211	377	31	9	12.4041	2.9363	-2.0787	Down	1.5754e-30	6.4776e-29
Unigene39706	492	31	9	9.5048	2.25	-2.0787	Down	1.5167e-30	6.2411e-29
Unigene37095	972	19868	5778	3083.42	731.151	-2.0763	Down	1.5888e-30	6.5276e-29
Unigene15610	2064	110	32	8.0395	1.9069	-2.0759	Down	1.6706e-30	6.8588e-29
Unigene33168	422	588	172	210.189	50.1316	-2.0679	Down	1.7008e-30	6.9773e-29
Unigene47745	332	41	12	18.629	4.4457	-2.0671	Down	1.9184e-30	7.8583e-29
Unigene49966	477	41	12	12.9661	3.0943	-2.0671	Down	1.9934e-30	8.1595e-29
Unigene36848	1851	75	22	6.1122	1.4619	-2.0638	Down	2.0785e-30	8.5017e-29
Unigene30394	2933	51	15	2.623	0.629	-2.0601	Down	2.1312e-30	8.7107e-29
Unigene44605	2187	1848	545	127.467	30.6509	-2.0561	Down	2.1884e-30	8.9377e-29
Unigene45688	876	44	13	7.5769	1.8253	-2.0535	Down	2.5256e-30	1.0307e-28
Unigene24431	1793	250	74	21.0332	5.0763	-2.0508	Down	2.6004e-30	1.0605e-28
Unigene2044	440	27	8	9.2567	2.2363	-2.0494	Down	3.6495e-30	1.4806e-28
Unigene41630	412	27	8	9.8858	2.3883	-2.0494	Down	3.0096e-30	1.2255e-28
Unigene46951	663	27	8	6.1432	1.4841	-2.0494	Down	3.0751e-30	1.2512e-28
Unigene55349	307	27	8	13.2669	3.2051	-2.0494	Down	3.2002e-30	1.3012e-28
Unigene55958	389	27	8	10.4703	2.5295	-2.0494	Down	3.5827e-30	1.4546e-28
Unigene21731	510	101	30	29.8742	7.2351	-2.0458	Down	3.6788e-30	1.4914e-28
Unigene24389	619	37	11	9.0169	2.1857	-2.0445	Down	3.7137e-30	1.5044e-28
Unigene41847	517	37	11	10.7958	2.617	-2.0445	Down	3.7285e-30	1.5093e-28
Unigene48824	985	37	11	5.6664	1.3736	-2.0445	Down	3.7285e-30	1.5082e-28
Unigene31355	1284	158	47	18.5625	4.5022	-2.0437	Down	3.9037e-30	1.5779e-28
Unigene24427	832	47	14	8.5216	2.0697	-2.0417	Down	4.3702e-30	1.7652e-28
Unigene28315	1054	104	31	14.8846	3.6176	-2.0407	Down	4.7188e-30	1.9046e-28
Unigene18198	1939	1090	325	84.7995	20.6159	-2.0403	Down	4.8228e-30	1.9451e-28
Unigene49083	246	57	17	34.953	8.4998	-2.0399	Down	5.0992e-30	2.0551e-28
Unigene49612	698	77	23	16.641	4.0529	-2.0377	Down	5.1099e-30	2.0564e-28
Unigene31213	1407	87	26	9.3276	2.2729	-2.037	Down	5.2474e-30	2.1101e-28
Unigene30166	991	70	21	10.6554	2.6064	-2.0315	Down	5.4688e-30	2.1976e-28
Unigene55661	428	40	12	14.0981	3.4485	-2.0315	Down	5.788e-30	2.3241e-28
Unigene4063	340	40	12	17.747	4.3411	-2.0314	Down	6.5929e-30	2.6415e-28
Unigene38651	689	40	12	8.7576	2.1422	-2.0314	Down	6.1926e-30	2.483e-28
Unigene42723	452	30	9	10.0122	2.4491	-2.0314	Down	7.285e-30	2.9167e-28
Unigene42892	592	80	24	20.3851	4.9864	-2.0314	Down	6.0172e-30	2.4144e-28
Unigene36559	530	256	77	72.8633	17.8694	-2.0277	Down	7.3328e-30	2.9337e-28
Unigene37264	1109	275	83	37.4064	9.2054	-2.0227	Down	7.8058e-30	3.1207e-28
Unigene24979	341	43	13	19.0221	4.689	-2.0203	Down	8.8858e-30	3.5421e-28
Unigene41965	865	43	13	7.4989	1.8485	-2.0203	Down	8.2349e-30	3.2874e-28
Unigene29919	1164	294	89	38.1012	9.4044	-2.0184	Down	9.0207e-30	3.5933e-28
Unigene46422	659	33	10	7.5539	1.8664	-2.017	Down	9.5546e-30	3.8032e-28
Unigene27184	965	33	10	5.1586	1.2746	-2.0169	Down	1.0381e-29	4.126e-28
Unigene38993	1061	33	10	4.6918	1.1593	-2.0169	Down	1.0242e-29	4.0738e-28
Unigene58408	521	33	10	9.5548	2.3608	-2.0169	Down	1.1965e-29	4.7523e-28
Unigene37352	984	464	141	71.1324	17.6246	-2.0129	Down	1.1984e-29	4.7566e-28
Unigene50162	698	46	14	9.9414	2.467	-2.0107	Down	1.4406e-29	5.7138e-28
Unigene29785	835	128	39	23.1243	5.7448	-2.0091	Down	1.4732e-29	5.8388e-28
Unigene41281	589	36	11	9.22	2.2971	-2.005	Down	1.534e-29	6.0752e-28
Unigene47806	421	49	15	17.5573	4.3823	-2.0023	Down	1.5924e-29	6.3021e-28
Unigene34942	1214	150	46	18.6388	4.6605	-1.9998	Down	1.6921e-29	6.6919e-28
Unigene17815	337	39	12	17.4574	4.3797	-1.9949	Down	4.3854e-29	1.7206e-27
Unigene29965	1067	39	12	5.5137	1.3833	-1.9949	Down	2.8568e-29	1.1241e-27
Unigene33091	1082	39	12	5.4373	1.3641	-1.9949	Down	4.1144e-29	1.6155e-27
Unigene46612	1062	39	12	5.5397	1.3898	-1.9949	Down	1.8847e-29	7.4375e-28
Unigene48810	423	130	40	46.3605	11.631	-1.9949	Down	1.8445e-29	7.2893e-28
Unigene49209	359	39	12	16.3876	4.1113	-1.9949	Down	2.5889e-29	1.0194e-27
Unigene19630	1719	68	21	5.9673	1.5026	-1.9896	Down	4.3959e-29	1.7235e-27
Unigene21263	3030	1320	408	65.7167	16.562	-1.9884	Down	4.5217e-29	1.7703e-27
Unigene43049	738	388	120	79.3086	19.9996	-1.9875	Down	4.7284e-29	1.8499e-27
Unigene43607	512	1862	576	548.598	138.372	-1.9872	Down	5.0993e-29	1.9936e-27
Unigene27355	955	184	57	29.0643	7.3412	-1.9852	Down	5.2226e-29	2.0389e-27
Unigene24990	953	71	22	11.2385	2.8394	-1.9848	Down	5.5366e-29	2.16e-27
Unigene19282	1436	100	31	10.5049	2.6552	-1.9842	Down	5.5527e-29	2.1647e-27
Unigene19276	722	100	31	20.8933	5.2811	-1.9841	Down	6.6494e-29	2.5904e-27
Unigene36832	497	29	9	8.8021	2.2273	-1.9826	Down	6.801e-29	2.6476e-27
Unigene57860	498	29	9	8.7844	2.2228	-1.9826	Down	6.807e-29	2.6481e-27
Unigene23726	873	29	9	5.011	1.268	-1.9825	Down	6.8912e-29	2.6789e-27
Unigene32542	364	45	14	18.649	4.7307	-1.979	Down	7.6112e-29	2.9546e-27
Unigene44864	724	109	34	22.7108	5.7761	-1.9752	Down	1.0277e-28	3.984e-27
Unigene36105	668	67	21	15.1301	3.8667	-1.9682	Down	1.0856e-28	4.2052e-27
Unigene23668	1636	51	16	4.7025	1.2029	-1.9669	Down	1.113e-28	4.3084e-27
Unigene45983	555	51	16	13.8619	3.5459	-1.9669	Down	1.1798e-28	4.5638e-27
Unigene37091	915	363	114	59.8453	15.3243	-1.9654	Down	1.1862e-28	4.5853e-27
Unigene54791	610	35	11	8.6553	2.218	-1.9643	Down	1.4057e-28	5.4301e-27
Unigene58736	386	35	11	13.6781	3.5051	-1.9643	Down	1.6529e-28	6.3803e-27
Unigene25947	1719	496	156	43.5262	11.1621	-1.9633	Down	1.8494e-28	7.1339e-27
Unigene46771	879	54	17	9.2672	2.3788	-1.9619	Down	1.9591e-28	7.5465e-27
Unigene40763	618	38	12	9.2756	2.3883	-1.9575	Down	2.4565e-28	9.4493e-27
Unigene42321	497	57	18	17.3007	4.4546	-1.9575	Down	2.0732e-28	7.9802e-27
Unigene23392	856	38	12	6.6966	1.7243	-1.9574	Down	2.9567e-28	1.135e-26
Unigene28939	969	38	12	5.9157	1.5232	-1.9574	Down	3.1916e-28	1.2234e-26
Unigene46674	674	38	12	8.5049	2.1899	-1.9574	Down	3.0401e-28	1.1661e-26
Unigene25114	1566	164	52	15.7978	4.0842	-1.9516	Down	3.2301e-28	1.2364e-26
Unigene28128	899	41	13	6.8797	1.7786	-1.9516	Down	3.7768e-28	1.4447e-26
Unigene46065	559	63	20	17.001	4.4006	-1.9498	Down	4.9683e-28	1.8978e-26
Unigene32202	1537	251	80	24.6345	6.4019	-1.9441	Down	5.0747e-28	1.9371e-26
Unigene43914	608	933	299	231.485	60.4872	-1.9362	Down	5.2501e-28	2.0027e-26
Unigene24667	2116	156	50	11.1213	2.9064	-1.936	Down	5.4019e-28	2.0592e-26
Unigene31125	1475	1322	424	135.202	35.3565	-1.9351	Down	5.5401e-28	2.1104e-26
Unigene35162	790	28	9	5.3466	1.4012	-1.932	Down	6.3487e-28	2.4167e-26
Unigene17367	297	28	9	14.2215	3.7272	-1.9319	Down	9.4154e-28	3.5692e-26
Unigene26569	1101	56	18	7.6727	2.0109	-1.9319	Down	8.2651e-28	3.1375e-26
Unigene43781	608	84	27	20.8411	5.4621	-1.9319	Down	6.64e-28	2.5258e-26
Unigene46059	495	56	18	17.0658	4.4726	-1.9319	Down	8.2564e-28	3.1363e-26
Unigene50994	382	28	9	11.0571	2.8978	-1.9319	Down	9.2136e-28	3.4951e-26
Unigene26972	1229	115	37	14.1153	3.7029	-1.9305	Down	9.7373e-28	3.6887e-26
Unigene42881	869	87	28	15.1023	3.9631	-1.9301	Down	9.8239e-28	3.7189e-26
Unigene37394	859	581	187	102.03	26.7759	-1.93	Down	1.0299e-27	3.8961e-26
Unigene26957	2722	3403	1096	188.59	49.5243	-1.929	Down	1.0594e-27	4.005e-26
Unigene49727	226	1574	507	1050.61	275.928	-1.9289	Down	1.2031e-27	4.5387e-26
Unigene33369	1667	31	10	2.8052	0.7378	-1.9268	Down	1.3309e-27	5.0105e-26
Unigene33874	655	31	10	7.1395	1.8778	-1.9268	Down	1.3309e-27	5.007e-26
Unigene36408	1010	62	20	9.2601	2.4356	-1.9268	Down	1.2995e-27	4.899e-26
Unigene41641	456	31	10	10.2551	2.6973	-1.9268	Down	1.3309e-27	5.0139e-26
Unigene30334	682	31	10	6.8568	1.8035	-1.9267	Down	1.4489e-27	5.4475e-26
Unigene34247	557	133	43	36.0198	9.4953	-1.9235	Down	1.473e-27	5.534e-26
Unigene20945	1160	34	11	4.4215	1.1664	-1.9225	Down	1.7763e-27	6.6602e-26
Unigene24541	1512	68	22	6.7842	1.7896	-1.9225	Down	1.5428e-27	5.7923e-26
Unigene27448	915	34	11	5.6053	1.4787	-1.9225	Down	1.9533e-27	7.3185e-26
Unigene40592	314	34	11	16.3341	4.3088	-1.9225	Down	1.7086e-27	6.4105e-26
Unigene44686	1562	2083	674	201.165	53.0731	-1.9223	Down	1.9674e-27	7.3664e-26
Unigene46810	515	37	12	10.8378	2.866	-1.919	Down	2.1379e-27	7.9941e-26
Unigene25973	720	37	12	7.752	2.05	-1.9189	Down	2.4078e-27	8.9972e-26
Unigene42247	871	40	13	6.9277	1.8358	-1.916	Down	2.4233e-27	9.0489e-26
Unigene35776	698	163	53	35.2271	9.3393	-1.9153	Down	2.4303e-27	9.0688e-26
Unigene44976	1008	83	27	12.4212	3.2946	-1.9146	Down	2.6675e-27	9.9471e-26
Unigene28094	877	43	14	7.3963	1.9635	-1.9134	Down	3.1338e-27	1.1654e-25
Unigene37983	479	43	14	13.5418	3.5949	-1.9134	Down	2.6675e-27	9.9403e-26
Unigene39658	334	43	14	19.4208	5.1556	-1.9134	Down	2.8212e-27	1.0506e-25
Unigene45194	1048	4920	1602	708.188	188.017	-1.9133	Down	3.4759e-27	1.2918e-25
Unigene41945	431	49	16	17.15	4.566	-1.9092	Down	3.8529e-27	1.4309e-25
Unigene44946	779	1617	529	313.125	83.5245	-1.9065	Down	3.8626e-27	1.4336e-25
Unigene33977	820	58	19	10.6699	2.8499	-1.9046	Down	4.1042e-27	1.5222e-25
Unigene48954	1573	122	40	11.6997	3.1277	-1.9033	Down	4.259e-27	1.5785e-25
Unigene36070	1626	128	42	11.875	3.1771	-1.9021	Down	4.7931e-27	1.7729e-25
Unigene26389	1823	131	43	10.84	2.9012	-1.9016	Down	4.9722e-27	1.8379e-25
Unigene34045	687	76	25	16.6879	4.4759	-1.8986	Down	5.0745e-27	1.8745e-25
Unigene4774	279	36	12	19.4645	5.2902	-1.8795	Down	5.431e-27	1.9994e-25
Unigene20485	1914	30	10	2.3644	0.6426	-1.8795	Down	6.1747e-27	2.2686e-25
Unigene24236	1313	36	12	4.136	1.1241	-1.8795	Down	5.2778e-27	1.9456e-25
Unigene30256	605	36	12	8.9762	2.4396	-1.8795	Down	5.3464e-27	1.9696e-25
Unigene36475	750	69	23	13.8782	3.7719	-1.8795	Down	5.2121e-27	1.924e-25
Unigene46762	533	30	10	8.4906	2.3076	-1.8795	Down	5.5906e-27	2.0568e-25
Unigene48510	585	30	10	7.7359	2.1025	-1.8795	Down	5.9772e-27	2.1976e-25
Unigene49868	508	30	10	8.9085	2.4212	-1.8795	Down	6.1933e-27	2.274e-25
Unigene3606	894	99	33	16.7048	4.5402	-1.8794	Down	7.1592e-27	2.6216e-25
Unigene25462	1490	36	12	3.6447	0.9906	-1.8794	Down	8.7093e-27	3.1786e-25
Unigene34398	799	123	41	23.2222	6.3115	-1.8794	Down	6.3998e-27	2.3467e-25
Unigene35223	687	30	10	6.5873	1.7904	-1.8794	Down	1.7749e-26	6.4435e-25
Unigene36074	1346	51	17	5.7157	1.5535	-1.8794	Down	8.2531e-27	3.0161e-25
Unigene36306	609	75	25	18.5776	5.0492	-1.8794	Down	7.3115e-27	2.6756e-25
Unigene37376	942	30	10	4.8041	1.3057	-1.8794	Down	1.0978e-26	3.9986e-25
Unigene37750	799	30	10	5.6639	1.5394	-1.8794	Down	1.2398e-26	4.513e-25
Unigene38301	906	39	13	6.4935	1.7649	-1.8794	Down	8.6267e-27	3.1506e-25
Unigene38818	649	30	10	6.973	1.8952	-1.8794	Down	1.3197e-26	4.8006e-25
Unigene43206	781	189	63	36.5053	9.9217	-1.8794	Down	6.3352e-27	2.3245e-25
Unigene43812	378	30	10	11.9722	3.2539	-1.8794	Down	1.6464e-26	5.9809e-25
Unigene38245	1587	1167	390	110.927	30.2262	-1.8757	Down	1.787e-26	6.4833e-25
Unigene46073	392	511	171	196.643	53.6545	-1.8738	Down	2.1478e-26	7.7871e-25
Unigene38263	838	220	74	39.6026	10.8613	-1.8664	Down	2.5005e-26	9.0538e-25
Unigene34504	1078	273	92	38.2022	10.497	-1.8637	Down	2.6019e-26	9.4148e-25
Unigene19744	2475	148	50	9.0205	2.4848	-1.8601	Down	2.7911e-26	1.008e-24
Unigene28173	1633	74	25	6.8358	1.883	-1.8601	Down	3.0631e-26	1.1054e-24
Unigene32291	1109	222	75	30.1972	8.3181	-1.8601	Down	2.6179e-26	9.4664e-25
Unigene50060	1088	68	23	9.4281	2.6001	-1.8584	Down	3.1974e-26	1.1532e-24
Unigene34183	1386	10227	3460	1113.09	307.05	-1.858	Down	3.259e-26	1.1746e-24
Unigene26537	1003	65	22	9.7759	2.6978	-1.8574	Down	3.3703e-26	1.2139e-24
Unigene33909	1215	65	22	8.0702	2.2271	-1.8574	Down	3.9383e-26	1.4166e-24
Unigene41321	317	62	21	29.5037	8.1481	-1.8564	Down	4.3049e-26	1.5465e-24
Unigene45846	497	53	18	16.0866	4.4546	-1.8525	Down	4.3049e-26	1.5454e-24
Unigene45766	1218	47	16	5.821	1.6157	-1.8491	Down	4.3906e-26	1.5752e-24
Unigene40328	799	44	15	8.3071	2.3091	-1.847	Down	4.5971e-26	1.6482e-24
Unigene36238	509	85	29	25.191	7.0077	-1.8459	Down	4.6484e-26	1.6655e-24
Unigene35800	783	41	14	7.8989	2.1992	-1.8447	Down	5.0274e-26	1.799e-24
Unigene47442	311	410	140	198.869	55.3686	-1.8447	Down	4.9106e-26	1.7583e-24
Unigene20199	1605	70	24	6.5791	1.8392	-1.8388	Down	5.3187e-26	1.9019e-24
Unigene49692	529	35	12	9.9806	2.7901	-1.8388	Down	6.0078e-26	2.1456e-24
Unigene49883	349	35	12	15.1282	4.2291	-1.8388	Down	6.0784e-26	2.1694e-24
Unigene36143	631	67	23	16.0173	4.4833	-1.837	Down	6.1277e-26	2.1856e-24
Unigene54559	235	652	224	418.528	117.24	-1.8359	Down	6.3152e-26	2.2495e-24
Unigene43376	726	323	111	67.1136	18.8054	-1.8355	Down	6.951e-26	2.4744e-24
Unigene25052	664	32	11	7.2699	2.0376	-1.8351	Down	8.888e-26	3.1577e-24
Unigene37763	1833	960	330	79.0048	22.1436	-1.8351	Down	7.7965e-26	2.7717e-24
Unigene35482	285	32	11	16.9375	4.7473	-1.835	Down	1.2386e-25	4.3806e-24
Unigene38212	1479	352	121	35.902	10.0627	-1.835	Down	1.021e-25	3.6228e-24
Unigene51509	413	32	11	11.6881	3.276	-1.835	Down	1.0431e-25	3.6988e-24
Unigene49233	667	61	21	13.7959	3.8725	-1.8329	Down	1.2885e-25	4.5483e-24
Unigene8084	664	58	20	13.1766	3.7047	-1.8305	Down	1.3252e-25	4.6748e-24
Unigene47602	481	52	18	16.3081	4.6028	-1.825	Down	1.4321e-25	5.0488e-24
Unigene27627	1290	491	170	57.4165	16.209	-1.8247	Down	1.4599e-25	5.14e-24
Unigene28719	3310	1496	519	68.1786	19.2857	-1.8218	Down	1.6098e-25	5.6607e-24
Unigene1513	1440	671	233	70.2918	19.9017	-1.8205	Down	1.6251e-25	5.711e-24
Unigene28718	3127	915	318	44.1406	12.5082	-1.8192	Down	1.7294e-25	6.0696e-24
Unigene49926	619	40	14	9.748	2.7818	-1.8091	Down	1.7294e-25	6.0657e-24
Unigene42976	604	97	34	24.2259	6.9237	-1.8069	Down	1.78e-25	6.2392e-24
Unigene20344	696	37	13	8.0193	2.2974	-1.8035	Down	1.815e-25	6.3538e-24
Unigene26160	685	37	13	8.1481	2.3343	-1.8035	Down	1.9329e-25	6.7621e-24
Unigene41916	757	37	13	7.3731	2.1122	-1.8035	Down	1.7944e-25	6.2857e-24
Unigene32268	2020	1090	384	81.3991	23.3817	-1.7996	Down	1.9717e-25	6.8937e-24
Unigene25875	1234	122	43	14.9138	4.286	-1.7989	Down	1.9979e-25	6.9808e-24
Unigene20124	1136	51	18	6.7723	1.9489	-1.797	Down	2.1095e-25	7.3611e-24
Unigene22427	444	34	12	11.5516	3.3243	-1.797	Down	2.5841e-25	8.983e-24
Unigene35884	469	34	12	10.9358	3.1471	-1.797	Down	2.242e-25	7.8186e-24
Unigene38541	898	34	12	5.7115	1.6436	-1.797	Down	2.3353e-25	8.1389e-24
Unigene40241	446	34	12	11.4998	3.3093	-1.797	Down	2.4435e-25	8.5052e-24
Unigene40333	339	68	24	30.259	8.7078	-1.797	Down	2.0675e-25	7.2191e-24
Unigene57289	558	34	12	9.1916	2.6451	-1.797	Down	2.4919e-25	8.6683e-24
Unigene34879	1268	116	41	13.8001	3.977	-1.7949	Down	2.6126e-25	9.0709e-24
Unigene59214	280	82	29	44.1774	12.739	-1.7941	Down	2.8443e-25	9.8628e-24
Unigene46048	514	257	91	75.4249	21.7758	-1.7923	Down	2.8999e-25	1.0049e-23
Unigene35525	685	31	11	6.8268	1.9751	-1.7893	Down	4.0451e-25	1.3991e-23
Unigene42571	361	31	11	12.9539	3.7478	-1.7893	Down	3.7144e-25	1.2855e-23
Unigene56357	1114	62	22	8.3956	2.429	-1.7893	Down	3.4662e-25	1.2004e-23
Unigene35361	640	45	16	10.6066	3.0749	-1.7864	Down	4.2195e-25	1.4585e-23
Unigene19172	1090	45	16	6.2277	1.8055	-1.7863	Down	4.3345e-25	1.4973e-23
Unigene24937	475	59	21	18.7371	5.4378	-1.7848	Down	4.4037e-25	1.5203e-23
Unigene34814	792	59	21	11.2375	3.2613	-1.7848	Down	4.9277e-25	1.698e-23
Unigene29015	1725	157	56	13.7295	3.993	-1.7817	Down	4.9277e-25	1.6969e-23
Unigene24254	761	56	20	11.1006	3.2325	-1.7799	Down	5.0858e-25	1.7491e-23
Unigene36218	526	42	15	12.045	3.5075	-1.7799	Down	5.4024e-25	1.8569e-23
Unigene49975	1215	42	15	5.2146	1.5185	-1.7799	Down	5.4422e-25	1.8682e-23
Unigene37882	2807	2299	822	123.55	36.0185	-1.7783	Down	5.6205e-25	1.9282e-23
Unigene22825	1332	260	93	29.4452	8.5877	-1.7777	Down	5.7333e-25	1.9657e-23
Unigene32893	1007	310	111	46.4384	13.5578	-1.7762	Down	5.895e-25	2.0186e-23
Unigene25589	1115	53	19	7.1704	2.0959	-1.7745	Down	6.5824e-25	2.2526e-23
Unigene44339	1171	4303	1543	554.318	162.071	-1.7741	Down	6.6359e-25	2.2695e-23
Unigene39697	913	39	14	6.4437	1.886	-1.7726	Down	7.2881e-25	2.4879e-23
Unigene29669	3610	900	325	37.608	11.0732	-1.764	Down	7.8638e-25	2.6811e-23
Unigene21082	2186	512	185	35.3317	10.4092	-1.7631	Down	8.0803e-25	2.7532e-23
Unigene25387	4212	238	86	8.5238	2.5113	-1.7631	Down	8.2899e-25	2.8228e-23
Unigene26329	1934	119	43	9.2819	2.7347	-1.763	Down	8.8225e-25	3.0023e-23
Unigene45349	1011	725	262	108.176	31.8747	-1.7629	Down	9.93e-25	3.373e-23
Unigene36127	1136	83	30	11.0216	3.2482	-1.7626	Down	1.0113e-24	3.4331e-23
Unigene25912	997	47	17	7.1113	2.0972	-1.7616	Down	1.1021e-24	3.7341e-23
Unigene48393	1338	94	34	10.5978	3.1255	-1.7616	Down	1.0902e-24	3.6961e-23
Unigene39932	407	58	21	21.497	6.3463	-1.7601	Down	1.2111e-24	4.0986e-23
Unigene58921	1219	58	21	7.1774	2.1189	-1.7601	Down	1.3946e-24	4.7165e-23
Unigene21790	1557	215	78	20.8303	6.1617	-1.7573	Down	1.4256e-24	4.8187e-23
Unigene22404	1574	264	96	25.3014	7.5017	-1.7539	Down	1.4805e-24	5.0011e-23
Unigene30794	899	33	12	5.5373	1.6418	-1.7539	Down	1.6354e-24	5.5173e-23
Unigene48068	358	33	12	13.9051	4.1228	-1.7539	Down	1.6292e-24	5.4998e-23
Unigene28588	2264	126	46	8.3954	2.4991	-1.7482	Down	1.8319e-24	6.1727e-23
Unigene45790	638	41	15	9.6941	2.8918	-1.7451	Down	1.9648e-24	6.6164e-23
Unigene40259	281	60	22	32.2099	9.6297	-1.7419	Down	2.2033e-24	7.4014e-23
Unigene48593	254	90	33	53.4507	15.98	-1.7419	Down	1.9902e-24	6.6938e-23
Unigene30929	1398	106	39	11.4378	3.4313	-1.737	Down	2.3536e-24	7.9017e-23
Unigene36134	753	38	14	7.6126	2.2868	-1.7351	Down	2.4057e-24	8.0717e-23
Unigene41053	405	46	17	17.1336	5.1629	-1.7306	Down	2.7465e-24	9.2039e-23
Unigene56748	295	54	20	27.6132	8.3388	-1.7274	Down	2.7997e-24	9.3763e-23
Unigene21695	1544	407	151	39.7642	12.0289	-1.725	Down	2.8039e-24	9.3848e-23
Unigene31812	1268	345	128	41.0435	12.4161	-1.7249	Down	3.1105e-24	1.0405e-22
Unigene36882	1011	132	49	19.6955	5.9613	-1.7242	Down	3.365e-24	1.1249e-22
Unigene47478	1729	1328	493	115.864	35.071	-1.7241	Down	3.4794e-24	1.1624e-22
Unigene43526	547	43	16	11.8584	3.5977	-1.7208	Down	3.5059e-24	1.1699e-22
Unigene20960	1538	51	19	5.0022	1.5195	-1.719	Down	3.5307e-24	1.1767e-22
Unigene36241	640	51	19	12.0208	3.6515	-1.719	Down	3.5059e-24	1.1692e-22
Unigene34130	524	67	25	19.288	5.8682	-1.7167	Down	3.8044e-24	1.2664e-22
Unigene40772	522	67	25	19.3619	5.8907	-1.7167	Down	3.718e-24	1.2384e-22
Unigene34319	680	75	28	16.6378	5.0646	-1.7159	Down	3.886e-24	1.2928e-22
Unigene40630	277	107	40	58.2705	17.7614	-1.714	Down	4.0998e-24	1.3622e-22
Unigene43346	746	187	70	37.8136	11.5413	-1.7121	Down	4.4044e-24	1.4617e-22
Unigene26816	2677	515	193	29.0204	8.8676	-1.7105	Down	4.5601e-24	1.5124e-22
Unigene45229	477	40	15	12.6499	3.8678	-1.7095	Down	4.8189e-24	1.5954e-22
Unigene59071	1117	40	15	5.402	1.6517	-1.7095	Down	4.8356e-24	1.5999e-22
Unigene45314	1066	775	291	109.67	33.5762	-1.7077	Down	4.9848e-24	1.6483e-22
Unigene5597	2697	125	47	6.9916	2.1434	-1.7057	Down	5.1885e-24	1.7146e-22
Unigene44062	660	1113	419	254.388	78.0847	-1.7039	Down	5.2281e-24	1.7267e-22
Unigene45153	343	53	20	23.3092	7.1719	-1.7005	Down	5.2891e-24	1.7458e-22
Unigene54565	751	90	34	18.0779	5.5685	-1.6989	Down	5.5264e-24	1.823e-22
Unigene47430	1777	1058	400	89.8138	27.6865	-1.6978	Down	5.594e-24	1.8442e-22
Unigene3514	272	37	14	20.52	6.3307	-1.6966	Down	7.124e-24	2.3416e-22
Unigene4591	557	37	14	10.0205	3.0915	-1.6966	Down	7.4424e-24	2.4433e-22
Unigene31912	1006	37	14	5.5482	1.7117	-1.6966	Down	6.7542e-24	2.2214e-22
Unigene43628	662	37	14	8.4312	2.6012	-1.6966	Down	6.6185e-24	2.1793e-22
Unigene47980	434	37	14	12.8605	3.9677	-1.6966	Down	6.7542e-24	2.2227e-22
Unigene31161	949	66	25	10.4911	3.2402	-1.695	Down	7.568e-24	2.4816e-22
Unigene31349	1418	475	180	50.5315	15.6132	-1.6944	Down	7.8091e-24	2.5591e-22
Unigene22358	1760	369	140	31.627	9.7839	-1.6927	Down	8.229e-24	2.6951e-22
Unigene44722	1630	448	170	41.4606	12.8279	-1.6925	Down	8.2636e-24	2.7048e-22
Unigene45640	453	50	19	16.6501	5.1588	-1.6904	Down	8.5157e-24	2.7857e-22
Unigene44428	1275	255	97	30.17	9.3574	-1.6889	Down	8.6909e-24	2.8413e-22
Unigene27569	799	84	32	15.8591	4.9261	-1.6868	Down	9.0231e-24	2.9464e-22
Unigene28994	950	126	48	20.0074	6.2146	-1.6868	Down	9.0231e-24	2.9481e-22
Unigene43915	856	42	16	7.4015	2.299	-1.6868	Down	9.8077e-24	3.2007e-22
Unigene17087	970	34	13	5.2875	1.6484	-1.6815	Down	1.1453e-23	3.7242e-22
Unigene30818	595	34	13	8.62	2.6873	-1.6815	Down	1.1212e-23	3.6503e-22
Unigene36226	327	34	13	15.6847	4.8898	-1.6815	Down	1.0351e-23	3.3738e-22
Unigene42850	750	68	26	13.677	4.2639	-1.6815	Down	1.0103e-23	3.295e-22
Unigene45530	785	34	13	6.5336	2.0369	-1.6815	Down	1.0977e-23	3.5758e-22
Unigene30225	1865	86	33	6.9561	2.1764	-1.6763	Down	1.2254e-23	3.9823e-22
Unigene29825	1302	185	71	21.4341	6.7072	-1.6761	Down	1.2319e-23	4.0013e-22
Unigene35619	2611	1359	522	78.5158	24.5901	-1.6749	Down	1.4421e-23	4.6783e-22
Unigene33510	585	39	15	10.0567	3.1538	-1.673	Down	1.5067e-23	4.8823e-22
Unigene43749	598	148	57	37.3341	11.7238	-1.6711	Down	1.554e-23	5.0326e-22
Unigene46015	506	148	57	44.1221	13.8554	-1.6711	Down	1.5617e-23	5.0545e-22
Unigene26344	755	57	22	11.3887	3.584	-1.668	Down	1.7234e-23	5.5679e-22
Unigene18240	1206	158	61	19.7631	6.2213	-1.6675	Down	1.7259e-23	5.5728e-22
Unigene35894	890	88	34	14.9155	4.6988	-1.6664	Down	1.9773e-23	6.377e-22
Unigene29943	1124	62	24	8.3209	2.6263	-1.6637	Down	2.2346e-23	7.1942e-22
Unigene45843	732	49	19	10.0979	3.1926	-1.6613	Down	2.2472e-23	7.2263e-22
Unigene25945	974	2386	926	369.536	116.936	-1.66	Down	2.271e-23	7.2984e-22
Unigene45171	1098	1074	417	147.553	46.7121	-1.6594	Down	2.4072e-23	7.7318e-22
Unigene4300	560	36	14	9.6975	3.0749	-1.6571	Down	2.6094e-23	8.3616e-22
Unigene36869	874	36	14	6.2135	1.9702	-1.6571	Down	2.489e-23	7.9898e-22
Unigene39686	350	36	14	15.516	4.9199	-1.6571	Down	2.5307e-23	8.1187e-22
Unigene45409	971	815	317	126.614	40.1547	-1.6568	Down	2.6287e-23	8.4183e-22
Unigene29145	638	6559	2552	1550.82	491.99	-1.6563	Down	2.8098e-23	8.9933e-22
Unigene51058	513	113	44	33.2281	10.5495	-1.6552	Down	2.8315e-23	9.0574e-22
Unigene28223	1159	59	23	7.6792	2.4408	-1.6536	Down	3.2345e-23	1.034e-21
Unigene5622	207	41	16	29.8785	9.507	-1.652	Down	3.5341e-23	1.1285e-21
Unigene39116	1022	41	16	6.0517	1.9256	-1.652	Down	3.3539e-23	1.0716e-21
Unigene31335	889	64	25	10.8598	3.4589	-1.6506	Down	3.8103e-23	1.2153e-21
Unigene34418	1070	64	25	9.0228	2.8738	-1.6506	Down	4.0218e-23	1.282e-21
Unigene33989	538	46	18	12.8979	4.1152	-1.6481	Down	4.0917e-23	1.3035e-21
Unigene30164	530	143	56	40.701	12.996	-1.647	Down	4.27e-23	1.3588e-21
Unigene39237	962	97	38	15.2104	4.8585	-1.6465	Down	4.3851e-23	1.3946e-21
Unigene34680	1000	51	20	7.6933	2.4599	-1.645	Down	4.5042e-23	1.4316e-21
Unigene31021	850	79	31	14.0202	4.4858	-1.6441	Down	4.8542e-23	1.5411e-21
Unigene45572	512	295	116	86.9154	27.8666	-1.6411	Down	5.1137e-23	1.6225e-21
Unigene20641	2477	122	48	7.4298	2.3835	-1.6402	Down	5.1225e-23	1.6244e-21
Unigene35321	786	66	26	12.6668	4.0686	-1.6384	Down	5.6966e-23	1.8043e-21
Unigene56524	473	99	39	31.5732	10.1414	-1.6384	Down	5.252e-23	1.6645e-21
Unigene47849	963	38	15	5.9525	1.9158	-1.6355	Down	5.9727e-23	1.8896e-21
Unigene29950	1588	433	171	41.1322	13.2447	-1.6349	Down	6.3107e-23	1.9954e-21
Unigene30408	1347	81	32	9.0711	2.922	-1.6343	Down	6.3107e-23	1.9943e-21
Unigene44706	1467	3422	1353	351.88	113.439	-1.6332	Down	6.5033e-23	2.0539e-21
Unigene33415	783	48	19	9.2475	2.9846	-1.6315	Down	6.9779e-23	2.2e-21
Unigene39732	469	48	19	15.4388	4.9828	-1.6315	Down	6.8969e-23	2.1757e-21
Unigene49520	392	101	40	38.8669	12.5508	-1.6308	Down	7.0281e-23	2.2146e-21
Unigene22680	1482	1156	458	117.667	38.0113	-1.6302	Down	7.5756e-23	2.3844e-21
Unigene43048	618	911	361	222.369	71.848	-1.6299	Down	8.1502e-23	2.5638e-21
Unigene45745	485	232	92	72.1591	23.3315	-1.6289	Down	8.3965e-23	2.6397e-21
Unigene45367	1147	335	133	44.0581	14.2621	-1.6272	Down	8.3965e-23	2.6382e-21
Unigene31804	844	73	29	13.0474	4.2262	-1.6263	Down	8.4573e-23	2.6558e-21
Unigene44194	1625	4514	1797	419.038	136.016	-1.6233	Down	9.0646e-23	2.8448e-21
Unigene44263	368	298	119	122.156	39.7736	-1.6188	Down	9.5738e-23	3.0029e-21
Unigene22163	1512	40	16	3.9907	1.3016	-1.6164	Down	1.6502e-22	5.1291e-21
Unigene28397	568	45	18	11.9511	3.8978	-1.6164	Down	1.2506e-22	3.907e-21
Unigene28581	1092	40	16	5.5256	1.8022	-1.6164	Down	1.5568e-22	4.8442e-21
Unigene30945	1169	40	16	5.1617	1.6835	-1.6164	Down	1.5676e-22	4.8751e-21
Unigene34420	867	40	16	6.9596	2.2698	-1.6164	Down	2.1309e-22	6.6195e-21
Unigene35798	953	45	18	7.123	2.3231	-1.6164	Down	1.1476e-22	3.5895e-21
Unigene36598	530	55	22	15.6542	5.1056	-1.6164	Down	1.0233e-22	3.208e-21
Unigene37581	602	50	20	12.5291	4.0863	-1.6164	Down	1.1251e-22	3.521e-21
Unigene45900	769	40	16	7.8465	2.5591	-1.6164	Down	1.3825e-22	4.3116e-21
Unigene48747	284	45	18	23.9023	7.7956	-1.6164	Down	1.2022e-22	3.758e-21
Unigene26717	3156	817	328	39.0508	12.783	-1.6111	Down	2.205e-22	6.842e-21
Unigene39422	793	264	106	50.2199	16.441	-1.611	Down	2.2543e-22	6.991e-21
Unigene44020	536	97	39	27.2993	8.9494	-1.609	Down	2.3532e-22	7.2935e-21
Unigene4560	1400	87	35	9.3742	3.0749	-1.6082	Down	2.4773e-22	7.674e-21
Unigene33838	805	246	99	46.0982	15.1264	-1.6076	Down	2.4801e-22	7.6782e-21
Unigene35446	698	82	33	17.7216	5.8151	-1.6076	Down	2.6045e-22	8.0543e-21
Unigene31330	1549	114	46	11.1019	3.6526	-1.6038	Down	2.607e-22	8.0575e-21
Unigene36212	604	52	21	12.9871	4.2764	-1.6026	Down	2.7337e-22	8.4443e-21
Unigene35230	873	47	19	8.1214	2.6769	-1.6012	Down	3.216e-22	9.9173e-21
Unigene31226	1068	47	19	6.6385	2.1882	-1.6011	Down	3.2994e-22	1.0169e-20
Unigene45446	1116	482	195	65.152	21.4915	-1.6	Down	3.5483e-22	1.093e-20
Unigene46543	309	42	17	20.5039	6.7668	-1.5994	Down	3.6296e-22	1.1174e-20
Unigene44118	879	84	34	14.4157	4.7576	-1.5993	Down	3.6341e-22	1.1182e-20
Unigene41726	482	37	15	11.5798	3.8277	-1.5971	Down	3.9259e-22	1.2059e-20
Unigene45599	451	37	15	12.3757	4.0908	-1.5971	Down	4.4291e-22	1.359e-20
Unigene28026	1707	416	169	36.7625	12.1772	-1.5941	Down	4.5415e-22	1.3919e-20
Unigene35500	1077	128	52	17.9283	5.9386	-1.594	Down	4.5415e-22	1.3911e-20
Unigene23732	925	54	22	8.8064	2.9253	-1.59	Down	4.5605e-22	1.3961e-20
Unigene1512	974	54	22	8.3633	2.7782	-1.5899	Down	4.6845e-22	1.4325e-20
Unigene51592	612	54	22	13.3103	4.4215	-1.5899	Down	4.5627e-22	1.3961e-20
Unigene29277	1087	206	84	28.5879	9.5049	-1.5887	Down	4.805e-22	1.4677e-20
Unigene42402	439	98	40	33.6749	11.2071	-1.5873	Down	4.984e-22	1.5216e-20
Unigene39337	924	617	252	100.73	33.5447	-1.5863	Down	5.2923e-22	1.6139e-20
Unigene23070	3143	159	65	7.6313	2.5437	-1.585	Down	5.4654e-22	1.6657e-20
Unigene33946	646	44	18	10.2746	3.4272	-1.584	Down	5.4936e-22	1.6725e-20
Unigene44446	2050	44	18	3.2378	1.08	-1.584	Down	5.4757e-22	1.6679e-20
Unigene37389	633	105	43	25.0225	8.3553	-1.5825	Down	5.5387e-22	1.6853e-20
Unigene50137	705	764	313	163.474	54.6074	-1.5819	Down	5.5521e-22	1.6884e-20
Unigene36460	996	61	25	9.2388	3.0873	-1.5814	Down	5.6227e-22	1.709e-20
Unigene19787	2324	222	91	14.4099	4.8162	-1.5811	Down	5.6296e-22	1.7092e-20
Unigene25697	1695	222	91	19.7573	6.6034	-1.5811	Down	6.1544e-22	1.8675e-20
Unigene24825	660	78	32	17.8277	5.9635	-1.5799	Down	6.1558e-22	1.8668e-20
Unigene34663	639	39	16	9.2068	3.0797	-1.5799	Down	6.3226e-22	1.9153e-20
Unigene39683	242	39	16	24.3105	8.1321	-1.5799	Down	6.3156e-22	1.9143e-20
Unigene36297	557	229	94	62.019	20.7572	-1.5791	Down	7.4111e-22	2.2426e-20
Unigene19675	2666	297	122	16.8051	5.6285	-1.5781	Down	8.1271e-22	2.4579e-20
Unigene43582	612	3561	1464	877.739	294.229	-1.5769	Down	8.3786e-22	2.5311e-20
Unigene33109	1318	102	42	11.6743	3.9195	-1.5746	Down	8.5997e-22	2.5951e-20
Unigene44052	524	68	28	19.5759	6.5724	-1.5746	Down	9.6096e-22	2.8983e-20
Unigene27230	1486	148	61	15.0241	5.049	-1.5732	Down	9.8531e-22	2.9701e-20
Unigene6810	335	63	26	28.3688	9.5461	-1.5713	Down	9.9142e-22	2.9852e-20
Unigene32214	974	63	26	9.7572	3.2833	-1.5713	Down	9.8793e-22	2.9763e-20
Unigene25290	1599	155	64	14.6227	4.923	-1.5706	Down	1.148e-21	3.4546e-20
Unigene43709	568	46	19	12.2167	4.1143	-1.5701	Down	1.2165e-21	3.659e-20
Unigene19274	750	87	36	17.4986	5.9039	-1.5675	Down	1.2357e-21	3.7125e-20
Unigene34995	806	58	24	10.8552	3.6625	-1.5675	Down	1.3882e-21	4.1662e-20
Unigene27881	1632	128	53	11.8314	3.9944	-1.5666	Down	1.4398e-21	4.3188e-20
Unigene31320	1071	355	147	50.0016	16.882	-1.5665	Down	1.4569e-21	4.3677e-20
Unigene33683	779	41	17	7.9395	2.6842	-1.5646	Down	1.4569e-21	4.363e-20
Unigene46971	364	41	17	16.9913	5.7444	-1.5646	Down	1.4569e-21	4.3654e-20
Unigene59037	885	41	17	6.9885	2.3627	-1.5645	Down	1.4676e-21	4.3902e-20
Unigene20993	2619	94	39	5.4142	1.8316	-1.5636	Down	1.6162e-21	4.8293e-20
Unigene49353	441	65	27	22.2341	7.5305	-1.562	Down	1.7346e-21	5.1776e-20
Unigene32491	728	77	32	15.9553	5.4065	-1.5613	Down	1.7945e-21	5.3535e-20
Unigene19799	1455	108	45	11.1971	3.804	-1.5575	Down	1.9129e-21	5.7035e-20
Unigene38740	511	48	20	14.1698	4.814	-1.5575	Down	2.0511e-21	6.1056e-20
Unigene40770	736	48	20	9.838	3.3423	-1.5575	Down	2.0511e-21	6.1023e-20
Unigene46251	680	60	25	13.3103	4.522	-1.5575	Down	1.9137e-21	5.7029e-20
Unigene23865	1505	671	280	67.256	22.8832	-1.5554	Down	2.3647e-21	7.0315e-20
Unigene31966	714	182	76	38.4519	13.0922	-1.5543	Down	2.4435e-21	7.2618e-20
Unigene34589	512	110	46	32.4091	11.0505	-1.5523	Down	2.6093e-21	7.7504e-20
Unigene54595	536	43	18	12.1018	4.1305	-1.5508	Down	2.8754e-21	8.527e-20
Unigene59119	269	43	18	24.1135	8.2303	-1.5508	Down	2.896e-21	8.5787e-20
Unigene27718	2774	241	101	13.1056	4.4783	-1.5492	Down	2.9325e-21	8.6822e-20
Unigene29244	1067	217	91	30.6789	10.4899	-1.5482	Down	2.9906e-21	8.8494e-20
Unigene43248	767	379	159	74.5399	25.4975	-1.5477	Down	3.0059e-21	8.89e-20
Unigene19459	1257	81	34	9.7206	3.3269	-1.5469	Down	3.0263e-21	8.9455e-20
Unigene41510	365	50	21	20.6644	7.0766	-1.546	Down	3.1934e-21	9.4293e-20
Unigene35360	964	145	61	22.6901	7.783	-1.5437	Down	3.2242e-21	9.5151e-20
Unigene30682	1078	114	48	15.9526	5.4767	-1.5424	Down	3.2242e-21	9.51e-20
Unigene31773	624	57	24	13.7795	4.7307	-1.5424	Down	3.2778e-21	9.6526e-20
Unigene46803	442	57	24	19.4535	6.6786	-1.5424	Down	3.259e-21	9.6022e-20
Unigene30707	808	961	405	179.414	61.6509	-1.5411	Down	3.4378e-21	1.0118e-19
Unigene42888	751	398	168	79.9444	27.5147	-1.5388	Down	3.4724e-21	1.0214e-19
Unigene9160	1977	90	38	6.8672	2.3641	-1.5384	Down	3.9298e-21	1.1548e-19
Unigene19645	1459	90	38	9.3053	3.2035	-1.5384	Down	3.9298e-21	1.1554e-19
Unigene31541	1040	78	33	11.3137	3.9028	-1.5355	Down	4.4243e-21	1.2966e-19
Unigene32776	1111	104	44	14.121	4.8712	-1.5355	Down	4.0818e-21	1.1988e-19
Unigene46906	2049	111	47	8.172	2.8213	-1.5343	Down	4.548e-21	1.3321e-19
Unigene36932	656	85	36	19.5461	6.7499	-1.5339	Down	4.5515e-21	1.3325e-19
Unigene21161	1232	92	39	11.2648	3.8936	-1.5326	Down	4.6294e-21	1.3545e-19
Unigene29831	620	40	17	9.7322	3.3725	-1.5289	Down	4.6687e-21	1.3653e-19
Unigene50409	477	47	20	14.8636	5.1571	-1.5272	Down	4.7104e-21	1.3768e-19
Unigene28324	994	54	23	8.1951	2.846	-1.5258	Down	4.7621e-21	1.3912e-19
Unigene17870	1548	481	205	46.8726	16.2884	-1.5249	Down	4.8129e-21	1.4053e-19
Unigene45826	429	68	29	23.9109	8.3145	-1.524	Down	4.8348e-21	1.4109e-19
Unigene32393	1100	166	71	22.7646	7.9389	-1.5198	Down	5.2339e-21	1.5241e-19
Unigene47091	532	49	21	13.8941	4.8552	-1.5169	Down	5.6409e-21	1.64e-19
Unigene47733	263	42	18	24.0901	8.4181	-1.5169	Down	5.7547e-21	1.6722e-19
Unigene37528	1152	1130	485	147.969	51.7828	-1.5148	Down	5.853e-21	1.6999e-19
Unigene34829	1300	156	67	18.102	6.3391	-1.5138	Down	5.853e-21	1.699e-19
Unigene33365	1754	451	194	38.7875	13.604	-1.5116	Down	5.8863e-21	1.7069e-19
Unigene43177	837	79	34	14.2379	4.9963	-1.5108	Down	5.8936e-21	1.7081e-19
Unigene25465	2679	590	254	33.2219	11.6616	-1.5104	Down	5.9115e-21	1.7123e-19
Unigene36785	727	58	25	12.0348	4.2296	-1.5086	Down	6.248e-21	1.8088e-19
Unigene38813	581	58	25	15.059	5.2925	-1.5086	Down	6.3608e-21	1.8405e-19
Unigene26660	959	44	19	6.9212	2.4369	-1.506	Down	6.5601e-21	1.8942e-19
Unigene43969	588	44	19	11.2881	3.9744	-1.506	Down	6.4918e-21	1.8765e-19
Unigene44968	931	1630	704	264.109	93.0077	-1.5057	Down	6.6533e-21	1.9201e-19
Unigene31016	1769	74	32	6.3103	2.2249	-1.504	Down	6.7997e-21	1.9613e-19
Unigene49577	756	208	90	41.5036	14.6425	-1.5031	Down	7.0437e-21	2.0306e-19
Unigene18725	2979	67	29	3.3927	1.1974	-1.5025	Down	7.8332e-21	2.2559e-19
Unigene30793	1259	367	159	43.9729	15.5334	-1.5012	Down	7.8428e-21	2.2575e-19
Unigene58568	784	76	33	14.6232	5.1772	-1.498	Down	7.9612e-21	2.2903e-19
Unigene43402	738	856	372	174.969	61.9987	-1.4968	Down	8.5382e-21	2.4551e-19
Unigene21344	495	46	20	14.0184	4.9696	-1.4961	Down	9.3627e-21	2.6865e-19
Unigene37698	586	46	20	11.8415	4.1979	-1.4961	Down	9.3158e-21	2.6744e-19
Unigene46910	533	69	30	19.5284	6.9229	-1.4961	Down	9.2992e-21	2.6711e-19
Unigene43371	696	85	37	18.4227	6.5387	-1.4944	Down	9.7851e-21	2.8033e-19
Unigene18985	1817	62	27	5.1473	1.8277	-1.4938	Down	1.0506e-20	3.0052e-19
Unigene52297	1349	62	27	6.9331	2.4618	-1.4938	Down	9.9313e-21	2.8437e-19
Unigene45146	846	101	44	18.0093	6.397	-1.4933	Down	1.0636e-20	3.0407e-19
Unigene23064	1661	243	106	22.0689	7.8493	-1.4914	Down	1.128e-20	3.2197e-19
Unigene1413	249	55	24	33.3202	11.8552	-1.4909	Down	1.1942e-20	3.4071e-19
Unigene19928	1754	158	69	13.5885	4.8386	-1.4897	Down	1.2777e-20	3.6433e-19
Unigene24868	1298	103	45	11.9704	4.2642	-1.4891	Down	1.3113e-20	3.7373e-19
Unigene46200	486	231	101	71.7002	25.5612	-1.488	Down	1.3299e-20	3.7864e-19
Unigene19745	1741	96	42	8.318	2.9672	-1.4871	Down	1.382e-20	3.9306e-19
Unigene36763	636	96	42	22.7698	8.1225	-1.4871	Down	1.38e-20	3.9269e-19
Unigene39069	1268	73	32	8.6846	3.104	-1.4843	Down	1.3987e-20	3.976e-19
Unigene44857	950	114	50	18.102	6.4735	-1.4835	Down	1.607e-20	4.5587e-19
Unigene46256	856	41	18	7.2253	2.5864	-1.4821	Down	1.6704e-20	4.7362e-19
Unigene42195	308	66	29	32.325	11.5809	-1.4809	Down	1.7265e-20	4.8927e-19
Unigene18296	2442	50	22	3.0887	1.1081	-1.4789	Down	1.7672e-20	5.0029e-19
Unigene32887	1463	120	53	12.3732	4.4558	-1.4735	Down	1.7904e-20	5.0658e-19
Unigene35602	708	43	19	9.1618	3.3008	-1.4728	Down	2e-20	5.6532e-19
Unigene39715	442	43	19	14.6754	5.2872	-1.4728	Down	2.2297e-20	6.286e-19
Unigene44355	1105	86	38	11.7403	4.2298	-1.4728	Down	1.8488e-20	5.2283e-19
Unigene47348	257	43	19	25.2395	9.0932	-1.4728	Down	2.3513e-20	6.6221e-19
Unigene31822	1440	113	50	11.8375	4.2707	-1.4708	Down	2.3513e-20	6.6187e-19
Unigene34086	389	61	27	23.6551	8.5371	-1.4703	Down	2.7792e-20	7.8152e-19
Unigene19751	3379	901	399	40.2236	14.5238	-1.4696	Down	3.2286e-20	9.0603e-19
Unigene5593	549	45	20	12.3647	4.4808	-1.4644	Down	3.7197e-20	1.0417e-18
Unigene25398	4284	117	52	4.1198	1.493	-1.4644	Down	3.3998e-20	9.5359e-19
Unigene54891	446	63	28	21.3084	7.7218	-1.4644	Down	3.4426e-20	9.6511e-19
Unigene44256	1428	2210	983	233.458	84.6684	-1.4633	Down	3.9269e-20	1.0975e-18
Unigene49885	354	74	33	31.5336	11.4659	-1.4595	Down	3.9781e-20	1.1113e-18
Unigene23476	891	65	29	11.0048	4.0033	-1.4589	Down	4.0268e-20	1.1243e-18
Unigene22314	734	56	25	11.509	4.1893	-1.458	Down	4.0939e-20	1.1424e-18
Unigene33120	1020	47	21	6.9509	2.5323	-1.4568	Down	4.1967e-20	1.1699e-18
Unigene45661	604	47	21	11.7383	4.2764	-1.4568	Down	4.1688e-20	1.1628e-18
Unigene23200	1145	85	38	11.1985	4.082	-1.456	Down	4.3671e-20	1.2168e-18
Unigene23362	1815	199	89	16.5395	6.0313	-1.4554	Down	4.6517e-20	1.2955e-18
Unigene24308	1421	114	51	12.102	4.4144	-1.455	Down	4.7127e-20	1.3118e-18
Unigene27074	2430	143	64	8.8772	3.2394	-1.4544	Down	4.7127e-20	1.3111e-18
Unigene15883	310	67	30	32.603	11.903	-1.4537	Down	4.9603e-20	1.3786e-18
Unigene42926	727	67	30	13.9023	5.0755	-1.4537	Down	4.8318e-20	1.3436e-18
Unigene39472	348	58	26	25.1416	9.1895	-1.452	Down	4.9603e-20	1.3779e-18
Unigene45864	448	58	26	19.5297	7.1382	-1.452	Down	5.1245e-20	1.4228e-18
Unigene39956	921	107	48	17.5254	6.4103	-1.451	Down	5.1368e-20	1.4255e-18
Unigene46286	397	325	146	123.492	45.2333	-1.449	Down	5.1877e-20	1.4389e-18
Unigene44294	1431	1026	462	108.156	39.7098	-1.4456	Down	5.256e-20	1.4571e-18
Unigene23119	2434	426	192	26.4018	9.7023	-1.4442	Down	5.2988e-20	1.4682e-18
Unigene45196	1100	918	414	125.891	46.2917	-1.4433	Down	5.3041e-20	1.469e-18
Unigene23818	3318	328	148	14.9122	5.4863	-1.4426	Down	5.439e-20	1.5048e-18
Unigene34063	690	82	37	17.9271	6.5955	-1.4426	Down	5.7391e-20	1.5854e-18
Unigene38621	897	164	74	27.5801	10.1469	-1.4426	Down	5.5296e-20	1.5291e-18
Unigene38387	704	175	79	37.4982	13.8023	-1.4419	Down	5.7391e-20	1.5846e-18
Unigene1704	244	62	28	38.3307	14.1145	-1.4413	Down	5.7533e-20	1.5877e-18
Unigene30510	1261	135	61	16.1497	5.9499	-1.4406	Down	5.8868e-20	1.6238e-18
Unigene23918	2978	478	216	24.213	8.9212	-1.4405	Down	6.0009e-20	1.6544e-18
Unigene30976	1338	168	76	18.9408	6.9864	-1.4389	Down	6.2298e-20	1.7167e-18
Unigene57333	570	53	24	14.0264	5.1788	-1.4375	Down	6.2888e-20	1.7321e-18
Unigene43985	629	567	257	135.981	50.2549	-1.4361	Down	6.3343e-20	1.7437e-18
Unigene199	1170	44	20	5.673	2.1025	-1.432	Down	7.0741e-20	1.9435e-18
Unigene12719	603	44	20	11.0073	4.0795	-1.432	Down	6.9141e-20	1.9004e-18
Unigene38205	381	55	25	21.7762	8.0707	-1.432	Down	6.459e-20	1.7771e-18
Unigene44991	835	44	20	7.949	2.946	-1.432	Down	6.7257e-20	1.8496e-18
Unigene45068	665	211	96	47.8636	17.756	-1.4306	Down	7.4371e-20	2.0411e-18
Unigene46027	818	1589	723	293.032	108.713	-1.4305	Down	7.6483e-20	2.0981e-18
Unigene31795	1129	68	31	9.0857	3.3773	-1.4277	Down	7.8359e-20	2.1484e-18
Unigene32080	1216	57	26	7.0711	2.6299	-1.4269	Down	8.1348e-20	2.2293e-18
Unigene33749	625	57	26	13.7575	5.1167	-1.4269	Down	8.1948e-20	2.2446e-18
Unigene31274	1501	388	177	38.9938	14.504	-1.4268	Down	8.397e-20	2.2988e-18
Unigene31409	450	59	27	19.7781	7.3798	-1.4223	Down	8.4971e-20	2.3251e-18
Unigene44359	280	48	22	25.86	9.6641	-1.42	Down	9.0137e-20	2.4652e-18
Unigene39230	761	133	61	26.364	9.8592	-1.419	Down	9.0455e-20	2.4727e-18
Unigene49860	468	85	39	27.3979	10.2498	-1.4185	Down	9.4458e-20	2.5795e-18
Unigene48253	992	61	28	9.276	3.4717	-1.4179	Down	9.4458e-20	2.5783e-18
Unigene48649	439	61	28	20.9609	7.8449	-1.4179	Down	9.723e-20	2.6526e-18
Unigene19525	3021	159	73	7.9395	2.9721	-1.4176	Down	1.0064e-19	2.7444e-18
Unigene31369	1536	246	113	24.1595	9.0486	-1.4168	Down	1.0509e-19	2.8626e-18
Unigene39895	556	187	86	50.7355	19.0248	-1.4151	Down	1.0596e-19	2.8851e-18
Unigene22881	988	543	250	82.9063	31.1228	-1.4135	Down	1.0735e-19	2.9214e-18
Unigene44963	920	360	166	59.0282	22.193	-1.4113	Down	1.2086e-19	3.2842e-18
Unigene27373	1664	206	95	18.6749	7.0221	-1.4111	Down	1.2441e-19	3.379e-18
Unigene50775	474	65	30	20.6862	7.7846	-1.41	Down	1.3288e-19	3.6055e-18
Unigene30936	2270	11903	5495	790.998	297.74	-1.4096	Down	1.3549e-19	3.6746e-18
Unigene34889	558	106	49	28.6561	10.8008	-1.4077	Down	1.4487e-19	3.9271e-18
Unigene38437	631	582	270	139.136	52.6296	-1.4025	Down	1.4842e-19	4.0212e-18
Unigene25483	1649	125	58	11.4349	4.3262	-1.4023	Down	1.5742e-19	4.2629e-18
Unigene1485	755	56	26	11.1889	4.2357	-1.4014	Down	1.6567e-19	4.4797e-18
Unigene13901	1657	56	26	5.0981	1.93	-1.4014	Down	1.5993e-19	4.3265e-18
Unigene26061	3006	84	39	4.2154	1.5958	-1.4014	Down	1.5802e-19	4.277e-18
Unigene19305	3574	56	26	2.3636	0.8948	-1.4013	Down	1.7229e-19	4.6565e-18
Unigene6930	836	71	33	12.8114	4.8552	-1.3998	Down	1.7397e-19	4.6972e-18
Unigene35853	355	71	33	30.17	11.4336	-1.3998	Down	1.7397e-19	4.6996e-18
Unigene44887	505	73	34	21.806	8.281	-1.3968	Down	1.7486e-19	4.7189e-18
Unigene18103	370	88	41	35.8778	13.6294	-1.3964	Down	1.8318e-19	4.9409e-18
Unigene33044	1384	543	253	59.1846	22.4843	-1.3963	Down	1.8932e-19	5.1042e-18
Unigene45258	954	5756	2682	910.159	345.785	-1.3962	Down	1.8932e-19	5.1017e-18
Unigene26399	609	2734	1274	677.214	257.305	-1.3961	Down	1.8932e-19	5.0992e-18
Unigene24981	2970	594	277	30.17	11.4715	-1.3951	Down	1.8932e-19	5.0967e-18
Unigene28035	1213	75	35	9.3271	3.549	-1.394	Down	1.8983e-19	5.1077e-18
Unigene28257	1135	45	21	5.9808	2.2757	-1.394	Down	2.0184e-19	5.423e-18
Unigene31655	595	45	21	11.4088	4.3411	-1.394	Down	2.1342e-19	5.7284e-18
Unigene31783	1886	75	35	5.9988	2.2826	-1.394	Down	1.9586e-19	5.2676e-18
Unigene36906	676	45	21	10.0418	3.8209	-1.394	Down	1.9635e-19	5.2782e-18
Unigene45780	477	167	78	52.8132	20.1128	-1.3928	Down	2.2731e-19	6.0983e-18
Unigene39860	599	244	114	61.448	23.4085	-1.3923	Down	2.3393e-19	6.2667e-18
Unigene36769	736	216	101	44.2711	16.8787	-1.3912	Down	2.6194e-19	7.0137e-18
Unigene49085	378	64	30	25.5407	9.7617	-1.3876	Down	2.7392e-19	7.3274e-18
Unigene45467	1063	309	145	43.85	16.7776	-1.386	Down	2.808e-19	7.5041e-18
Unigene36770	753	49	23	9.8163	3.7569	-1.3856	Down	2.8936e-19	7.7253e-18
Unigene24103	3607	215	101	8.9916	3.4441	-1.3845	Down	3.0707e-19	8.1943e-18
Unigene23322	536	51	24	14.3532	5.5073	-1.382	Down	3.1622e-19	8.4301e-18
Unigene24594	1049	51	24	7.334	2.814	-1.382	Down	3.2432e-19	8.6419e-18
Unigene34116	509	51	24	15.1146	5.7995	-1.3819	Down	3.485e-19	9.2726e-18
Unigene38407	881	68	32	11.6433	4.4676	-1.3819	Down	3.3173e-19	8.835e-18
Unigene5180	308	121	57	59.2624	22.7625	-1.3805	Down	3.6589e-19	9.7259e-18
Unigene37961	785	91	43	17.487	6.7374	-1.376	Down	3.6714e-19	9.7544e-18
Unigene33112	1097	55	26	7.5631	2.9152	-1.3754	Down	3.6931e-19	9.8026e-18
Unigene21347	920	93	44	15.2489	5.8825	-1.3742	Down	3.7946e-19	1.0067e-17
Unigene43167	796	150	71	28.4265	10.9709	-1.3736	Down	3.8449e-19	1.0196e-17
Unigene28981	1842	266	126	21.784	8.4135	-1.3725	Down	3.9054e-19	1.0351e-17
Unigene29640	1194	57	27	7.2014	2.7813	-1.3725	Down	4.2012e-19	1.1119e-17
Unigene38506	669	133	63	29.9896	11.5827	-1.3725	Down	4.0197e-19	1.0644e-17
Unigene43629	512	268	127	78.9604	30.5091	-1.3719	Down	4.2244e-19	1.1175e-17
Unigene38384	745	270	128	54.6704	21.1324	-1.3713	Down	4.3002e-19	1.137e-17
Unigene22094	2638	59	28	3.3738	1.3055	-1.3698	Down	4.3125e-19	1.1397e-17
Unigene32017	976	59	28	9.119	3.5286	-1.3698	Down	4.5011e-19	1.189e-17
Unigene33640	682	120	57	26.5425	10.2798	-1.3685	Down	4.9422e-19	1.3042e-17
Unigene43859	474	80	38	25.4599	9.8606	-1.3685	Down	4.9462e-19	1.3047e-17
Unigene24646	942	63	30	10.0887	3.9171	-1.3649	Down	4.9482e-19	1.304e-17
Unigene25350	1378	105	50	11.4944	4.4629	-1.3649	Down	4.9482e-19	1.3046e-17
Unigene27527	2782	535	255	29.0096	11.274	-1.3635	Down	5.0054e-19	1.3184e-17
Unigene43250	992	216	103	32.8463	12.7709	-1.3629	Down	5.3553e-19	1.4099e-17
Unigene39238	1070	88	42	12.4063	4.8279	-1.3616	Down	5.3553e-19	1.4092e-17
Unigene31036	1240	222	106	27.007	10.5143	-1.361	Down	5.5555e-19	1.4612e-17
Unigene31866	761	289	138	57.2872	22.3044	-1.3609	Down	5.6061e-19	1.4731e-17
Unigene34920	792	113	54	21.5228	8.3862	-1.3598	Down	6.3574e-19	1.6681e-17
Unigene36754	616	92	44	22.5295	8.7855	-1.3586	Down	6.7092e-19	1.7587e-17
Unigene43990	528	184	88	52.5689	20.4996	-1.3586	Down	6.4908e-19	1.7023e-17
Unigene30275	939	94	45	15.101	5.8944	-1.3572	Down	6.7939e-19	1.7801e-17
Unigene44719	1568	48	23	4.6179	1.8042	-1.3559	Down	6.8221e-19	1.7866e-17
Unigene47924	224	75	36	50.5077	19.7674	-1.3534	Down	6.8991e-19	1.8059e-17
Unigene45496	1023	1351	649	199.216	78.0306	-1.3522	Down	7.1061e-19	1.8583e-17
Unigene27102	492	52	25	15.9435	6.2499	-1.3511	Down	7.1387e-19	1.866e-17
Unigene18469	2588	83	40	4.8379	1.901	-1.3476	Down	7.1826e-19	1.8765e-17
Unigene19734	429	87	42	30.5919	12.0417	-1.3451	Down	7.2691e-19	1.8964e-17
Unigene20785	3109	116	56	5.6284	2.2155	-1.3451	Down	7.2146e-19	1.884e-17
Unigene21349	1537	116	56	11.3849	4.4814	-1.3451	Down	7.2575e-19	1.8943e-17
Unigene45617	415	89	43	32.3509	12.7443	-1.344	Down	7.4313e-19	1.9378e-17
Unigene43275	764	91	44	17.9677	7.0836	-1.3429	Down	7.6056e-19	1.9814e-17
Unigene6840	873	6356	3074	1098.28	433.097	-1.3425	Down	7.9819e-19	2.0774e-17
Unigene38136	387	62	30	24.1671	9.5347	-1.3418	Down	8.6809e-19	2.2573e-17
Unigene41612	308	157	76	76.8942	30.35	-1.3412	Down	8.8508e-19	2.3003e-17
Unigene36608	543	64	31	17.7797	7.022	-1.3403	Down	8.9218e-19	2.3177e-17
Unigene43851	609	64	31	15.8529	6.261	-1.3403	Down	8.9845e-19	2.3329e-17
Unigene46818	893	340	165	57.4344	22.7263	-1.3376	Down	9.68e-19	2.5123e-17
Unigene36243	1048	70	34	10.0758	3.9904	-1.3363	Down	1.0431e-18	2.7034e-17
Unigene38867	608	105	51	26.0514	10.3172	-1.3363	Down	1.0094e-18	2.6173e-17
Unigene44852	847	1660	811	295.644	117.77	-1.3279	Down	1.0542e-18	2.7308e-17
Unigene39425	916	272	133	44.7938	17.8588	-1.3267	Down	1.0756e-18	2.7849e-17
Unigene36896	811	92	45	17.1124	6.8248	-1.3262	Down	1.08e-18	2.7951e-17
Unigene48305	235	94	46	60.3399	24.0761	-1.3255	Down	1.1281e-18	2.9182e-17
Unigene36174	756	96	47	19.1555	7.6467	-1.3248	Down	1.1625e-18	3.0056e-17
Unigene3899	1489	49	24	4.9642	1.9825	-1.3242	Down	1.2296e-18	3.1763e-17
Unigene26430	601	251	123	63.0005	25.1725	-1.3235	Down	1.2552e-18	3.2408e-17
Unigene35419	1058	51	25	7.2716	2.9064	-1.323	Down	1.2805e-18	3.303e-17
Unigene44862	979	102	50	15.7167	6.2818	-1.323	Down	1.2719e-18	3.2824e-17
Unigene34876	1350	181	89	20.225	8.1087	-1.3186	Down	1.3003e-18	3.3525e-17
Unigene32769	683	303	149	66.9216	26.8325	-1.3185	Down	1.3188e-18	3.3971e-17
Unigene33538	1145	61	30	8.0365	3.2226	-1.3183	Down	1.4167e-18	3.6474e-17
Unigene22235	2068	63	31	4.5955	1.8438	-1.3175	Down	1.4344e-18	3.6912e-17
Unigene19684	1556	65	32	6.3016	2.5295	-1.3169	Down	1.4497e-18	3.7288e-17
Unigene27942	1783	542	267	45.8556	18.4186	-1.3159	Down	1.5244e-18	3.9174e-17
Unigene46795	1927	158	78	12.3686	4.9786	-1.3129	Down	1.5244e-18	3.9156e-17
Unigene33565	815	79	39	14.6222	5.8858	-1.3128	Down	1.5743e-18	4.04e-17
Unigene33928	500	83	41	25.0411	10.0858	-1.312	Down	1.5937e-18	4.088e-17
Unigene43647	508	259	128	76.9096	30.9915	-1.3113	Down	1.6197e-18	4.1527e-17
Unigene30398	528	93	46	26.5701	10.7157	-1.3101	Down	1.7417e-18	4.4612e-17
Unigene45327	1181	78746	38954	10058.3	4056.93	-1.3099	Down	1.772e-18	4.5367e-17
Unigene28784	1333	97	48	10.9771	4.429	-1.3094	Down	1.9094e-18	4.8862e-17
Unigene30944	1120	123	61	16.5665	6.699	-1.3063	Down	2.0496e-18	5.2425e-17
Unigene34107	1765	2987	1483	255.291	103.346	-1.3047	Down	2.2307e-18	5.7004e-17
Unigene31988	1399	286	142	30.8385	12.4844	-1.3046	Down	2.2312e-18	5.6992e-17
Unigene43262	791	296	147	56.4495	22.8579	-1.3043	Down	2.3607e-18	6.027e-17
Unigene34427	1063	1813	902	257.282	104.368	-1.3017	Down	2.3667e-18	6.0396e-17
Unigene27911	1689	558	278	49.8367	20.2447	-1.2997	Down	2.3843e-18	6.0817e-17
Unigene19179	430	62	31	21.7504	8.8673	-1.2945	Down	2.9771e-18	7.5621e-17
Unigene19196	737	72	36	14.737	6.008	-1.2945	Down	2.69e-18	6.8486e-17
Unigene28269	1050	50	25	7.1833	2.9285	-1.2945	Down	3.0554e-18	7.7501e-17
Unigene32249	921	70	35	11.4652	4.6742	-1.2945	Down	2.7742e-18	7.0531e-17
Unigene36937	993	50	25	7.5957	3.0966	-1.2945	Down	3.0554e-18	7.7537e-17
Unigene38452	965	142	71	22.1976	9.0495	-1.2945	Down	2.476e-18	6.3126e-17
Unigene39779	447	116	58	39.1467	15.9594	-1.2945	Down	2.603e-18	6.6301e-17
Unigene40251	342	66	33	29.1114	11.8682	-1.2945	Down	2.8154e-18	7.1546e-17
Unigene43813	1102	70	35	9.5821	3.9065	-1.2945	Down	2.7709e-18	7.048e-17
Unigene45894	475	58	29	18.4196	7.5093	-1.2945	Down	3.0221e-18	7.6728e-17
Unigene49212	1133	247	124	32.8861	13.4613	-1.2887	Down	3.1766e-18	8.0539e-17
Unigene19186	1097	179	90	24.6145	10.0909	-1.2865	Down	3.2201e-18	8.1603e-17
Unigene44114	619	356	179	86.7569	35.5679	-1.2864	Down	3.3798e-18	8.5573e-17
Unigene29557	1555	527	265	51.124	20.961	-1.2863	Down	3.4428e-18	8.7127e-17
Unigene33111	771	163	82	31.8917	13.0814	-1.2857	Down	3.5001e-18	8.8535e-17
Unigene22234	1768	155	78	13.225	5.4264	-1.2852	Down	3.5791e-18	9.0494e-17
Unigene39522	512	455	229	134.056	55.0125	-1.285	Down	3.8519e-18	9.7257e-17
Unigene37150	944	292	147	46.6612	19.1532	-1.2846	Down	3.9553e-18	9.982e-17
Unigene25792	1508	129	65	12.9043	5.3016	-1.2834	Down	4.0034e-18	1.0099e-16
Unigene33249	1393	256	129	27.7226	11.3903	-1.2833	Down	4.0524e-18	1.0213e-16
Unigene36264	385	125	63	48.9772	20.1268	-1.283	Down	4.2391e-18	1.0679e-16
Unigene31846	2819	1232	621	65.9265	27.0952	-1.2828	Down	4.34e-18	1.0913e-16
Unigene25464	2329	232	117	15.0267	6.1789	-1.2821	Down	4.4417e-18	1.1163e-16
Unigene31534	1897	305	154	24.2537	9.985	-1.2804	Down	4.5587e-18	1.1452e-16
Unigene29168	1113	99	50	13.4179	5.5255	-1.28	Down	4.5853e-18	1.1514e-16
Unigene19668	4410	95	48	3.2496	1.3387	-1.2794	Down	4.5853e-18	1.1508e-16
Unigene43797	689	77	39	16.8584	6.9621	-1.2759	Down	4.6378e-18	1.1635e-16
Unigene31660	2330	1706	865	110.451	45.6621	-1.2743	Down	5.046e-18	1.2647e-16
Unigene19542	1220	69	35	8.5317	3.5286	-1.2737	Down	5.1617e-18	1.292e-16
Unigene24771	1091	69	35	9.5405	3.9458	-1.2737	Down	5.0814e-18	1.2731e-16
Unigene32343	1331	65	33	7.3668	3.0495	-1.2725	Down	5.6714e-18	1.4183e-16
Unigene22188	734	126	64	25.8952	10.7246	-1.2718	Down	5.8021e-18	1.4496e-16
Unigene27073	1757	126	64	10.8179	4.4803	-1.2718	Down	5.692e-18	1.4228e-16
Unigene34950	1289	118	60	13.8094	5.7252	-1.2703	Down	5.9553e-18	1.4872e-16
Unigene42206	278	116	59	62.9445	26.1038	-1.2698	Down	6.1239e-18	1.5286e-16
Unigene13904	1799	57	29	4.7796	1.9827	-1.2694	Down	6.1658e-18	1.5377e-16
Unigene25186	1246	57	29	6.9008	2.8627	-1.2694	Down	6.1239e-18	1.528e-16
Unigene28561	1333	55	28	6.2241	2.5836	-1.2685	Down	6.3893e-18	1.592e-16
Unigene42610	1327	55	28	6.2523	2.5953	-1.2685	Down	6.179e-18	1.5403e-16
Unigene24947	4313	273	139	9.5483	3.964	-1.2683	Down	6.6125e-18	1.6461e-16
Unigene21625	1733	210	107	18.2795	7.5942	-1.2673	Down	6.634e-18	1.6507e-16
Unigene25913	1819	88	45	7.2978	3.0428	-1.2621	Down	6.956e-18	1.73e-16
Unigene32658	1424	88	45	9.3222	3.8869	-1.2621	Down	7.1832e-18	1.7849e-16
Unigene31649	1393	318	163	34.4366	14.3924	-1.2586	Down	7.1879e-18	1.7853e-16
Unigene31651	910	76	39	12.5984	5.2713	-1.257	Down	7.6408e-18	1.8943e-16
Unigene42117	325	76	39	35.2756	14.7597	-1.257	Down	7.2426e-18	1.7981e-16
Unigene44039	595	76	39	19.2682	8.062	-1.257	Down	7.4049e-18	1.8375e-16
Unigene23116	1146	111	57	14.6111	6.1177	-1.256	Down	7.6807e-18	1.9025e-16
Unigene33975	878	148	76	25.428	10.6467	-1.256	Down	7.658e-18	1.8978e-16
Unigene37193	747	74	38	14.9436	6.2569	-1.256	Down	7.8732e-18	1.9493e-16
Unigene39598	558	74	38	20.0052	8.3762	-1.256	Down	8.2853e-18	2.0486e-16
Unigene42912	653	214	110	49.4362	20.7193	-1.2546	Down	8.5653e-18	2.1159e-16
Unigene37252	1448	453	233	47.1926	19.7917	-1.2537	Down	8.9524e-18	2.2096e-16
Unigene32039	1099	171	88	23.4716	9.8487	-1.2529	Down	9.1407e-18	2.255e-16
Unigene31706	2515	66	34	3.9587	1.6628	-1.2514	Down	9.4143e-18	2.3215e-16
Unigene28224	2173	293	151	20.3401	8.547	-1.2508	Down	9.5944e-18	2.3648e-16
Unigene35373	845	60	31	10.7112	4.5123	-1.2472	Down	1.0087e-17	2.4851e-16
Unigene1545	1139	116	60	15.3631	6.4792	-1.2456	Down	1.0624e-17	2.6163e-16
Unigene32207	1839	87	45	7.1365	3.0097	-1.2456	Down	1.0624e-17	2.6152e-16
Unigene43943	594	108	56	27.4272	11.5957	-1.242	Down	1.1052e-17	2.7156e-16
Unigene47468	811	162	84	30.1328	12.7396	-1.242	Down	1.1006e-17	2.7054e-16
Unigene44712	1785	2310	1198	195.217	82.5495	-1.2418	Down	1.116e-17	2.7409e-16
Unigene36480	593	455	236	115.745	48.9501	-1.2416	Down	1.1381e-17	2.7939e-16
Unigene37064	982	905	470	139.021	58.8684	-1.2397	Down	1.1858e-17	2.9084e-16
Unigene28218	1429	77	40	8.1284	3.4429	-1.2393	Down	1.1873e-17	2.9107e-16
Unigene29006	1943	302	157	23.4465	9.9385	-1.2383	Down	1.1893e-17	2.9145e-16
Unigene45387	949	200	104	31.7913	13.4792	-1.2379	Down	1.2962e-17	3.1706e-16
Unigene22767	1735	219	114	19.041	8.0817	-1.2364	Down	1.3609e-17	3.3275e-16
Unigene51072	407	73	38	27.0566	11.4838	-1.2364	Down	1.4112e-17	3.4474e-16
Unigene36887	475	403	210	127.984	54.3778	-1.2349	Down	1.5168e-17	3.7004e-16
Unigene21448	635	67	35	15.9164	6.7794	-1.2313	Down	1.5491e-17	3.7742e-16
Unigene28946	759	67	35	13.3161	5.6718	-1.2313	Down	1.5191e-17	3.7043e-16
Unigene29050	467	67	35	21.6423	9.2182	-1.2313	Down	1.5352e-17	3.7421e-16
Unigene37413	1008	111	58	16.6114	7.0772	-1.2309	Down	1.5687e-17	3.8184e-16
Unigene39948	995	82	43	12.4318	5.3155	-1.2258	Down	1.5704e-17	3.8211e-16
Unigene25952	1906	244	128	19.3113	8.2601	-1.2252	Down	1.6477e-17	4.0072e-16
Unigene42136	310	80	42	38.929	16.6642	-1.2241	Down	1.7559e-17	4.2685e-16
Unigene46908	943	2370	1245	379.124	162.388	-1.2232	Down	1.7972e-17	4.367e-16
Unigene22319	1244	59	31	7.1545	3.065	-1.223	Down	1.8439e-17	4.4785e-16
Unigene57055	827	295	155	53.8098	23.0527	-1.2229	Down	1.8697e-17	4.5391e-16
Unigene28845	877	78	41	13.4165	5.7502	-1.2223	Down	1.8829e-17	4.5672e-16
Unigene37002	1401	234	123	25.1955	10.7985	-1.2223	Down	1.872e-17	4.5427e-16
Unigene44208	1299	287	151	33.3286	14.2976	-1.221	Down	1.957e-17	4.7447e-16
Unigene43131	738	150	79	30.6605	13.1664	-1.2195	Down	1.9722e-17	4.7794e-16
Unigene25150	1311	112	59	12.8872	5.5354	-1.2192	Down	2.1473e-17	5.1992e-16
Unigene23104	2007	165	87	12.4017	5.3317	-1.2179	Down	2.221e-17	5.3753e-16
Unigene27262	1935	72	38	5.613	2.4155	-1.2165	Down	2.3508e-17	5.6819e-16
Unigene28124	1450	144	76	14.9809	6.4468	-1.2165	Down	2.256e-17	5.4577e-16
Unigene32788	987	72	38	11.0042	4.7355	-1.2165	Down	2.4008e-17	5.7976e-16
Unigene5160	1163	174	92	22.5691	9.7298	-1.2139	Down	2.4601e-17	5.9384e-16
Unigene38745	1049	87	46	12.5109	5.3936	-1.2139	Down	2.4601e-17	5.9358e-16
Unigene35524	576	68	36	17.8087	7.6873	-1.212	Down	2.606e-17	6.274e-16
Unigene38290	1425	555	294	58.752	25.3763	-1.2112	Down	2.6305e-17	6.3302e-16
Unigene37386	1075	66	35	9.2615	4.0046	-1.2096	Down	2.6731e-17	6.4299e-16
Unigene40081	457	66	35	21.7857	9.4199	-1.2096	Down	2.7371e-17	6.578e-16
Unigene33350	1546	115	61	11.221	4.8531	-1.2092	Down	2.9128e-17	6.9973e-16
Unigene32469	602	81	43	20.2971	8.7855	-1.2081	Down	2.9916e-17	7.1833e-16
Unigene21593	1871	64	34	5.16	2.2351	-1.207	Down	2.9931e-17	7.1839e-16
Unigene44849	930	1276	678	206.972	89.6691	-1.2068	Down	3.0999e-17	7.4337e-16
Unigene31602	1513	1023	545	101.996	44.3051	-1.203	Down	3.1306e-17	7.504e-16
Unigene18247	2156	180	96	12.5941	5.4767	-1.2014	Down	3.2726e-17	7.8307e-16
Unigene28951	1892	405	216	32.2908	14.042	-1.2014	Down	3.1993e-17	7.6587e-16
Unigene44992	826	2051	1095	374.568	163.053	-1.1999	Down	3.4025e-17	8.1309e-16
Unigene33672	728	73	39	15.1264	6.5891	-1.1989	Down	3.5194e-17	8.4066e-16
Unigene24203	1939	247	132	19.216	8.3732	-1.1985	Down	3.6564e-17	8.7263e-16
Unigene32711	1334	159	85	17.9798	7.8372	-1.198	Down	3.6564e-17	8.7225e-16
Unigene32649	879	316	169	54.2304	23.648	-1.1974	Down	3.818e-17	9.1039e-16
Unigene42917	691	86	46	18.7744	8.188	-1.1972	Down	3.8508e-17	9.1782e-16
Unigene31198	2220	1531	819	104.032	45.3761	-1.197	Down	3.8702e-17	9.2205e-16
Unigene32232	1225	138	74	16.9937	7.43	-1.1936	Down	4.1322e-17	9.8405e-16
Unigene31927	1211	151	81	18.8095	8.2269	-1.193	Down	4.1867e-17	9.9658e-16
Unigene38342	1438	7611	4090	798.413	349.833	-1.1905	Down	4.3619e-17	1.0378e-15
Unigene22763	1334	80	43	9.0465	3.9647	-1.1901	Down	4.3698e-17	1.0393e-15
Unigene23171	3260	277	149	12.8176	5.6217	-1.189	Down	4.8816e-17	1.1605e-15
Unigene37605	1083	342	184	47.6368	20.8971	-1.1888	Down	4.9309e-17	1.1717e-15
Unigene30744	2383	594	320	37.6017	16.5166	-1.1869	Down	4.9309e-17	1.1712e-15
Unigene38065	1367	779	420	85.9634	37.79	-1.1857	Down	4.9448e-17	1.174e-15
Unigene39401	261	63	34	36.412	16.0226	-1.1843	Down	5.0994e-17	1.2091e-15
Unigene42542	377	113	61	45.2149	19.9014	-1.1839	Down	5.2413e-17	1.2422e-15
Unigene18259	1504	363	196	36.4086	16.0289	-1.1836	Down	5.2453e-17	1.2426e-15
Unigene37568	1358	87	47	9.6642	4.2569	-1.1828	Down	5.3052e-17	1.2557e-15
Unigene43214	811	172	93	31.9928	14.1045	-1.1816	Down	5.3572e-17	1.267e-15
Unigene30014	660	61	33	13.9422	6.1499	-1.1808	Down	5.4064e-17	1.278e-15
Unigene43277	794	3134	1697	595.42	262.88	-1.1795	Down	5.5798e-17	1.3185e-15
Unigene36251	1065	96	52	13.5977	6.0055	-1.179	Down	5.5853e-17	1.3192e-15
Unigene30218	757	59	32	11.7571	5.1994	-1.1771	Down	5.9933e-17	1.4137e-15
Unigene42897	569	118	64	31.2834	13.8345	-1.1771	Down	5.6913e-17	1.3437e-15
Unigene5546	1014	70	38	10.4137	4.6094	-1.1758	Down	5.9933e-17	1.4131e-15
Unigene40206	239	81	44	51.1248	22.6439	-1.1749	Down	6.2477e-17	1.4719e-15
Unigene41859	334	81	44	36.5833	16.2032	-1.1749	Down	6.5463e-17	1.5415e-15
Unigene19146	2072	3962	2154	288.449	127.865	-1.1737	Down	6.6309e-17	1.5608e-15
Unigene43454	681	160	87	35.4419	15.7133	-1.1735	Down	6.8512e-17	1.612e-15
Unigene39041	754	68	37	13.6045	6.0357	-1.1725	Down	6.8512e-17	1.6113e-15
Unigene32601	1558	90	49	8.714	3.8683	-1.1716	Down	6.8768e-17	1.6166e-15
Unigene36019	718	123	67	25.842	11.4775	-1.1709	Down	6.8768e-17	1.6159e-15
Unigene36167	586	233	127	59.9795	26.6564	-1.17	Down	7.0515e-17	1.6562e-15
Unigene726	669	99	54	22.3231	9.928	-1.169	Down	7.3021e-17	1.7136e-15
Unigene42704	329	174	95	79.7807	35.516	-1.1676	Down	7.3697e-17	1.7288e-15
Unigene20496	511	75	41	22.1404	9.8687	-1.1657	Down	7.3697e-17	1.728e-15
Unigene37546	350	148	81	63.7879	28.4651	-1.1641	Down	7.9086e-17	1.8536e-15
Unigene34710	856	73	40	12.8645	5.7475	-1.1624	Down	8.2002e-17	1.9203e-15
Unigene36707	507	146	80	43.44	19.4079	-1.1624	Down	8.1651e-17	1.9129e-15
Unigene46334	518	62	34	18.0554	8.0732	-1.1612	Down	8.4916e-17	1.9877e-15
Unigene31661	1841	175	96	14.3393	6.4138	-1.1607	Down	8.5327e-17	1.9965e-15
Unigene30989	801	82	45	15.4428	6.91	-1.1602	Down	8.5647e-17	2.0031e-15
Unigene21430	1678	71	39	6.3828	2.8587	-1.1588	Down	8.9288e-17	2.0865e-15
Unigene33889	584	71	39	18.3396	8.2139	-1.1588	Down	9.4836e-17	2.2152e-15
Unigene36934	1174	71	39	9.1229	4.0859	-1.1588	Down	8.8854e-17	2.0772e-15
Unigene36090	3622	182	100	7.58	3.3958	-1.1584	Down	9.5417e-17	2.2278e-15
Unigene39361	859	414	228	72.7029	32.6466	-1.1551	Down	9.7037e-17	2.2637e-15
Unigene39981	359	69	38	28.9934	13.0192	-1.1551	Down	9.8831e-17	2.3046e-15
Unigene26968	2850	236	130	12.4914	5.6104	-1.1548	Down	9.8831e-17	2.3036e-15
Unigene21728	2135	272	150	19.2183	8.6415	-1.1531	Down	9.8831e-17	2.3026e-15
Unigene33167	516	600	331	175.407	78.8995	-1.1526	Down	9.8831e-17	2.3016e-15
Unigene44653	1564	907	501	87.4813	39.4001	-1.1508	Down	9.8929e-17	2.3029e-15
Unigene28535	2071	360	199	26.2221	11.8187	-1.1497	Down	1.0427e-16	2.4262e-15
Unigene42858	647	206	114	48.0295	21.6719	-1.1481	Down	1.0872e-16	2.5277e-15
Unigene23143	984	112	62	17.1699	7.7498	-1.1477	Down	1.1315e-16	2.6295e-15
Unigene37411	1411	363	201	38.8083	17.5212	-1.1473	Down	1.1392e-16	2.6462e-15
Unigene28945	683	65	36	14.3561	6.483	-1.1469	Down	1.1518e-16	2.6743e-15
Unigene26678	1425	213	118	22.5481	10.185	-1.1466	Down	1.1857e-16	2.7484e-15
Unigene43021	1000	74	41	11.1629	5.0429	-1.1464	Down	1.2268e-16	2.8427e-15
Unigene19856	716	83	46	17.4868	7.9021	-1.146	Down	1.2469e-16	2.8878e-15
Unigene26799	1667	110	61	9.9541	4.5008	-1.1451	Down	1.3132e-16	3.0401e-15
Unigene56901	216	110	61	76.8217	34.7354	-1.1451	Down	1.3265e-16	3.0697e-15
Unigene44553	1824	425	236	35.1487	15.9141	-1.1432	Down	1.3265e-16	3.0684e-15
Unigene18858	1345	117	65	13.1222	5.9441	-1.1425	Down	1.3648e-16	3.1543e-15
Unigene36107	1520	198	110	19.6502	8.9011	-1.1425	Down	1.3486e-16	3.1182e-15
Unigene39261	774	63	35	12.2785	5.5619	-1.1425	Down	1.3743e-16	3.175e-15
Unigene29149	826	106	59	19.3584	8.7855	-1.1398	Down	1.4108e-16	3.2579e-15
Unigene26398	732	2379	1325	490.262	222.639	-1.1388	Down	1.4496e-16	3.346e-15
Unigene26064	2049	113	63	8.3192	3.7818	-1.1374	Down	1.5408e-16	3.5521e-15
Unigene28982	1120	77	43	10.3709	4.7222	-1.135	Down	1.5876e-16	3.6584e-15
Unigene45076	2556	961	537	56.7162	25.841	-1.1341	Down	1.6348e-16	3.7657e-15
Unigene18791	1074	68	38	9.551	4.3519	-1.134	Down	1.7242e-16	3.9667e-15
Unigene18855	776	68	38	13.2188	6.0231	-1.134	Down	1.7601e-16	4.0476e-15
Unigene33480	1470	136	76	13.9562	6.359	-1.134	Down	1.7143e-16	3.9454e-15
Unigene37628	1173	136	76	17.4898	7.9691	-1.134	Down	1.6352e-16	3.7649e-15
Unigene28574	1160	152	85	19.7665	9.0127	-1.133	Down	1.7917e-16	4.1167e-15
Unigene54399	1619	84	47	7.8267	3.5706	-1.1322	Down	1.8352e-16	4.2114e-15
Unigene29800	1342	184	103	20.6828	9.4402	-1.1315	Down	1.9259e-16	4.4176e-15
Unigene19959	1805	75	42	6.268	2.862	-1.131	Down	1.951e-16	4.4715e-15
Unigene40710	670	75	42	16.8862	7.7103	-1.131	Down	1.9643e-16	4.5001e-15
Unigene21306	1234	166	93	20.2926	9.2697	-1.1304	Down	1.9643e-16	4.4982e-15
Unigene48859	1005	298	167	44.7296	20.4384	-1.1299	Down	1.9809e-16	4.5343e-15
Unigene30858	1279	198	111	23.3528	10.6745	-1.1294	Down	2.1511e-16	4.9219e-15
Unigene44023	661	806	452	183.941	84.1071	-1.1289	Down	2.3343e-16	5.3365e-15
Unigene45064	795	123	69	23.339	10.6752	-1.1285	Down	2.4618e-16	5.6233e-15
Unigene53541	1065	73	41	10.3399	4.7351	-1.1268	Down	2.5107e-16	5.7328e-15
Unigene25669	977	137	77	21.1529	9.6938	-1.1257	Down	2.7249e-16	6.2166e-15
Unigene29046	923	64	36	10.4598	4.7973	-1.1246	Down	3.0532e-16	6.954e-15
Unigene32053	1040	80	45	11.6038	5.322	-1.1246	Down	2.9239e-16	6.6622e-15
Unigene33967	1027	64	36	9.4006	4.3115	-1.1246	Down	3.0741e-16	6.9987e-15
Unigene18683	1346	64	36	7.1726	3.2897	-1.1245	Down	3.0918e-16	7.0362e-15
Unigene30393	2922	167	94	8.6215	3.9568	-1.1236	Down	3.103e-16	7.0587e-15
Unigene44246	699	135	76	29.1341	13.3731	-1.1234	Down	3.2581e-16	7.4086e-15
Unigene20291	582	87	49	22.5497	10.3555	-1.1227	Down	3.2581e-16	7.4055e-15
Unigene45704	483	532	300	166.153	76.3959	-1.1209	Down	3.3434e-16	7.5961e-15
Unigene22430	2435	140	79	8.6731	3.9905	-1.12	Down	3.5627e-16	8.0876e-15
Unigene18676	848	69	39	12.2743	5.6567	-1.1176	Down	3.7005e-16	8.39e-15
Unigene36024	628	138	78	33.1485	15.2767	-1.1176	Down	3.5885e-16	8.143e-15
Unigene39383	1174	138	78	17.7319	8.1719	-1.1176	Down	3.6284e-16	8.2301e-15
Unigene44125	591	99	56	25.2693	11.6546	-1.1165	Down	3.738e-16	8.4682e-15
Unigene47692	689	76	43	16.6395	7.6762	-1.1161	Down	3.8082e-16	8.6235e-15
Unigene29736	1679	235	133	21.1136	9.7431	-1.1157	Down	3.8511e-16	8.7172e-15
Unigene44694	1500	710	402	71.4022	32.9633	-1.1151	Down	3.889e-16	8.7993e-15
Unigene45117	898	187	106	31.413	14.5186	-1.1135	Down	3.9189e-16	8.8597e-15
Unigene18184	4550	67	38	2.2213	1.0272	-1.1127	Down	3.9413e-16	8.9066e-15
Unigene23103	1566	347	197	33.4258	15.4729	-1.1112	Down	3.9569e-16	8.9382e-15
Unigene28953	1491	155	88	15.6819	7.2594	-1.1112	Down	3.9703e-16	8.9648e-15
Unigene42942	1085	315	179	43.7951	20.2917	-1.1099	Down	3.9703e-16	8.9611e-15
Unigene44193	1304	95	54	10.9898	5.0935	-1.1094	Down	4.0246e-16	9.0763e-15
Unigene36647	837	102	58	18.3831	8.5231	-1.1089	Down	4.0246e-16	9.0725e-15
Unigene35770	819	130	74	23.9444	11.1133	-1.1074	Down	4.0246e-16	9.0688e-15
Unigene26528	1822	100	57	8.2794	3.8479	-1.1055	Down	4.0459e-16	9.113e-15
Unigene53811	244	100	57	61.8237	28.733	-1.1055	Down	4.0531e-16	9.1255e-15
Unigene26606	1321	84	48	9.5923	4.4692	-1.1019	Down	4.0688e-16	9.1571e-15
Unigene20695	1444	84	48	8.7752	4.0886	-1.1018	Down	4.1053e-16	9.2316e-15
Unigene41816	632	77	44	18.3789	8.5631	-1.1018	Down	4.1343e-16	9.2931e-15
Unigene43089	1380	266	152	29.0768	13.5475	-1.1018	Down	4.0814e-16	9.1816e-15
Unigene44344	1175	250	143	32.0957	14.969	-1.1004	Down	4.6595e-16	1.0461e-14
Unigene21891	2471	281	161	17.1545	8.014	-1.098	Down	4.7446e-16	1.0643e-14
Unigene25395	3913	89	51	3.431	1.6031	-1.0978	Down	4.8998e-16	1.0982e-14
Unigene35686	1214	89	51	11.059	5.1671	-1.0978	Down	4.8432e-16	1.086e-14
Unigene31121	921	68	39	11.1377	5.2084	-1.0965	Down	4.9657e-16	1.1125e-14
Unigene32730	895	68	39	11.4612	5.3597	-1.0965	Down	5.0132e-16	1.1227e-14
Unigene22450	1421	129	74	13.6943	6.4052	-1.0963	Down	5.1081e-16	1.1435e-14
Unigene34096	1360	1349	774	149.63	70	-1.096	Down	5.2959e-16	1.1846e-14
Unigene33079	1386	174	100	18.9379	8.8743	-1.0936	Down	5.3038e-16	1.1859e-14
Unigene49672	529	80	46	22.8128	10.6954	-1.0929	Down	5.3478e-16	1.1947e-14
Unigene43097	883	212	122	36.2176	16.994	-1.0917	Down	5.783e-16	1.2914e-14
Unigene37378	867	1357	781	236.105	110.797	-1.0915	Down	5.9625e-16	1.331e-14
Unigene43424	869	172	99	29.8575	14.0124	-1.0914	Down	5.9801e-16	1.3344e-14
Unigene39305	805	1869	1076	350.234	164.404	-1.0911	Down	6.0882e-16	1.3574e-14
Unigene31340	1936	1052	606	81.97	38.5002	-1.0902	Down	6.1467e-16	1.3699e-14
Unigene22866	1356	92	53	10.2346	4.8074	-1.0901	Down	6.3567e-16	1.4138e-14
[truncated: 4,523 more rows]
