# Supplementary material for: De Novo Assembly of the Peanut (Arachis hypogaea L.) Seed Transcriptome Revealed Candidate Unigenes for Oil Accumulation Pathways
Source: PLoS One. 2013 Sep 10;8(9):e73767. doi: 10.1371/journal.pone.0073767 (PMC3769373; doi:10.1371/journal.pone.0073767)
Supplement: Table S5 — The list of 606-5 vs. 12-5 differentially expressed Unigenes (FDR<=0.001 and |log2Ratio| > =1). (XLS) [file pone.0073767.s006.xls]

## Sheet: Sheet1
Table S5
geneID	gene Length	606_5_rawreads(6286669)	12_5_rawreads(6259672)	606_5_RPKM	12_5_RPKM	log2(12_5_RPKM/606_5_RPKM)	up/down	pvalue	FDR
Unigene58259	898	1511	0	267.65	0	-18.03	Down	0	0
Unigene57396	413	433	0	166.77	0	-17.3475	Down	1.1459e-130	1.9119e-128
Unigene32893	1007	297	0	46.9144	0	-15.5177	Down	7.452e-90	8.6847e-88
Unigene44150	1445	405	0	44.5827	0	-15.4442	Down	2.8964e-122	4.5817e-120
Unigene37001	1245	294	0	37.5628	0	-15.197	Down	5.9233e-89	6.802e-87
Unigene43892	706	154	0	34.6973	0	-15.0825	Down	6.1105e-47	3.7476e-45
Unigene50339	636	109	0	27.2614	0	-14.7346	Down	1.9517e-33	8.8101e-32
Unigene47260	603	102	0	26.9068	0	-14.7157	Down	2.4609e-31	1.0327e-29
Unigene28411	909	138	0	24.1487	0	-14.5597	Down	3.8692e-42	2.185e-40
Unigene1462	245	37	0	24.0223	0	-14.5521	Down	7.8952e-12	1.3302e-10
Unigene49825	505	72	0	22.6788	0	-14.4691	Down	2.4773e-22	7.674e-21
Unigene50840	391	55	0	22.3751	0	-14.4496	Down	3.1306e-17	7.504e-16
Unigene50463	738	98	0	21.1227	0	-14.3665	Down	3.9037e-30	1.5779e-28
Unigene54779	289	36	0	19.8145	0	-14.2743	Down	1.5757e-11	2.5903e-10
Unigene49690	866	104	0	19.1027	0	-14.2215	Down	6.1787e-32	2.6559e-30
Unigene5661	478	56	0	18.6354	0	-14.1858	Down	1.5687e-17	3.8184e-16
Unigene43945	550	63	0	18.2204	0	-14.1533	Down	1.2441e-19	3.379e-18
Unigene46344	307	34	0	17.6165	0	-14.1046	Down	6.2756e-11	9.8252e-10
Unigene46514	289	30	0	16.5121	0	-14.0112	Down	9.9549e-10	1.3947e-08
Unigene49780	425	43	0	16.0938	0	-13.9742	Down	1.2496e-13	2.4204e-12
Unigene58250	298	30	0	16.0134	0	-13.967	Down	9.9549e-10	1.394e-08
Unigene6784	263	25	0	15.1204	0	-13.8842	Down	3.1515e-08	3.7178e-07
Unigene51547	348	33	0	15.0839	0	-13.8807	Down	1.2524e-10	1.907e-09
Unigene5296	246	23	0	14.8721	0	-13.8603	Down	1.2552e-07	1.3673e-06
Unigene48419	493	46	0	14.8419	0	-13.8574	Down	1.5722e-14	3.2333e-13
Unigene47408	854	79	0	14.7146	0	-13.845	Down	1.9648e-24	6.6164e-23
Unigene49806	587	54	0	14.6331	0	-13.8369	Down	6.2477e-17	1.4719e-15
Unigene28419	921	83	0	14.335	0	-13.8073	Down	1.2386e-25	4.3806e-24
Unigene58958	247	22	0	14.1679	0	-13.7903	Down	2.505e-07	2.6146e-06
Unigene56704	352	31	0	14.0087	0	-13.774	Down	4.9882e-10	7.1752e-09
Unigene5279	387	34	0	13.9749	0	-13.7706	Down	6.2756e-11	9.8196e-10
Unigene56892	233	20	0	13.6538	0	-13.737	Down	9.9771e-07	9.5576e-06
Unigene37066	320	27	0	13.4213	0	-13.7122	Down	7.9128e-09	1.008e-07
Unigene52180	365	29	0	12.6382	0	-13.6255	Down	1.9867e-09	2.696e-08
Unigene58545	281	22	0	12.4536	0	-13.6043	Down	2.505e-07	2.6151e-06
Unigene54970	628	48	0	12.158	0	-13.5696	Down	3.9473e-15	8.3819e-14
Unigene52476	252	19	0	11.9931	0	-13.5499	Down	1.9911e-06	1.8186e-05
Unigene58301	1039	76	0	11.6353	0	-13.5062	Down	1.5617e-23	5.0545e-22
Unigene5224	317	23	0	11.5411	0	-13.4945	Down	1.2552e-07	1.3676e-06
Unigene52992	262	19	0	11.5354	0	-13.4938	Down	1.9911e-06	1.8183e-05
Unigene6807	525	38	0	11.5134	0	-13.491	Down	3.9561e-12	6.846e-11
Unigene19604	927	67	0	11.4967	0	-13.4889	Down	7.8428e-21	2.2575e-19
Unigene59064	277	20	0	11.485	0	-13.4875	Down	9.9771e-07	9.5526e-06
Unigene53248	319	23	0	11.4688	0	-13.4854	Down	1.2552e-07	1.3681e-06
Unigene56209	337	24	0	11.3282	0	-13.4676	Down	6.2895e-08	7.1242e-07
Unigene41295	368	26	0	11.2384	0	-13.4561	Down	1.5792e-08	1.9327e-07
Unigene49980	524	37	0	11.2318	0	-13.4553	Down	7.8952e-12	1.3306e-10
Unigene5411	398	28	0	11.1906	0	-13.45	Down	3.9649e-09	5.2091e-08
Unigene4907	414	29	0	11.1424	0	-13.4438	Down	1.9867e-09	2.694e-08
Unigene42048	577	40	0	11.0272	0	-13.4288	Down	9.9328e-13	1.806e-11
Unigene6739	218	15	0	10.945	0	-13.418	Down	3.1585e-05	0.00023445
Unigene51762	562	38	0	10.7554	0	-13.3928	Down	3.9561e-12	6.8481e-11
Unigene55975	504	34	0	10.7307	0	-13.3895	Down	6.2756e-11	9.8224e-10
Unigene6067	301	20	0	10.5692	0	-13.3676	Down	9.9771e-07	9.5493e-06
Unigene5800	408	27	0	10.5265	0	-13.3617	Down	7.9128e-09	1.0066e-07
Unigene4864	318	21	0	10.5044	0	-13.3587	Down	4.9993e-07	4.9976e-06
Unigene1750	504	33	0	10.4151	0	-13.3464	Down	1.2524e-10	1.9064e-09
Unigene51735	371	23	0	9.8613	0	-13.2676	Down	1.2552e-07	1.3684e-06
Unigene5194	242	15	0	9.8595	0	-13.2673	Down	3.1585e-05	0.00023464
Unigene51425	437	27	0	9.8279	0	-13.2627	Down	7.9128e-09	1.0077e-07
Unigene1872	340	21	0	9.8247	0	-13.2622	Down	4.9993e-07	4.9994e-06
Unigene53316	475	29	0	9.7114	0	-13.2455	Down	1.9867e-09	2.6953e-08
Unigene49539	412	25	0	9.6521	0	-13.2366	Down	3.1515e-08	3.7202e-07
Unigene57026	300	18	0	9.544	0	-13.2204	Down	3.9737e-06	3.4529e-05
Unigene3908	317	19	0	9.534	0	-13.2189	Down	1.9911e-06	1.8173e-05
Unigene56614	351	21	0	9.5168	0	-13.2163	Down	4.9993e-07	5.003e-06
Unigene23715	848	50	0	9.3789	0	-13.1952	Down	9.9108e-16	2.1752e-14
Unigene59081	359	21	0	9.3047	0	-13.1837	Down	4.9993e-07	5.0003e-06
Unigene56076	513	30	0	9.3021	0	-13.1833	Down	9.9549e-10	1.3943e-08
Unigene6593	223	13	0	9.2729	0	-13.1788	Down	0.0001258	0.00081835
Unigene247	363	21	0	9.2022	0	-13.1678	Down	4.9993e-07	4.9985e-06
Unigene5699	301	17	0	8.9838	0	-13.1331	Down	7.9304e-06	6.5746e-05
Unigene5787	321	18	0	8.9196	0	-13.1228	Down	3.9737e-06	3.4513e-05
Unigene55272	251	14	0	8.8722	0	-13.1151	Down	6.3035e-05	0.00044055
Unigene48277	601	33	0	8.7341	0	-13.0924	Down	1.2524e-10	1.9075e-09
Unigene5083	276	15	0	8.6449	0	-13.0776	Down	3.1585e-05	0.00023467
Unigene58369	388	21	0	8.6093	0	-13.0717	Down	4.9993e-07	5.0012e-06
Unigene5706	241	13	0	8.5804	0	-13.0668	Down	0.0001258	0.00081855
Unigene6759	483	26	0	8.5626	0	-13.0638	Down	1.5792e-08	1.9318e-07
Unigene6911	283	15	0	8.4311	0	-13.0415	Down	3.1585e-05	0.00023442
Unigene30334	682	36	0	8.3965	0	-13.0356	Down	1.5757e-11	2.5895e-10
Unigene54365	513	27	0	8.3719	0	-13.0313	Down	7.9128e-09	1.0073e-07
Unigene6747	400	21	0	8.351	0	-13.0277	Down	4.9993e-07	4.9966e-06
Unigene5664	250	13	0	8.2715	0	-13.0139	Down	0.0001258	0.00081874
Unigene55909	388	20	0	8.1993	0	-13.0013	Down	9.9771e-07	9.5593e-06
Unigene49408	447	23	0	8.1846	0	-12.9987	Down	1.2552e-07	1.369e-06
Unigene6639	273	14	0	8.1573	0	-12.9939	Down	6.3035e-05	0.00043954
Unigene23356	508	26	0	8.1412	0	-12.991	Down	1.5792e-08	1.9331e-07
Unigene51552	276	14	0	8.0686	0	-12.9781	Down	6.3035e-05	0.00044066
Unigene55934	553	28	0	8.054	0	-12.9755	Down	3.9649e-09	5.2104e-08
Unigene5084	277	14	0	8.0395	0	-12.9729	Down	6.3035e-05	0.00043982
Unigene5698	260	13	0	7.9533	0	-12.9573	Down	0.0001258	0.00081864
Unigene55703	440	22	0	7.9533	0	-12.9573	Down	2.505e-07	2.6161e-06
Unigene4902	321	16	0	7.9286	0	-12.9529	Down	1.5827e-05	0.00012448
Unigene5216	324	16	0	7.8551	0	-12.9394	Down	1.5827e-05	0.00012446
Unigene59109	307	15	0	7.772	0	-12.9241	Down	3.1585e-05	0.00023474
Unigene5213	269	13	0	7.6872	0	-12.9082	Down	0.0001258	0.00081894
Unigene57098	290	14	0	7.6791	0	-12.9067	Down	6.3035e-05	0.00044021
Unigene6944	505	24	0	7.5596	0	-12.8841	Down	6.2895e-08	7.1227e-07
Unigene51686	381	18	0	7.515	0	-12.8756	Down	3.9737e-06	3.4546e-05
Unigene1241	404	19	0	7.4809	0	-12.869	Down	1.9911e-06	1.8176e-05
Unigene54330	277	13	0	7.4652	0	-12.866	Down	0.0001258	0.00081981
Unigene56385	299	14	0	7.4479	0	-12.8626	Down	6.3035e-05	0.00044032
Unigene52764	302	14	0	7.374	0	-12.8482	Down	6.3035e-05	0.0004406
Unigene52681	587	27	0	7.3165	0	-12.8369	Down	7.9128e-09	1.0075e-07
Unigene56005	371	17	0	7.2888	0	-12.8315	Down	7.9304e-06	6.5806e-05
Unigene31173	284	13	0	7.2812	0	-12.83	Down	0.0001258	0.00081923
Unigene58677	437	20	0	7.2799	0	-12.8297	Down	9.9771e-07	9.5543e-06
Unigene43116	833	38	0	7.2563	0	-12.825	Down	3.9561e-12	6.8503e-11
Unigene54948	489	22	0	7.1564	0	-12.805	Down	2.505e-07	2.6171e-06
Unigene43808	1182	53	0	7.1324	0	-12.8002	Down	1.2469e-16	2.8878e-15
Unigene36504	718	32	0	7.0893	0	-12.7914	Down	2.4995e-10	3.6961e-09
Unigene56996	473	21	0	7.0622	0	-12.7859	Down	4.9993e-07	5.0021e-06
Unigene47264	338	15	0	7.0592	0	-12.7853	Down	3.1585e-05	0.00023505
Unigene55348	338	15	0	7.0592	0	-12.7853	Down	3.1585e-05	0.00023489
Unigene46702	294	13	0	7.0336	0	-12.78	Down	0.0001258	0.0008204
Unigene5201	341	15	0	6.9971	0	-12.7725	Down	3.1585e-05	0.00023461
Unigene55512	546	24	0	6.9919	0	-12.7715	Down	6.2895e-08	7.1257e-07
Unigene46751	394	17	0	6.8633	0	-12.7447	Down	7.9304e-06	6.5816e-05
Unigene53093	487	21	0	6.8591	0	-12.7438	Down	4.9993e-07	5.0039e-06
Unigene48627	348	15	0	6.8563	0	-12.7432	Down	3.1585e-05	0.00023499
Unigene5669	395	17	0	6.8459	0	-12.741	Down	7.9304e-06	6.5756e-05
Unigene56362	327	14	0	6.8102	0	-12.7335	Down	6.3035e-05	0.00044038
Unigene6828	307	13	0	6.7357	0	-12.7176	Down	0.0001258	0.00081826
Unigene47569	307	13	0	6.7357	0	-12.7176	Down	0.0001258	0.0008203
Unigene5311	308	13	0	6.7139	0	-12.7129	Down	0.0001258	0.00081884
Unigene47869	356	15	0	6.7023	0	-12.7104	Down	3.1585e-05	0.00023502
Unigene53117	380	16	0	6.6975	0	-12.7094	Down	1.5827e-05	0.00012457
Unigene56288	405	17	0	6.6769	0	-12.705	Down	7.9304e-06	6.5796e-05
Unigene57088	477	20	0	6.6695	0	-12.7034	Down	9.9771e-07	9.556e-06
Unigene755	530	22	0	6.6028	0	-12.6889	Down	2.505e-07	2.6136e-06
Unigene51121	699	29	0	6.5993	0	-12.6881	Down	1.9867e-09	2.6967e-08
Unigene5731	363	15	0	6.573	0	-12.6823	Down	3.1585e-05	0.00023448
Unigene55822	702	29	0	6.5711	0	-12.6819	Down	1.9867e-09	2.6947e-08
Unigene49540	365	15	0	6.537	0	-12.6744	Down	3.1585e-05	0.00023496
Unigene5679	367	15	0	6.5014	0	-12.6665	Down	3.1585e-05	0.00023451
Unigene55835	367	15	0	6.5014	0	-12.6665	Down	3.1585e-05	0.00023483
Unigene57388	346	14	0	6.4362	0	-12.652	Down	6.3035e-05	0.00044016
Unigene50765	446	18	0	6.4197	0	-12.6483	Down	3.9737e-06	3.4557e-05
Unigene53662	473	19	0	6.3896	0	-12.6415	Down	1.9911e-06	1.818e-05
Unigene55809	325	13	0	6.3627	0	-12.6354	Down	0.0001258	0.00081971
Unigene56785	427	17	0	6.3329	0	-12.6287	Down	7.9304e-06	6.5786e-05
Unigene49417	354	14	0	6.2908	0	-12.619	Down	6.3035e-05	0.00044077
Unigene23409	1723	68	0	6.2777	0	-12.616	Down	3.9298e-21	1.1554e-19
Unigene50727	330	13	0	6.2663	0	-12.6134	Down	0.0001258	0.0008201
Unigene5262	457	18	0	6.2652	0	-12.6131	Down	3.9737e-06	3.4518e-05
Unigene50526	584	23	0	6.2646	0	-12.613	Down	1.2552e-07	1.3687e-06
Unigene57691	357	14	0	6.2379	0	-12.6068	Down	6.3035e-05	0.00044004
Unigene49042	333	13	0	6.2098	0	-12.6003	Down	0.0001258	0.0008202
Unigene6511	569	22	0	6.1502	0	-12.5864	Down	2.505e-07	2.6141e-06
Unigene46816	569	22	0	6.1502	0	-12.5864	Down	2.505e-07	2.6181e-06
Unigene5245	388	15	0	6.1495	0	-12.5863	Down	3.1585e-05	0.00023458
Unigene38454	441	17	0	6.1318	0	-12.5821	Down	7.9304e-06	6.5826e-05
Unigene38588	599	23	0	6.1077	0	-12.5764	Down	1.2552e-07	1.3695e-06
Unigene48283	472	18	0	6.0661	0	-12.5666	Down	3.9737e-06	3.4568e-05
Unigene57690	369	14	0	6.0351	0	-12.5592	Down	6.3035e-05	0.0004401
Unigene53473	528	20	0	6.0253	0	-12.5568	Down	9.9771e-07	9.561e-06
Unigene50226	476	18	0	6.0151	0	-12.5544	Down	3.9737e-06	3.4562e-05
Unigene56040	609	23	0	6.0074	0	-12.5525	Down	1.2552e-07	1.3679e-06
Unigene56962	349	13	0	5.9251	0	-12.5326	Down	0.0001258	0.00081952
Unigene48152	568	21	0	5.881	0	-12.5218	Down	4.9993e-07	5.0048e-06
Unigene50102	545	20	0	5.8373	0	-12.5111	Down	9.9771e-07	9.5626e-06
Unigene56180	436	16	0	5.8373	0	-12.5111	Down	1.5827e-05	0.00012455
Unigene46892	1021	37	0	5.7644	0	-12.493	Down	7.8952e-12	1.331e-10
Unigene48030	597	21	0	5.5953	0	-12.45	Down	4.9993e-07	5.0058e-06
Unigene58292	485	17	0	5.5755	0	-12.4449	Down	7.9304e-06	6.5776e-05
Unigene53571	430	15	0	5.5488	0	-12.438	Down	3.1585e-05	0.00023493
Unigene57679	465	16	0	5.4733	0	-12.4182	Down	1.5827e-05	0.00012453
Unigene50922	529	18	0	5.4125	0	-12.4021	Down	3.9737e-06	3.4551e-05
Unigene55796	442	15	0	5.3982	0	-12.3983	Down	3.1585e-05	0.00023486
Unigene29188	769	26	0	5.3781	0	-12.3929	Down	1.5792e-08	1.9323e-07
Unigene5680	415	14	0	5.3661	0	-12.3897	Down	6.3035e-05	0.00043971
Unigene45890	719	24	0	5.3096	0	-12.3744	Down	6.2895e-08	7.1271e-07
Unigene55501	817	27	0	5.2568	0	-12.36	Down	7.9128e-09	1.007e-07
Unigene44701	487	16	0	5.226	0	-12.3515	Down	1.5827e-05	0.0001246
Unigene5715	397	13	0	5.2087	0	-12.3467	Down	0.0001258	0.00081845
Unigene28410	981	32	0	5.1887	0	-12.3412	Down	2.4995e-10	3.6951e-09
Unigene52280	399	13	0	5.1826	0	-12.3395	Down	0.0001258	0.00081991
Unigene51210	494	16	0	5.152	0	-12.3309	Down	1.5827e-05	0.00012459
Unigene5365	467	15	0	5.1092	0	-12.3189	Down	3.1585e-05	0.00023454
Unigene47920	437	14	0	5.096	0	-12.3151	Down	6.3035e-05	0.00044088
Unigene49737	782	25	0	5.0853	0	-12.3121	Down	3.1515e-08	3.7194e-07
Unigene34363	501	16	0	5.08	0	-12.3106	Down	1.5827e-05	0.0001245
Unigene4988	408	13	0	5.0683	0	-12.3073	Down	0.0001258	0.00081903
Unigene57307	409	13	0	5.0559	0	-12.3038	Down	0.0001258	0.00081942
Unigene50369	600	19	0	5.0371	0	-12.2984	Down	1.9911e-06	1.8189e-05
Unigene35599	412	13	0	5.0191	0	-12.2932	Down	0.0001258	0.00082049
Unigene45968	954	30	0	5.0021	0	-12.2883	Down	9.9549e-10	1.395e-08
Unigene48166	451	14	0	4.9378	0	-12.2697	Down	6.3035e-05	0.00044083
Unigene4953	431	13	0	4.7978	0	-12.2282	Down	0.0001258	0.00081913
Unigene56421	731	22	0	4.7872	0	-12.225	Down	2.505e-07	2.6156e-06
Unigene1471	867	25	0	4.5867	0	-12.1632	Down	3.1515e-08	3.7186e-07
Unigene52072	641	18	0	4.4668	0	-12.125	Down	3.9737e-06	3.454e-05
Unigene58499	658	18	0	4.3514	0	-12.0873	Down	3.9737e-06	3.4524e-05
Unigene5388	517	14	0	4.3074	0	-12.0726	Down	6.3035e-05	0.00043976
Unigene37726	557	15	0	4.2837	0	-12.0646	Down	3.1585e-05	0.00023512
Unigene58327	564	15	0	4.2305	0	-12.0466	Down	3.1585e-05	0.00023477
Unigene4442	570	15	0	4.186	0	-12.0314	Down	3.1585e-05	0.0002347
Unigene20508	768	20	0	4.1424	0	-12.0163	Down	9.9771e-07	9.5643e-06
Unigene46137	576	15	0	4.1424	0	-12.0163	Down	3.1585e-05	0.00023509
Unigene55915	694	18	0	4.1257	0	-12.0104	Down	3.9737e-06	3.4535e-05
Unigene40531	625	16	0	4.0721	0	-11.9916	Down	1.5827e-05	0.00012462
Unigene48829	1105	28	0	4.0307	0	-11.9768	Down	3.9649e-09	5.2116e-08
Unigene56713	564	14	0	3.9485	0	-11.9471	Down	6.3035e-05	0.00044027
Unigene58336	530	13	0	3.9016	0	-11.9299	Down	0.0001258	0.00081932
Unigene5795	573	14	0	3.8864	0	-11.9242	Down	6.3035e-05	0.00043965
Unigene56484	620	15	0	3.8484	0	-11.91	Down	3.1585e-05	0.0002348
Unigene36333	590	14	0	3.7745	0	-11.8821	Down	6.3035e-05	0.000441
Unigene236	606	14	0	3.6748	0	-11.8435	Down	6.3035e-05	0.00043988
Unigene26702	2946	68	0	3.6716	0	-11.8422	Down	3.9298e-21	1.1548e-19
Unigene34767	873	20	0	3.6441	0	-11.8313	Down	9.9771e-07	9.551e-06
Unigene6592	636	14	0	3.5015	0	-11.7738	Down	6.3035e-05	0.0004396
Unigene28522	787	17	0	3.436	0	-11.7465	Down	7.9304e-06	6.5766e-05
Unigene55692	1041	22	0	3.3616	0	-11.7149	Down	2.505e-07	2.6166e-06
Unigene50062	686	14	0	3.2463	0	-11.6646	Down	6.3035e-05	0.00044072
Unigene51971	650	13	0	3.1813	0	-11.6354	Down	0.0001258	0.00082001
Unigene38386	970	19	0	3.1157	0	-11.6053	Down	1.9911e-06	1.8192e-05
Unigene56770	666	13	0	3.1049	0	-11.6003	Down	0.0001258	0.00081962
Unigene39764	843	16	0	3.0191	0	-11.5599	Down	1.5827e-05	0.00012464
Unigene40640	972	18	0	2.9457	0	-11.5244	Down	3.9737e-06	3.4573e-05
Unigene31545	6978	123	0	2.8038	0	-11.4532	Down	1.2276e-37	6.2742e-36
Unigene55482	832	14	0	2.6766	0	-11.3862	Down	6.3035e-05	0.00044049
Unigene48010	1340	22	0	2.6115	0	-11.3507	Down	2.505e-07	2.6176e-06
Unigene8247	1314	20	0	2.4211	0	-11.2414	Down	9.9771e-07	9.5476e-06
Unigene33442	1052	16	0	2.4193	0	-11.2404	Down	1.5827e-05	0.00012452
Unigene35817	1084	15	0	2.2011	0	-11.104	Down	3.1585e-05	0.00023515
Unigene20274	1850	23	0	1.9776	0	-10.9495	Down	1.2552e-07	1.3692e-06
Unigene30371	1138	14	0	1.9569	0	-10.9344	Down	6.3035e-05	0.00043993
Unigene42257	1168	14	0	1.9066	0	-10.8968	Down	6.3035e-05	0.00044094
Unigene20808	1212	14	0	1.8374	0	-10.8435	Down	6.3035e-05	0.00044044
Unigene27905	1377	14	0	1.6172	0	-10.6593	Down	6.3035e-05	0.00043999
Unigene19603	2717	27	0	1.5807	0	-10.6263	Down	7.9128e-09	1.0068e-07
Unigene44177	2054	392	1	30.3574	0.0778	-8.6081	Down	4.5472e-116	6.9141e-114
Unigene36618	546	454	2	132.264	0.5852	-7.8203	Down	1.4892e-132	2.5625e-130
Unigene6857	1098	425	2	61.5696	0.291	-7.7251	Down	6.5899e-124	1.0485e-121
Unigene49520	392	188	1	76.2871	0.4075	-7.5485	Down	3.6465e-55	2.6406e-53
Unigene44380	1436	333	2	36.8866	0.2225	-7.3731	Down	1.6513e-96	2.0837e-94
Unigene49462	1041	637	4	97.3348	0.6138	-7.309	Down	3.0214e-183	7.1795e-181
Unigene32894	966	4505	36	741.817	5.9535	-6.9612	Down	0	0
Unigene50646	586	1873	15	508.416	4.0892	-6.958	Down	0	0
Unigene39271	3094	221	2	11.3619	0.1033	-6.7812	Down	2.9999e-63	2.4651e-61
Unigene50214	592	567	6	152.349	1.6191	-6.556	Down	5.2942e-159	1.1264e-156
Unigene42785	778	1677	20	342.873	4.1068	-6.3835	Down	0	0
Unigene50272	557	76	1	21.7039	0.2868	-6.2418	Down	6.1558e-22	1.8668e-20
Unigene46027	818	1406	20	273.408	3.9059	-6.1293	Down	0	0
Unigene58636	521	69	1	21.0664	0.3066	-6.1024	Down	7.0741e-20	1.9435e-18
Unigene32844	576	413	6	114.053	1.6641	-6.0988	Down	1.325e-113	1.9604e-111
Unigene43242	829	1159	17	222.386	3.276	-6.085	Down	0	0
Unigene30448	1166	67	1	9.1402	0.137	-6.06	Down	2.7392e-19	7.3274e-18
Unigene44497	735	123	2	26.6193	0.4347	-5.9363	Down	2.4455e-34	1.1309e-32
Unigene29300	2035	1331	23	104.038	1.8056	-5.8485	Down	0	0
Unigene49446	481	113	2	37.3691	0.6643	-5.8139	Down	2.0788e-31	8.7371e-30
Unigene37162	354	109	2	48.9782	0.9026	-5.7619	Down	3.0751e-30	1.2512e-28
Unigene43465	770	49	1	10.1224	0.2075	-5.6083	Down	5.1319e-14	1.0243e-12
Unigene33167	516	538	11	165.849	3.4056	-5.6058	Down	5.4386e-143	1.0085e-140
Unigene47311	1080	145	3	21.3562	0.4438	-5.5886	Down	2.1018e-39	1.1245e-37
Unigene46401	489	48	1	15.6139	0.3267	-5.5787	Down	1.0045e-13	1.9643e-12
Unigene34696	1324	272	6	32.6784	0.724	-5.4962	Down	2.319e-72	2.1466e-70
Unigene50866	529	43	1	12.9298	0.302	-5.42	Down	2.8683e-12	5.0365e-11
Unigene52653	449	86	2	30.4671	0.7116	-5.42	Down	1.554e-23	5.0326e-22
Unigene58544	256	250	6	155.339	3.7442	-5.3746	Down	5.6522e-66	4.7805e-64
Unigene46902	252	41	1	25.8799	0.6339	-5.3514	Down	1.0927e-11	1.8231e-10
Unigene50286	953	115	3	19.1948	0.5029	-5.2543	Down	1.078e-30	4.4459e-29
Unigene43425	715	344	9	76.53	2.0109	-5.2501	Down	2.5018e-89	2.8911e-87
Unigene55581	338	37	1	17.4126	0.4726	-5.2034	Down	1.5758e-10	2.3829e-09
Unigene39525	811	74	2	14.5141	0.394	-5.2031	Down	4.6517e-20	1.2955e-18
Unigene48251	1163	37	1	5.0606	0.1374	-5.2029	Down	1.5758e-10	2.3835e-09
Unigene37150	944	369	10	62.1776	1.6923	-5.1993	Down	2.7782e-95	3.4269e-93
Unigene29569	1242	73	2	9.3493	0.2573	-5.1833	Down	9.0455e-20	2.4727e-18
Unigene30741	805	6989	194	1381.02	38.4994	-5.1647	Down	0	0
Unigene33277	1190	142	4	18.9811	0.537	-5.1435	Down	2.9024e-37	1.467e-35
Unigene29585	1552	140	4	14.3488	0.4117	-5.1232	Down	1.0941e-36	5.4401e-35
Unigene20504	359	3959	114	1754.17	50.7293	-5.1118	Down	0	0
Unigene50269	469	134	4	45.4476	1.3625	-5.0599	Down	5.8345e-35	2.7443e-33
Unigene20506	793	66	2	13.2388	0.4029	-5.0382	Down	9.4143e-18	2.3215e-16
Unigene5400	449	32	1	11.3366	0.3558	-4.9938	Down	4.3652e-09	5.7213e-08
Unigene54718	418	63	2	23.9742	0.7644	-4.971	Down	6.8512e-17	1.612e-15
Unigene29887	1496	63	2	6.6987	0.2136	-4.9709	Down	6.8512e-17	1.6113e-15
Unigene31633	2844	62	2	3.4677	0.1123	-4.9485	Down	1.3265e-16	3.0684e-15
Unigene51627	463	62	2	21.3005	0.6901	-4.9479	Down	1.3265e-16	3.0697e-15
Unigene45265	1158	80027	2649	10992.8	365.445	-4.9108	Down	0	0
Unigene5554	601	60	2	15.8802	0.5316	-4.9007	Down	4.9657e-16	1.1125e-14
Unigene6754	332	30	1	14.3735	0.4812	-4.9006	Down	1.6392e-08	2.0013e-07
Unigene32014	1508	210	7	22.1512	0.7416	-4.9006	Down	3.2062e-53	2.2621e-51
Unigene36569	831	120	4	22.9699	0.769	-4.9006	Down	6.0575e-31	2.5151e-29
Unigene36882	1011	209	7	32.8832	1.1061	-4.8938	Down	6.1942e-53	4.3368e-51
Unigene44707	1499	88	3	9.3381	0.3197	-4.8683	Down	6.3107e-23	1.9943e-21
Unigene39216	1482	88	3	9.4453	0.3234	-4.8682	Down	6.3107e-23	1.9954e-21
Unigene42359	388	29	1	11.889	0.4117	-4.8519	Down	3.1723e-08	3.7416e-07
Unigene7319	366	86	3	37.3763	1.3094	-4.8351	Down	2.3532e-22	7.2935e-21
Unigene54604	773	57	2	11.7294	0.4133	-4.8268	Down	3.5831e-15	7.6232e-14
Unigene24213	1136	57	2	7.9813	0.2813	-4.8264	Down	3.5831e-15	7.6261e-14
Unigene18305	1465	85	3	9.2291	0.3271	-4.8184	Down	4.5415e-22	1.3911e-20
Unigene23406	1195	85	3	11.3144	0.4011	-4.8181	Down	4.5415e-22	1.3919e-20
Unigene40424	703	28	1	6.3355	0.2272	-4.8014	Down	6.1332e-08	6.9673e-07
Unigene48649	439	28	1	10.1455	0.3639	-4.8012	Down	6.1332e-08	6.9658e-07
Unigene56337	529	55	2	16.5381	0.604	-4.7751	Down	1.3343e-14	2.7525e-13
Unigene13681	499	1531	56	488.038	17.9282	-4.7667	Down	0	0
Unigene21238	1073	273	10	40.4709	1.4888	-4.7647	Down	9.4375e-68	8.2227e-66
Unigene50995	538	27	1	7.9829	0.2969	-4.7489	Down	1.1845e-07	1.2965e-06
Unigene48799	512	27	1	8.3883	0.312	-4.7488	Down	1.1845e-07	1.2968e-06
Unigene27684	1572	1387	52	140.347	5.2844	-4.7311	Down	0	0
Unigene38989	530	106	4	31.8133	1.2057	-4.7217	Down	5.9772e-27	2.1976e-25
Unigene50724	446	53	2	18.9026	0.7164	-4.7217	Down	4.9575e-14	9.9133e-13
Unigene12704	819	51	2	9.9053	0.3901	-4.6663	Down	1.8373e-13	3.5151e-12
Unigene29661	1414	76	3	8.5496	0.3389	-4.6569	Down	1.6567e-19	4.4797e-18
Unigene34942	1214	152	6	19.9161	0.7896	-4.6567	Down	7.9668e-38	4.0832e-36
Unigene42959	820	50	2	9.6992	0.3896	-4.6378	Down	3.5334e-13	6.6308e-12
Unigene39664	366	499	20	216.87	8.7297	-4.6348	Down	1.0103e-120	1.5799e-118
Unigene36545	726	49	2	10.7359	0.4401	-4.6085	Down	6.7907e-13	1.2466e-11
Unigene5294	650	48	2	11.7465	0.4915	-4.5789	Down	1.3041e-12	2.3509e-11
Unigene6197	458	24	1	8.3354	0.3488	-4.5788	Down	8.4739e-07	8.2108e-06
Unigene29431	1089	96	4	14.0224	0.5868	-4.5787	Down	4.0998e-24	1.3622e-22
Unigene47234	798	48	2	9.5679	0.4004	-4.5787	Down	1.3041e-12	2.3524e-11
Unigene20610	754	24	1	5.0631	0.2119	-4.5786	Down	8.4739e-07	8.2123e-06
Unigene39298	720	24	1	5.3022	0.2219	-4.5786	Down	8.4739e-07	8.2137e-06
Unigene56600	842	48	2	9.0679	0.3795	-4.5786	Down	1.3041e-12	2.3517e-11
Unigene45116	845	357	15	67.2033	2.8358	-4.5667	Down	4.9071e-86	5.4526e-84
Unigene23307	893	428	18	76.238	3.2201	-4.5653	Down	7.788e-103	1.0503e-100
Unigene46873	759	70	3	14.6702	0.6314	-4.5382	Down	8.2853e-18	2.0486e-16
Unigene43322	707	2455	110	552.346	24.8555	-4.4739	Down	0	0
Unigene31132	1320	133	6	16.0272	0.7261	-4.4642	Down	1.8546e-32	8.086e-31
Unigene27505	1154	22	1	3.0325	0.1384	-4.4536	Down	3.1251e-06	2.7721e-05
Unigene50688	383	110	5	45.685	2.0855	-4.4533	Down	5.0745e-27	1.8745e-25
Unigene5060	417	22	1	8.392	0.3831	-4.4532	Down	3.1251e-06	2.7717e-05
Unigene47829	711	44	2	9.8438	0.4494	-4.4531	Down	1.7601e-11	2.8814e-10
Unigene50055	605	43	2	11.3056	0.5281	-4.4201	Down	3.3664e-11	5.392e-10
Unigene43582	612	1761	82	457.707	21.4048	-4.4184	Down	0	0
Unigene35355	781	42	2	8.5542	0.4091	-4.3861	Down	6.4327e-11	1.0048e-09
Unigene43634	319	63	3	31.4144	1.5024	-4.3861	Down	7.7555e-16	1.7117e-14
Unigene37120	1731	501	24	46.0384	2.2149	-4.3775	Down	5.0851e-117	7.7751e-115
Unigene20275	1571	61	3	6.1764	0.3051	-4.3394	Down	2.8207e-15	6.0457e-14
Unigene37412	717	40	2	8.874	0.4456	-4.3158	Down	2.342e-10	3.4735e-09
Unigene43754	682	60	3	13.9941	0.7027	-4.3158	Down	5.3736e-15	1.1306e-13
Unigene410	271	20	1	11.7392	0.5895	-4.3157	Down	1.1451e-05	9.2572e-05
Unigene6575	357	20	1	8.9113	0.4475	-4.3157	Down	1.1451e-05	9.2558e-05
Unigene6732	541	20	1	5.8805	0.2953	-4.3157	Down	1.1451e-05	9.2545e-05
Unigene6778	299	20	1	10.6399	0.5343	-4.3157	Down	1.1451e-05	9.2531e-05
Unigene23251	2279	252	13	17.5888	0.9113	-4.2706	Down	1.1849e-58	8.9832e-57
Unigene49770	606	192	10	50.3974	2.6362	-4.2568	Down	6.3546e-45	3.8038e-43
Unigene5291	260	19	1	11.6241	0.6144	-4.2418	Down	2.186e-05	0.00016763
Unigene30468	1637	114	6	11.0773	0.5855	-4.2418	Down	3.8529e-27	1.4309e-25
Unigene56183	350	19	1	8.6351	0.4564	-4.2418	Down	2.186e-05	0.00016768
Unigene18105	328	38	2	18.4285	0.9741	-4.2417	Down	8.4906e-10	1.1996e-08
Unigene18112	223	19	1	13.5528	0.7164	-4.2417	Down	2.186e-05	0.00016765
Unigene34680	1000	38	2	6.0445	0.3195	-4.2417	Down	8.4906e-10	1.1999e-08
Unigene30525	1451	303	16	33.2166	1.7616	-4.2369	Down	7.2425e-70	6.4537e-68
Unigene30247	655	132	7	32.0562	1.7073	-4.2308	Down	3.564e-31	1.4877e-29
Unigene21456	1903	113	6	9.4454	0.5037	-4.229	Down	7.3115e-27	2.6756e-25
Unigene44777	1702	4670	248	436.452	23.2777	-4.2288	Down	0	0
Unigene50174	344	75	4	34.6803	1.8576	-4.2226	Down	3.2201e-18	8.1603e-17
Unigene30535	1461	37	2	4.0284	0.2187	-4.2032	Down	1.6139e-09	2.2147e-08
Unigene38244	1687	1567	85	147.752	8.0492	-4.1982	Down	0	0
Unigene43938	790	36	2	7.2486	0.4044	-4.1638	Down	3.0639e-09	4.0831e-08
Unigene51690	436	18	1	6.567	0.3664	-4.1637	Down	4.1643e-05	0.00030172
Unigene54716	391	18	1	7.3228	0.4086	-4.1636	Down	4.1643e-05	0.00030168
Unigene43421	734	161	9	34.8907	1.9588	-4.1548	Down	2.7323e-37	1.3861e-35
Unigene52773	327	53	3	25.7815	1.4656	-4.1368	Down	4.7883e-13	8.8886e-12
Unigene37442	900	11206	638	1980.56	113.247	-4.1284	Down	0	0
Unigene36870	883	35	2	6.305	0.3618	-4.1232	Down	5.8094e-09	7.5208e-08
Unigene5277	313	35	2	17.787	1.0208	-4.1231	Down	5.8094e-09	7.519e-08
Unigene35968	512	192	11	59.65	3.4322	-4.1193	Down	5.9119e-44	3.4893e-42
Unigene27503	1641	34	2	3.2957	0.1947	-4.0813	Down	1.1e-08	1.3764e-07
Unigene51711	296	17	1	9.1356	0.5397	-4.0813	Down	7.915e-05	0.00053937
Unigene1758	249	34	2	21.72	1.2832	-4.0812	Down	1.1e-08	1.376e-07
Unigene49734	464	34	2	11.6558	0.6886	-4.0812	Down	1.1e-08	1.3767e-07
Unigene42792	787	271	16	54.7739	3.2478	-4.076	Down	5.1873e-61	4.0676e-59
Unigene33168	422	386	23	145.497	8.7069	-4.0627	Down	4.5036e-86	5.0143e-84
Unigene58287	444	33	2	11.8225	0.7196	-4.0382	Down	2.0799e-08	2.5004e-07
Unigene33722	2147	2174	132	161.067	9.8218	-4.0355	Down	0	0
Unigene58943	1062	16	1	2.3965	0.1504	-3.9941	Down	0.00015006	0.0009615
Unigene36758	696	16	1	3.6567	0.2295	-3.994	Down	0.00015006	0.00096217
Unigene42965	452	16	1	5.6307	0.3534	-3.9939	Down	0.00015006	0.00096184
Unigene51868	2687	32	2	1.8944	0.1189	-3.9939	Down	3.9269e-08	4.5794e-07
Unigene8067	562	32	2	9.0572	0.5685	-3.9938	Down	3.9269e-08	4.5775e-07
Unigene39774	764	16	1	3.3312	0.2091	-3.9938	Down	0.00015006	0.00096206
Unigene50702	318	32	2	16.0067	1.0047	-3.9938	Down	3.9269e-08	4.5804e-07
Unigene54944	330	16	1	7.7123	0.4841	-3.9938	Down	0.00015006	0.00096172
Unigene56157	490	80	5	25.9701	1.6301	-3.9938	Down	1.1281e-18	2.9182e-17
Unigene6833	522	32	2	9.7512	0.6121	-3.9937	Down	3.9269e-08	4.5785e-07
Unigene40866	585	16	1	4.3505	0.2731	-3.9937	Down	0.00015006	0.00096195
Unigene55764	376	16	1	6.7688	0.4249	-3.9937	Down	0.00015006	0.00096161
Unigene36951	1342	219	14	25.958	1.6666	-3.9612	Down	1.3711e-48	8.7207e-47
Unigene43493	626	31	2	7.8771	0.5104	-3.948	Down	7.4024e-08	8.3195e-07
Unigene51555	542	31	2	9.0979	0.5895	-3.948	Down	7.4024e-08	8.3178e-07
Unigene27116	2625	215	14	13.0283	0.852	-3.9347	Down	1.6986e-47	1.0571e-45
Unigene39850	712	138	9	30.8304	2.0193	-3.9324	Down	5.8016e-31	2.4107e-29
Unigene49739	603	107	7	28.2258	1.8545	-3.9279	Down	2.7997e-24	9.3763e-23
Unigene51290	340	61	4	28.5384	1.8794	-3.9246	Down	2.3608e-14	4.7977e-13
Unigene35967	1054	91	6	13.7335	0.9094	-3.9166	Down	8.5382e-21	2.4551e-19
Unigene50883	460	30	2	10.3739	0.6946	-3.9006	Down	1.393e-07	1.5055e-06
Unigene34842	576	74	5	20.4357	1.3867	-3.8814	Down	4.9448e-17	1.174e-15
Unigene27685	1446	290	20	31.9014	2.2096	-3.8518	Down	1.4538e-62	1.1701e-60
Unigene48568	380	29	2	12.1393	0.8408	-3.8518	Down	2.6169e-07	2.7236e-06
Unigene49768	326	87	6	42.4503	2.9402	-3.8518	Down	1.0509e-19	2.8626e-18
Unigene50377	513	29	2	8.9921	0.6228	-3.8518	Down	2.6169e-07	2.7231e-06
Unigene42567	497	29	2	9.2816	0.6429	-3.8517	Down	2.6169e-07	2.7241e-06
Unigene44710	1542	1646	114	169.795	11.8105	-3.8457	Down	0	0
Unigene31339	1123	315	22	44.618	3.1296	-3.8336	Down	1.3824e-67	1.1969e-65
Unigene29570	1533	57	4	5.9144	0.4168	-3.8268	Down	2.9116e-13	5.5053e-12
Unigene50187	727	57	4	12.4715	0.879	-3.8266	Down	2.9116e-13	5.5072e-12
Unigene32102	1297	85	6	10.4246	0.739	-3.8183	Down	3.6714e-19	9.7544e-18
Unigene34345	736	28	2	6.0515	0.4341	-3.8012	Down	4.9066e-07	4.9192e-06
Unigene34424	932	28	2	4.7788	0.3428	-3.8012	Down	4.9066e-07	4.9183e-06
Unigene44218	1234	42107	3013	5427.73	390.061	-3.7986	Down	0	0
Unigene45459	1075	2834	203	419.344	30.1673	-3.7971	Down	0	0
Unigene36056	1498	3396	245	360.608	26.1278	-3.7868	Down	0	0
Unigene48476	512	97	7	30.1357	2.1841	-3.7864	Down	1.4676e-21	4.3902e-20
Unigene27683	1387	82	6	9.4041	0.6911	-3.7663	Down	2.3843e-18	6.0817e-17
Unigene45882	560	27	2	7.6693	0.5705	-3.7488	Down	9.1815e-07	8.834e-06
Unigene56190	545	27	2	7.8804	0.5862	-3.7488	Down	9.1815e-07	8.8247e-06
Unigene49796	368	27	2	11.6707	0.8682	-3.7487	Down	9.1815e-07	8.8309e-06
Unigene50057	343	27	2	12.5213	0.9315	-3.7487	Down	9.1815e-07	8.8294e-06
Unigene51455	1787	27	2	2.4034	0.1788	-3.7487	Down	9.1815e-07	8.8278e-06
Unigene42828	1275	81	6	10.1054	0.7518	-3.7486	Down	4.4417e-18	1.1163e-16
Unigene47789	642	27	2	6.6897	0.4977	-3.7486	Down	9.1815e-07	8.8324e-06
Unigene54814	551	27	2	7.7946	0.5799	-3.7486	Down	9.1815e-07	8.8263e-06
Unigene6790	359	26	2	11.5202	0.89	-3.6942	Down	1.7144e-06	1.5867e-05
Unigene41393	230	52	4	35.9629	2.7783	-3.6942	Down	6.5695e-12	1.1157e-10
Unigene49444	448	26	2	9.2316	0.7132	-3.6942	Down	1.7144e-06	1.5869e-05
Unigene43148	812	2675	208	524.019	40.9219	-3.6787	Down	0	0
Unigene47573	898	77	6	13.6394	1.0674	-3.6756	Down	5.3052e-17	1.2557e-15
Unigene24513	2230	128	10	9.1303	0.7164	-3.6718	Down	2.1379e-27	7.9941e-26
Unigene38097	794	51	4	10.2171	0.8048	-3.6662	Down	1.2208e-11	2.0288e-10
Unigene37465	998	190	15	30.2832	2.4011	-3.6568	Down	7.1309e-40	3.8678e-38
Unigene58872	1068	201	16	29.9367	2.3933	-3.6448	Down	5.438e-42	3.0615e-40
Unigene54578	602	25	2	6.6058	0.5307	-3.6378	Down	3.1939e-06	2.8291e-05
Unigene48240	380	25	2	10.4649	0.8408	-3.6377	Down	3.1939e-06	2.83e-05
Unigene49960	394	25	2	10.0931	0.8109	-3.6377	Down	3.1939e-06	2.8295e-05
Unigene38027	1329	998	80	119.45	9.6164	-3.6348	Down	7.3516e-202	1.8857e-199
Unigene35347	1789	274	22	24.3624	1.9645	-3.6324	Down	1.4824e-56	1.0864e-54
Unigene27328	969	37	3	6.0738	0.4946	-3.6183	Down	1.1302e-08	1.4125e-07
Unigene51300	436	37	3	13.4988	1.0992	-3.6183	Down	1.1302e-08	1.4131e-07
Unigene54557	406	37	3	14.4962	1.1804	-3.6183	Down	1.1302e-08	1.4128e-07
Unigene39246	1090	123	10	17.9497	1.4656	-3.6144	Down	4.6484e-26	1.6655e-24
Unigene29100	609	24	2	6.2686	0.5246	-3.5789	Down	5.9357e-06	5.0164e-05
Unigene50801	676	24	2	5.6473	0.4726	-3.5789	Down	5.9357e-06	5.0187e-05
Unigene20809	584	24	2	6.537	0.5471	-3.5788	Down	5.9357e-06	5.0172e-05
Unigene40671	300	24	2	12.7253	1.065	-3.5788	Down	5.9357e-06	5.0226e-05
Unigene46760	512	24	2	7.4563	0.624	-3.5788	Down	5.9357e-06	5.0218e-05
Unigene50898	680	192	16	44.913	3.7589	-3.5788	Down	1.3622e-39	7.3306e-38
Unigene51628	444	24	2	8.5982	0.7196	-3.5788	Down	5.9357e-06	5.0179e-05
Unigene37524	475	36	3	12.0556	1.009	-3.5787	Down	2.0948e-08	2.5172e-07
Unigene46872	320	24	2	11.93	0.9985	-3.5787	Down	5.9357e-06	5.021e-05
Unigene48147	280	24	2	13.6343	1.1411	-3.5787	Down	5.9357e-06	5.0203e-05
Unigene50759	726	48	4	10.5168	0.8802	-3.5787	Down	7.773e-11	1.206e-09
Unigene25862	630	24	2	6.0597	0.5072	-3.5786	Down	5.9357e-06	5.0195e-05
Unigene43934	577	752	63	207.311	17.4427	-3.5711	Down	2.5987e-150	5.206e-148
Unigene48648	1370	119	10	13.8167	1.1661	-3.5666	Down	5.4024e-25	1.8569e-23
Unigene15516	467	391	33	133.18	11.2887	-3.5604	Down	9.5672e-79	9.7431e-77
Unigene31958	2261	154	13	10.8343	0.9185	-3.5602	Down	6.7003e-32	2.8778e-30
Unigene37105	1027	706	60	109.349	9.3332	-3.5504	Down	1.5553e-140	2.8457e-138
Unigene20655	1663	82	7	7.8433	0.6724	-3.5441	Down	1.5491e-17	3.7742e-16
Unigene20507	2162	4279	366	314.823	27.0442	-3.5411	Down	0	0
Unigene33156	3245	1443	124	70.7345	6.1046	-3.5344	Down	2.7051e-284	9.6418e-282
Unigene34622	872	104	9	18.9713	1.6488	-3.5243	Down	8.3786e-22	2.5311e-20
Unigene34859	1776	530	46	47.4692	4.1377	-3.5201	Down	3.7318e-105	5.1082e-103
Unigene46541	426	23	2	8.5881	0.75	-3.5174	Down	1.1002e-05	8.9073e-05
Unigene51947	476	23	2	7.686	0.6712	-3.5174	Down	1.1002e-05	8.906e-05
Unigene20080	1370	988	86	114.714	10.0283	-3.5159	Down	2.3747e-194	5.8716e-192
Unigene35582	2083	379	33	28.9421	2.5309	-3.5154	Down	1.4328e-75	1.3846e-73
Unigene34603	1270	148	13	18.5369	1.6353	-3.5028	Down	2.6004e-30	1.0605e-28
Unigene33607	1665	91	8	8.6937	0.7676	-3.5015	Down	3.8449e-19	1.0196e-17
Unigene32532	784	34	3	6.8983	0.6113	-3.4963	Down	7.1559e-08	8.054e-07
Unigene37106	1067	1047	93	156.085	13.9241	-3.4867	Down	2.2268e-204	5.8206e-202
Unigene32407	2063	266	24	20.5098	1.8585	-3.4641	Down	7.693e-53	5.3588e-51
Unigene39041	754	22	2	4.6412	0.4237	-3.4534	Down	2.0335e-05	0.00015688
Unigene5789	423	22	2	8.273	0.7553	-3.4533	Down	2.0335e-05	0.00015666
Unigene35514	1249	22	2	2.8018	0.2558	-3.4533	Down	2.0335e-05	0.00015671
Unigene56255	480	22	2	7.2906	0.6656	-3.4533	Down	2.0335e-05	0.00015673
Unigene4015	212	22	2	16.5069	1.5071	-3.4532	Down	2.0335e-05	0.00015669
Unigene45372	1621	22	2	2.1588	0.1971	-3.4532	Down	2.0335e-05	0.00015686
Unigene46334	518	77	7	23.6451	2.1588	-3.4532	Down	3.2581e-16	7.4086e-15
Unigene47332	313	22	2	11.1804	1.0208	-3.4532	Down	2.0335e-05	0.00015684
Unigene49685	345	77	7	35.5019	3.2414	-3.4532	Down	3.2581e-16	7.4055e-15
Unigene50285	320	22	2	10.9358	0.9985	-3.4532	Down	2.0335e-05	0.0001568
Unigene52176	637	22	2	5.4937	0.5016	-3.4532	Down	2.0335e-05	0.00015677
Unigene54903	322	22	2	10.8679	0.9923	-3.4532	Down	2.0335e-05	0.00015675
Unigene56506	682	44	4	10.2624	0.937	-3.4532	Down	8.9866e-10	1.2629e-08
Unigene58109	346	44	4	20.2281	1.8469	-3.4532	Down	8.9866e-10	1.2626e-08
Unigene48579	427	22	2	8.1955	0.7483	-3.4531	Down	2.0335e-05	0.00015682
Unigene20062	2613	477	44	29.0374	2.6901	-3.4322	Down	8.9821e-93	1.0765e-90
Unigene19037	2034	65	6	5.0833	0.4712	-3.4314	Down	8.2577e-14	1.6229e-12
Unigene44688	1762	65	6	5.868	0.544	-3.4312	Down	8.2577e-14	1.6235e-12
Unigene37830	1794	1802	168	159.776	14.9601	-3.4169	Down	0	0
Unigene36718	348	32	3	14.6268	1.3772	-3.4088	Down	2.4244e-07	2.5387e-06
Unigene19710	934	159	15	27.0788	2.5656	-3.3998	Down	1.1466e-31	4.8791e-30
Unigene39678	369	74	7	31.8996	3.0305	-3.3959	Down	2.0022e-15	4.3337e-14
Unigene37602	479	21	2	6.9737	0.667	-3.3862	Down	3.7472e-05	0.00027418
Unigene44846	988	84	8	13.5239	1.2935	-3.3862	Down	2.6731e-17	6.4299e-16
Unigene48930	962	21	2	3.4724	0.3321	-3.3862	Down	3.7472e-05	0.0002741
Unigene56244	478	21	2	6.9883	0.6684	-3.3862	Down	3.7472e-05	0.00027399
Unigene37608	1070	42	4	6.2437	0.5972	-3.3861	Down	3.0256e-09	4.0339e-08
Unigene51256	359	21	2	9.3047	0.89	-3.3861	Down	3.7472e-05	0.00027407
Unigene55047	447	21	2	7.4729	0.7148	-3.3861	Down	3.7472e-05	0.00027403
Unigene56873	468	21	2	7.1376	0.6827	-3.3861	Down	3.7472e-05	0.00027396
Unigene46874	511	21	2	6.537	0.6253	-3.386	Down	3.7472e-05	0.00027414
Unigene34829	1300	125	12	15.2949	1.4746	-3.3747	Down	4.9277e-25	1.6969e-23
Unigene25073	2069	125	12	9.6101	0.9266	-3.3745	Down	4.9277e-25	1.698e-23
Unigene32798	739	52	5	11.1928	1.0809	-3.3723	Down	3.878e-11	6.1791e-10
Unigene45190	1052	52	5	7.8626	0.7593	-3.3723	Down	3.878e-11	6.1827e-10
Unigene50300	474	52	5	17.4504	1.6852	-3.3723	Down	3.878e-11	6.1809e-10
Unigene27539	432	83	8	30.5614	2.9584	-3.3688	Down	4.8816e-17	1.1605e-15
Unigene27502	1406	62	6	7.0143	0.6817	-3.3631	Down	5.0586e-13	9.3745e-12
Unigene49659	703	31	3	7.0143	0.6817	-3.3631	Down	4.4474e-07	4.4966e-06
Unigene55931	613	31	3	8.0442	0.7818	-3.3631	Down	4.4474e-07	4.4958e-06
Unigene57845	259	31	3	19.0389	1.8504	-3.363	Down	4.4474e-07	4.4949e-06
Unigene35252	1713	113	11	10.493	1.0258	-3.3546	Down	1.2022e-22	3.758e-21
Unigene58311	2109	41	4	3.0923	0.303	-3.3513	Down	5.5365e-09	7.1828e-08
Unigene43154	766	225	22	46.7233	4.5882	-3.3481	Down	1.2321e-43	7.1869e-42
Unigene31277	1511	458	45	48.2148	4.7577	-3.3411	Down	4.6269e-87	5.1937e-85
Unigene37782	1620	1394	138	136.876	13.6086	-3.3303	Down	1.1054e-260	3.6118e-258
Unigene45128	846	564	56	106.044	10.5747	-3.326	Down	2.1501e-106	2.9803e-104
Unigene45600	475	20	2	6.6975	0.6726	-3.3158	Down	6.8821e-05	0.00047494
Unigene50929	443	20	2	7.1813	0.7212	-3.3158	Down	6.8821e-05	0.0004747
Unigene58998	967	20	2	3.2899	0.3304	-3.3158	Down	6.8821e-05	0.00047458
Unigene22593	587	40	4	10.8393	1.0886	-3.3157	Down	1.0112e-08	1.2704e-07
Unigene38893	584	20	2	5.4475	0.5471	-3.3157	Down	6.8821e-05	0.00047506
Unigene39547	447	20	2	7.1171	0.7148	-3.3157	Down	6.8821e-05	0.000475
Unigene50957	625	20	2	5.0901	0.5112	-3.3157	Down	6.8821e-05	0.00047464
Unigene51220	532	70	7	20.9298	2.102	-3.3157	Down	2.2192e-14	4.5133e-13
Unigene40911	658	30	3	7.2523	0.7284	-3.3156	Down	8.1386e-07	7.9124e-06
Unigene46050	614	20	2	5.1813	0.5204	-3.3156	Down	6.8821e-05	0.00047488
Unigene48631	603	20	2	5.2758	0.5299	-3.3156	Down	6.8821e-05	0.00047482
Unigene50481	551	20	2	5.7737	0.5799	-3.3156	Down	6.8821e-05	0.00047476
Unigene36998	1062	1397	140	209.243	21.0597	-3.3126	Down	5.5863e-260	1.8144e-257
Unigene26149	1685	99	10	9.3458	0.9481	-3.3012	Down	9.723e-20	2.6526e-18
Unigene39114	1583	939	95	94.3548	9.5872	-3.2989	Down	1.1012e-174	2.5398e-172
Unigene37062	608	168	17	43.9527	4.4668	-3.2986	Down	1.5856e-32	6.9242e-31
Unigene37267	1226	217	22	28.1546	2.8667	-3.2959	Down	1.4638e-41	8.1737e-40
Unigene46357	601	59	6	15.6155	1.5949	-3.2914	Down	3.0626e-12	5.3606e-11
Unigene49292	632	39	4	9.8158	1.0111	-3.2792	Down	1.8431e-08	2.2294e-07
Unigene54926	1010	39	4	6.1422	0.6327	-3.2792	Down	1.8431e-08	2.2289e-07
Unigene38842	932	29	3	4.9495	0.5142	-3.2669	Down	1.4855e-06	1.3898e-05
Unigene47363	412	29	3	11.1964	1.1632	-3.2669	Down	1.4855e-06	1.3896e-05
Unigene49569	557	58	6	16.5635	1.7209	-3.2668	Down	5.5661e-12	9.5329e-11
Unigene45492	1058	482	50	72.4671	7.5498	-3.2628	Down	1.3376e-89	1.5555e-87
Unigene38154	1408	1208	127	136.472	14.4095	-3.2435	Down	9.8729e-221	2.8826e-218
Unigene33966	631	19	2	4.7896	0.5063	-3.2418	Down	0.00012594	0.00081765
Unigene35062	768	19	2	3.9352	0.416	-3.2418	Down	0.00012594	0.00081755
Unigene36221	997	38	4	6.0627	0.6409	-3.2418	Down	3.3525e-08	3.9413e-07
Unigene47881	484	19	2	6.2444	0.6601	-3.2418	Down	0.00012594	0.00081823
Unigene56171	512	19	2	5.9029	0.624	-3.2418	Down	0.00012594	0.00081784
Unigene5074	377	19	2	8.0166	0.8475	-3.2417	Down	0.00012594	0.00081736
Unigene6728	260	19	2	11.6241	1.2289	-3.2417	Down	0.00012594	0.00081726
Unigene40540	552	19	2	5.4751	0.5788	-3.2417	Down	0.00012594	0.00081852
Unigene46766	924	19	2	3.2709	0.3458	-3.2417	Down	0.00012594	0.00081842
Unigene48979	403	19	2	7.4994	0.7928	-3.2417	Down	0.00012594	0.00081813
Unigene53647	501	57	6	18.0974	1.9132	-3.2417	Down	1.0101e-11	1.6889e-10
Unigene4782	634	19	2	4.767	0.504	-3.2416	Down	0.00012594	0.00081746
Unigene47385	361	19	2	8.3719	0.8851	-3.2416	Down	0.00012594	0.00081833
Unigene49712	656	19	2	4.6071	0.4871	-3.2416	Down	0.00012594	0.00081804
Unigene54768	585	19	2	5.1663	0.5462	-3.2416	Down	0.00012594	0.00081794
Unigene57767	490	19	2	6.1679	0.6521	-3.2416	Down	0.00012594	0.00081775
Unigene43415	770	396	42	81.8058	8.7138	-3.2308	Down	3.0517e-73	2.8488e-71
Unigene47659	491	75	8	24.2974	2.6029	-3.2226	Down	5.8143e-15	1.2214e-13
Unigene48427	283	84	9	47.2142	5.0805	-3.2162	Down	1.4108e-16	3.2579e-15
Unigene58396	391	28	3	11.391	1.2257	-3.2162	Down	2.7041e-06	2.4301e-05
Unigene56488	453	28	3	9.8319	1.058	-3.2161	Down	2.7041e-06	2.4305e-05
Unigene38608	842	65	7	12.2795	1.3281	-3.2088	Down	4.3669e-13	8.1255e-12
Unigene36973	1003	120	13	19.0309	2.0706	-3.2002	Down	5.1225e-23	1.6244e-21
Unigene45944	656	240	26	58.1952	6.3317	-3.2002	Down	1.2982e-44	7.7457e-43
Unigene25689	1393	55	6	6.2805	0.6881	-3.1902	Down	3.3114e-11	5.307e-10
Unigene29138	1254	173	19	21.9446	2.4205	-3.1805	Down	2.185e-32	9.5037e-31
Unigene47173	2093	281	31	21.3558	2.3661	-3.174	Down	1.3896e-51	9.3705e-50
Unigene45699	660	27	3	6.5073	0.7261	-3.1638	Down	4.908e-06	4.2147e-05
Unigene58434	476	27	3	9.0227	1.0068	-3.1638	Down	4.908e-06	4.2141e-05
Unigene49447	596	36	4	9.6081	1.0722	-3.1637	Down	1.1017e-07	1.2154e-06
Unigene50261	620	36	4	9.2361	1.0307	-3.1637	Down	1.1017e-07	1.2151e-06
Unigene37074	1033	242	27	37.2644	4.1755	-3.1578	Down	2.0009e-44	1.1899e-42
Unigene32845	711	161	18	36.0193	4.0444	-3.1548	Down	5.0992e-30	2.0551e-28
Unigene5522	1869	196	22	16.6812	1.8805	-3.149	Down	3.5889e-36	1.7558e-34
Unigene38325	1459	520	59	56.6927	6.4602	-3.1335	Down	5.7631e-93	6.9222e-91
Unigene40093	938	88	10	14.9231	1.7031	-3.1313	Down	6.5463e-17	1.5415e-15
Unigene49795	960	79	9	13.0899	1.4977	-3.1276	Down	2.6878e-15	5.7768e-14
Unigene50455	489	228	26	74.1661	8.494	-3.1262	Down	1.4837e-41	8.2766e-40
Unigene50307	950	35	4	5.8604	0.6726	-3.1232	Down	1.9902e-07	2.1151e-06
Unigene29695	1223	35	4	4.5522	0.5225	-3.1231	Down	1.9902e-07	2.1147e-06
Unigene8063	620	35	4	8.9796	1.0307	-3.123	Down	1.9902e-07	2.1143e-06
Unigene50401	543	43	5	12.5964	1.471	-3.0981	Down	8.2655e-09	1.05e-07
Unigene22536	693	60	7	13.772	1.6137	-3.0933	Down	8.3007e-12	1.3972e-10
Unigene44643	2272	19337	2258	1353.82	158.768	-3.092	Down	0	0
Unigene19944	1085	34	4	4.9846	0.589	-3.0811	Down	3.5859e-07	3.6703e-06
Unigene44335	1204	219	26	28.9332	3.4498	-3.0681	Down	2.7989e-39	1.4916e-37
Unigene29605	1254	126	15	15.9828	1.9109	-3.0642	Down	3.5341e-23	1.1285e-21
Unigene40454	237	67	8	44.9682	5.3925	-3.0599	Down	6.4116e-13	1.1786e-11
Unigene44593	2992	22256	2661	1183.22	142.08	-3.0579	Down	0	0
Unigene27026	934	50	6	8.5154	1.0262	-3.0528	Down	6.2558e-10	8.9238e-09
Unigene41130	380	25	3	10.4649	1.2612	-3.0527	Down	1.6016e-05	0.00012584
Unigene49735	495	25	3	8.0337	0.9682	-3.0527	Down	1.6016e-05	0.00012583
Unigene32835	1797	208	25	18.4117	2.2225	-3.0504	Down	3.541e-37	1.7848e-35
Unigene30852	1660	108	13	10.3489	1.2511	-3.0482	Down	5.7533e-20	1.5877e-18
Unigene54855	436	33	4	12.0395	1.4656	-3.0382	Down	6.444e-07	6.3549e-06
Unigene53509	1046	206	25	31.3267	3.8182	-3.0364	Down	1.1259e-36	5.583e-35
Unigene54897	804	41	5	8.1116	0.9935	-3.0294	Down	2.6628e-08	3.1761e-07
Unigene21920	2123	106	13	7.9421	0.9782	-3.0213	Down	1.8318e-19	4.9409e-18
Unigene36997	1284	535	66	66.2778	8.2116	-3.0128	Down	4.8676e-92	5.7958e-90
Unigene15517	334	81	10	38.5761	4.783	-3.0117	Down	3.8599e-15	8.1994e-14
Unigene29139	1224	687	85	89.2801	11.0939	-3.0086	Down	1.5391e-117	2.3665e-115
Unigene20786	3135	129	16	6.5453	0.8153	-3.0051	Down	2.8315e-23	9.0574e-22
Unigene23948	1564	64	8	6.5091	0.8171	-2.9939	Down	3.6541e-12	6.3473e-11
Unigene43960	795	24	3	4.802	0.6028	-2.9939	Down	2.8784e-05	0.00021685
Unigene42157	697	24	3	5.4772	0.6876	-2.9938	Down	2.8784e-05	0.00021691
Unigene42479	376	24	3	10.1532	1.2746	-2.9938	Down	2.8784e-05	0.00021688
Unigene50844	408	32	4	12.4758	1.5662	-2.9938	Down	1.1547e-06	1.0943e-05
Unigene36789	860	24	3	4.4391	0.5573	-2.9937	Down	2.8784e-05	0.00021694
Unigene51265	863	40	5	7.3727	0.9256	-2.9937	Down	4.7629e-08	5.5121e-07
Unigene34593	895	254	32	45.143	5.7118	-2.9825	Down	4.2063e-44	2.4934e-42
Unigene31656	1155	87	11	11.9817	1.5215	-2.9773	Down	5.3478e-16	1.1947e-14
Unigene43151	815	419	53	81.7779	10.3888	-2.9767	Down	1.37e-71	1.2513e-69
Unigene24726	1450	63	8	6.9112	0.8814	-2.9711	Down	6.5065e-12	1.1057e-10
Unigene46916	675	63	8	14.8462	1.8934	-2.971	Down	6.5065e-12	1.1054e-10
Unigene45426	1044	1565	199	238.448	30.451	-2.9691	Down	6.0817e-262	2.0232e-259
Unigene23252	2501	447	57	28.4298	3.6409	-2.965	Down	5.7264e-76	5.5633e-74
Unigene23719	1468	188	24	20.3709	2.6118	-2.9634	Down	7.9041e-33	3.4905e-31
Unigene32841	999	117	15	18.6294	2.3987	-2.9573	Down	6.3608e-21	1.8405e-19
Unigene40125	336	62	8	29.3516	3.8036	-2.948	Down	1.1567e-11	1.9263e-10
Unigene5124	586	31	4	8.4148	1.0905	-2.9479	Down	2.0631e-06	1.8796e-05
Unigene24659	1770	3138	406	282.007	36.6439	-2.9441	Down	0	0
Unigene30588	1436	23	3	2.5477	0.3337	-2.9326	Down	5.1533e-05	0.00036861
Unigene19313	1688	23	3	2.1674	0.2839	-2.9325	Down	5.1533e-05	0.00036856
Unigene42353	407	46	6	17.9781	2.3551	-2.9324	Down	6.3437e-09	8.1874e-08
Unigene46806	680	23	3	5.3802	0.7048	-2.9324	Down	5.1533e-05	0.00036866
Unigene37033	862	23	3	4.2442	0.556	-2.9323	Down	5.1533e-05	0.00036871
Unigene40008	346	61	8	28.0436	3.6937	-2.9245	Down	2.0528e-11	3.3465e-10
Unigene47108	472	38	5	12.8062	1.6923	-2.9198	Down	1.5125e-07	1.627e-06
Unigene29703	1273	106	14	13.2451	1.7569	-2.9144	Down	7.9819e-19	2.0774e-17
Unigene26870	2187	658	87	47.8582	6.355	-2.9128	Down	4.6253e-109	6.5774e-107
Unigene13564	221	30	4	21.5928	2.8915	-2.9007	Down	3.6745e-06	3.2097e-05
Unigene50774	334	30	4	14.2874	1.9132	-2.9007	Down	3.6745e-06	3.2102e-05
Unigene23253	2221	470	64	33.6611	4.6034	-2.8703	Down	3.155e-77	3.1316e-75
Unigene49291	486	22	3	7.2006	0.9861	-2.8683	Down	9.1891e-05	0.00062042
Unigene56285	476	66	9	22.0555	3.0205	-2.8683	Down	4.9127e-12	8.4535e-11
Unigene1424	1245	176	24	22.4865	3.0796	-2.8682	Down	7.285e-30	2.9167e-28
Unigene13794	860	44	6	8.1383	1.1146	-2.8682	Down	1.9938e-08	2.4021e-07
Unigene51008	322	44	6	21.7358	2.9768	-2.8682	Down	1.9938e-08	2.4026e-07
Unigene36339	745	227	31	48.4673	6.6474	-2.8661	Down	4.6364e-38	2.3964e-36
Unigene41265	564	58	8	16.3579	2.266	-2.8518	Down	1.1352e-10	1.7353e-09
Unigene41597	667	29	4	6.9159	0.958	-2.8518	Down	6.5229e-06	5.4848e-05
Unigene47860	612	29	4	7.5375	1.0441	-2.8518	Down	6.5229e-06	5.484e-05
Unigene57346	356	29	4	12.9577	1.795	-2.8518	Down	6.5229e-06	5.4823e-05
Unigene49570	963	29	4	4.7902	0.6636	-2.8517	Down	6.5229e-06	5.4832e-05
Unigene29664	2245	101	14	7.1562	0.9962	-2.8447	Down	1.3609e-17	3.3275e-16
Unigene21405	1197	36	5	4.784	0.6673	-2.8418	Down	4.7522e-07	4.7688e-06
Unigene37163	331	43	6	20.6643	2.8958	-2.8351	Down	3.5219e-08	4.1246e-07
Unigene40408	232	43	6	29.4822	4.1315	-2.8351	Down	3.5219e-08	4.1238e-07
Unigene54486	835	93	13	17.7164	2.4872	-2.8325	Down	3.0741e-16	6.9987e-15
Unigene35255	1067	164	23	24.4489	3.4436	-2.8278	Down	1.5428e-27	5.7923e-26
Unigene35757	724	135	19	29.6602	4.1924	-2.8227	Down	7.0281e-23	2.2146e-21
Unigene30566	1972	142	20	11.4541	1.6202	-2.8216	Down	5.5264e-24	1.823e-22
Unigene36175	748	255	36	54.2273	7.6886	-2.8182	Down	7.5306e-42	4.2266e-40
Unigene37233	1253	1334	189	169.35	24.0968	-2.8131	Down	1.8145e-211	4.9801e-209
Unigene43899	553	155	22	44.5847	6.3554	-2.8105	Down	6.0078e-26	2.1456e-24
Unigene31678	992	281	40	45.0582	6.4416	-2.8063	Down	9.2482e-46	5.6093e-44
Unigene19945	2236	70	10	4.9797	0.7145	-2.8011	Down	2.0527e-12	3.6406e-11
Unigene29432	1261	70	10	8.83	1.2669	-2.8011	Down	2.0527e-12	3.6394e-11
Unigene34263	780	56	8	11.4202	1.6385	-2.8011	Down	3.5168e-10	5.1231e-09
Unigene47493	372	49	7	20.9523	3.0061	-2.8011	Down	4.6498e-09	6.0799e-08
Unigene48232	440	56	8	20.2449	2.9046	-2.8011	Down	3.5168e-10	5.1245e-09
Unigene51437	446	28	4	9.9863	1.4328	-2.8011	Down	1.1539e-05	9.3198e-05
Unigene52301	468	35	5	11.896	1.7068	-2.8011	Down	8.3869e-07	8.1323e-06
Unigene26804	3211	1063	152	52.659	7.5623	-2.7998	Down	4.7704e-168	1.0516e-165
Unigene43543	1150	229	33	31.675	4.5842	-2.7886	Down	2.4574e-37	1.2478e-35
Unigene37009	1328	221	32	26.4712	3.8495	-2.7817	Down	5.4062e-36	2.6285e-34
Unigene42402	439	69	10	25.0014	3.639	-2.7804	Down	3.5987e-12	6.2552e-11
Unigene47404	919	69	10	11.943	1.7383	-2.7804	Down	3.5987e-12	6.2532e-11
Unigene43000	751	117	17	24.7814	3.6162	-2.7767	Down	1.0735e-19	2.9214e-18
Unigene36099	988	55	8	8.8549	1.2935	-2.7752	Down	6.1712e-10	8.8191e-09
Unigene50447	737	55	8	11.8707	1.7341	-2.7751	Down	6.1712e-10	8.8168e-09
Unigene39445	900	137	20	24.2135	3.5501	-2.7699	Down	9.0646e-23	2.8448e-21
Unigene48298	447	41	6	14.59	2.1443	-2.7664	Down	1.0906e-07	1.204e-06
Unigene55720	307	41	6	21.2434	3.1222	-2.7664	Down	1.0906e-07	1.2038e-06
Unigene38416	1016	177	26	27.7114	4.0882	-2.7609	Down	6.6494e-29	2.5904e-27
Unigene36417	1056	68	10	10.2429	1.5128	-2.7593	Down	6.2985e-12	1.072e-10
Unigene38921	898	27	4	4.7826	0.7116	-2.7487	Down	2.0335e-05	0.00015691
Unigene45074	945	54	8	9.0895	1.3524	-2.7487	Down	1.0806e-09	1.5067e-08
Unigene19567	1734	74	11	6.7883	1.0134	-2.7438	Down	8.4662e-13	1.5439e-11
Unigene57402	382	47	7	19.571	2.9274	-2.741	Down	1.4303e-08	1.7658e-07
Unigene38076	1309	623	93	75.7056	11.3499	-2.7377	Down	6.5725e-97	8.3127e-95
Unigene43305	927	40	6	6.8637	1.034	-2.7308	Down	1.9114e-07	2.0356e-06
Unigene15144	1360	146	22	17.0763	2.5842	-2.7242	Down	9.0231e-24	2.9464e-22
Unigene23578	2689	146	22	8.6366	1.307	-2.7242	Down	9.0231e-24	2.9481e-22
Unigene34692	1232	1893	286	244.41	37.0855	-2.7204	Down	9.7141e-289	3.5548e-286
Unigene42464	430	33	5	12.2074	1.8576	-2.7162	Down	2.5879e-06	2.3344e-05
Unigene50705	793	33	5	6.6194	1.0073	-2.7162	Down	2.5879e-06	2.334e-05
Unigene54844	654	33	5	8.0263	1.2214	-2.7162	Down	2.5879e-06	2.3337e-05
Unigene23876	2092	125	19	9.5045	1.4509	-2.7117	Down	1.8488e-20	5.2283e-19
Unigene38060	1480	1163	177	124.996	19.1056	-2.7098	Down	2.1955e-177	5.1065e-175
Unigene20683	2336	26	4	1.7704	0.2735	-2.6945	Down	3.5697e-05	0.00026231
Unigene28859	1593	26	4	2.5962	0.4011	-2.6944	Down	3.5697e-05	0.00026227
Unigene8070	426	26	4	9.7083	1.5	-2.6943	Down	3.5697e-05	0.00026224
Unigene18568	1276	39	6	4.8618	0.7512	-2.6942	Down	3.3403e-07	3.4322e-06
Unigene42928	725	39	6	8.5567	1.3221	-2.6942	Down	3.3403e-07	3.4316e-06
Unigene47030	542	65	10	19.0763	2.9475	-2.6942	Down	3.3409e-11	5.3528e-10
Unigene48722	679	26	4	6.0909	0.9411	-2.6942	Down	3.5697e-05	0.00026241
Unigene51435	352	26	4	11.7492	1.8154	-2.6942	Down	3.5697e-05	0.00026238
Unigene26571	828	26	4	4.9948	0.7718	-2.6941	Down	3.5697e-05	0.00026234
Unigene37392	882	240	37	43.2835	6.7016	-2.6912	Down	1.1987e-37	6.1323e-36
Unigene44062	660	719	111	173.286	26.8675	-2.6892	Down	1.8769e-109	2.6829e-107
Unigene36802	891	58	9	10.3545	1.6137	-2.6818	Down	4.3612e-10	6.2981e-09
Unigene31539	590	32	5	8.6273	1.3538	-2.6719	Down	4.523e-06	3.9042e-05
Unigene50501	479	32	5	10.6266	1.6676	-2.6718	Down	4.523e-06	3.9048e-05
Unigene31657	1040	255	40	39.0019	6.1443	-2.6662	Down	1.6297e-39	8.7615e-38
Unigene50427	339	102	16	47.8608	7.54	-2.6662	Down	1.1518e-16	2.6743e-15
Unigene33183	1221	146	23	19.0203	3.0093	-2.66	Down	3.3539e-23	1.0716e-21
Unigene42988	612	38	6	9.8767	1.5662	-2.6568	Down	5.82e-07	5.7728e-06
Unigene23579	2189	38	6	2.7613	0.4379	-2.6567	Down	5.82e-07	5.7738e-06
Unigene44102	623	95	15	24.2558	3.8464	-2.6567	Down	1.4719e-15	3.2163e-14
Unigene31685	1157	215	34	29.5586	4.6946	-2.6545	Down	2.1171e-33	9.5412e-32
Unigene50172	305	88	14	45.8947	7.3329	-2.6459	Down	1.8845e-14	3.854e-13
Unigene30048	2069	1144	183	87.9518	14.1299	-2.638	Down	1.7971e-169	4.0262e-167
Unigene34644	1070	50	8	7.433	1.1944	-2.6377	Down	9.936e-09	1.2498e-07
Unigene50973	556	25	4	7.1523	1.1493	-2.6377	Down	6.2397e-05	0.00043743
Unigene51779	632	25	4	6.2922	1.0111	-2.6376	Down	6.2397e-05	0.00043737
Unigene22508	514	62	10	19.187	3.108	-2.6261	Down	1.7423e-10	2.6238e-09
Unigene50641	309	31	5	15.9582	2.585	-2.6261	Down	7.8767e-06	6.541e-05
Unigene38826	1025	62	10	9.6216	1.5586	-2.626	Down	1.7423e-10	2.6245e-09
Unigene26869	1471	389	63	42.0646	6.8419	-2.6201	Down	2.4431e-58	1.8497e-56
Unigene39036	934	37	6	6.3014	1.0262	-2.6184	Down	1.0109e-06	9.6671e-06
Unigene37238	787	37	6	7.4784	1.2179	-2.6183	Down	1.0109e-06	9.6688e-06
Unigene43390	727	3527	573	771.703	125.912	-2.6156	Down	0	0
Unigene21174	1639	209	34	20.2837	3.314	-2.6137	Down	5.5401e-32	2.3851e-30
Unigene58694	260	43	7	26.3072	4.301	-2.6127	Down	1.3127e-07	1.4252e-06
Unigene23877	2554	178	29	11.0861	1.814	-2.6115	Down	1.9533e-27	7.3185e-26
Unigene22278	1700	220	36	20.5851	3.383	-2.6052	Down	1.8004e-33	8.1471e-32
Unigene20687	2298	250	41	17.3049	2.8502	-2.602	Down	8.8975e-38	4.5559e-36
Unigene18169	1582	73	12	7.34	1.2118	-2.5986	Down	5.3622e-12	9.1895e-11
Unigene39873	396	127	21	51.0138	8.4717	-2.5902	Down	8.1348e-20	2.2293e-18
Unigene43536	643	24	4	5.9372	0.9938	-2.5788	Down	0.00010858	0.00072252
Unigene45826	429	72	12	26.6965	4.4686	-2.5788	Down	9.2311e-12	1.5496e-10
Unigene51077	474	24	4	8.054	1.3481	-2.5788	Down	0.00010858	0.00072243
Unigene51701	777	24	4	4.9133	0.8224	-2.5788	Down	0.00010858	0.00072234
Unigene27096	931	36	6	6.1508	1.0296	-2.5787	Down	1.7501e-06	1.6192e-05
Unigene33682	774	156	26	32.06	5.3664	-2.5787	Down	6.6185e-24	2.1793e-22
Unigene35601	786	198	33	40.0702	6.7072	-2.5787	Down	6.0172e-30	2.4144e-28
Unigene36044	1192	54	9	7.206	1.2062	-2.5787	Down	3.9133e-09	5.1462e-08
Unigene43360	877	48	8	8.706	1.4573	-2.5787	Down	2.9693e-08	3.5157e-07
Unigene33292	1455	107	18	11.6977	1.9763	-2.5654	Down	9.5417e-17	2.2278e-15
Unigene22510	565	95	16	26.7457	4.524	-2.5636	Down	5.203e-15	1.0955e-13
Unigene34844	1791	407	69	36.1475	6.1546	-2.5542	Down	2.7834e-59	2.1309e-57
Unigene27095	1893	224	38	18.8225	3.2069	-2.5532	Down	2.5344e-33	1.1365e-31
Unigene42833	637	524	89	130.849	22.3202	-2.5515	Down	9.3741e-76	9.091e-74
Unigene28524	1260	41	7	5.176	0.8875	-2.544	Down	3.9107e-07	3.9856e-06
Unigene50218	393	41	7	16.5947	2.8455	-2.544	Down	3.9107e-07	3.9863e-06
Unigene46217	342	117	20	54.4176	9.3423	-2.5422	Down	5.1617e-18	1.292e-16
Unigene24812	554	35	6	10.0493	1.7302	-2.5381	Down	3.0196e-06	2.6889e-05
Unigene40287	749	35	6	7.433	1.2797	-2.5381	Down	3.0196e-06	2.6894e-05
Unigene50613	441	35	6	12.6243	2.1735	-2.5381	Down	3.0196e-06	2.6885e-05
Unigene29091	1218	239	41	31.2126	5.3776	-2.5371	Down	3.2934e-35	1.5638e-33
Unigene23226	2192	169	29	12.2638	2.1135	-2.5367	Down	2.4919e-25	8.6683e-24
Unigene29531	1403	99	17	11.2242	1.9357	-2.5357	Down	2.065e-15	4.4661e-14
Unigene32743	570	29	5	8.0929	1.4013	-2.5299	Down	2.3613e-05	0.00018
Unigene45370	1134	87	15	12.2035	2.1131	-2.5299	Down	1.1304e-13	2.1987e-12
Unigene48519	585	58	10	15.7707	2.7308	-2.5299	Down	1.5306e-09	2.1072e-08
Unigene46922	646	29	5	7.1408	1.2365	-2.5298	Down	2.3613e-05	0.00018005
Unigene51349	754	29	5	6.118	1.0594	-2.5298	Down	2.3613e-05	0.00018002
Unigene47078	2187	2403	417	174.777	30.4604	-2.5205	Down	0	0
Unigene40406	346	46	8	21.1476	3.6937	-2.5174	Down	8.7799e-08	9.7756e-07
Unigene21397	2397	69	12	4.5789	0.7998	-2.5173	Down	4.657e-11	7.3731e-10
Unigene37007	1099	86	15	12.4474	2.1804	-2.5132	Down	1.9317e-13	3.6919e-12
Unigene31286	830	63	11	12.0737	2.1172	-2.5116	Down	3.4864e-10	5.0815e-09
Unigene6156	273	40	7	23.3065	4.0962	-2.5084	Down	6.7187e-07	6.6081e-06
Unigene50659	387	40	7	16.441	2.8896	-2.5084	Down	6.7187e-07	6.6093e-06
Unigene25236	834	40	7	7.6291	1.3409	-2.5083	Down	6.7187e-07	6.6105e-06
Unigene39471	334	776	136	369.568	65.049	-2.5062	Down	4.006e-109	5.7115e-107
Unigene45023	835	74	13	14.0969	2.4872	-2.5028	Down	1.0664e-11	1.7809e-10
Unigene24524	2162	204	36	15.0091	2.6601	-2.4963	Down	9.5546e-30	3.8032e-28
Unigene31859	800	119	21	23.6612	4.1935	-2.4963	Down	5.9553e-18	1.4872e-16
Unigene51286	482	34	6	11.2205	1.9886	-2.4963	Down	5.191e-06	4.4397e-05
Unigene31742	1926	2019	358	166.748	29.6944	-2.4894	Down	9.5205e-279	3.3715e-276
Unigene21894	949	45	8	7.5427	1.3467	-2.4857	Down	1.5033e-07	1.6177e-06
Unigene34937	1737	45	8	4.1209	0.7358	-2.4856	Down	1.5033e-07	1.6174e-06
Unigene31451	1104	28	5	4.0343	0.7235	-2.4793	Down	4.063e-05	0.00029485
Unigene31856	1051	56	10	8.4755	1.52	-2.4792	Down	4.4754e-09	5.8616e-08
Unigene51630	538	28	5	8.2786	1.4847	-2.4792	Down	4.063e-05	0.00029489
Unigene19711	965	134	24	22.088	3.9731	-2.4749	Down	7.4371e-20	2.0411e-18
Unigene38759	749	67	12	14.2289	2.5595	-2.4749	Down	1.3565e-10	2.0602e-09
Unigene48572	439	67	12	24.2767	4.3668	-2.4749	Down	1.3565e-10	2.0597e-09
Unigene43801	770	167	30	34.4989	6.2241	-2.4706	Down	2.4057e-24	8.0717e-23
Unigene33459	1217	139	25	18.1679	3.2817	-2.4689	Down	1.7265e-20	4.8927e-19
Unigene42745	394	50	9	20.1861	3.6492	-2.4677	Down	3.3792e-08	3.9677e-07
Unigene43214	811	150	27	29.4205	5.3185	-2.4677	Down	5.4936e-22	1.6725e-20
Unigene39068	820	227	41	44.0343	7.9876	-2.4628	Down	1.9211e-32	8.3624e-31
Unigene37860	2115	1458	264	109.654	19.9408	-2.4592	Down	5.1737e-199	1.3148e-196
Unigene39113	1541	1176	213	121.39	22.0813	-2.4588	Down	7.4166e-161	1.5841e-158
Unigene22487	1926	66	12	5.4509	0.9953	-2.4533	Down	2.3079e-10	3.4247e-09
Unigene36745	854	33	6	6.1466	1.1224	-2.4532	Down	8.8905e-06	7.3066e-05
Unigene42884	1000	66	12	10.4984	1.917	-2.4532	Down	2.3079e-10	3.4257e-09
Unigene43065	675	33	6	7.7766	1.42	-2.4532	Down	8.8905e-06	7.3055e-05
Unigene58704	464	33	6	11.3129	2.0658	-2.4532	Down	8.8905e-06	7.3044e-05
Unigene40389	362	137	25	60.1993	11.0327	-2.448	Down	4.9603e-20	1.3786e-18
Unigene35219	1851	137	25	11.7732	2.1577	-2.4479	Down	4.9603e-20	1.3779e-18
Unigene28241	923	224	41	38.6034	7.0963	-2.4436	Down	9.3057e-32	3.9689e-30
Unigene38596	990	71	13	11.4078	2.0978	-2.4431	Down	5.2588e-11	8.2949e-10
Unigene45098	337	163	30	76.9373	14.2213	-2.4356	Down	1.9773e-23	6.377e-22
Unigene33385	466	38	7	12.9711	2.3997	-2.4344	Down	1.9636e-06	1.7946e-05
Unigene37478	560	38	7	10.7938	1.9969	-2.4344	Down	1.9636e-06	1.7952e-05
Unigene32735	1166	38	7	5.184	0.9591	-2.4343	Down	1.9636e-06	1.7949e-05
Unigene42681	479	27	5	8.9662	1.6676	-2.4267	Down	6.9597e-05	0.00047963
Unigene45597	427	108	20	40.2323	7.4826	-2.4267	Down	6.1467e-16	1.3699e-14
Unigene45613	595	27	5	7.2182	1.3425	-2.4267	Down	6.9597e-05	0.00047957
Unigene48192	335	27	5	12.8203	2.3844	-2.4267	Down	6.9597e-05	0.00047951
Unigene29012	1950	70	13	5.7101	1.065	-2.4227	Down	8.9156e-11	1.377e-09
Unigene43443	764	70	13	14.5742	2.7183	-2.4226	Down	8.9156e-11	1.3774e-09
Unigene44676	1591	2298	427	229.752	42.8752	-2.4219	Down	4e-307	1.5039e-304
Unigene23319	1244	43	8	5.4983	1.0273	-2.4201	Down	4.3679e-07	4.4204e-06
Unigene45972	475	43	8	14.3997	2.6906	-2.42	Down	4.3679e-07	4.4196e-06
Unigene23945	682	118	22	27.5218	5.1533	-2.417	Down	3.2726e-17	7.8307e-16
Unigene25214	651	75	14	18.3257	3.4355	-2.4153	Down	2.033e-11	3.3172e-10
Unigene22988	2591	75	14	4.6044	0.8632	-2.4152	Down	2.033e-11	3.3162e-10
Unigene38914	1089	107	20	15.6291	2.9339	-2.4133	Down	1.0386e-15	2.2785e-14
Unigene24596	2087	420	79	32.0115	6.0472	-2.4043	Down	4.3043e-57	3.1885e-55
Unigene44809	1539	1573	296	162.581	30.7257	-2.4036	Down	6.5567e-209	1.7471e-206
Unigene30084	1387	255	48	29.2444	5.5286	-2.4032	Down	2.8381e-35	1.3523e-33
Unigene32269	1966	439	83	35.519	6.7444	-2.3968	Down	2.179e-59	1.6705e-57
Unigene49738	752	37	7	7.8264	1.4871	-2.3958	Down	3.3392e-06	2.9487e-05
Unigene42942	1085	195	37	28.588	5.4478	-2.3917	Down	3.4759e-27	1.2918e-25
Unigene35211	1595	121	23	12.0671	2.3036	-2.3891	Down	2.1473e-17	5.1992e-16
Unigene35676	1942	1089	207	89.1986	17.0282	-2.3891	Down	3.496e-144	6.5495e-142
Unigene30909	1333	84	16	10.0237	1.9175	-2.3861	Down	1.7927e-12	3.1949e-11
Unigene39766	615	42	8	10.8631	2.0781	-2.3861	Down	7.41e-07	7.2439e-06
Unigene33871	1298	241	46	29.534	5.6615	-2.3831	Down	4.1649e-33	1.8526e-31
Unigene27933	2071	110	21	8.4487	1.6199	-2.3828	Down	6.7974e-16	1.5063e-14
Unigene28357	574	1165	224	322.844	62.3425	-2.3726	Down	7.4029e-153	1.505e-150
Unigene6972	214	270	52	200.692	38.8184	-2.3702	Down	1.1235e-36	5.5761e-35
Unigene20272	2800	192	37	10.9074	2.111	-2.3693	Down	1.6464e-26	5.9809e-25
Unigene35435	1981	166	32	13.3292	2.5806	-2.3688	Down	4.0917e-23	1.3035e-21
Unigene47442	311	176	34	90.0185	17.4649	-2.3658	Down	2.2033e-24	7.4014e-23
Unigene39599	550	31	6	8.9656	1.7428	-2.363	Down	2.5764e-05	0.00019541
Unigene20652	1475	67	13	7.2254	1.408	-2.3594	Down	4.2902e-10	6.2069e-09
Unigene5539	323	41	8	20.1911	3.9567	-2.3513	Down	1.2529e-06	1.1839e-05
Unigene20278	3024	82	16	4.3133	0.8453	-2.3513	Down	5.0741e-12	8.7147e-11
Unigene39809	378	138	27	58.072	11.4109	-2.3474	Down	2.8936e-19	7.7253e-18
Unigene36089	1685	255	50	24.0724	4.7404	-2.3443	Down	2.7171e-34	1.2544e-32
Unigene37606	591	51	10	13.7266	2.7031	-2.3443	Down	6.259e-08	7.0955e-07
Unigene24467	997	173	34	27.6014	5.4479	-2.341	Down	1.0351e-23	3.3738e-22
Unigene37237	1208	208	41	27.389	5.4221	-2.3367	Down	3.7768e-28	1.4447e-26
Unigene30773	1247	71	14	9.0567	1.7935	-2.3362	Down	1.6384e-10	2.472e-09
Unigene31529	1638	81	16	7.8659	1.5605	-2.3336	Down	8.5131e-12	1.4312e-10
Unigene32220	672	3771	748	892.62	177.82	-2.3276	Down	0	0
Unigene36146	650	373	74	91.2798	18.1872	-2.3274	Down	5.1929e-49	3.3456e-47
Unigene6961	1456	932	185	101.82	20.2983	-2.3266	Down	7.6126e-120	1.1838e-117
Unigene43139	716	1796	357	399	79.6533	-2.3246	Down	5.9164e-229	1.7554e-226
Unigene37304	968	830	165	136.39	27.2306	-2.3244	Down	8.2618e-107	1.1539e-104
Unigene30564	1433	45	9	4.9951	1.0033	-2.3158	Down	4.6996e-07	4.7221e-06
Unigene47255	596	30	6	8.0067	1.6082	-2.3158	Down	4.3573e-05	0.00031496
Unigene23459	1587	30	6	3.0069	0.604	-2.3157	Down	4.3573e-05	0.000315
Unigene33051	970	55	11	9.0192	1.8116	-2.3157	Down	2.3659e-08	2.8349e-07
Unigene33093	1494	50	10	5.3235	1.0693	-2.3157	Down	1.0521e-07	1.1634e-06
Unigene37158	1148	250	50	34.64	6.9579	-2.3157	Down	3.5193e-33	1.5705e-31
Unigene41919	613	40	8	10.3796	2.0849	-2.3157	Down	2.111e-06	1.921e-05
Unigene42749	475	35	7	11.7207	2.3543	-2.3157	Down	9.548e-06	7.8201e-05
Unigene43324	794	35	7	7.0118	1.4084	-2.3157	Down	9.548e-06	7.8189e-05
Unigene45632	695	110	22	25.176	5.0569	-2.3157	Down	2.0727e-15	4.4792e-14
Unigene50197	671	30	6	7.1118	1.4285	-2.3157	Down	4.3573e-05	0.00031492
Unigene50703	697	30	6	6.8465	1.3752	-2.3157	Down	4.3573e-05	0.00031487
Unigene50795	459	30	6	10.3965	2.0883	-2.3157	Down	4.3573e-05	0.00031483
Unigene18650	2477	229	46	14.7058	2.9667	-2.3095	Down	1.9934e-30	8.1595e-29
Unigene45161	842	41266	8295	7795.78	1573.81	-2.3084	Down	0	0
Unigene38009	1592	248	50	24.7792	5.0174	-2.3041	Down	9.7594e-33	4.2959e-31
Unigene35951	925	119	24	20.4637	4.1449	-2.3037	Down	1.8352e-16	4.2114e-15
Unigene37352	984	563	114	91.0108	18.5079	-2.2979	Down	4.9873e-72	4.5932e-70
Unigene38016	1392	237	48	27.0825	5.5087	-2.2976	Down	2.9928e-31	1.2521e-29
Unigene32722	1782	241	49	21.5124	4.3928	-2.292	Down	1.1588e-31	4.9269e-30
Unigene46205	533	162	33	48.3467	9.8909	-2.2892	Down	9.6096e-22	2.8983e-20
Unigene28831	1398	103	21	11.7195	2.3997	-2.288	Down	2.5075e-14	5.0846e-13
Unigene4885	412	49	10	18.9181	3.8775	-2.2866	Down	1.7632e-07	1.8851e-06
Unigene43073	618	98	20	25.2242	5.17	-2.2866	Down	1.0916e-13	2.1271e-12
Unigene43962	692	98	20	22.5268	4.6171	-2.2866	Down	1.0916e-13	2.1263e-12
Unigene49973	313	49	10	24.9018	5.1039	-2.2866	Down	1.7632e-07	1.8855e-06
Unigene47643	1168	455	93	61.9652	12.72	-2.2844	Down	3.9634e-58	2.9761e-56
Unigene18136	1679	44	9	4.1685	0.8563	-2.2833	Down	7.8822e-07	7.6795e-06
Unigene45545	569	39	8	10.9026	2.2461	-2.2792	Down	3.5439e-06	3.1189e-05
Unigene38778	922	73	15	12.5942	2.599	-2.2767	Down	1.7433e-10	2.6246e-09
Unigene28629	1591	141	29	14.0971	2.9119	-2.2754	Down	5.5555e-19	1.4612e-17
Unigene37749	400	452	93	179.745	37.1425	-2.2748	Down	1.8063e-57	1.3471e-55
Unigene34425	1143	68	14	9.4633	1.9567	-2.2739	Down	7.6636e-10	1.087e-08
Unigene55905	543	34	7	9.96	2.0594	-2.2739	Down	1.6049e-05	0.00012606
Unigene28740	1648	58	12	5.5982	1.1632	-2.2669	Down	1.4925e-08	1.834e-07
Unigene21409	508	29	6	9.0806	1.8868	-2.2668	Down	7.3353e-05	0.00050236
Unigene31582	1078	29	6	4.2792	0.8892	-2.2668	Down	7.3353e-05	0.0005023
Unigene32565	1817	145	30	12.6938	2.6376	-2.2668	Down	2.1342e-19	5.7284e-18
Unigene45436	1317	58	12	7.0052	1.4556	-2.2668	Down	1.4925e-08	1.8348e-07
Unigene46055	553	58	12	16.6833	3.4666	-2.2668	Down	1.4925e-08	1.8344e-07
Unigene48828	458	29	6	10.0719	2.0928	-2.2668	Down	7.3353e-05	0.00050267
Unigene50857	686	29	6	6.7244	1.3973	-2.2668	Down	7.3353e-05	0.00050261
Unigene56291	430	29	6	10.7278	2.2291	-2.2668	Down	7.3353e-05	0.00050255
Unigene57107	250	29	6	18.4517	3.8341	-2.2668	Down	7.3353e-05	0.00050249
Unigene58213	337	29	6	13.6882	2.8443	-2.2668	Down	7.3353e-05	0.00050242
Unigene28994	950	256	53	42.8643	8.9125	-2.2659	Down	4.2976e-33	1.9101e-31
Unigene36351	1001	106	22	16.8442	3.5111	-2.2623	Down	1.5947e-14	3.2785e-13
Unigene23949	2096	149	31	11.3077	2.3628	-2.2587	Down	8.1948e-20	2.2446e-18
Unigene5534	1340	48	10	5.6979	1.1922	-2.2568	Down	2.9458e-07	3.0457e-06
Unigene5593	549	48	10	13.9075	2.9099	-2.2568	Down	2.9458e-07	3.0451e-06
Unigene18566	1343	666	139	78.8819	16.5344	-2.2542	Down	5.8926e-83	6.3797e-81
Unigene36812	837	91	19	17.294	3.6264	-2.2537	Down	1.3158e-12	2.3711e-11
Unigene24261	1855	134	28	11.4905	2.4114	-2.2525	Down	6.6125e-18	1.6461e-16
Unigene43290	665	110	23	26.3118	5.5253	-2.2516	Down	6.0914e-15	1.2772e-13
Unigene20334	756	43	9	9.0474	1.9018	-2.2501	Down	1.3175e-06	1.2413e-05
Unigene36621	758	43	9	9.0236	1.8968	-2.2501	Down	1.3175e-06	1.2415e-05
Unigene37746	1597	1182	248	117.731	24.8082	-2.2466	Down	3.1773e-145	5.9934e-143
Unigene31806	935	38	8	6.4647	1.3669	-2.2417	Down	5.927e-06	5.0183e-05
Unigene34394	554	38	8	10.9107	2.3069	-2.2417	Down	5.927e-06	5.0175e-05
Unigene34621	825	57	12	10.9901	2.3237	-2.2417	Down	2.4851e-08	2.9745e-07
Unigene34794	560	38	8	10.7938	2.2822	-2.2417	Down	5.927e-06	5.0168e-05
Unigene51084	544	76	16	22.2226	4.6986	-2.2417	Down	1.099e-10	1.6813e-09
Unigene6840	873	6874	1449	1252.49	265.157	-2.2399	Down	0	0
Unigene27934	3538	161	34	7.2385	1.5352	-2.2373	Down	4.6294e-21	1.3545e-19
Unigene31649	1393	175	37	19.9833	4.2433	-2.2355	Down	9.5738e-23	3.0029e-21
Unigene43263	1194	52	11	6.9275	1.4718	-2.2348	Down	1.102e-07	1.2151e-06
Unigene25030	2348	274	58	18.5623	3.9462	-2.2338	Down	1.0035e-34	4.6921e-33
Unigene48396	576	33	7	9.1132	1.9414	-2.2309	Down	2.6859e-05	0.0002033
Unigene45800	353	33	7	14.8703	3.1679	-2.2308	Down	2.6859e-05	0.00020333
Unigene55697	495	33	7	10.6044	2.2591	-2.2308	Down	2.6859e-05	0.00020327
Unigene29259	838	80	17	15.1854	3.2408	-2.2283	Down	4.1618e-11	6.6158e-10
Unigene37703	1149	108	23	14.9514	3.1978	-2.2251	Down	1.6698e-14	3.4276e-13
Unigene43430	956	61	13	10.1497	2.1724	-2.2241	Down	9.3379e-09	1.1802e-07
Unigene31149	830	206	44	39.4792	8.4688	-2.2209	Down	2.6179e-26	9.4664e-25
Unigene25234	2333	131	28	8.9317	1.9173	-2.2199	Down	2.9916e-17	7.1833e-16
Unigene4497	240	28	6	18.5578	3.9938	-2.2162	Down	0.00012288	0.00080192
Unigene39973	1099	28	6	4.0527	0.8722	-2.2162	Down	0.00012288	0.0008024
Unigene40267	273	28	6	16.3145	3.5111	-2.2162	Down	0.00012288	0.0008023
Unigene40698	464	28	6	9.5989	2.0658	-2.2162	Down	0.00012288	0.00080221
Unigene49741	573	28	6	7.7729	1.6728	-2.2162	Down	0.00012288	0.00080211
Unigene51378	430	28	6	10.3578	2.2291	-2.2162	Down	0.00012288	0.00080202
Unigene35453	2869	442	95	24.5059	5.2898	-2.2118	Down	2.2404e-54	1.5992e-52
Unigene33767	635	614	132	153.806	33.2085	-2.2115	Down	7.35e-75	7.0287e-73
Unigene37934	1854	1130	243	96.9501	20.9385	-2.2111	Down	3.1263e-136	5.4478e-134
Unigene31480	1443	287	62	31.637	6.8639	-2.2045	Down	9.8418e-36	4.7471e-34
Unigene23853	3198	162	35	8.0578	1.7484	-2.2044	Down	7.9612e-21	2.2903e-19
Unigene41962	999	37	8	5.8914	1.2793	-2.2033	Down	9.8734e-06	8.0697e-05
Unigene45910	418	37	8	14.0801	3.0575	-2.2032	Down	9.8734e-06	8.0685e-05
Unigene48421	740	37	8	7.9533	1.7271	-2.2032	Down	9.8734e-06	8.0673e-05
Unigene34308	3003	1327	287	70.2902	15.2677	-2.2028	Down	6.4362e-159	1.364e-156
Unigene31791	1387	134	29	15.3677	3.3402	-2.2019	Down	1.8829e-17	4.5672e-16
Unigene35863	725	60	13	13.1641	2.8645	-2.2003	Down	1.5467e-08	1.8968e-07
Unigene48083	402	60	13	23.7413	5.1661	-2.2003	Down	1.5467e-08	1.8959e-07
Unigene36878	601	60	13	15.8802	3.4556	-2.2002	Down	1.5467e-08	1.8963e-07
Unigene19893	2427	46	10	3.0149	0.6582	-2.1955	Down	8.1432e-07	7.9155e-06
Unigene9209	392	115	25	46.665	10.1883	-2.1954	Down	3.992e-15	8.4735e-14
Unigene27120	2277	46	10	3.2135	0.7016	-2.1954	Down	8.1432e-07	7.9141e-06
Unigene29622	1187	138	30	18.493	4.0376	-2.1954	Down	7.1832e-18	1.7849e-16
Unigene35121	875	78	17	14.1797	3.1038	-2.1917	Down	1.137e-10	1.7376e-09
Unigene34255	1389	110	24	12.5971	2.7603	-2.1902	Down	1.7286e-14	3.5458e-13
Unigene50375	537	32	7	9.4788	2.0824	-2.1865	Down	4.4751e-05	0.00032266
Unigene26709	338	64	14	30.1191	6.617	-2.1864	Down	5.8028e-09	7.5141e-08
Unigene31118	908	32	7	5.6059	1.2316	-2.1864	Down	4.4751e-05	0.00032262
Unigene44124	531	32	7	9.5859	2.106	-2.1864	Down	4.4751e-05	0.0003227
Unigene44862	979	169	37	27.4589	6.0376	-2.1852	Down	1.9137e-21	5.7029e-20
Unigene33169	1025	242	53	37.5553	8.2604	-2.1847	Down	4.7188e-30	1.9046e-28
Unigene44034	555	82	18	23.5018	5.1812	-2.1814	Down	4.2924e-11	6.8136e-10
Unigene52921	892	41	9	7.3114	1.6119	-2.1814	Down	3.6416e-06	3.2008e-05
Unigene27396	591	91	20	24.4925	5.4062	-2.1797	Down	3.7256e-12	6.4654e-11
Unigene44905	998	404	89	64.3918	14.2465	-2.1763	Down	7.0728e-49	4.5301e-47
Unigene24008	1061	462	102	69.2637	15.3579	-2.1731	Down	1.4772e-55	1.0739e-53
Unigene14981	842	95	21	17.947	3.9843	-2.1713	Down	1.4099e-12	2.5358e-11
Unigene45281	1184	2352	522	315.984	70.4315	-2.1656	Down	2.994e-274	1.0468e-271
Unigene19582	1987	108	24	8.6458	1.9296	-2.1637	Down	4.6694e-14	9.3544e-13
Unigene19734	429	81	18	30.0336	6.7029	-2.1637	Down	7.0619e-11	1.0994e-09
Unigene21168	1558	45	10	4.5944	1.0254	-2.1637	Down	1.347e-06	1.2657e-05
Unigene35119	1210	99	22	13.0146	2.9046	-2.1637	Down	5.3375e-13	9.868e-12
Unigene38861	1744	54	12	4.9252	1.0992	-2.1637	Down	1.128e-07	1.2403e-06
Unigene42288	407	36	8	14.0698	3.1401	-2.1637	Down	1.638e-05	0.00012842
Unigene44495	1862	54	12	4.6131	1.0296	-2.1637	Down	1.128e-07	1.2401e-06
Unigene48768	560	36	8	10.2257	2.2822	-2.1637	Down	1.638e-05	0.0001284
Unigene44758	2005	678	151	53.7892	12.0313	-2.1605	Down	3.737e-80	3.9072e-78
Unigene24668	1027	107	24	16.5727	3.7333	-2.1503	Down	7.6562e-14	1.5101e-12
Unigene23580	2541	352	79	22.0352	4.9667	-2.1495	Down	3.705e-42	2.0945e-40
Unigene41956	423	178	40	66.9359	15.1066	-2.1476	Down	4.6845e-22	1.4325e-20
Unigene25818	938	40	9	6.7832	1.5328	-2.1458	Down	6.0201e-06	5.0807e-05
Unigene26292	837	71	16	13.4931	3.0538	-2.1435	Down	1.3454e-09	1.8639e-08
Unigene39760	389	133	30	54.3853	12.3203	-2.1422	Down	8.5327e-17	1.9965e-15
Unigene46617	610	31	7	8.0837	1.8332	-2.1407	Down	7.4209e-05	0.00050696
Unigene36084	755	62	14	13.0624	2.9623	-2.1406	Down	1.5728e-08	1.9271e-07
Unigene38307	885	31	7	5.5718	1.2636	-2.1406	Down	7.4209e-05	0.00050702
Unigene34478	582	53	12	14.4855	3.2939	-2.1367	Down	1.8566e-07	1.9811e-06
Unigene45130	953	172	39	28.7088	6.5376	-2.1347	Down	3.2778e-21	9.6526e-20
Unigene34429	2162	745	169	54.8125	12.4876	-2.134	Down	1.4585e-86	1.6305e-84
Unigene26347	639	44	10	10.953	2.5	-2.1313	Down	2.2204e-06	2.0162e-05
Unigene48138	477	44	10	14.6728	3.3491	-2.1313	Down	2.2204e-06	2.0165e-05
Unigene41341	1512	101	23	10.6255	2.4301	-2.1284	Down	5.4174e-13	1.0012e-11
Unigene25645	729	158	36	34.4754	7.889	-2.1277	Down	1.5802e-19	4.277e-18
Unigene34652	1407	57	13	6.4441	1.476	-2.1263	Down	6.9137e-08	7.791e-07
Unigene23648	1005	70	16	11.0793	2.5433	-2.1231	Down	2.205e-09	2.9782e-08
Unigene25231	597	35	8	9.3255	2.1407	-2.1231	Down	2.7056e-05	0.00020459
Unigene35949	1168	35	8	4.7666	1.0942	-2.1231	Down	2.7056e-05	0.00020465
Unigene55406	1174	105	24	14.2266	3.2658	-2.1231	Down	2.0483e-13	3.9121e-12
Unigene38622	952	35	8	5.848	1.3425	-2.123	Down	2.7056e-05	0.00020462
Unigene21148	2584	236	54	14.5278	3.3385	-2.1215	Down	2.4565e-28	9.4493e-27
Unigene33440	739	201	46	43.2644	9.944	-2.1213	Down	2.3536e-24	7.9017e-23
Unigene31630	1419	144	33	16.1421	3.7152	-2.1193	Down	7.6408e-18	1.8943e-16
Unigene50859	344	48	11	22.1954	5.1084	-2.1193	Down	8.2137e-07	7.9727e-06
Unigene44936	799	218	50	43.3999	9.997	-2.1181	Down	3.0631e-26	1.1054e-24
Unigene31158	1315	994	229	120.237	27.8201	-2.1117	Down	2.2014e-113	3.2396e-111
Unigene30093	1916	716	165	59.4425	13.7574	-2.1113	Down	3.7096e-82	3.9615e-80
Unigene44079	503	65	15	20.5553	4.764	-2.1093	Down	9.6356e-09	1.2139e-07
Unigene35942	613	95	22	24.6515	5.7334	-2.1042	Down	3.8223e-12	6.6312e-11
Unigene38922	879	56	13	10.1339	2.3627	-2.1007	Down	1.1323e-07	1.2406e-06
Unigene35378	715	155	36	34.483	8.0435	-2.1	Down	6.8221e-19	1.7866e-17
Unigene23855	5963	99	23	2.6409	0.6162	-2.0996	Down	1.442e-12	2.5927e-11
Unigene33580	1730	460	107	42.2952	9.8807	-2.0978	Down	5.6444e-53	3.962e-51
Unigene22489	2672	459	107	27.3247	6.3973	-2.0947	Down	9.1484e-53	6.3646e-51
Unigene31366	1713	450	105	41.7864	9.7922	-2.0933	Down	1.0105e-51	6.8309e-50
Unigene31555	1062	60	14	8.9868	2.106	-2.0933	Down	4.2172e-08	4.8981e-07
Unigene36838	682	30	7	6.9971	1.6397	-2.0933	Down	0.00012245	0.00079986
Unigene36964	564	60	14	16.922	3.9655	-2.0933	Down	4.2172e-08	4.8992e-07
Unigene46847	505	30	7	9.4495	2.2144	-2.0933	Down	0.00012245	0.00079976
Unigene20487	1853	47	11	4.0346	0.9483	-2.089	Down	1.3459e-06	1.2648e-05
Unigene26356	2092	94	22	7.1474	1.68	-2.089	Down	6.2243e-12	1.0597e-10
Unigene33870	1517	490	115	51.3795	12.1105	-2.0849	Down	6.8621e-56	5.0155e-54
Unigene31927	1211	221	52	29.0287	6.8597	-2.0813	Down	5.0274e-26	1.799e-24
Unigene51373	494	51	12	16.4219	3.8806	-2.0813	Down	4.9822e-07	4.9896e-06
Unigene28990	462	34	8	11.7062	2.7663	-2.0812	Down	4.4488e-05	0.00032093
Unigene30154	1143	717	169	99.782	23.6205	-2.0787	Down	1.1141e-80	1.1737e-78
Unigene37418	1048	89	21	13.5085	3.2012	-2.0772	Down	2.6876e-11	4.3479e-10
Unigene23954	1035	127	30	19.5183	4.6305	-2.0756	Down	1.5914e-15	3.4732e-14
Unigene30463	1248	110	26	14.0203	3.3282	-2.0747	Down	1.2616e-13	2.4418e-12
Unigene21922	2292	148	35	10.2713	2.4395	-2.074	Down	7.6807e-18	1.9025e-16
Unigene45700	577	38	9	10.4758	2.4918	-2.0718	Down	1.6254e-05	0.00012751
Unigene45997	757	38	9	7.9849	1.8993	-2.0718	Down	1.6254e-05	0.00012749
Unigene32247	707	59	14	13.2743	3.1634	-2.0691	Down	6.8762e-08	7.7504e-07
Unigene33812	1478	122	29	13.13	3.1345	-2.0666	Down	6.8156e-15	1.4252e-13
Unigene33880	2530	925	220	58.1568	13.8915	-2.0657	Down	9.6359e-103	1.2932e-100
Unigene37981	2219	416	99	29.8205	7.1273	-2.0649	Down	3.9377e-47	2.4177e-45
Unigene27859	1118	63	15	8.9635	2.1434	-2.0642	Down	2.5622e-08	3.0608e-07
Unigene25583	1350	42	10	4.9487	1.1834	-2.0641	Down	5.9652e-06	5.039e-05
Unigene23220	2244	130	31	9.2151	2.2069	-2.062	Down	9.7616e-16	2.1441e-14
Unigene18686	1123	566	135	80.1708	19.2045	-2.0616	Down	2.1521e-63	1.7711e-61
Unigene9220	567	67	16	18.7962	4.508	-2.0599	Down	9.5636e-09	1.2051e-07
Unigene36860	460	113	27	39.0751	9.3768	-2.0591	Down	7.7243e-14	1.5213e-12
Unigene22594	877	159	38	28.8388	6.922	-2.0588	Down	6.7939e-19	1.7801e-17
Unigene25451	2123	188	45	14.086	3.3862	-2.0565	Down	4.805e-22	1.4677e-20
Unigene26222	1957	171	41	13.899	3.3469	-2.0541	Down	3.7197e-20	1.0417e-18
Unigene25546	2052	1348	324	104.494	25.2241	-2.0505	Down	1.7861e-147	3.4522e-145
Unigene32904	1298	79	19	9.6813	2.3384	-2.0497	Down	5.0155e-10	7.2089e-09
Unigene28552	1475	108	26	11.6469	2.816	-2.0482	Down	3.3105e-13	6.2295e-12
Unigene36856	617	33	8	8.5076	2.0713	-2.0382	Down	7.2805e-05	0.00049936
Unigene43448	833	66	16	12.6031	3.0685	-2.0382	Down	1.5516e-08	1.9015e-07
Unigene44031	676	33	8	7.7651	1.8906	-2.0382	Down	7.2805e-05	0.00049923
Unigene39475	1817	33	8	2.8889	0.7034	-2.0381	Down	7.2805e-05	0.0004993
Unigene19012	1511	144	35	15.1592	3.7004	-2.0344	Down	5.2413e-17	1.2422e-15
Unigene21173	1657	341	83	32.7349	8.0021	-2.0324	Down	3.6152e-38	1.8774e-36
Unigene48220	451	41	10	14.4606	3.5422	-2.0294	Down	9.7198e-06	7.9501e-05
Unigene37302	482	127	31	41.9118	10.2746	-2.0283	Down	4.1132e-15	8.7207e-14
Unigene37721	1796	737	180	65.2741	16.0109	-2.0275	Down	2.7098e-80	2.8387e-78
Unigene26477	1922	217	53	17.9591	4.4053	-2.0274	Down	8.8225e-25	3.0023e-23
Unigene31972	1680	356	87	33.707	8.2729	-2.0266	Down	1.2355e-39	6.6685e-38
Unigene30164	530	94	23	28.2118	6.9327	-2.0248	Down	1.6146e-11	2.6511e-10
Unigene36900	694	147	36	33.6928	8.2869	-2.0235	Down	3.1993e-17	7.6587e-16
Unigene42350	1801	848	208	74.8965	18.4501	-2.0213	Down	9.3162e-92	1.1045e-89
Unigene48711	1128	3630	892	511.89	126.329	-2.0186	Down	0	0
Unigene32076	760	272	67	56.9292	14.0835	-2.0152	Down	1.9184e-30	7.8583e-29
Unigene32598	967	73	18	12.0081	2.9737	-2.0137	Down	3.5024e-09	4.6292e-08
Unigene21919	1738	81	20	7.4134	1.8384	-2.0117	Down	4.9131e-10	7.0727e-09
Unigene47082	2887	870	215	47.9349	11.8971	-2.0105	Down	1.9108e-93	2.3205e-91
Unigene27552	2735	574	142	33.3837	8.2943	-2.009	Down	3.4299e-62	2.7326e-60
Unigene24958	878	153	38	27.7189	6.9141	-2.0033	Down	1.1873e-17	2.9107e-16
Unigene54373	1670	354	88	33.7183	8.4181	-2.002	Down	8.03e-39	4.2139e-37
Unigene20746	1218	32	8	4.1791	1.0493	-1.9938	Down	0.00011855	0.0007773
Unigene22812	1155	272	68	37.4599	9.4054	-1.9938	Down	4.8228e-30	1.9451e-28
Unigene26628	635	44	11	11.0219	2.7674	-1.9938	Down	5.793e-06	4.9209e-05
Unigene27564	1676	108	27	10.2501	2.5736	-1.9938	Down	8.4178e-13	1.5361e-11
Unigene30372	1013	92	23	14.4463	3.6272	-1.9938	Down	4.1864e-11	6.653e-10
Unigene34578	634	32	8	8.0286	2.0158	-1.9938	Down	0.00011855	0.00077721
Unigene37812	716	40	10	8.8864	2.2312	-1.9938	Down	1.5772e-05	0.00012433
Unigene38290	1425	452	113	50.4549	12.6681	-1.9938	Down	7.341e-49	4.6965e-47
Unigene39665	402	32	8	12.662	3.1792	-1.9938	Down	0.00011855	0.00077748
Unigene42078	714	40	10	8.9113	2.2374	-1.9938	Down	1.5772e-05	0.00012432
Unigene43074	701	40	10	9.0766	2.2789	-1.9938	Down	1.5772e-05	0.0001243
Unigene43913	758	52	13	10.9122	2.7398	-1.9938	Down	7.8965e-07	7.6907e-06
Unigene45134	975	64	16	10.4413	2.6216	-1.9938	Down	4.0508e-08	4.7169e-07
Unigene51343	2258	32	8	2.2543	0.566	-1.9938	Down	0.00011855	0.00077739
Unigene25545	225	1366	343	965.712	243.534	-1.9875	Down	1.6766e-143	3.1197e-141
Unigene27211	1958	199	50	16.1666	4.0795	-1.9866	Down	2.7337e-22	8.4443e-21
Unigene43372	724	564	142	123.914	31.3327	-1.9836	Down	3.745e-60	2.9117e-58
Unigene44596	2648	9615	2422	577.578	146.118	-1.9829	Down	0	0
Unigene33647	690	500	126	115.266	29.1722	-1.9823	Down	1.7832e-53	1.2662e-51
Unigene32418	1181	103	26	13.8729	3.517	-1.9799	Down	3.5825e-12	6.229e-11
Unigene21161	1232	190	48	24.5314	6.2241	-1.9787	Down	3.0263e-21	8.9455e-20
Unigene29255	3241	1096	277	53.7912	13.6537	-1.9781	Down	8.4338e-115	1.2683e-112
Unigene33009	1367	166	42	19.3161	4.9083	-1.9765	Down	1.0094e-18	2.6173e-17
Unigene36014	1124	79	20	11.18	2.8426	-1.9756	Down	1.2711e-09	1.7633e-08
Unigene32556	1391	304	77	34.7637	8.8433	-1.9749	Down	5.358e-33	2.3737e-31
Unigene44966	927	272	69	46.6733	11.891	-1.9727	Down	1.1984e-29	4.7566e-28
Unigene24085	2499	134	34	8.5294	2.1735	-1.9724	Down	2.3734e-15	5.1129e-14
Unigene32671	1149	63	16	8.7217	2.2246	-1.9711	Down	6.5176e-08	7.3643e-07
Unigene37505	763	63	16	13.134	3.35	-1.9711	Down	6.5176e-08	7.3658e-07
Unigene36665	559	59	15	16.7888	4.2867	-1.9696	Down	1.7512e-07	1.8746e-06
Unigene21893	752	59	15	12.48	3.1866	-1.9695	Down	1.7512e-07	1.8738e-06
Unigene33319	878	59	15	10.689	2.7293	-1.9695	Down	1.7512e-07	1.8735e-06
Unigene51057	344	59	15	27.2818	6.966	-1.9695	Down	1.7512e-07	1.8742e-06
Unigene41476	325	114	29	55.7957	14.2549	-1.9687	Down	3.0771e-13	5.8123e-12
Unigene56248	1141	55	14	7.6675	1.9602	-1.9678	Down	4.7152e-07	4.7352e-06
Unigene41248	336	1807	460	855.457	218.709	-1.9677	Down	9.6409e-187	2.3109e-184
Unigene38972	342	51	13	23.7205	6.0725	-1.9658	Down	1.2726e-06	1.2011e-05
Unigene28803	1189	192	49	25.6861	6.5836	-1.964	Down	2.9325e-21	8.6822e-20
Unigene32510	1010	47	12	7.4021	1.8981	-1.9634	Down	3.444e-06	3.0354e-05
Unigene33487	1022	47	12	7.3152	1.8758	-1.9634	Down	3.444e-06	3.0349e-05
Unigene42154	475	47	12	15.7392	4.0359	-1.9634	Down	3.444e-06	3.0364e-05
Unigene48167	547	47	12	13.6675	3.5046	-1.9634	Down	3.444e-06	3.0359e-05
Unigene31052	1179	90	23	12.1425	3.1165	-1.9621	Down	1.0767e-10	1.6527e-09
Unigene38350	1544	2100	537	216.347	55.5617	-1.9612	Down	9.2536e-216	2.6182e-213
Unigene22281	1361	43	11	5.0256	1.2912	-1.9606	Down	9.3504e-06	7.6605e-05
Unigene40162	238	1633	418	1091.41	280.574	-1.9597	Down	4.7053e-168	1.0414e-165
Unigene44372	1239	117	30	15.0208	3.8681	-1.9573	Down	1.8569e-13	3.5501e-12
Unigene47324	966	39	10	6.4219	1.6538	-1.9572	Down	2.5482e-05	0.00019335
Unigene37695	1797	604	155	53.4648	13.7795	-1.9561	Down	3.7711e-63	3.0803e-61
Unigene18396	1089	339	87	49.5166	12.7626	-1.956	Down	3.6053e-36	1.7622e-34
Unigene43107	582	109	28	29.7909	7.6857	-1.9546	Down	1.3033e-12	2.3518e-11
Unigene22120	2252	105	27	7.4165	1.9153	-1.9532	Down	3.4561e-12	6.0167e-11
Unigene34818	945	70	18	11.7827	3.0429	-1.9532	Down	1.4552e-08	1.793e-07
Unigene41060	812	35	9	6.8563	1.7707	-1.9531	Down	6.976e-05	0.00048057
Unigene28234	2041	206	53	16.0548	4.1484	-1.9524	Down	1.5568e-22	4.8442e-21
Unigene35150	1801	2089	538	184.503	47.7218	-1.9509	Down	3.6784e-213	1.0249e-210
Unigene30407	2056	132	34	10.2125	2.6418	-1.9507	Down	6.0521e-15	1.2694e-13
Unigene46689	312	97	25	49.4534	12.8007	-1.9498	Down	2.4352e-11	3.9571e-10
Unigene21307	1406	85	22	9.6164	2.4997	-1.9437	Down	4.5823e-10	6.6122e-09
Unigene30373	1362	139	36	16.2337	4.2225	-1.9428	Down	1.382e-15	3.0236e-14
Unigene19529	3808	54	14	2.2557	0.5873	-1.9414	Down	7.5693e-07	7.3916e-06
Unigene32842	2020	81	21	6.3784	1.6608	-1.9413	Down	1.2211e-09	1.6969e-08
Unigene43669	538	54	14	15.9658	4.1571	-1.9413	Down	7.5693e-07	7.393e-06
Unigene45705	450	81	21	28.632	7.4551	-1.9413	Down	1.2211e-09	1.6973e-08
Unigene34951	1387	50	13	5.7342	1.4973	-1.9372	Down	2.0436e-06	1.8625e-05
Unigene20653	1138	46	12	6.4298	1.6846	-1.9324	Down	5.5331e-06	4.7081e-05
Unigene28747	1860	92	24	7.8678	2.0613	-1.9324	Down	1.0324e-10	1.5883e-09
Unigene33564	1362	157	41	18.3359	4.809	-1.9309	Down	2.7371e-17	6.578e-16
Unigene29528	1201	2079	543	275.354	72.2279	-1.9307	Down	3.0802e-209	8.2881e-207
Unigene36393	814	42	11	8.2074	2.1588	-1.9267	Down	1.503e-05	0.00011883
Unigene46671	779	42	11	8.5761	2.2558	-1.9267	Down	1.503e-05	0.00011881
Unigene44770	1952	3891	1020	317.074	83.4774	-1.9254	Down	0	0
Unigene5145	683	61	16	14.2065	3.7424	-1.9245	Down	1.6724e-07	1.7916e-06
Unigene30809	2241	377	99	26.7596	7.0574	-1.9228	Down	3.5329e-39	1.8755e-37
Unigene28856	1696	99	26	9.2851	2.449	-1.9227	Down	2.3297e-11	3.7868e-10
Unigene33838	805	198	52	39.1245	10.3194	-1.9227	Down	2.6093e-21	7.7504e-20
Unigene42794	716	118	31	26.2149	6.9167	-1.9222	Down	2.8357e-13	5.3675e-12
Unigene34895	1432	346	91	38.4337	10.1519	-1.9206	Down	4.9018e-36	2.3853e-34
Unigene31018	1650	76	20	7.3267	1.9364	-1.9198	Down	5.196e-09	6.7634e-08
Unigene35187	1091	38	10	5.5404	1.4643	-1.9198	Down	4.0984e-05	0.00029714
Unigene38831	865	38	10	6.9879	1.8469	-1.9198	Down	4.0984e-05	0.00029726
Unigene42168	502	38	10	12.0409	3.1823	-1.9198	Down	4.0984e-05	0.00029722
Unigene57522	1236	38	10	4.8904	1.2925	-1.9198	Down	4.0984e-05	0.00029718
Unigene18259	1504	486	128	51.4006	13.596	-1.9186	Down	6.9357e-50	4.5269e-48
Unigene35656	884	53	14	9.5368	2.53	-1.9144	Down	1.2109e-06	1.1456e-05
Unigene19195	1587	53	14	5.3122	1.4093	-1.9143	Down	1.2109e-06	1.1454e-05
Unigene46211	682	34	9	7.93	2.1082	-1.9113	Down	0.00011228	0.00074471
Unigene20174	3267	871	231	42.4081	11.2957	-1.9086	Down	2.0078e-87	2.2677e-85
Unigene28131	1564	603	160	61.3282	16.343	-1.9079	Down	4.8905e-61	3.8404e-59
Unigene26897	2392	1491	396	99.1507	26.4474	-1.9065	Down	4.0507e-148	7.8847e-146
Unigene31934	887	64	17	11.4772	3.0618	-1.9063	Down	9.9402e-08	1.1009e-06
Unigene37115	1026	410	109	63.5647	16.9718	-1.9051	Down	5.8452e-42	3.2874e-40
Unigene37178	1274	3503	934	437.371	117.119	-1.9009	Down	0	0
Unigene19190	735	60	16	12.985	3.4776	-1.9007	Down	2.6667e-07	2.7718e-06
Unigene24539	1107	45	12	6.4661	1.7317	-1.9007	Down	8.8544e-06	7.2802e-05
Unigene24777	2893	285	76	15.6702	4.1968	-1.9007	Down	1.4406e-29	5.7138e-28
Unigene35721	1108	75	20	10.7672	2.8836	-1.9007	Down	8.2667e-09	1.0499e-07
Unigene43554	255	438	117	273.221	73.2983	-1.8982	Down	1.67e-44	9.9426e-43
Unigene1500	1992	71	19	5.6695	1.5237	-1.8956	Down	2.2075e-08	2.6503e-07
Unigene37372	890	298	80	53.2606	14.3598	-1.891	Down	1.2055e-30	4.9678e-29
Unigene22897	985	78	21	12.5961	3.4059	-1.8869	Down	4.9199e-09	6.4178e-08
Unigene38580	762	78	21	16.2824	4.4026	-1.8869	Down	4.9199e-09	6.4193e-08
Unigene50920	326	52	14	25.3726	6.8605	-1.8869	Down	1.9305e-06	1.767e-05
Unigene26523	1140	3753	1012	523.664	141.816	-1.8846	Down	0	0
Unigene34130	524	63	17	19.1244	5.1828	-1.8836	Down	1.5804e-07	1.697e-06
Unigene28031	1985	200	54	16.0269	4.3459	-1.8828	Down	5.9115e-21	1.7123e-19
Unigene44718	1633	174	47	16.9489	4.5979	-1.8821	Down	2.0496e-18	5.2425e-17
Unigene23300	802	37	10	7.3385	1.9919	-1.8813	Down	6.5609e-05	0.00045523
Unigene23854	1000	37	10	5.8855	1.5975	-1.8813	Down	6.5609e-05	0.00045512
Unigene25690	1608	37	10	3.6601	0.9935	-1.8813	Down	6.5609e-05	0.00045494
Unigene36587	672	37	10	8.7581	2.3773	-1.8813	Down	6.5609e-05	0.00045517
Unigene39037	831	37	10	7.0824	1.9224	-1.8813	Down	6.5609e-05	0.00045506
Unigene20100	2111	37	10	2.788	0.7568	-1.8812	Down	6.5609e-05	0.000455
Unigene38637	707	155	42	34.8732	9.4903	-1.8776	Down	1.6352e-16	3.7649e-15
Unigene38232	1604	1427	387	141.514	38.5438	-1.8764	Down	7.3171e-139	1.3126e-136
Unigene38438	836	177	48	33.678	9.1724	-1.8764	Down	1.2296e-18	3.1763e-17
Unigene25090	1516	199	54	20.8801	5.6904	-1.8755	Down	9.3158e-21	2.6744e-19
Unigene28491	1622	210	57	20.5943	5.614	-1.8751	Down	8.1271e-22	2.4579e-20
Unigene23329	601	92	25	24.3497	6.6453	-1.8735	Down	2.4656e-10	3.6499e-09
Unigene36297	557	184	50	52.5463	14.3405	-1.8735	Down	2.808e-19	7.5041e-18
Unigene28950	1648	125	34	12.0651	3.2959	-1.8721	Down	1.528e-13	2.9408e-12
Unigene32769	683	312	85	72.663	19.8814	-1.8698	Down	1.4999e-31	6.3478e-30
Unigene38191	1430	1534	418	170.635	46.697	-1.8695	Down	2.1172e-148	4.1357e-146
Unigene27391	1592	66	18	6.5945	1.8063	-1.8682	Down	9.3596e-08	1.0404e-06
Unigene35267	1775	10317	2816	924.559	253.444	-1.8671	Down	0	0
Unigene22676	1799	351	96	31.0353	8.5249	-1.8642	Down	3.7099e-35	1.757e-33
Unigene37390	1144	226	62	31.424	8.6579	-1.8598	Down	4.0218e-23	1.282e-21
Unigene37692	2116	962	264	72.3167	19.9313	-1.8593	Down	4.4453e-93	5.3628e-91
Unigene20113	785	51	14	10.3343	2.8491	-1.8589	Down	3.0664e-06	2.7275e-05
Unigene36978	1069	364	100	54.163	14.9441	-1.8577	Down	3.0876e-36	1.5132e-34
Unigene39057	744	91	25	19.4557	5.368	-1.8577	Down	3.8926e-10	5.6466e-09
Unigene26193	2379	200	55	13.3726	3.6933	-1.8563	Down	1.382e-20	3.9306e-19
Unigene49297	881	40	11	7.2221	1.9946	-1.8563	Down	3.833e-05	0.00027993
Unigene50800	678	40	11	9.3845	2.5919	-1.8563	Down	3.833e-05	0.00027989
Unigene38336	1489	567	156	60.5714	16.737	-1.8556	Down	1.9462e-55	1.4131e-53
Unigene32049	1171	109	30	14.8064	4.0927	-1.8551	Down	7.432e-12	1.256e-10
Unigene38601	782	109	30	22.1717	6.1286	-1.8551	Down	7.432e-12	1.2564e-10
Unigene50477	642	87	24	21.5558	5.9721	-1.8518	Down	1.0328e-09	1.4444e-08
Unigene26286	3003	58	16	3.0722	0.8512	-1.8517	Down	6.7155e-07	6.6085e-06
Unigene44804	1678	3896	1076	369.323	102.44	-1.8501	Down	0	0
Unigene43404	800	619	171	123.078	34.1472	-1.8497	Down	4.1183e-60	3.1975e-58
Unigene33998	1104	76	21	10.9502	3.0388	-1.8494	Down	1.2303e-08	1.5314e-07
Unigene38750	733	47	13	10.1994	2.8333	-1.8479	Down	8.2754e-06	6.838e-05
Unigene31100	1117	159	44	22.6424	6.2929	-1.8472	Down	1.4496e-16	3.346e-15
Unigene45042	643	65	18	16.0798	4.4721	-1.8462	Down	1.4798e-07	1.594e-06
Unigene34765	697	155	43	35.3735	9.8556	-1.8437	Down	3.8082e-16	8.6235e-15
Unigene21929	674	54	15	12.7442	3.5553	-1.8418	Down	1.8034e-06	1.6651e-05
Unigene45891	710	36	10	8.0654	2.25	-1.8418	Down	0.00010451	0.00069783
Unigene47039	731	36	10	7.8337	2.1854	-1.8418	Down	0.00010451	0.00069775
Unigene50496	753	36	10	7.6048	2.1216	-1.8418	Down	0.00010451	0.00069766
Unigene28122	879	1184	329	214.261	59.7937	-1.8413	Down	1.1855e-112	1.7352e-110
Unigene45217	1252	1461	406	185.62	51.8048	-1.8412	Down	1.4818e-138	2.6408e-136
Unigene28151	1987	241	67	19.2929	5.3867	-1.8406	Down	3.1105e-24	1.0405e-22
Unigene33389	1171	79	22	10.7312	3.0013	-1.8382	Down	7.2873e-09	9.3329e-08
Unigene27407	2350	1309	365	88.6036	24.8127	-1.8363	Down	6.8386e-124	1.0849e-121
Unigene26895	292	43	12	23.4242	6.5652	-1.8351	Down	2.2394e-05	0.00017146
Unigene30238	1066	68	19	10.1468	2.8474	-1.8333	Down	8.7382e-08	9.7312e-07
Unigene43344	539	93	26	27.4457	7.7061	-1.8325	Down	3.639e-10	5.2941e-09
Unigene19239	3162	304	85	15.2929	4.2944	-1.8323	Down	5.4688e-30	2.1976e-28
Unigene31308	2048	492	138	38.2133	10.7646	-1.8278	Down	2.2417e-47	1.392e-45
Unigene32764	1414	687	193	77.2835	21.805	-1.8255	Down	2.2926e-65	1.9301e-63
Unigene55305	883	64	18	11.5292	3.2566	-1.8239	Down	2.3326e-07	2.4477e-06
Unigene29004	2679	64	18	3.8	1.0734	-1.8238	Down	2.3326e-07	2.4472e-06
Unigene23068	3332	739	208	35.2792	9.9726	-1.8228	Down	4.8457e-70	4.332e-68
Unigene25037	1551	71	20	7.2816	2.06	-1.8216	Down	5.1584e-08	5.9485e-07
Unigene35625	981	39	11	6.3238	1.7913	-1.8198	Down	6.0791e-05	0.00042758
Unigene23347	4819	124	35	4.093	1.1603	-1.8187	Down	5.5516e-13	1.025e-11
Unigene35472	887	248	70	44.4741	12.6073	-1.8187	Down	1.6292e-24	5.4998e-23
Unigene22647	1138	46	13	6.4298	1.8249	-1.817	Down	1.3086e-05	0.00010468
Unigene32174	780	46	13	9.3809	2.6625	-1.8169	Down	1.3086e-05	0.00010469
Unigene32678	1013	53	15	8.3223	2.3655	-1.8148	Down	2.8454e-06	2.545e-05
Unigene34890	558	53	15	15.1085	4.2944	-1.8148	Down	2.8454e-06	2.5446e-05
Unigene36017	897	53	15	9.3986	2.6715	-1.8148	Down	2.8454e-06	2.5454e-05
Unigene6992	1390	60	17	6.8662	1.9538	-1.8132	Down	6.2345e-07	6.1606e-06
Unigene45657	557	60	17	17.1347	4.8758	-1.8132	Down	6.2345e-07	6.1617e-06
Unigene43955	556	127	36	36.3336	10.3437	-1.8126	Down	3.3011e-13	6.2141e-12
Unigene39019	617	67	19	17.2731	4.9195	-1.8119	Down	1.3743e-07	1.4865e-06
Unigene26227	518	70	20	21.4955	6.1681	-1.8011	Down	8.0967e-08	9.0553e-07
Unigene32161	2008	566	162	44.8365	12.8884	-1.7986	Down	4.2634e-53	3.0003e-51
Unigene30853	1286	262	75	32.4071	9.3168	-1.7984	Down	1.9329e-25	6.7621e-24
Unigene29312	1514	192	55	20.1723	5.8034	-1.7974	Down	4.9462e-19	1.3047e-17
Unigene37923	1913	841	241	69.9295	20.1257	-1.7969	Down	6.0372e-78	6.0805e-76
Unigene26018	2611	293	84	17.8501	5.1395	-1.7962	Down	3.1916e-28	1.2234e-26
Unigene24029	1831	115	33	9.9905	2.8792	-1.7949	Down	6.0069e-12	1.0233e-10
Unigene31016	1769	202	58	18.1636	5.2378	-1.794	Down	6.7257e-20	1.8496e-18
Unigene22670	2002	94	27	7.4687	2.1545	-1.7935	Down	5.2896e-10	7.589e-09
Unigene33218	1418	376	108	42.1785	12.1673	-1.7935	Down	1.0746e-35	5.1789e-34
Unigene28974	1194	125	36	16.6527	4.8167	-1.7896	Down	8.0428e-13	1.4706e-11
Unigene42907	656	1618	467	392.332	113.726	-1.7865	Down	4.4093e-147	8.4627e-145
Unigene31334	1223	135	39	17.5585	5.0943	-1.7852	Down	1.0797e-13	2.1053e-12
Unigene51076	1089	90	26	13.146	3.8141	-1.7852	Down	1.397e-09	1.9305e-08
Unigene30707	808	204	59	40.1604	11.6651	-1.7836	Down	6.2298e-20	1.7167e-18
Unigene32376	1846	228	66	19.6464	5.7116	-1.7823	Down	4.4291e-22	1.359e-20
Unigene36793	1043	76	22	11.5907	3.3697	-1.7823	Down	2.8099e-08	3.3392e-07
Unigene34002	1226	283	82	36.7177	10.6849	-1.7809	Down	5.2121e-27	1.924e-25
Unigene38338	1398	731	212	83.1744	24.2257	-1.7796	Down	4.2009e-67	3.6086e-65
Unigene36776	690	62	18	14.293	4.1675	-1.7781	Down	5.7415e-07	5.7021e-06
Unigene34482	885	55	16	9.8855	2.8882	-1.7751	Down	2.6164e-06	2.356e-05
Unigene37219	1167	220	64	29.9869	8.7611	-1.7751	Down	3.0059e-21	8.89e-20
Unigene28580	1314	79	23	9.5634	2.7963	-1.774	Down	1.6553e-08	2.0196e-07
Unigene28267	936	48	14	8.1573	2.3895	-1.7714	Down	1.201e-05	9.669e-05
Unigene38037	543	48	14	14.0611	4.1189	-1.7714	Down	1.201e-05	9.6732e-05
Unigene38301	906	48	14	8.4274	2.4686	-1.7714	Down	1.201e-05	9.6718e-05
Unigene57249	974	48	14	7.839	2.2962	-1.7714	Down	1.201e-05	9.6704e-05
Unigene31786	1459	353	103	38.4856	11.278	-1.7708	Down	4.7316e-33	2.0979e-31
Unigene38426	819	161	47	31.2695	9.1677	-1.7701	Down	6.9105e-16	1.5302e-14
Unigene43851	609	41	12	10.7089	3.1478	-1.7664	Down	5.5646e-05	0.00039576
Unigene45118	1331	58	17	6.9315	2.0404	-1.7643	Down	1.5311e-06	1.4281e-05
Unigene28604	1936	109	32	8.9557	2.6405	-1.762	Down	3.8262e-11	6.1019e-10
Unigene37319	1029	109	32	16.8496	4.968	-1.762	Down	3.8262e-11	6.1036e-10
Unigene33841	2795	296	87	16.8457	4.9726	-1.7603	Down	9.4154e-28	3.5692e-26
Unigene49052	367	377	111	163.401	48.3176	-1.7578	Down	7.5839e-35	3.558e-33
Unigene19548	1452	95	28	10.4073	3.0806	-1.7563	Down	7.5799e-10	1.0759e-08
Unigene30804	1069	61	18	9.0768	2.6899	-1.7546	Down	8.964e-07	8.6567e-06
Unigene43528	1243	44	13	5.6307	1.6708	-1.7528	Down	3.2308e-05	0.00023949
Unigene21237	775	142	42	29.1451	8.6576	-1.7512	Down	5.427e-14	1.0805e-12
Unigene22964	3222	323	96	15.9462	4.7599	-1.7442	Down	8.8858e-30	3.5421e-28
Unigene25473	598	37	11	9.8419	2.9386	-1.7438	Down	0.00015068	0.00096407
Unigene30329	1566	74	22	7.5166	2.2443	-1.7438	Down	6.8168e-08	7.6881e-07
Unigene37086	730	37	11	8.0623	2.4072	-1.7438	Down	0.00015068	0.00096429
Unigene37118	583	37	11	10.0951	3.0142	-1.7438	Down	0.00015068	0.00096418
Unigene45915	445	259	77	92.5804	27.6426	-1.7438	Down	3.5307e-24	1.1767e-22
Unigene44160	1442	1504	448	165.906	49.6319	-1.741	Down	4.3394e-132	7.4204e-130
Unigene46717	260	47	14	28.7544	8.6021	-1.741	Down	1.8778e-05	0.00014551
Unigene23546	2122	104	31	7.7959	2.3338	-1.74	Down	1.5574e-10	2.357e-09
Unigene31950	1330	134	40	16.0263	4.8046	-1.738	Down	3.703e-13	6.9278e-12
Unigene41321	317	67	20	33.6198	10.079	-1.738	Down	3.0761e-07	3.1745e-06
Unigene43942	684	67	20	15.5811	4.6711	-1.738	Down	3.0761e-07	3.1739e-06
Unigene14281	1528	77	23	8.0158	2.4047	-1.737	Down	4.0041e-08	4.6634e-07
Unigene46009	442	184	55	66.2178	19.8787	-1.736	Down	1.6477e-17	4.0072e-16
Unigene22564	2017	127	38	10.0156	3.0097	-1.7346	Down	1.6353e-12	2.9295e-11
Unigene13080	528	40	12	12.0505	3.6307	-1.7308	Down	8.71e-05	0.0005893
Unigene27465	2122	160	48	11.9937	3.6136	-1.7308	Down	2.3481e-15	5.0623e-14
Unigene28566	690	40	12	9.2213	2.7783	-1.7308	Down	8.71e-05	0.00058937
Unigene37607	968	40	12	6.573	1.9804	-1.7308	Down	8.71e-05	0.00058952
Unigene38827	495	110	33	35.3482	10.6502	-1.7308	Down	5.4249e-11	8.5177e-10
Unigene45038	678	60	18	14.0767	4.2412	-1.7308	Down	1.3948e-06	1.3094e-05
Unigene20203	1716	40	12	3.7078	1.1172	-1.7307	Down	8.71e-05	0.00058945
Unigene32150	2153	449	135	33.1728	10.017	-1.7276	Down	3.0529e-40	1.6625e-38
Unigene31396	1290	143	43	17.633	5.3251	-1.7274	Down	7.6734e-14	1.5118e-12
Unigene35149	865	113	34	20.7798	6.2793	-1.7265	Down	3.2021e-11	5.1409e-10
Unigene29696	1676	83	25	7.8774	2.3829	-1.725	Down	1.3826e-08	1.7135e-07
Unigene33090	1836	202	61	17.5008	5.3077	-1.7213	Down	7.1826e-19	1.8765e-17
Unigene28961	1903	298	90	24.909	7.5553	-1.7211	Down	4.1042e-27	1.5222e-25
Unigene46909	988	43	13	6.9229	2.102	-1.7196	Down	5.0427e-05	0.00036145
Unigene22583	1849	76	23	6.5382	1.9872	-1.7182	Down	6.202e-08	7.0382e-07
Unigene39083	999	228	69	36.3035	11.034	-1.7182	Down	4.6687e-21	1.3653e-19
Unigene27800	2224	317	96	22.6727	6.8958	-1.7172	Down	1.1798e-28	4.5638e-27
Unigene24466	846	66	20	12.4095	3.7767	-1.7162	Down	4.7706e-07	4.7864e-06
Unigene38663	817	1108	336	215.723	65.7	-1.7152	Down	8.2364e-96	1.0298e-93
Unigene38511	854	435	132	81.0235	24.6925	-1.7143	Down	1.2344e-38	6.4592e-37
Unigene33893	696	69	21	15.7695	4.8201	-1.71	Down	2.7922e-07	2.8935e-06
Unigene36168	587	46	14	12.4652	3.8101	-1.71	Down	2.9236e-05	0.00022008
Unigene42094	371	46	14	19.7226	6.0284	-1.71	Down	2.9236e-05	0.00022005
Unigene50182	529	46	14	13.8319	4.2279	-1.71	Down	2.9236e-05	0.00022002
Unigene29998	1416	1662	506	186.701	57.0868	-1.7095	Down	4.1068e-142	7.5646e-140
Unigene25646	952	972	296	162.409	49.671	-1.7092	Down	7.2879e-84	7.9373e-82
Unigene31255	2821	105	32	5.9206	1.8122	-1.708	Down	2.1902e-10	3.2581e-09
Unigene40561	1070	105	32	15.6094	4.7777	-1.708	Down	2.1902e-10	3.259e-09
Unigene44483	1893	6861	2091	576.522	176.462	-1.708	Down	0	0
Unigene43567	623	262	80	66.8948	20.514	-1.7053	Down	9.8077e-24	3.2007e-22
Unigene22823	3093	392	120	20.1598	6.198	-1.7016	Down	1.2473e-34	5.8168e-33
Unigene25015	1600	62	19	6.1638	1.8971	-1.7	Down	1.2625e-06	1.1918e-05
Unigene22071	1181	199	61	26.8029	8.2514	-1.6997	Down	2.603e-18	6.6301e-17
Unigene33143	816	75	23	14.6201	4.5028	-1.6991	Down	9.5796e-08	1.0636e-06
Unigene45714	478	39	12	12.9782	4.0105	-1.6942	Down	0.00013566	0.00087772
Unigene44010	511	750	231	233.464	72.217	-1.6928	Down	2.9171e-64	2.4335e-62
Unigene45511	615	490	151	126.736	39.2239	-1.692	Down	1.5015e-42	8.594e-41
Unigene26039	2131	162	50	12.0924	3.7483	-1.6898	Down	4.5941e-15	9.699e-14
Unigene44911	831	81	25	15.5047	4.806	-1.6898	Down	3.2925e-08	3.875e-07
Unigene35987	1200	149	46	19.7508	6.1239	-1.6894	Down	5.7661e-14	1.1459e-12
Unigene41637	333	68	21	32.4821	10.0745	-1.6889	Down	4.3107e-07	4.3697e-06
Unigene42989	622	68	21	17.3899	5.3936	-1.6889	Down	4.3107e-07	4.3689e-06
Unigene36792	568	55	17	15.4026	4.7813	-1.6877	Down	5.7386e-06	4.8784e-05
Unigene37203	612	97	30	25.2116	7.831	-1.6868	Down	1.4962e-09	2.0624e-08
Unigene36847	719	139	43	30.7514	9.5541	-1.6865	Down	4.2884e-13	7.9903e-12
Unigene43658	479	42	13	13.9474	4.3357	-1.6857	Down	7.834e-05	0.00053425
Unigene37962	1899	1321	409	110.651	34.407	-1.6852	Down	4.1081e-111	5.9186e-109
Unigene42806	641	58	18	14.3929	4.486	-1.6819	Down	3.342e-06	2.9502e-05
Unigene4431	898	58	18	10.2738	3.2022	-1.6818	Down	3.342e-06	2.9497e-05
Unigene44874	862	950	295	175.306	54.6718	-1.681	Down	3.8354e-80	4.0025e-78
Unigene28737	2476	299	93	19.2088	6.0004	-1.6786	Down	2.6019e-26	9.4148e-25
Unigene43820	975	45	14	7.3415	2.2939	-1.6783	Down	4.5317e-05	0.00032653
Unigene39166	1151	106	33	14.6491	4.5802	-1.6773	Down	3.0453e-10	4.4623e-09
Unigene35546	433	77	24	28.2867	8.8547	-1.6756	Down	8.6389e-08	9.6245e-07
Unigene44662	1575	676	211	68.2725	21.4018	-1.6736	Down	3.4616e-57	2.5677e-55
Unigene20645	1509	474	148	49.9653	15.6683	-1.6731	Down	1.3752e-40	7.5261e-39
Unigene29997	794	288	90	57.6968	18.108	-1.6719	Down	2.8999e-25	1.0049e-23
Unigene43641	459	96	30	33.2689	10.4414	-1.6719	Down	2.2958e-09	3.0955e-08
Unigene27747	974	48	15	7.839	2.4603	-1.6718	Down	2.6254e-05	0.00019889
Unigene24610	3564	214	67	9.5511	3.0032	-1.6692	Down	4.0197e-19	1.0644e-17
Unigene54376	1576	1075	337	108.501	34.1603	-1.6673	Down	2.014e-89	2.3322e-87
Unigene39808	279	118	37	67.2755	21.1859	-1.667	Down	3.6584e-11	5.8444e-10
Unigene28827	2036	242	76	18.9068	5.9633	-1.6647	Down	2.3647e-21	7.0315e-20
Unigene25472	564	70	22	19.7423	6.2315	-1.6636	Down	3.8758e-07	3.9522e-06
Unigene36673	503	54	17	17.0767	5.3992	-1.6612	Down	8.8474e-06	7.2756e-05
Unigene27631	2169	92	29	6.747	2.1359	-1.6594	Down	5.9869e-09	7.736e-08
Unigene32882	2817	1695	535	95.7111	30.34	-1.6575	Down	9.4226e-139	1.6847e-136
Unigene30047	954	57	18	9.504	3.0142	-1.6568	Down	5.145e-06	4.4079e-05
Unigene25408	2201	57	18	4.1194	1.3065	-1.6567	Down	5.145e-06	4.4086e-05
Unigene38450	930	76	24	12.999	4.1227	-1.6567	Down	1.3254e-07	1.4378e-06
Unigene30593	1495	155	49	16.4919	5.236	-1.6552	Down	4.2414e-14	8.5156e-13
Unigene23057	1926	537860	170133	44421.4	14111.7	-1.6544	Down	0	0
Unigene43821	589	79	25	21.3349	6.7807	-1.6537	Down	7.7574e-08	8.6918e-07
Unigene31869	662	60	19	14.4169	4.585	-1.6528	Down	2.995e-06	2.6688e-05
Unigene35933	661	60	19	14.4387	4.592	-1.6527	Down	2.995e-06	2.6692e-05
Unigene22563	1837	685	217	59.3145	18.8712	-1.6522	Down	6.6313e-57	4.8859e-55
Unigene27937	1942	41	13	3.3583	1.0694	-1.6509	Down	0.00012111	0.00079219
Unigene36475	750	41	13	8.6956	2.769	-1.6509	Down	0.00012111	0.00079238
Unigene49521	688	41	13	9.4793	3.0186	-1.6509	Down	0.00012111	0.00079229
Unigene38437	631	167	53	42.0985	13.4182	-1.6496	Down	5.1576e-15	1.0864e-13
Unigene31802	970	85	27	13.9388	4.4467	-1.6483	Down	2.6616e-08	3.1754e-07
Unigene35824	2317	1237	393	84.9226	27.0966	-1.648	Down	5.8458e-101	7.6583e-99
Unigene19246	3341	44	14	2.0949	0.6694	-1.6459	Down	6.9921e-05	0.00048144
Unigene30324	840	44	14	8.3321	2.6625	-1.6459	Down	6.9921e-05	0.0004815
Unigene31803	2354	976	311	65.9512	21.1058	-1.6438	Down	9.3917e-80	9.7452e-78
Unigene52022	558	69	22	19.6695	6.2985	-1.6429	Down	5.9395e-07	5.8818e-06
Unigene31774	1487	304	97	32.5194	10.421	-1.6418	Down	6.0784e-26	2.1694e-24
Unigene32027	1288	72	23	8.8919	2.8527	-1.6402	Down	3.4691e-07	3.5566e-06
Unigene29983	1313	97	31	11.7513	3.7718	-1.6395	Down	3.1506e-09	4.1924e-08
Unigene8055	253	50	16	31.4361	10.1029	-1.6377	Down	2.3423e-05	0.0001787
Unigene49672	529	50	16	15.0347	4.8318	-1.6377	Down	2.3423e-05	0.00017872
Unigene33907	1145	414	133	57.5141	18.5564	-1.632	Down	1.8005e-34	8.3472e-33
Unigene45259	1062	1973	634	295.517	95.3703	-1.6316	Down	1.213e-157	2.551e-155
Unigene36247	1239	56	18	7.1895	2.3209	-1.6312	Down	7.891e-06	6.5519e-05
Unigene39228	669	59	19	14.0283	4.5371	-1.6285	Down	4.5883e-06	3.9557e-05
Unigene39590	411	59	19	22.8344	7.3852	-1.6285	Down	4.5883e-06	3.955e-05
Unigene30347	1332	90	29	10.7478	3.4781	-1.6277	Down	1.3949e-08	1.7284e-07
Unigene29819	590	62	20	16.7155	5.4153	-1.6261	Down	2.6707e-06	2.4016e-05
Unigene32773	1211	192	62	25.2195	8.1789	-1.6246	Down	1.0427e-16	2.4262e-15
Unigene32604	1485	421	136	45.0957	14.6306	-1.624	Down	8.6032e-35	4.0293e-33
Unigene48319	1375	1167	377	135.004	43.8013	-1.624	Down	2.1425e-93	2.5961e-91
Unigene43039	699	402	130	91.4804	29.7108	-1.6225	Down	2.9822e-33	1.3341e-31
Unigene19011	1329	68	22	8.1389	2.6445	-1.6218	Down	9.0733e-07	8.7607e-06
Unigene35220	1759	753	244	68.094	22.1601	-1.6196	Down	1.142e-60	8.9425e-59
Unigene29308	1778	330	107	29.5231	9.6139	-1.6187	Down	1.7086e-27	6.4105e-26
Unigene28570	1501	111	36	11.7631	3.8315	-1.6183	Down	3.3516e-10	4.8969e-09
Unigene45428	1026	74	24	11.4727	3.7369	-1.6183	Down	3.0925e-07	3.189e-06
Unigene19902	3133	114	37	5.7879	1.8866	-1.6173	Down	1.9703e-10	2.9485e-09
Unigene20734	1889	77	25	6.4839	2.1143	-1.6167	Down	1.8074e-07	1.9316e-06
Unigene44783	1704	2665	866	248.775	81.1889	-1.6155	Down	3.0307e-209	8.195e-207
Unigene19189	1808	80	26	7.0384	2.2973	-1.6153	Down	1.057e-07	1.1674e-06
Unigene28819	1891	80	26	6.7294	2.1965	-1.6153	Down	1.057e-07	1.1676e-06
Unigene39291	713	80	26	17.8476	5.8255	-1.6153	Down	1.057e-07	1.1678e-06
Unigene44334	1207	320	104	42.1718	13.7649	-1.6153	Down	1.2398e-26	4.513e-25
Unigene28830	1359	206	67	24.1117	7.876	-1.6142	Down	1.1381e-17	2.7939e-16
Unigene38011	466	43	14	14.6778	4.7994	-1.6127	Down	0.00010737	0.00071526
Unigene49553	533	43	14	12.8328	4.1961	-1.6127	Down	0.00010737	0.00071518
Unigene26942	2318	399	130	27.3803	8.9594	-1.6117	Down	1.0264e-32	4.5143e-31
Unigene43579	609	46	15	12.0149	3.9348	-1.6105	Down	6.2004e-05	0.00043484
Unigene29872	1821	233	76	20.3529	6.6673	-1.6101	Down	1.0064e-19	2.7444e-18
Unigene32754	1089	49	16	7.1573	2.3471	-1.6085	Down	3.5868e-05	0.00026328
Unigene35820	725	49	16	10.7507	3.5256	-1.6085	Down	3.5868e-05	0.00026335
Unigene36125	797	49	16	9.7795	3.2071	-1.6085	Down	3.5868e-05	0.00026332
Unigene27181	3488	1215	397	55.4089	18.1829	-1.6075	Down	8.982e-96	1.1205e-93
Unigene43553	579	104	34	28.5716	9.381	-1.6068	Down	1.473e-09	2.0321e-08
Unigene35025	1222	107	35	13.9281	4.5756	-1.606	Down	8.6508e-10	1.2207e-08
Unigene43837	1055	55	18	8.2926	2.7256	-1.6053	Down	1.2056e-05	9.702e-05
Unigene30264	916	110	36	19.1019	6.2785	-1.6052	Down	5.0821e-10	7.3008e-09
Unigene43568	578	55	18	15.1361	4.975	-1.6052	Down	1.2056e-05	9.7034e-05
Unigene34000	729	455	149	99.2803	32.6518	-1.6043	Down	7.5905e-37	3.7877e-35
Unigene28041	2690	659	216	38.9684	12.8277	-1.603	Down	1.4876e-52	1.0258e-50
Unigene5545	1440	140	46	15.4648	5.1032	-1.5995	Down	2.5281e-12	4.4578e-11
Unigene25817	1411	70	23	7.8913	2.604	-1.5995	Down	8.0572e-07	7.8402e-06
Unigene32298	1099	73	24	10.5659	3.4887	-1.5987	Down	4.7027e-07	4.7234e-06
Unigene45824	838	73	24	13.8566	4.5753	-1.5986	Down	4.7027e-07	4.7243e-06
Unigene38316	1668	234	77	22.3151	7.3747	-1.5974	Down	1.3549e-19	3.6746e-18
Unigene30135	1060	79	26	11.855	3.9185	-1.5971	Down	1.6055e-07	1.7226e-06
Unigene43982	713	79	26	17.6245	5.8255	-1.5971	Down	1.6055e-07	1.7229e-06
Unigene24869	1240	340	112	43.6151	14.4293	-1.5958	Down	9.7373e-28	3.6887e-26
Unigene29062	1453	106	35	11.6043	3.8481	-1.5924	Down	1.3094e-09	1.8149e-08
Unigene31771	1250	214	71	27.2322	9.074	-1.5855	Down	7.1879e-18	1.7853e-16
Unigene35952	1328	232	77	27.7888	9.2628	-1.585	Down	3.0707e-19	8.1943e-18
Unigene37623	1023	1942	646	301.962	100.88	-1.5817	Down	1.8367e-148	3.6007e-146
Unigene30208	1762	84	28	7.5832	2.5386	-1.5788	Down	8.316e-08	9.2855e-07
Unigene33612	1205	66	22	8.7124	2.9166	-1.5788	Down	2.0966e-06	1.9092e-05
Unigene35541	1107	102	34	14.6566	4.9066	-1.5788	Down	3.3691e-09	4.4713e-08
Unigene36664	771	60	20	12.3787	4.144	-1.5788	Down	6.1885e-06	5.2124e-05
Unigene42224	282	441	147	248.753	83.2754	-1.5788	Down	5.6167e-35	2.6441e-33
Unigene48048	1490	114	38	12.1702	4.0742	-1.5788	Down	4.0073e-10	5.81e-09
Unigene23808	1232	138	46	17.8175	5.9648	-1.5787	Down	5.7525e-12	9.8306e-11
Unigene24612	1166	57	19	7.776	2.6032	-1.5787	Down	1.0649e-05	8.6329e-05
Unigene25163	1551	117	39	11.9992	4.017	-1.5787	Down	2.3554e-10	3.4924e-09
Unigene28810	1365	48	16	5.5936	1.8726	-1.5787	Down	5.4682e-05	0.00038941
Unigene38007	1431	308	103	34.2366	11.4986	-1.5741	Down	8.2899e-25	2.8228e-23
Unigene35068	1109	218	73	31.2683	10.5157	-1.5722	Down	5.6714e-18	1.4183e-16
Unigene38691	788	215	72	43.4002	14.5967	-1.5721	Down	9.5944e-18	2.3648e-16
Unigene32048	1020	155	52	24.1719	8.1443	-1.5695	Down	3.6222e-13	6.7882e-12
Unigene44993	897	295	99	52.3129	17.6316	-1.569	Down	1.0103e-23	3.295e-22
Unigene20795	1646	143	48	13.8193	4.6586	-1.5687	Down	3.0025e-12	5.2622e-11
Unigene38606	857	134	45	24.8716	8.3884	-1.568	Down	1.47e-11	2.4238e-10
Unigene22388	3432	119	40	5.5154	1.8619	-1.5667	Down	2.0851e-10	3.1127e-09
Unigene34966	1509	395	133	41.6378	14.0803	-1.5642	Down	4.2511e-31	1.7731e-29
Unigene24216	924	86	29	14.8049	5.0139	-1.5621	Down	7.3444e-08	8.2578e-07
Unigene44168	369	1023	345	440.99	149.362	-1.5619	Down	1.0949e-77	1.1007e-75
Unigene56694	621	163	55	41.7518	14.1488	-1.5612	Down	1.1151e-13	2.1698e-12
Unigene36074	1346	77	26	9.0997	3.0859	-1.5601	Down	3.6721e-07	3.755e-06
Unigene39107	932	77	26	13.1418	4.4566	-1.5601	Down	3.6721e-07	3.7543e-06
Unigene33908	947	71	24	11.9258	4.0486	-1.5586	Down	1.0773e-06	1.0267e-05
Unigene51730	515	71	24	21.9296	7.4448	-1.5586	Down	1.0773e-06	1.0268e-05
Unigene31837	1060	136	46	20.4086	6.9327	-1.5577	Down	1.3e-11	2.1577e-10
Unigene33918	1193	348	118	46.4	15.8012	-1.5541	Down	2.4233e-27	9.0489e-26
Unigene18162	1113	56	19	8.0034	2.7271	-1.5532	Down	1.6129e-05	0.00012668
Unigene28722	1319	56	19	6.7534	2.3012	-1.5532	Down	1.6129e-05	0.00012666
Unigene26300	1808	109	37	9.5898	3.2693	-1.5525	Down	1.5443e-09	2.1229e-08
Unigene45054	660	109	37	26.2701	8.9558	-1.5525	Down	1.5443e-09	2.1234e-08
Unigene29101	1106	53	18	7.6225	2.6	-1.5518	Down	2.7805e-05	0.00020988
Unigene43680	474	53	18	17.7859	6.0666	-1.5518	Down	2.7805e-05	0.00020991
Unigene25856	1630	103	35	10.0515	3.4303	-1.551	Down	4.4802e-09	5.8665e-08
Unigene43555	795	100	34	20.0084	6.8322	-1.5502	Down	7.6354e-09	9.7423e-08
Unigene26871	1474	191	65	20.6118	7.0447	-1.5489	Down	1.2841e-15	2.8114e-14
Unigene50808	422	47	16	17.716	6.057	-1.5484	Down	8.2988e-05	0.00056363
Unigene21133	1110	44	15	6.3053	2.1588	-1.5463	Down	0.00014373	0.00092461
Unigene50417	481	44	15	14.5508	4.9819	-1.5463	Down	0.00014373	0.00092472
Unigene19606	1919	85	29	7.0457	2.4142	-1.5452	Down	1.1052e-07	1.2182e-06
Unigene22130	1258	838	286	105.96	36.319	-1.5447	Down	5.8215e-63	4.7481e-61
Unigene23946	1913	208	71	17.2953	5.9291	-1.5445	Down	8.1651e-17	1.9129e-15
Unigene43588	498	199	68	63.5628	21.8136	-1.543	Down	3.9569e-16	8.9382e-15
Unigene23433	1697	793	271	74.3311	25.5115	-1.5428	Down	1.4335e-59	1.1036e-57
Unigene22321	3306	459	157	22.0846	7.5866	-1.5415	Down	3.7709e-35	1.7813e-33
Unigene26290	2368	114	39	7.6578	2.6311	-1.5413	Down	7.9944e-10	1.1319e-08
Unigene48250	1193	371	127	49.4667	17.0064	-1.5404	Down	1.0856e-28	4.2052e-27
Unigene30580	1363	73	25	8.5193	2.9302	-1.5397	Down	9.4687e-07	9.088e-06
Unigene21921	1899	435	149	36.4371	12.5346	-1.5395	Down	2.4565e-33	1.1053e-31
Unigene20273	1043	105	36	16.0134	5.514	-1.5381	Down	3.9447e-09	5.1863e-08
Unigene44167	1416	1093	375	122.782	42.3074	-1.5371	Down	5.3354e-81	5.6648e-79
Unigene44190	1308	1323	454	160.891	55.4494	-1.5368	Down	1.2465e-97	1.5949e-95
Unigene28991	859	67	23	12.4068	4.2774	-1.5363	Down	2.7836e-06	2.497e-05
Unigene49055	450	67	23	23.6833	8.1651	-1.5363	Down	2.7836e-06	2.4974e-05
Unigene35612	652	218	75	53.1849	18.3765	-1.5332	Down	2.221e-17	5.3753e-16
Unigene25685	1586	93	32	9.3274	3.2233	-1.5329	Down	3.3314e-08	3.9174e-07
Unigene43392	844	61	21	11.4965	3.9749	-1.5322	Down	8.2123e-06	6.7878e-05
Unigene44791	1815	61	21	5.346	1.8484	-1.5322	Down	8.2123e-06	6.7868e-05
Unigene27782	2032	479	165	37.4965	12.9721	-1.5313	Down	2.8467e-36	1.3989e-34
Unigene55175	748	714	246	151.836	52.539	-1.5311	Down	3.1585e-53	2.2313e-51
Unigene30077	1902	235	81	19.6534	6.8034	-1.5305	Down	1.4167e-18	3.6474e-17
Unigene13999	847	58	20	10.8924	3.7722	-1.5298	Down	1.4128e-05	0.00011267
Unigene39530	547	168	58	48.8541	16.9391	-1.5281	Down	1.1458e-13	2.2263e-12
Unigene36769	736	220	76	47.5471	16.4962	-1.5272	Down	1.957e-17	4.7447e-16
Unigene34220	641	793	274	196.786	68.2875	-1.5269	Down	1.0691e-58	8.1168e-57
Unigene43088	660	1991	688	479.851	166.53	-1.5268	Down	1.3923e-144	2.6172e-142
Unigene27538	1302	130	45	15.8822	5.5214	-1.5243	Down	7.4019e-11	1.151e-09
Unigene35935	851	104	36	19.4394	6.758	-1.5243	Down	5.9035e-09	7.6336e-08
Unigene34706	2750	52	18	3.0078	1.0457	-1.5242	Down	4.1962e-05	0.00030387
Unigene47938	821	219	76	42.4307	14.7883	-1.5207	Down	2.9128e-17	6.9973e-16
Unigene30926	887	72	25	12.9118	4.5026	-1.5199	Down	1.4214e-06	1.3335e-05
Unigene44807	1526	354	123	36.9002	12.8765	-1.5189	Down	6.3998e-27	2.3467e-25
Unigene33388	751	46	16	9.7431	3.4035	-1.5174	Down	0.00012536	0.00081769
Unigene35883	715	46	16	10.2337	3.5749	-1.5174	Down	0.00012536	0.00081779
Unigene45536	395	69	24	27.7863	9.7065	-1.5174	Down	2.4364e-06	2.2014e-05
Unigene23599	2248	112	39	7.925	2.7715	-1.5157	Down	1.7868e-09	2.4367e-08
Unigene19820	2108	201	70	15.1672	5.3049	-1.5156	Down	6.8179e-16	1.5102e-14
Unigene31093	1586	1453	506	145.728	50.9678	-1.5156	Down	6.5939e-105	8.9813e-103
Unigene14221	749	66	23	14.0166	4.9056	-1.5146	Down	4.1796e-06	3.6203e-05
Unigene37780	1594	967	337	96.4978	33.7746	-1.5146	Down	2.3243e-70	2.0881e-68
Unigene24156	4202	109	38	4.1262	1.4447	-1.514	Down	3.0406e-09	4.053e-08
Unigene5597	2697	152	53	8.9648	3.1394	-1.5138	Down	2.389e-12	4.2166e-11
Unigene27812	2516	562	196	35.5308	12.445	-1.5135	Down	1.4177e-41	7.9246e-40
Unigene19689	1387	86	30	9.8628	3.4554	-1.5131	Down	1.4527e-07	1.566e-06
Unigene27013	2521	149	52	9.4014	3.2952	-1.5125	Down	4.0514e-12	7.0042e-11
Unigene39982	627	166	58	42.1134	14.7778	-1.5108	Down	2.5408e-13	4.8208e-12
Unigene18044	296	183	64	98.3419	34.5411	-1.5095	Down	1.6011e-14	3.2905e-13
Unigene20201	1933	240	84	19.7496	6.9422	-1.5084	Down	1.4344e-18	3.6912e-17
Unigene21542	1378	77	27	8.8883	3.1301	-1.5057	Down	7.2558e-07	7.1045e-06
Unigene32331	1146	57	20	7.9117	2.788	-1.5048	Down	2.1221e-05	0.00016296
Unigene38131	457	94	33	32.7183	11.5358	-1.504	Down	4.3628e-08	5.0587e-07
Unigene30979	1245	162	57	20.6978	7.314	-1.5007	Down	6.3954e-13	1.176e-11
Unigene37745	1890	602	212	50.6657	17.9194	-1.4995	Down	7.8704e-44	4.6205e-42
Unigene43900	605	176	62	46.274	16.3714	-1.499	Down	6.8121e-14	1.3475e-12
Unigene44354	1148	88	31	12.1933	4.3139	-1.499	Down	1.2698e-07	1.3827e-06
Unigene20206	2240	193	68	13.7053	4.8496	-1.4988	Down	4.3015e-15	9.1093e-14
Unigene26589	2271	630	222	44.1268	15.6165	-1.4986	Down	9.4543e-46	5.728e-44
Unigene44616	828	2994	1056	575.176	203.743	-1.4973	Down	2.6165e-210	7.1455e-208
Unigene38329	1327	533	188	63.8904	22.6326	-1.4972	Down	6.4921e-39	3.4101e-37
Unigene24743	1637	68	24	6.6075	2.3421	-1.4963	Down	3.6455e-06	3.2032e-05
Unigene44187	765	102	36	21.2089	7.5178	-1.4963	Down	1.313e-08	1.6284e-07
Unigene31951	1474	490	173	52.8784	18.7498	-1.4958	Down	7.339e-36	3.5556e-34
Unigene45455	1091	1076	380	156.88	55.6426	-1.4954	Down	1.1549e-76	1.1361e-74
Unigene21239	1494	164	58	17.4611	6.2019	-1.4934	Down	5.6006e-13	1.0337e-11
Unigene30237	1778	657	233	58.7778	20.935	-1.4894	Down	3.2113e-47	1.9873e-45
Unigene19324	1448	107	38	11.7542	4.1924	-1.4873	Down	6.7354e-09	8.6726e-08
Unigene27598	1791	90	32	7.9933	2.8543	-1.4857	Down	1.1078e-07	1.2206e-06
Unigene26670	1943	149	53	12.1981	4.3576	-1.4851	Down	7.8192e-12	1.3186e-10
Unigene1465	366	59	21	25.6419	9.1661	-1.4841	Down	1.8453e-05	0.00014343
Unigene19717	3556	295	105	13.1959	4.7171	-1.4841	Down	5.5521e-22	1.6884e-20
Unigene29711	1417	73	26	8.1947	2.9312	-1.4832	Down	1.8523e-06	1.6991e-05
Unigene43020	864	87	31	16.0171	5.7319	-1.4825	Down	1.89e-07	2.0149e-06
Unigene42969	734	213	76	46.1597	16.5412	-1.4806	Down	3.0918e-16	7.0362e-15
Unigene32487	2313	112	40	7.7023	2.7627	-1.4792	Down	3.4545e-09	4.5802e-08
Unigene44793	1631	8118	2901	791.725	284.146	-1.4784	Down	0	0
Unigene21330	1663	53	19	5.0695	1.8252	-1.4738	Down	5.4686e-05	0.00038939
Unigene9123	650	304	109	74.3943	26.7893	-1.4735	Down	2.205e-22	6.842e-21
Unigene35260	987	131	47	21.1122	7.6073	-1.4726	Down	1.8588e-10	2.7893e-09
Unigene44765	2023	1470	528	115.585	41.6952	-1.471	Down	1.3705e-101	1.8127e-99
Unigene27639	1899	103	37	8.6276	3.1126	-1.4708	Down	1.6997e-08	2.0687e-07
Unigene33147	2105	75	27	5.6675	2.0491	-1.4677	Down	1.6097e-06	1.4948e-05
Unigene39435	467	50	18	17.0307	6.1575	-1.4677	Down	9.4319e-05	0.00063572
Unigene21227	2957	111	40	5.9711	2.161	-1.4663	Down	5.115e-09	6.6627e-08
Unigene44201	1354	663	239	77.8887	28.1986	-1.4658	Down	1.4741e-46	9.0006e-45
Unigene1503	1151	61	22	8.4301	3.0535	-1.4651	Down	1.6004e-05	0.00012577
Unigene25838	1192	158	57	21.0844	7.6392	-1.4647	Down	3.0672e-12	5.367e-11
Unigene24473	2671	194	70	11.5533	4.1867	-1.4644	Down	1.0617e-14	2.1982e-13
Unigene23200	1145	108	39	15.0037	5.4414	-1.4633	Down	8.6947e-09	1.1012e-07
Unigene34815	1009	72	26	11.3507	4.1165	-1.4633	Down	2.7538e-06	2.4728e-05
Unigene45454	1040	191	69	29.2132	10.599	-1.4627	Down	1.794e-14	3.6772e-13
Unigene35277	835	83	30	15.8114	5.7396	-1.4619	Down	4.7871e-07	4.8021e-06
Unigene43856	490	94	34	30.5148	11.0849	-1.4609	Down	8.3868e-08	9.3588e-07
Unigene33882	1333	58	21	6.9211	2.5167	-1.4595	Down	2.7499e-05	0.00020774
Unigene43089	1380	116	42	13.3708	4.862	-1.4595	Down	2.619e-09	3.5157e-08
Unigene24642	4448	254	92	9.0834	3.3042	-1.4589	Down	1.0756e-18	2.7849e-17
Unigene32227	889	193	70	34.5331	12.579	-1.457	Down	1.5634e-14	3.2177e-13
Unigene33121	1577	179	65	18.0551	6.5846	-1.4552	Down	1.4638e-13	2.8243e-12
Unigene14224	1979	187	68	15.0306	5.4892	-1.4532	Down	4.4625e-14	8.9463e-13
Unigene22282	1412	154	56	17.3486	6.3358	-1.4532	Down	7.6516e-12	1.2911e-10
Unigene30039	609	55	20	14.3656	5.2464	-1.4532	Down	4.73e-05	0.00034015
Unigene35026	1156	55	20	7.5681	2.7639	-1.4532	Down	4.73e-05	0.0003401
Unigene35212	543	55	20	16.1117	5.8841	-1.4532	Down	4.73e-05	0.00034006
Unigene44560	1889	1432	521	120.584	44.061	-1.4525	Down	3.4562e-97	4.3814e-95
Unigene15462	1588	780	284	78.131	28.5704	-1.4514	Down	1.0709e-53	7.6244e-52
Unigene26774	1244	162	59	20.7145	7.5767	-1.451	Down	2.325e-12	4.1101e-11
Unigene29053	747	107	39	22.7847	8.3405	-1.4499	Down	1.2841e-08	1.5947e-07
Unigene38928	737	74	27	15.9714	5.8525	-1.4484	Down	2.3861e-06	2.1584e-05
Unigene29921	1789	189	69	16.8047	6.1615	-1.4475	Down	3.8834e-14	7.8139e-13
Unigene34863	1953	460	168	37.4658	13.7422	-1.447	Down	3.2451e-32	1.4059e-30
Unigene41408	207	397	145	305.07	111.904	-1.4469	Down	5.0747e-28	1.9371e-26
Unigene24639	1502	52	19	5.507	2.0208	-1.4463	Down	8.1452e-05	0.00055375
Unigene43115	758	120	44	25.1821	9.2732	-1.4413	Down	1.9756e-09	2.6835e-08
Unigene32348	2179	270	99	19.71	7.2582	-1.4412	Down	1.8983e-19	5.1077e-18
Unigene44661	1604	409	150	40.56	14.9395	-1.4409	Down	1.1862e-28	4.5853e-27
Unigene36110	905	4033	1480	708.858	261.253	-1.44	Down	1.0177e-266	3.4484e-264
Unigene34861	1479	79	29	8.4965	3.1324	-1.4396	Down	1.2087e-06	1.1439e-05
Unigene37225	225	79	29	55.8501	20.5904	-1.4396	Down	1.2087e-06	1.1441e-05
Unigene39718	663	49	18	11.7561	4.3372	-1.4386	Down	0.00014044	0.00090544
Unigene40637	285	49	18	27.3483	10.0896	-1.4386	Down	0.00014044	0.00090533
Unigene22128	354	68	25	30.5552	11.282	-1.4374	Down	6.9827e-06	5.8508e-05
Unigene33206	1786	204	75	18.1689	6.7085	-1.4374	Down	5.3047e-15	1.1165e-13
Unigene27703	2043	125	46	9.7324	3.597	-1.436	Down	1.0104e-09	1.4138e-08
Unigene23423	1532	76	28	7.891	2.9198	-1.4343	Down	2.0637e-06	1.8798e-05
Unigene43068	715	122	45	27.1415	10.0544	-1.4327	Down	1.7129e-09	2.3441e-08
Unigene23408	1707	103	38	9.5981	3.5563	-1.4324	Down	3.2145e-08	3.7896e-07
Unigene35265	1192	103	38	13.7449	5.0928	-1.4324	Down	3.2145e-08	3.7888e-07
Unigene41853	446	65	24	23.1824	8.5966	-1.4312	Down	1.1957e-05	9.6322e-05
Unigene26417	805	92	34	18.1791	6.7473	-1.4299	Down	1.8266e-07	1.9514e-06
Unigene44196	1315	9443	3491	1142.26	424.104	-1.4294	Down	0	0
Unigene45314	1066	4600	1702	686.404	255.065	-1.4282	Down	3.447e-300	1.2784e-297
Unigene25381	1484	54	20	5.7881	2.153	-1.4267	Down	7.0169e-05	0.00048279
Unigene39517	426	108	40	40.3268	15.0003	-1.4267	Down	1.6382e-08	2.0005e-07
Unigene44609	2151	3218	1194	237.971	88.6773	-1.4242	Down	9.7828e-210	2.6583e-207
Unigene44671	1805	27655	10262	2437.11	908.245	-1.424	Down	0	0
Unigene23339	2293	105	39	7.2839	2.7171	-1.4226	Down	2.7812e-08	3.3094e-07
Unigene30563	1734	78	29	7.1553	2.6718	-1.4212	Down	1.782e-06	1.6464e-05
Unigene29281	942	121	45	20.4321	7.6315	-1.4208	Down	2.5139e-09	3.3788e-08
Unigene39275	650	121	45	29.6109	11.0598	-1.4208	Down	2.5139e-09	3.3797e-08
Unigene43056	788	723	269	145.946	54.5349	-1.4202	Down	2.3723e-48	1.5019e-46
Unigene43442	712	212	79	47.3626	17.7254	-1.4179	Down	3.0086e-15	6.4359e-14
Unigene39588	413	59	22	22.7238	8.5098	-1.417	Down	3.5142e-05	0.00025871
Unigene34365	806	107	40	21.1168	7.9282	-1.4133	Down	2.4036e-08	2.8794e-07
Unigene23320	1220	171	64	22.2954	8.3805	-1.4116	Down	1.6749e-12	2.9918e-11
Unigene21109	2182	144	54	10.4975	3.9536	-1.4088	Down	1.0135e-10	1.56e-09
Unigene27917	1602	80	30	7.9434	2.9916	-1.4088	Down	1.5364e-06	1.4325e-05
Unigene35185	1025	56	21	8.6905	3.273	-1.4088	Down	6.0321e-05	0.0004245
Unigene35647	1215	112	42	14.6629	5.5223	-1.4088	Down	1.224e-08	1.5238e-07
Unigene37929	2079	64	24	4.8967	1.8442	-1.4088	Down	1.7636e-05	0.00013778
Unigene38943	936	96	36	16.3145	6.1443	-1.4088	Down	1.3627e-07	1.4756e-06
Unigene49133	1460	96	36	10.4592	3.9391	-1.4088	Down	1.3627e-07	1.4753e-06
Unigene23190	1362	85	32	9.9271	3.7534	-1.4032	Down	7.7716e-07	7.5771e-06
Unigene33238	1421	85	32	9.5149	3.5975	-1.4032	Down	7.7716e-07	7.5757e-06
Unigene28005	1279	69	26	8.5814	3.2475	-1.4019	Down	8.8673e-06	7.2897e-05
Unigene28965	1730	114	43	10.4819	3.9707	-1.4004	Down	1.0563e-08	1.3244e-07
Unigene34240	1584	53	20	5.3223	2.0171	-1.3998	Down	0.00010364	0.00069258
Unigene44441	1252	196	74	24.9018	9.4423	-1.399	Down	5.9546e-14	1.183e-12
Unigene34417	1631	466	176	45.4476	17.2388	-1.3985	Down	4.5775e-31	1.9078e-29
Unigene21601	1848	201	76	17.3011	6.5699	-1.3969	Down	3.0565e-14	6.1704e-13
Unigene21883	1163	74	28	10.1212	3.8462	-1.3959	Down	4.4657e-06	3.8573e-05
Unigene28095	1689	256	97	24.1096	9.1747	-1.3939	Down	1.1052e-17	2.7156e-16
Unigene37785	1768	496	188	44.6251	16.9873	-1.3934	Down	8.7081e-33	3.8393e-31
Unigene45463	1008	269	102	42.4494	16.1655	-1.3928	Down	1.7417e-18	4.4612e-17
Unigene13964	498	58	22	18.5258	7.0574	-1.3923	Down	5.1759e-05	0.00037003
Unigene44082	449	490	186	173.592	66.1782	-1.3913	Down	2.4438e-32	1.0621e-30
Unigene30089	1178	108	41	14.5834	5.5602	-1.3911	Down	3.032e-08	3.5853e-07
Unigene34283	647	358	136	88.0153	33.5802	-1.3901	Down	4.9848e-24	1.6483e-22
Unigene18587	984	239	91	38.6351	14.7739	-1.3869	Down	1.7143e-16	3.9454e-15
Unigene49106	1762	1058	403	95.5123	36.5382	-1.3863	Down	1.7122e-67	1.4801e-65
Unigene27297	2038	63	24	4.9172	1.8813	-1.3861	Down	2.5914e-05	0.00019649
Unigene29478	1204	105	40	13.8721	5.3074	-1.3861	Down	5.1375e-08	5.927e-07
Unigene44498	2283	1323	504	92.1793	35.2674	-1.3861	Down	6.2905e-84	6.8646e-82
Unigene25385	2398	139	53	9.2203	3.5308	-1.3848	Down	3.6398e-10	5.2939e-09
Unigene31601	1675	220	84	20.8923	8.0115	-1.3828	Down	3.0846e-15	6.5934e-14
Unigene35191	986	521	199	84.0505	32.2422	-1.3823	Down	5.814e-34	2.6551e-32
Unigene32278	1862	874	334	74.664	28.656	-1.3816	Down	8.7751e-56	6.3967e-54
Unigene28928	1007	68	26	10.7413	4.1247	-1.3808	Down	1.3002e-05	0.00010415
Unigene33060	759	570	218	119.457	45.8842	-1.3804	Down	6.2907e-37	3.1448e-35
Unigene45048	987	154	59	24.8189	9.5496	-1.3779	Down	4.8499e-11	7.6675e-10
Unigene43823	616	934	358	241.182	92.8433	-1.3773	Down	3.2299e-59	2.4692e-57
Unigene24641	3882	60	23	2.4585	0.9465	-1.3771	Down	4.4339e-05	0.00032007
Unigene33758	975	60	23	9.7887	3.7685	-1.3771	Down	4.4339e-05	0.00032003
Unigene37679	2494	73	28	4.6559	1.7935	-1.3763	Down	6.5365e-06	5.4912e-05
Unigene30600	1750	2865	1099	260.415	100.325	-1.3761	Down	1.4138e-177	3.3023e-175
Unigene44291	1407	224	86	25.3241	9.7646	-1.3749	Down	2.2956e-15	4.9512e-14
Unigene32756	1398	125	48	14.2227	5.4851	-1.3746	Down	3.4384e-09	4.5599e-08
Unigene29456	911	411	158	71.7634	27.7068	-1.373	Down	7.1592e-27	2.6216e-25
Unigene24847	637	52	20	12.985	5.0158	-1.3723	Down	0.00015238	0.00097476
Unigene34472	558	52	20	14.8234	5.7259	-1.3723	Down	0.00015238	0.00097464
Unigene44942	808	161	62	31.6952	12.2583	-1.3705	Down	2.1347e-11	3.4771e-10
Unigene44574	2621	3064	1183	185.952	72.1051	-1.3668	Down	8.0438e-188	1.9365e-185
Unigene37638	802	101	39	20.0321	7.7685	-1.3666	Down	1.2672e-07	1.3802e-06
Unigene20488	1894	724	280	60.8048	23.6171	-1.3644	Down	1.1704e-45	7.0757e-44
Unigene25919	2233	217	84	15.4579	6.0095	-1.363	Down	9.3686e-15	1.9479e-13
Unigene28510	1196	204	79	27.1318	10.5522	-1.3624	Down	5.9849e-14	1.1877e-12
Unigene33566	1076	111	43	16.4093	6.3842	-1.3619	Down	3.2627e-08	3.8448e-07
Unigene22039	2142	80	31	5.9409	2.312	-1.3615	Down	2.821e-06	2.5285e-05
Unigene26273	1884	98	38	8.2742	3.2222	-1.3606	Down	2.146e-07	2.2705e-06
Unigene37197	1286	281	109	34.7572	13.5405	-1.36	Down	1.3003e-18	3.3525e-17
Unigene44225	1252	219	85	27.824	10.8458	-1.3592	Down	8.0649e-15	1.682e-13
Unigene45366	1004	273	106	43.2522	16.8663	-1.3586	Down	4.2391e-18	1.0679e-16
Unigene29926	2233	463	180	32.9816	12.8775	-1.3568	Down	1.4732e-29	5.8388e-28
Unigene20277	2875	54	21	2.9877	1.1669	-1.3564	Down	0.00013007	0.00084321
Unigene29180	1229	108	42	13.9782	5.4594	-1.3564	Down	5.5156e-08	6.3272e-07
Unigene39335	866	126	49	23.1437	9.0391	-1.3564	Down	4.2871e-09	5.6231e-08
Unigene41864	394	90	35	36.335	14.1912	-1.3564	Down	7.1866e-07	7.0456e-06
Unigene44899	798	167	65	33.2884	13.0124	-1.3551	Down	1.3586e-11	2.2476e-10
Unigene39026	615	131	51	33.8825	13.2478	-1.3548	Down	2.1824e-09	2.9521e-08
Unigene21481	828	95	37	18.2504	7.1387	-1.3542	Down	3.6342e-07	3.7176e-06
Unigene22687	1669	100	39	9.5307	3.733	-1.3522	Down	1.8399e-07	1.9648e-06
Unigene46183	497	200	78	64.0108	25.0719	-1.3522	Down	1.4515e-13	2.8015e-12
Unigene23504	2397	169	66	11.215	4.3987	-1.3503	Down	1.1674e-11	1.9436e-10
Unigene42976	604	133	52	35.0263	13.7536	-1.3486	Down	1.8731e-09	2.5513e-08
Unigene23095	2249	289	113	20.4403	8.0267	-1.3485	Down	7.1387e-19	1.866e-17
Unigene45037	822	18851	7372	3647.89	1432.72	-1.3483	Down	0	0
Unigene44875	867	809	317	148.426	58.4102	-1.3454	Down	8.853e-50	5.7577e-48
Unigene36534	637	74	29	18.4787	7.2729	-1.3453	Down	8.151e-06	6.7422e-05
Unigene38724	610	148	58	38.5932	15.1896	-1.3453	Down	2.4797e-10	3.6688e-09
Unigene35158	1166	107	42	14.597	5.7544	-1.3429	Down	7.9885e-08	8.9398e-07
Unigene39632	361	135	53	59.4848	23.454	-1.3427	Down	1.6067e-09	2.2053e-08
Unigene36965	901	219	86	38.6633	15.2483	-1.3423	Down	1.4421e-14	2.9726e-13
Unigene3852	1092	56	22	8.1573	3.2185	-1.3417	Down	0.00011086	0.00073638
Unigene44186	346	56	22	25.7449	10.1577	-1.3417	Down	0.00011086	0.00073656
Unigene46231	862	56	22	10.3338	4.0772	-1.3417	Down	0.00011086	0.00073647
Unigene37565	1026	262	103	40.6194	16.0376	-1.3407	Down	4.1322e-17	9.8405e-16
Unigene29237	911	89	35	15.54	6.1376	-1.3402	Down	1.0424e-06	9.951e-06
Unigene45706	434	89	35	32.6197	12.8833	-1.3402	Down	1.0424e-06	9.9528e-06
Unigene40142	359	150	59	66.4624	26.2546	-1.34	Down	2.1273e-10	3.173e-09
Unigene35756	925	488	192	83.9185	33.1595	-1.3396	Down	1.7008e-30	6.9773e-29
Unigene33653	1273	312	123	38.9857	15.4357	-1.3367	Down	5.2988e-20	1.4682e-18
Unigene43293	734	671	265	145.414	57.6764	-1.3341	Down	4.5914e-41	2.5304e-39
Unigene43800	663	119	47	28.5504	11.3249	-1.334	Down	1.7621e-08	2.1404e-07
Unigene35689	1748	1278	505	116.297	46.1528	-1.3333	Down	1.4586e-76	1.4323e-74
Unigene22711	2327	359	142	24.5402	9.7486	-1.3319	Down	1.1476e-22	3.5895e-21
Unigene32724	1014	187	74	29.3348	11.6585	-1.3312	Down	1.6561e-12	2.965e-11
Unigene51577	729	58	23	12.6555	5.0402	-1.3282	Down	9.4385e-05	0.00063608
Unigene25461	2657	121	48	7.2439	2.886	-1.3277	Down	1.5082e-08	1.8516e-07
Unigene27550	1337	136	54	16.1803	6.4522	-1.3264	Down	1.9844e-09	2.6942e-08
Unigene29776	714	68	27	15.1492	6.0411	-1.3264	Down	2.357e-05	0.00017974
Unigene35934	1190	297	118	39.6999	15.841	-1.3255	Down	6.8991e-19	1.8059e-17
Unigene36079	1329	88	35	10.5326	4.2072	-1.3239	Down	1.5076e-06	1.4081e-05
Unigene44143	1456	445	177	48.6159	19.4205	-1.3238	Down	1.7763e-27	6.6602e-26
Unigene45414	825	965	384	186.06	74.3577	-1.3232	Down	1.362e-57	1.0186e-55
Unigene42840	671	4977	1983	1179.84	472.116	-1.3214	Down	1.5027e-288	5.4626e-286
Unigene19709	1148	133	53	18.4285	7.3753	-1.3212	Down	3.3363e-09	4.4299e-08
Unigene31128	1305	143	57	17.4303	6.9777	-1.3208	Down	8.6498e-10	1.2209e-08
Unigene23498	1130	153	61	21.5374	8.6238	-1.3204	Down	2.2476e-10	3.3399e-09
Unigene43655	469	509	203	172.633	69.1467	-1.32	Down	4.5995e-31	1.9156e-29
Unigene25936	2202	238	95	17.1925	6.8921	-1.3188	Down	2.5318e-15	5.45e-14
Unigene44839	942	473	189	79.8711	32.0523	-1.3172	Down	6.801e-29	2.6476e-27
Unigene19533	3726	110	44	4.696	1.8865	-1.3157	Down	8.4299e-08	9.405e-07
Unigene28279	1797	60	24	5.3111	2.1336	-1.3157	Down	8.0271e-05	0.00054633
Unigene29580	1033	70	28	10.779	4.3302	-1.3157	Down	2.0073e-05	0.00015515
Unigene31095	1288	60	24	7.4099	2.9768	-1.3157	Down	8.0271e-05	0.00054626
Unigene32683	696	70	28	15.9981	6.4268	-1.3157	Down	2.0073e-05	0.00015512
Unigene35631	1493	300	120	31.9625	12.8401	-1.3157	Down	7.2691e-19	1.8964e-17
Unigene43556	513	230	92	71.3165	28.6496	-1.3157	Down	8.2544e-15	1.7202e-13
Unigene33384	629	292	117	73.8434	29.7155	-1.3133	Down	2.3607e-18	6.027e-17
Unigene44308	1079	242	97	35.6758	14.3615	-1.3127	Down	1.859e-15	4.0349e-14
Unigene45321	1137	429	172	60.0173	24.1666	-1.3124	Down	3.259e-26	1.1746e-24
Unigene31797	1689	625	251	58.8613	23.7406	-1.31	Down	2.4025e-37	1.2211e-35
Unigene20207	2258	107	43	7.5377	3.0422	-1.309	Down	1.42e-07	1.5328e-06
Unigene29572	1437	607	244	67.191	27.1257	-1.3086	Down	2.9081e-36	1.4278e-34
Unigene37323	1006	256	103	40.4782	16.3564	-1.3073	Down	3.5885e-16	8.143e-15
Unigene30769	1174	82	33	11.1103	4.4905	-1.3069	Down	4.3145e-06	3.7337e-05
Unigene44175	1330	1366	550	163.372	66.0632	-1.3062	Down	3.2197e-79	3.2911e-77
Unigene25728	3147	1483	598	74.959	30.3566	-1.3041	Down	1.2437e-85	1.3792e-83
Unigene23917	2078	218	88	16.6875	6.7653	-1.3025	Down	6.4323e-14	1.2751e-12
Unigene25452	911	151	61	26.3656	10.6969	-1.3015	Down	4.6219e-10	6.6658e-09
Unigene28029	1581	220	89	22.1345	8.993	-1.2994	Down	5.5022e-14	1.0951e-12
Unigene26741	1014	84	34	13.1771	5.3566	-1.2986	Down	3.6732e-06	3.2096e-05
Unigene29111	833	279	113	53.2769	21.6711	-1.2977	Down	2.606e-17	6.274e-16
Unigene37061	1048	79	32	11.9907	4.8779	-1.2976	Down	7.2979e-06	6.1e-05
Unigene43283	803	1039	421	205.816	83.7558	-1.2971	Down	4.7629e-60	3.6927e-58
Unigene20323	2154	264	107	19.4956	7.9357	-1.2967	Down	1.9259e-16	4.4176e-15
Unigene43331	541	296	120	87.031	35.435	-1.2964	Down	3.0221e-18	7.6728e-17
Unigene36094	1599	187	76	18.6026	7.593	-1.2928	Down	5.1086e-12	8.7684e-11
Unigene18248	1176	91	37	12.3087	5.0262	-1.2921	Down	1.5764e-06	1.4649e-05
Unigene29110	1040	573	233	87.6397	35.7908	-1.292	Down	1.1016e-33	5.018e-32
Unigene29064	956	531	216	88.3519	36.0948	-1.2915	Down	2.5685e-31	1.0771e-29
Unigene35442	1816	440	179	38.5404	15.7466	-1.2913	Down	3.1974e-26	1.1532e-24
Unigene39359	752	86	35	18.1911	7.4353	-1.2908	Down	3.1253e-06	2.7714e-05
Unigene39623	457	86	35	29.9338	12.2349	-1.2908	Down	3.1253e-06	2.771e-05
Unigene34764	2079	1221	497	93.4202	38.1901	-1.2905	Down	1.0216e-69	9.0743e-68
Unigene34163	510	103	42	32.1252	13.1561	-1.288	Down	3.429e-07	3.5168e-06
Unigene29116	1423	76	31	8.4955	3.4802	-1.2875	Down	1.2343e-05	9.9123e-05
Unigene27627	1290	125	51	15.4134	6.3158	-1.2871	Down	1.9341e-08	2.3328e-07
Unigene28263	1059	120	49	18.0246	7.3918	-1.286	Down	3.8072e-08	4.4455e-07
Unigene24523	1571	142	58	14.3778	5.8979	-1.2856	Down	2.1717e-09	2.9383e-08
Unigene19320	1335	393	161	46.8264	19.2661	-1.2813	Down	2.5307e-23	8.1187e-22
Unigene30549	1265	100	41	12.5744	5.1778	-1.2801	Down	5.7665e-07	5.7249e-06
Unigene32297	1004	100	41	15.8433	6.5238	-1.2801	Down	5.7665e-07	5.7239e-06
Unigene34670	1537	478	196	49.469	20.3719	-1.2799	Down	5.5401e-28	2.1104e-26
Unigene29647	1447	212	87	23.3049	9.605	-1.2788	Down	3.1088e-13	5.8701e-12
Unigene34828	1955	497	204	40.4379	16.6699	-1.2785	Down	5.5527e-29	2.1647e-27
Unigene28506	1184	95	39	12.763	5.2621	-1.2783	Down	1.1406e-06	1.0828e-05
Unigene30438	916	95	39	16.4971	6.8017	-1.2782	Down	1.1406e-06	1.0826e-05
Unigene43193	805	95	39	18.7719	7.7396	-1.2782	Down	1.1406e-06	1.083e-05
Unigene25691	3158	246	101	12.3909	5.1093	-1.2781	Down	4.1123e-15	8.7222e-14
Unigene44627	2146	2868	1178	212.583	87.6928	-1.2775	Down	1.0217e-158	2.1571e-156
Unigene45744	394	202	83	81.552	33.6535	-1.277	Down	1.1856e-12	2.1435e-11
Unigene29791	1895	265	109	22.2442	9.1889	-1.2755	Down	4.0531e-16	9.1255e-15
Unigene31686	1453	216	89	23.6465	9.7853	-1.2729	Down	2.2638e-13	4.3102e-12
Unigene23976	1193	143	59	19.0667	7.9006	-1.271	Down	2.6382e-09	3.5364e-08
Unigene39157	524	63	26	19.1244	7.9267	-1.2706	Down	8.3294e-05	0.0005655
Unigene31985	1269	431	178	54.025	22.4082	-1.2696	Down	4.3345e-25	1.4973e-23
Unigene40388	670	75	31	17.806	7.3915	-1.2684	Down	1.7701e-05	0.00013815
Unigene36659	1088	133	55	19.4447	8.0757	-1.2677	Down	1.0175e-08	1.2781e-07
Unigene32697	1377	273	113	31.5361	13.1097	-1.2664	Down	2.1511e-16	4.9219e-15
Unigene43150	836	70	29	13.319	5.5417	-1.2651	Down	3.5287e-05	0.00025975
Unigene39400	807	528	219	104.073	43.353	-1.2634	Down	3.7137e-30	1.5044e-28
Unigene45275	1421	135	56	15.1119	6.2957	-1.2632	Down	8.6586e-09	1.0969e-07
Unigene33919	1238	735	305	94.4379	39.3575	-1.2627	Down	2.688e-41	1.4889e-39
Unigene23463	1358	106	44	12.4161	5.1761	-1.2623	Down	3.5423e-07	3.6283e-06
Unigene23728	1499	77	32	8.1709	3.4103	-1.2606	Down	1.5004e-05	0.00011866
Unigene22818	1674	197	82	18.7193	7.8254	-1.2583	Down	3.9789e-12	6.8811e-11
Unigene19748	3168	120	50	6.0253	2.5214	-1.2568	Down	6.583e-08	7.4367e-07
Unigene32876	1243	60	25	7.6782	3.213	-1.2568	Down	0.00014122	0.00091016
Unigene35408	867	60	25	11.0081	4.6065	-1.2568	Down	0.00014122	0.00091006
Unigene45235	1047	362	151	54.9973	23.0398	-1.2552	Down	5.6409e-21	1.64e-19
Unigene33664	971	163	68	26.7022	11.1876	-1.2551	Down	3.0687e-10	4.4943e-09
Unigene24312	925	139	58	23.903	10.0169	-1.2548	Down	6.2638e-09	8.0862e-08
Unigene25921	1982	91	38	7.3033	3.0629	-1.2537	Down	2.7371e-06	2.4585e-05
Unigene31801	1033	4761	1988	733.124	307.443	-1.2537	Down	1.2971e-254	4.1636e-252
Unigene34633	1899	182	76	15.2449	6.3935	-1.2536	Down	2.9685e-11	4.7868e-10
Unigene22800	1182	79	33	10.6314	4.4601	-1.2532	Down	1.2713e-05	0.00010194
Unigene33961	964	86	36	14.1906	5.9659	-1.2501	Down	5.4245e-06	4.6228e-05
Unigene20483	977	468	196	76.1957	32.0487	-1.2494	Down	1.7749e-26	6.4435e-25
Unigene38028	1374	148	62	17.1338	7.2086	-1.2491	Down	2.308e-09	3.1113e-08
Unigene44423	884	799	335	143.772	60.5398	-1.2478	Down	5.9369e-44	3.5003e-42
Unigene25038	2104	93	39	7.031	2.9612	-1.2475	Down	2.3207e-06	2.1021e-05
Unigene19946	2546	81	34	5.0606	2.1334	-1.2462	Down	1.0767e-05	8.7217e-05
Unigene30415	1848	1979	831	170.343	71.8369	-1.2456	Down	6.2123e-106	8.5679e-104
Unigene32873	907	69	29	12.101	5.1079	-1.2443	Down	5.0436e-05	0.00036147
Unigene37909	2999	1539	649	81.6285	34.5714	-1.2395	Down	3.593e-82	3.8445e-80
Unigene31653	1426	230	97	25.6559	10.8668	-1.2394	Down	1.2591e-13	2.4378e-12
Unigene44205	1268	64	27	8.0286	3.4017	-1.2389	Down	0.00010078	0.00067457
Unigene30915	2506	1064	449	67.5367	28.6229	-1.2385	Down	2.6889e-57	2e-55
Unigene45290	845	2007	847	377.807	160.131	-1.2384	Down	1.9198e-106	2.6678e-104
Unigene26602	1887	135	57	11.38	4.8256	-1.2377	Down	1.4804e-08	1.8211e-07
Unigene34476	1118	213	90	30.3052	12.8602	-1.2367	Down	1.0957e-12	1.985e-11
Unigene35624	737	246	104	53.0942	22.5431	-1.2359	Down	2.0451e-14	4.1716e-13
Unigene45603	368	123	52	53.1663	22.5738	-1.2359	Down	6.7317e-08	7.6015e-07
Unigene19999	2644	78	33	4.6926	1.9939	-1.2348	Down	1.8104e-05	0.00014098
Unigene24435	1607	125	53	12.373	5.2688	-1.2316	Down	5.7106e-08	6.5128e-07
Unigene34143	1495	1197	508	127.36	54.2839	-1.2303	Down	1.3736e-63	1.1338e-61
Unigene35258	1063	73	31	10.9237	4.6588	-1.2294	Down	3.6022e-05	0.0002642
Unigene28929	1824	233	99	20.3194	8.6708	-1.2286	Down	1.2835e-13	2.4833e-12
Unigene43194	748	553	235	117.599	50.1897	-1.2284	Down	3.2002e-30	1.3012e-28
Unigene40306	269	301	128	177.989	76.0162	-1.2274	Down	3.8702e-17	9.2205e-16
Unigene43163	708	1953	831	438.782	187.506	-1.2266	Down	4.1846e-102	5.5617e-100
Unigene44588	3658	3523	1500	153.196	65.5082	-1.2256	Down	2.1204e-182	5.0168e-180
Unigene37198	1170	324	138	44.0493	18.8426	-1.2251	Down	2.7709e-18	7.048e-17
Unigene43025	1029	68	29	10.5117	4.5023	-1.2233	Down	7.1812e-05	0.00049322
Unigene30144	2039	239	102	18.6449	7.9916	-1.2222	Down	7.8839e-14	1.5522e-12
Unigene45263	1177	433	185	58.5182	25.1098	-1.2206	Down	8.6909e-24	2.8413e-22
Unigene25618	1966	159	68	12.8645	5.5255	-1.2192	Down	1.2228e-09	1.6988e-08
Unigene44664	1546	1426	611	146.72	63.1364	-1.2165	Down	4.1199e-74	3.9126e-72
Unigene29961	1272	182	78	22.7596	9.7962	-1.2162	Down	8.5022e-11	1.3146e-09
Unigene33070	908	70	30	12.2629	5.2782	-1.2162	Down	6.0589e-05	0.00042633
Unigene43023	693	63	27	14.4606	6.2241	-1.2162	Down	0.00014348	0.0009232
Unigene44960	1075	240	103	35.5126	15.3065	-1.2142	Down	9.407e-14	1.8422e-12
Unigene43240	578	1369	589	376.752	162.793	-1.2106	Down	1.0955e-70	9.8902e-69
Unigene44248	1526	165	71	17.1992	7.4328	-1.2104	Down	7.4622e-10	1.0606e-08
Unigene6841	680	79	34	18.4798	7.9876	-1.2101	Down	2.1691e-05	0.00016646
Unigene31698	1046	79	34	12.0136	5.1927	-1.2101	Down	2.1691e-05	0.00016648
Unigene44103	563	72	31	20.3425	8.7963	-1.2095	Down	5.1107e-05	0.00036599
Unigene35133	986	209	90	33.717	14.5819	-1.2093	Down	4.2893e-12	7.4039e-11
Unigene19584	1440	202	87	22.3135	9.6517	-1.2091	Down	9.8443e-12	1.6484e-10
Unigene34477	1391	859	370	98.2303	42.4936	-1.2089	Down	6.4502e-45	3.8568e-43
Unigene42924	672	188	81	44.5008	19.2559	-1.2085	Down	5.1944e-11	8.2003e-10
Unigene22895	1523	95	41	9.9221	4.3006	-1.2061	Down	3.3348e-06	2.9458e-05
Unigene31487	1776	139	60	12.4495	5.3971	-1.2058	Down	1.7948e-08	2.1757e-07
Unigene39903	347	162	70	74.2617	32.2268	-1.2044	Down	1.236e-09	1.7159e-08
Unigene28587	1892	148	64	12.4429	5.4039	-1.2032	Down	6.579e-09	8.4791e-08
Unigene24214	996	231	100	36.892	16.0394	-1.2017	Down	4.2323e-13	7.8885e-12
Unigene47396	1511	127	55	13.3696	5.815	-1.2011	Down	8.1444e-08	9.105e-07
Unigene42796	712	90	39	20.1068	8.7505	-1.2002	Down	6.5894e-06	5.5331e-05
Unigene45129	805	805	349	159.067	69.2593	-1.1996	Down	1.0502e-41	5.8883e-40
Unigene23897	1844	143	62	12.3354	5.3713	-1.1995	Down	1.2873e-08	1.5984e-07
Unigene44658	1449	1169	507	128.329	55.8969	-1.199	Down	9.7876e-60	7.5669e-58
Unigene37584	951	166	72	27.7656	12.0948	-1.1989	Down	8.8771e-10	1.2488e-08
Unigene38272	1551	343	149	35.1772	15.347	-1.1967	Down	1.2719e-18	3.2824e-17
Unigene27323	2429	488	212	31.9574	13.943	-1.1966	Down	7.7965e-26	2.7717e-24
Unigene32450	1330	375	163	44.8496	19.5787	-1.1958	Down	3.3998e-20	9.5359e-19
Unigene34314	1439	345	150	38.1362	16.6525	-1.1954	Down	1.08e-18	2.7951e-17
Unigene24449	2397	131	57	8.6933	3.7989	-1.1943	Down	5.8323e-08	6.6433e-07
Unigene33913	1189	225	98	30.1009	13.1672	-1.1929	Down	1.1507e-12	2.0832e-11
Unigene45641	440	257	112	92.9094	40.6643	-1.1921	Down	3.0119e-14	6.0827e-13
Unigene21225	2452	78	34	5.06	2.2152	-1.1917	Down	3.0632e-05	0.00022864
Unigene37488	562	133	58	37.6439	16.4869	-1.1911	Down	4.9345e-08	5.7023e-07
Unigene29189	1419	885	386	99.2065	43.4564	-1.1909	Down	3.5489e-45	2.136e-43
Unigene32956	1620	94	41	9.2298	4.0431	-1.1908	Down	4.6967e-06	4.0453e-05
Unigene30474	836	103	45	19.5979	8.5991	-1.1884	Down	1.6986e-06	1.575e-05
Unigene33038	1355	325	142	38.1525	16.7416	-1.1883	Down	1.5168e-17	3.7004e-16
Unigene37918	3297	485	212	23.3993	10.2722	-1.1877	Down	2.1095e-25	7.3611e-24
Unigene45404	1073	279	122	41.3603	18.1639	-1.1872	Down	2.9833e-15	6.3868e-14
Unigene32057	1649	471	206	45.4339	19.957	-1.1869	Down	1.0902e-24	3.6961e-23
Unigene30171	1516	121	53	12.696	5.585	-1.1847	Down	2.2416e-07	2.3649e-06
Unigene43742	734	155	68	33.5904	14.8	-1.1825	Down	4.7353e-09	6.1858e-08
Unigene24313	1858	303	133	25.9404	11.4355	-1.1817	Down	2.5107e-16	5.7328e-15
Unigene41554	311	91	40	46.5436	20.547	-1.1797	Down	7.8215e-06	6.4991e-05
Unigene25988	1826	141	62	12.2828	5.4242	-1.1792	Down	2.5251e-08	3.0191e-07
Unigene34246	3306	3418	1503	164.456	72.6281	-1.1791	Down	1.2934e-166	2.8398e-164
Unigene25789	2236	275	121	19.5632	8.6449	-1.1782	Down	6.8294e-15	1.4275e-13
Unigene19526	2546	318	140	19.8677	8.7845	-1.1774	Down	5.6913e-17	1.3437e-15
Unigene43216	862	2646	1165	488.272	215.907	-1.1773	Down	4.0838e-129	6.7316e-127
Unigene29233	1376	295	130	34.1022	15.0929	-1.176	Down	7.9763e-16	1.7555e-14
Unigene39289	764	422	186	87.8615	38.8927	-1.1757	Down	5.6296e-22	1.7092e-20
Unigene27277	1809	592	261	52.055	23.0489	-1.1753	Down	3.5827e-30	1.4546e-28
Unigene27716	1329	68	30	8.1389	3.6062	-1.1744	Down	0.00012098	0.00079167
Unigene33533	1186	68	30	9.1202	4.041	-1.1744	Down	0.00012098	0.00079158
Unigene21852	2003	86	38	6.8296	3.0308	-1.1721	Down	1.5447e-05	0.00012189
Unigene24999	1567	86	38	8.7299	3.874	-1.1721	Down	1.5447e-05	0.00012191
Unigene24322	2312	95	42	6.536	2.9021	-1.1713	Down	5.5608e-06	4.7302e-05
Unigene27195	2462	242	107	15.6353	6.943	-1.1712	Down	3.6179e-13	6.7825e-12
Unigene43271	811	104	46	20.3982	9.0612	-1.1707	Down	2.0096e-06	1.8327e-05
Unigene44239	1418	174	77	19.5188	8.6749	-1.1699	Down	7.5385e-10	1.0706e-08
Unigene45014	926	601	266	103.239	45.8901	-1.1697	Down	2.1884e-30	8.9377e-29
Unigene25801	1842	149	66	12.867	5.724	-1.1686	Down	1.29e-08	1.6014e-07
Unigene34573	1309	1361	603	165.386	73.5912	-1.1682	Down	1.6071e-66	1.3677e-64
Unigene38563	701	334	148	75.7893	33.7281	-1.168	Down	1.5191e-17	3.7043e-16
Unigene24211	2247	115	51	8.1409	3.6259	-1.1668	Down	6.1497e-07	6.0833e-06
Unigene45889	361	358	159	157.745	70.362	-1.1647	Down	1.2805e-18	3.303e-17
Unigene26314	1633	81	36	7.89	3.5218	-1.1637	Down	3.0537e-05	0.00022803
Unigene27343	1508	81	36	8.544	3.8137	-1.1637	Down	3.0537e-05	0.000228
Unigene27815	999	90	40	14.3303	6.3965	-1.1637	Down	1.0962e-05	8.8762e-05
Unigene45323	1322	306	136	36.8188	16.4345	-1.1637	Down	4.1053e-16	9.2316e-15
Unigene23681	1761	301	134	27.1886	12.1561	-1.1613	Down	7.9332e-16	1.7495e-14
Unigene45193	431	137	61	50.5618	22.61	-1.1611	Down	5.8175e-08	6.6279e-07
Unigene28210	1051	92	41	13.924	6.232	-1.1598	Down	9.2336e-06	7.5682e-05
Unigene42494	404	130	58	51.1848	22.9348	-1.1582	Down	1.346e-07	1.4587e-06
Unigene26296	1162	112	50	15.3317	6.874	-1.1573	Down	1.0172e-06	9.7223e-06
Unigene28231	1347	188	84	22.2009	9.9623	-1.1561	Down	2.3332e-10	3.4614e-09
Unigene32327	1404	141	63	15.9747	7.1684	-1.1561	Down	4.1488e-08	4.8218e-07
Unigene28768	2463	2119	949	136.85	61.5531	-1.1527	Down	2.0809e-100	2.7131e-98
Unigene40422	239	154	69	102.495	46.1211	-1.1521	Down	1.0829e-08	1.3561e-07
Unigene33468	1023	107	48	16.6375	7.4957	-1.1503	Down	1.9945e-06	1.8198e-05
Unigene20103	4461	1500	673	53.4858	24.1008	-1.1501	Down	2.2929e-71	2.0872e-69
Unigene42620	274	78	35	45.2818	20.4064	-1.1499	Down	5.0811e-05	0.00036397
Unigene44304	1430	2381	1070	264.852	119.535	-1.1477	Down	7.9301e-112	1.1577e-109
Unigene27913	1842	258	116	22.2797	10.0604	-1.147	Down	1.5539e-13	2.9896e-12
Unigene29026	912	100	45	17.4415	7.8825	-1.1458	Down	4.6459e-06	4.0021e-05
Unigene45398	946	440	198	73.9845	33.4366	-1.1458	Down	5.4654e-22	1.6657e-20
Unigene20054	2719	202	91	11.8174	5.3466	-1.1442	Down	7.2008e-11	1.1203e-09
Unigene24273	2197	202	91	14.6252	6.617	-1.1442	Down	7.2008e-11	1.1207e-09
Unigene29364	1292	91	41	11.2036	5.0696	-1.144	Down	1.2888e-05	0.00010332
Unigene34720	904	71	32	12.4931	5.655	-1.1435	Down	0.00011978	0.0007849
Unigene44220	1328	594	268	71.1488	32.2393	-1.142	Down	5.5366e-29	2.16e-27
Unigene30165	1376	226	102	26.1258	11.8421	-1.1416	Down	5.9292e-12	1.0123e-10
Unigene19718	3694	144	65	6.2008	2.811	-1.1414	Down	4.1058e-08	4.7769e-07
Unigene20428	1305	93	42	11.3358	5.1415	-1.1406	Down	1.0845e-05	8.7837e-05
Unigene34816	1468	281	127	30.4481	13.8206	-1.1395	Down	1.787e-14	3.6642e-13
Unigene21848	1835	73	33	6.328	2.8729	-1.1392	Down	0.00010057	0.00067323
Unigene28913	1342	126	57	14.9347	6.7853	-1.1382	Down	3.0826e-07	3.1794e-06
Unigene43916	656	265	120	64.2571	29.2231	-1.1367	Down	1.0993e-13	2.1405e-12
Unigene45484	1069	181	82	26.9327	12.2542	-1.1361	Down	8.6921e-10	1.2262e-08
Unigene35396	1307	97	44	11.8053	5.3781	-1.1343	Down	7.6782e-06	6.3839e-05
Unigene46792	1987	614	279	49.153	22.4313	-1.1318	Down	1.6921e-29	6.6919e-28
Unigene32176	1231	132	60	17.0567	7.7865	-1.1313	Down	1.847e-07	1.9721e-06
Unigene37738	2177	935	425	68.3176	31.1874	-1.1313	Down	5.1015e-44	3.0175e-42
Unigene44075	459	169	77	58.5671	26.7995	-1.1279	Down	3.8708e-09	5.0928e-08
Unigene43099	707	395	180	88.8704	40.6726	-1.1276	Down	1.9586e-19	5.2676e-18
Unigene32529	795	160	73	32.0134	14.6691	-1.1259	Down	1.0545e-08	1.3228e-07
Unigene33088	1286	81	37	10.019	4.5963	-1.1242	Down	4.9996e-05	0.00035845
Unigene42922	723	1186	542	260.931	119.759	-1.1235	Down	8.8911e-55	6.3713e-53
Unigene31885	1220	223	102	29.0753	13.3564	-1.1223	Down	1.5579e-11	2.5626e-10
Unigene45101	900	212	97	37.4691	17.2178	-1.1218	Down	4.9926e-11	7.8885e-10
Unigene30842	1030	118	54	18.2232	8.3754	-1.1215	Down	9.8907e-07	9.4848e-06
Unigene26038	2126	83	38	6.21	2.8554	-1.1209	Down	4.1985e-05	0.000304
Unigene35419	1058	83	38	12.4788	5.7378	-1.1209	Down	4.1985e-05	0.00030396
Unigene28307	1935	323	148	26.5522	12.2188	-1.1197	Down	5.2959e-16	1.1846e-14
Unigene43497	604	72	33	18.9616	8.7282	-1.1193	Down	0.00014015	0.00090388
Unigene31211	1337	21153	9701	2516.63	1159.13	-1.1184	Down	0	0
Unigene44153	1523	776	356	81.0478	37.3421	-1.118	Down	3.7021e-36	1.8079e-34
Unigene43253	811	479	220	93.9494	43.3361	-1.1163	Down	6.8969e-23	2.1757e-21
Unigene43439	684	627	288	145.811	67.2643	-1.1162	Down	1.8445e-29	7.2893e-28
Unigene19572	1336	148	68	17.6212	8.1311	-1.1158	Down	4.7092e-08	5.4511e-07
Unigene21605	1438	74	34	8.1856	3.7772	-1.1158	Down	0.00011754	0.00077638
Unigene30846	1853	259	119	22.2333	10.2594	-1.1158	Down	4.6783e-13	8.6931e-12
Unigene40680	255	74	34	46.1605	21.3004	-1.1158	Down	0.00011754	0.00077648
Unigene44842	1010	222	102	34.9632	16.1334	-1.1158	Down	2.144e-11	3.4911e-10
Unigene53044	1988	150	69	12.002	5.5447	-1.1141	Down	3.9695e-08	4.6261e-07
Unigene33362	744	89	41	19.0281	8.8036	-1.112	Down	2.4873e-05	0.00018905
Unigene29941	1814	102	47	8.9442	4.1391	-1.1116	Down	6.333e-06	5.3301e-05
Unigene29037	1424	104	48	11.6172	5.3849	-1.1093	Down	5.325e-06	4.5472e-05
Unigene36220	708	169	78	37.9693	17.5999	-1.1093	Down	6.2041e-09	8.011e-08
Unigene42853	679	1393	643	326.333	151.283	-1.1091	Down	9.6339e-63	7.7996e-61
Unigene32634	868	119	55	21.8075	10.1226	-1.1072	Down	1.15e-06	1.0904e-05
Unigene29113	1690	93	43	8.7534	4.0647	-1.1067	Down	1.755e-05	0.00013719
Unigene33026	1247	80	37	10.2048	4.7401	-1.1063	Down	6.9371e-05	0.00047813
Unigene44953	1012	1481	685	232.784	108.133	-1.1062	Down	2.561e-66	2.1727e-64
Unigene43121	794	1444	668	289.285	134.402	-1.1059	Down	1.1031e-64	9.2446e-63
Unigene44438	1187	931	431	124.761	58.0063	-1.1049	Down	2.8993e-42	1.6458e-40
Unigene44481	945	192	89	32.3183	15.0455	-1.103	Down	6.9325e-10	9.8685e-09
Unigene54589	783	278	129	56.4758	26.3194	-1.1015	Down	1.1868e-13	2.3036e-12
Unigene32603	1885	612	284	51.644	24.0689	-1.1014	Down	3.2301e-28	1.2364e-26
Unigene26176	1414	84	39	9.4495	4.4062	-1.1007	Down	4.8834e-05	0.00035062
Unigene40927	470	224	104	75.8105	35.3496	-1.1007	Down	2.8802e-11	4.6499e-10
Unigene25450	2444	381	177	24.7972	11.5697	-1.0998	Down	4.0524e-18	1.0213e-16
Unigene24192	943	101	47	17.0368	7.9622	-1.0974	Down	8.7432e-06	7.1942e-05
Unigene29157	1592	217	101	21.6818	10.1351	-1.0971	Down	6.569e-11	1.025e-09
Unigene36979	1038	255	119	39.0771	18.3146	-1.0933	Down	1.6526e-12	2.9596e-11
Unigene40071	364	90	42	39.3297	18.433	-1.0933	Down	2.8863e-05	0.00021741
Unigene33041	2214	377	176	27.0859	12.6994	-1.0928	Down	8.9524e-18	2.2096e-16
Unigene19622	2569	171	80	10.5879	4.9748	-1.0897	Down	8.3072e-09	1.0546e-07
Unigene38833	746	485	227	103.415	48.6111	-1.0891	Down	2.6045e-22	8.0543e-21
Unigene42962	542	542	254	159.067	74.8657	-1.0873	Down	1.1021e-24	3.7341e-23
Unigene33586	916	290	136	50.3596	23.7188	-1.0862	Down	6.7879e-14	1.3432e-12
Unigene26786	2580	2055	964	126.698	59.6906	-1.0858	Down	1.178e-88	1.3471e-86
Unigene28309	860	81	38	14.9819	7.0588	-1.0857	Down	8.0398e-05	0.00054706
Unigene29009	1906	264	124	22.0323	10.3932	-1.084	Down	9.6683e-13	1.7585e-11
Unigene29190	1202	83	39	10.9838	5.1833	-1.0834	Down	6.7402e-05	0.00046585
Unigene38529	522	83	39	25.2922	11.9356	-1.0834	Down	6.7402e-05	0.00046591
Unigene37531	1003	20668	9722	3277.76	1548.47	-1.0819	Down	0	0
Unigene33061	1412	170	80	19.1511	9.0511	-1.0813	Down	1.137e-08	1.4207e-07
Unigene33679	934	85	40	14.4761	6.8417	-1.0812	Down	5.6514e-05	0.00040178
Unigene25119	2102	208	98	15.7402	7.448	-1.0795	Down	2.8007e-10	4.1215e-09
Unigene23947	1730	193	91	17.7456	8.4032	-1.0785	Down	1.2646e-09	1.7546e-08
Unigene37080	998	231	109	36.8181	17.4479	-1.0774	Down	3.1452e-11	5.0583e-10
Unigene28981	1842	324	153	27.9792	13.2694	-1.0763	Down	3.8135e-15	8.1039e-14
Unigene43307	708	199	94	44.7094	21.2101	-1.0758	Down	7.5704e-10	1.0749e-08
Unigene44183	1254	489	231	62.0284	29.4281	-1.0757	Down	4.5605e-22	1.3961e-20
Unigene25438	770	351	166	72.5096	34.4402	-1.0741	Down	3.103e-16	7.0587e-15
Unigene45159	1013	509	241	79.9259	38.0063	-1.0724	Down	8.4573e-23	2.6558e-21
Unigene28791	1625	95	45	9.2993	4.4239	-1.0718	Down	2.3463e-05	0.00017895
[truncated: 4,267 more rows]
