# Supplementary material for: De Novo Assembly of the Peanut (Arachis hypogaea L.) Seed Transcriptome Revealed Candidate Unigenes for Oil Accumulation Pathways
Source: PLoS One. 2013 Sep 10;8(9):e73767. doi: 10.1371/journal.pone.0073767 (PMC3769373; doi:10.1371/journal.pone.0073767)
Supplement: Table S6 — Enzymes related to lipid metabolism in peanut seeds. (XLS) [file pone.0073767.s007.xls]

## Sheet: Sheet1
Table S6. Enzymes related to lipid metabolism in peanut seeds
Pathway	Symbol	Enzyme (ko_definition)	Unigenes
Fatty acid biosynthesis and elongation	DESA1	acyl-[acyl-carrier-protein] desaturase [EC:1.14.19.2]	8
	fabI	enoyl-[acyl-carrier protein] reductase I [EC:1.3.1.9]	3
	fabZ	3R-hydroxymyristoyl ACP dehydrase [EC:4.2.1.-]	3
	fabF	3-oxoacyl-[acyl-carrier-protein] synthase II [EC:2.3.1.179]	10
	fabG	dehydrogenase/reductase SDR family member 4 [EC:1.1.-.-]	2
	fabG	3-oxoacyl-[acyl-carrier protein] reductase [EC:1.1.1.100]	20
	fabG	xanthoxin dehydrogenase [EC:1.1.1.288]	3
	fabG	peroxisomal 2,4-dienoyl-CoA reductase [EC:1.3.1.34]	1
	FATA	fatty acyl-ACP thioesterase A [EC:3.1.2.14 3.1.2.-]	4
	FATB	fatty acyl-ACP thioesterase B [EC:3.1.2.14 3.1.2.-]	5
	fabH	3-oxoacyl-[acyl-carrier-protein] synthase III [EC:2.3.1.180]	4
	fabD	[acyl-carrier-protein] S-malonyltransferase [EC:2.3.1.39]	6
	accC	acetyl-CoA carboxylase, biotin carboxylase subunit [EC:6.4.1.2 6.3.4.14]	12
	ACAC	acetyl-CoA carboxylase / biotin carboxylase [EC:6.4.1.2 6.3.4.14]	2
	accA	acetyl-CoA carboxylase carboxyl transferase subunit alpha [EC:6.4.1.2]	2
	accB	acetyl-CoA carboxylase biotin carboxyl carrier protein	9
	FAD2	omega-6 fatty acid desaturase (delta-12 desaturase) [EC:1.14.19.-]	13
	PPT	palmitoyl-protein thioesterase [EC:3.1.2.22]	6
	MECR	mitochondrial trans-2-enoyl-CoA reductase [EC:1.3.1.38]	3
Fatty acid metabolism	PAAG	enoyl-CoA hydratase [EC:4.2.1.17]	3
	ACADM	acyl-CoA dehydrogenase [EC:1.3.99.3]	2
	DCI	methylglutaconyl-CoA hydratase [EC:4.2.1.18]	1
	ATOB	acetyl-CoA C-acetyltransferase [EC:2.3.1.9]	6
	ACAA1	acetyl-CoA acyltransferase 1 [EC:2.3.1.16]	7
	ADH	alcohol dehydrogenase [EC:1.1.1.1]	22
	--	S-(hydroxymethyl)glutathione dehydrogenase / alcohol dehydrogenase [EC:1.1.1.284 1.1.1.1]	5
	frmA	S-(hydroxymethyl)glutathione dehydrogenase / alcohol dehydrogenase [EC:1.1.1.284 1.1.1.1]	18
	frmA	NADPH2:quinone reductase [EC:1.6.5.5]	1
	NAD	aldehyde dehydrogenase (NAD+) [EC:1.2.1.3]	20
	ALDH7A1	aldehyde dehydrogenase family 7 member A1 [EC:1.2.1.31 1.2.1.8 1.2.1.3]	1
	ACSL	long-chain acyl-CoA synthetase [EC:6.2.1.3]	33
	ACOX	acyl-CoA oxidase [EC:1.3.3.6]	28
	--	cytokinin trans-hydroxylase	3
Glycerolipid metabolism	PDAT	phospholipid:diacylglycerol acyltransferase [EC:2.3.1.158]	10
	--	lysophospholipase III [EC:3.1.1.5]	1
	--	UDP-sulfoquinovose synthase [EC:3.13.1.1]	2
	SQD2	sulfoquinovosyltransferase [EC:2.4.1.-]	3
	--	digalactosyldiacylglycerol synthase [EC:2.4.1.241]	6
	TGL4	TAG lipase / steryl ester hydrolase / phospholipase A2 / LPA acyltransferase [EC:3.1.1.3 3.1.1.13 3.1.1.4 2.3.1.51]	8
	DGAT1	diacylglycerol O-acyltransferase 1 [EC:2.3.1.20 2.3.1.75 2.3.1.76]	5
	--	1,2-diacylglycerol 3-beta- galactosyltransferase [EC:2.4.1.46]	8
	plsC	1-acyl-sn-glycerol-3-phosphate acyltransferase [EC:2.3.1.51]	2
	LCLAT1	lysocardiolipin and lysophospholipid acyltransferase [EC:2.3.1.- 2.3.1.51]	4
	LPT1	lysophospholipid acyltransferase [EC:2.3.1.51 2.3.1.23 2.3.1.-]	1
	AGPAT3_4	lysophosphatidic acid acyltransferase / lysophosphatidylinositol acyltransferase [EC:2.3.1.51 2.3.1.-]	5
	TGL4	TAG lipase / steryl ester hydrolase / phospholipase A2 / LPA acyltransferase [EC:3.1.1.3 3.1.1.13 3.1.1.4 2.3.1.51]	8
	GPAT3_4	glycerol-3-phosphate O-acyltransferase 3/4 [EC:2.3.1.15]	8
	GPAT	glycerol-3-phosphate acyltransferase [EC:2.3.1.15]	7
	--	dihydroxyacetone kinase [EC:2.7.1.29]	3
	--	D-ribulokinase [EC:2.7.1.47]	3
	--	glycerol kinase [EC:2.7.1.30]	1
	--	aldehyde dehydrogenase (NAD+) [EC:1.2.1.3]	20
	ALDH7A1	aldehyde dehydrogenase family 7 member A1 [EC:1.2.1.31 1.2.1.8 1.2.1.3]	1
	--	pyridoxine 4-dehydrogenase [EC:1.1.1.65]	1
	--	aldose-6-phosphate reductase (NADPH2) [EC:1.1.1.200]	5
	--	alcohol dehydrogenase (NADP+) [EC:1.1.1.2]	34
	--	alpha-galactosidase [EC:3.2.1.22]	12
	OLE	oleosin	13
	--	diacylglycerol kinase [EC:2.7.1.107]	15
Glycerophospholipid metabolism	PTDSS2	phosphatidylserine synthase 2 [EC:2.7.8.-]	5
	LPCAT1_2	lysophosphatidylcholine acyltransferase / lyso-PAF acetyltransferase [EC:2.3.1.23 2.3.1.67]	10
	LPT1	lysophospholipid acyltransferase [EC:2.3.1.51 2.3.1.23 2.3.1.-]	1
	--	choline-phosphate cytidylyltransferase [EC:2.7.7.15]	6
	CHK	choline/ethanolamine kinase [EC:2.7.1.32 2.7.1.82]	12
	--	ethanolamine-phosphate cytidylyltransferase [EC:2.7.7.14]	7
	ETNK	ethanolamine kinase [EC:2.7.1.82]	5
	plcC	phospholipase C [EC:3.1.4.3]	11
	pldA	phospholipase A1 [EC:3.1.1.32]	8
	PLA2G	phospholipase A2 [EC:3.1.1.4]	1
	TGL4	TAG lipase / steryl ester hydrolase / phospholipase A2 / LPA acyltransferase [EC:3.1.1.3 3.1.1.13 3.1.1.4 2.3.1.51]	8
	--	diacylglycerol kinase [EC:2.7.1.107]	15
	--	glycerophosphoryl diester phosphodiesterase [EC:3.1.4.46]	5
	LCLAT1	lysocardiolipin and lysophospholipid acyltransferase [EC:2.3.1.- 2.3.1.51]	4
	LPT1	lysophospholipid acyltransferase [EC:2.3.1.51 2.3.1.23 2.3.1.-]	1
	AGPAT3_4	lysophosphatidic acid acyltransferase / lysophosphatidylinositol acyltransferase [EC:2.3.1.51 2.3.1.-]	5
	plsC	1-acyl-sn-glycerol-3-phosphate acyltransferase [EC:2.3.1.51]	2
	TGL4	TAG lipase / steryl ester hydrolase / phospholipase A2 / LPA acyltransferase [EC:3.1.1.3 3.1.1.13 3.1.1.4 2.3.1.51]	8
	--	CDP-diacylglycerol--inositol 3-phosphatidyltransferase [EC:2.7.8.11]	4
	GPAT3_4	glycerol-3-phosphate O-acyltransferase 3/4 [EC:2.3.1.15]	8
	ATS1	glycerol-3-phosphate O-acyltransferase [EC:2.3.1.15]	1
	GPAT	glycerol-3-phosphate acyltransferase [EC:2.3.1.15]	6
	--	glycerol-3-phosphate dehydrogenase (NAD+) [EC:1.1.1.8]	3
	glpA	glycerol-3-phosphate dehydrogenase [EC:1.1.5.3]	6
	--	CDP-diacylglycerol--glycerol-3-phosphate 3-phosphatidyltransferase [EC:2.7.8.5]	1
	CLD1	cardiolipin-specific phospholipase [EC:3.1.1.-]	2
	--	[EC:2.7.1.-]	4
	--	3-dehydroquinate dehydratase / shikimate dehydrogenase [EC:4.2.1.10 1.1.1.25]	1
	--	arabidopsis histidine kinase 2/3/4 (cytokinin receptor) [EC:2.7.13.3]	6
	--	argonaute	1
	--	ATP-dependent Clp protease ATP-binding subunit ClpB	1
	--	ATP-dependent DNA helicase Q4 [EC:3.6.4.12]	1
	--	calcium-binding protein CML	3
	--	calmodulin	1
	--	cell division protease FtsH [EC:3.4.24.-]	4
	--	cellular nucleic acid-binding protein	1
	--	chromodomain-helicase-DNA-binding protein 1 [EC:3.6.4.12]	5
	--	cleavage and polyadenylation specificity factor subunit 6/7	1
	--	cold-inducible RNA-binding protein	1
	--	collagen, type I/II/III/V/XI, alpha	1
	--	condensin-2 complex subunit D3	1
	--	dishevelled associated activator of morphogenesis	4
	--	DNA polymerase eta subunit [EC:2.7.7.7]	4
	--	DNA-directed RNA polymerase II subunit RPB1 [EC:2.7.7.6]	6
	--	enhancer of mRNA-decapping protein 4	4
	--	fatty acid desaturase (delta-4 desaturase) [EC:1.14.19.-]	11
	--	ferredoxin--NADP+ reductase [EC:1.18.1.2]	1
	--	glutamate carboxypeptidase II [EC:3.4.17.21]	1
	--	glyoxylase I family protein	1
	--	interleukin-1 receptor-associated kinase 4 [EC:2.7.11.1]	1
	--	Kip1 ubiquitination-promoting complex protein 1 [EC:6.3.2.19]	1
	--	La-related protein 7	1
	--	large subunit ribosomal protein L18Ae	2
	--	mitotic spindle assembly checkpoint protein MAD1	1
	--	myb proto-oncogene protein, plant	2
	--	nonsense-mediated mRNA decay protein 3	2
	--	nuclear inhibitor of protein phosphatase 1 [EC:3.1.4.-]	1
	--	nuclear pore complex protein Nup62	2
	--	nucleobase:cation symporter-1, NCS1 family	3
	--	nucleolar pre-ribosomal-associated protein 1	1
	--	nucleolin	1
	--	nucleoprotein TPR	1
	--	pectinesterase [EC:3.1.1.11]	1
	--	peroxiredoxin (alkyl hydroperoxide reductase subunit C) [EC:1.11.1.15]	1
	--	phospholipase C, delta [EC:3.1.4.11]	1
	--	phospholipase D [EC:3.1.4.4]	578
	--	PI-3-kinase-related kinase SMG-1	1
	--	pre-mRNA-splicing factor 38A	1
	--	protein phosphatase [EC:3.1.3.16]	1
	--	protein transport protein SEC24	1
	--	ribonucleases P/MRP protein subunit RPP25 [EC:3.1.26.5]	1
	--	ribosome assembly protein 4	1
	--	RNA polymerase II-associated factor 1	27
	--	RNA-binding protein 25	1
	--	RNA-binding protein with serine-rich domain 1	2
	--	serine/arginine repetitive matrix protein 1	3
	--	shikimate O-hydroxycinnamoyltransferase [EC:2.3.1.133]	1
	--	solute carrier family 20 (sodium-dependent phosphate transporter)	1
	--	solute carrier family 30 (zinc transporter), member 5	1
	--	solute carrier family 39 (zinc transporter), member 1/2/3	26
	--	splicing factor 1	2
	--	splicing factor 3A subunit 1	3
	--	splicing factor 3A subunit 2	1
	--	splicing factor 3B subunit 4	4
	--	STIP1 homology and U-box containing protein 1 [EC:6.3.2.19]	1
	--	structure-specific endonuclease subunit SLX1 [EC:3.6.1.-]	2
	--	toll-interacting protein	1
	--	transcription initiation factor TFIID subunit 12	3
	--	translation initiation factor 4G	1
	--	tRNA pseudouridine synthase B [EC:5.4.99.12]	1
	--	U11/U12 small nuclear ribonucleoprotein 48 kDa protein	1
	--	U3 small nucleolar RNA-associated protein 25	5
	--	ubiquinone/menaquinone biosynthesis methyltransferase [EC:2.1.1.163 2.1.1.-]	1
	--	UDP-sugar pyrophosphorylase [EC:2.7.7.64]	1
	--	vacuolar protein 8	2
	--	vesicle-associated membrane protein 7	1
	--	WW domain-binding protein 11	4
	--	zinc finger protein CONSTANS	1
	EPT1	ethanolaminephosphotransferase [EC:2.7.8.1]	5
	PLA2G	phospholipase A2 [EC:3.1.1.4]	1
	TGL4	TAG lipase / steryl ester hydrolase / phospholipase A2 / LPA acyltransferase [EC:3.1.1.3 3.1.1.13 3.1.1.4 2.3.1.51]	8
	LPCAT1_2	lysophosphatidylcholine acyltransferase / lyso-PAF acetyltransferase [EC:2.3.1.23 2.3.1.67]	20
	LPT1	lysophospholipid acyltransferase [EC:2.3.1.51 2.3.1.23 2.3.1.-]	1
	plcC	phospholipase C [EC:3.1.4.3]	11
Linoleic and Alpha-Linoleic acid metabolism	--	protochlorophyllide reductase [EC:1.3.1.33]	1
	--	lipoxygenase [EC:1.13.11.12]	33
	PLA2G	phospholipase A2 [EC:3.1.1.4]	1
	TGL4	TAG lipase / steryl ester hydrolase / phospholipase A2 / LPA acyltransferase [EC:3.1.1.3 3.1.1.13 3.1.1.4 2.3.1.51]	8
	MFP2	enoyl-CoA hydratase/3-hydroxyacyl-CoA dehydrogenase [EC:4.2.1.17 1.1.1.35 1.1.1.211]	10
	HPL	hydroperoxide lyase [EC:4.1.2.-]	2
	--	cytokinin trans-hydroxylase	3
	AOS	hydroperoxide dehydratase [EC:4.2.1.92]	7
	--	lipoxygenase [EC:1.13.11.12]	33
	--	12-oxophytodienoic acid reductase [EC:1.3.1.42]	7
	--	jasmonate O-methyltransferase [EC:2.1.1.141]	11
	--	acetylornithine deacetylase [EC:3.5.1.16]	1
	--	allene oxide cyclase [EC:5.3.99.6]	4
	PLA2G	phospholipase A2 [EC:3.1.1.4]	1
	TGL4	TAG lipase / steryl ester hydrolase / phospholipase A2 / LPA acyltransferase [EC:3.1.1.3 3.1.1.13 3.1.1.4 2.3.1.51]	8
	OPCL1	fatty-acyl-CoA synthase [EC:6.2.1.-]	2
	OPCL1	OPC-8:0 CoA ligase 1 [EC:6.2.1.-]	8
	DOX1	alpha-dioxygenase [EC:1.-.-.-]	5
	pldA	phospholipase A1 [EC:3.1.1.32]	8
Arachidonic acid metabolism	--	glutathione peroxidase [EC:1.11.1.9]	10
	PLA2G	phospholipase A2 [EC:3.1.1.4]	1
	TGL4	TAG lipase / steryl ester hydrolase / phospholipase A2 / LPA acyltransferase [EC:3.1.1.3 3.1.1.13 3.1.1.4 2.3.1.51]	8
	--	leukotriene-A4 hydrolase [EC:3.3.2.6]	3
	ggt	gamma-glutamyltranspeptidase [EC:2.3.2.2]	3
	--	prostaglandin-E synthase [EC:5.3.99.3]	2
Sphingolipid metaboism	YDC1	dihydroceramidase [EC:3.5.1.-]	3
	ASAH2	neutral ceramidase [EC:3.5.1.23]	4
	DEGS	sphingolipid delta-4 desaturase [EC:1.14.-.-]	1
	--	ceramide kinase [EC:2.7.1.138]	3
	--	serine palmitoyltransferase [EC:2.3.1.50]	4
	--	xanthoxin dehydrogenase [EC:1.1.1.288]	2
	--	3-dehydrosphinganine reductase [EC:1.1.1.102]	1
	--	alpha-galactosidase [EC:3.2.1.22]	12
	lacZ	beta-galactosidase [EC:3.2.1.23]	32
	GLB1	beta-galactosidase [EC:3.2.1.23]	46
	--	sphingosine kinase [EC:2.7.1.91]	2
	--	sphinganine-1-phosphate aldolase [EC:4.1.2.27]	2
