# Supplementary material for: De Novo Assembly of the Peanut (Arachis hypogaea L.) Seed Transcriptome Revealed Candidate Unigenes for Oil Accumulation Pathways
Source: PLoS One. 2013 Sep 10;8(9):e73767. doi: 10.1371/journal.pone.0073767 (PMC3769373; doi:10.1371/journal.pone.0073767)
Supplement: Table S7 — Peanut Unigenes in fatty acid biosynthesis and elongation pathway. (XLS) [file pone.0073767.s008.xls]

## Sheet: Sheet1
Table S7
geneID	Enzyme	Enzyme_name	KO	log2(12_5_RPKM/12_3_RPKM)	12_3-vs-12_5	log2(12_3_RPKM/606_3_RPKM)	606_3-vs-12_3	log2(12_5_RPKM/606_3_RPKM)	606_3-vs-12_5	log2(606_5_RPKM/606_3_RPKM)	606_3-vs-606_5	log2(12_3_RPKM/606_5_RPKM)	606_5-vs-12_3	log2(12_5_RPKM/606_5_RPKM	606_5-vs-12_5	geneLength	606_3_rawreads(6629111)	606_3_RPKM	606_5_rawreads(6286669)	606_5_RPKM	12_3_rawreads(8130254)	12_3_RPKM	12_5_rawreads(6259672)	12_5_RPKM	Nr-ID	Nr-Score	Nr-Evalue	Nr-annotation	Swissprot-ID	Swissprot-Score	Swissprot-Evalue	Swissprot-annotation	COG-Protein-or-Domain	COG-Score	COG-Evalue	COG-ID	COG-Function-Description	KO_id	KEGG-Evalue	KEGG-Score	KEGG-Gene	ko_definition	GO-BiologicalProcess	GO-MolecularFunction	Go-CellularComponent	Pathway ID//Pathway
Unigene720	2.3.1.39	fabD	K00645	-0.6227	Non-significant	1.7054	Up	1.0827	Up	1.3984	Up	0.307	Non-significant	-0.3157	Non-significant	707	4	0.8535	10	2.2499	16	2.7835	8	1.8077	gi|210110272|gb|ACJ07139.1|	269	2e-71	malonyl-CoA:ACP transacylase 1-3 [Arachis hypogaea]	sp|Q8R3F5|FABD_MOUSE	68.9	3e-11	Malonyl-CoA-acyl carrier protein transacylase, mitochondrial OS=Mus musculus GN=Mcat PE=2 SV=3	BH2492	56.2	5e-08	COG0331	(acyl-carrier-protein) S-malonyltransferase	K00645	3e-40	162	ath:AT2G30200	[acyl-carrier-protein] S-malonyltransferase [EC:2.3.1.39]	-	-	-	ko01100//Metabolic pathways;ko00061//Fatty acid biosynthesis
Unigene3692	2.3.1.179	fabF	K09458	9.3197	Up	-11.8219	Down	-2.5023	Down	-11.8219	Down	--	--	9.3197	Up	250	6	3.6204	0	0	0	0	1	0.639	gi|22325473|ref|NP_178533.2|	76.6	9e-20	3-oxoacyl-[acyl-carrier-protein] synthase [Arabidopsis thaliana] >gi|62286891|sp|Q8L3X9.1|KASM_ARATH RecName: Full=3-oxoacyl-[acyl-carrier-protein] synthase, mitochondrial; AltName: Full=Beta-ketoacyl-ACP synthase; AltName: Full=mtKAS; Flags: Precursor >g	sp|Q8L3X9|KASM_ARATH	76.6	5e-20	3-oxoacyl-[acyl-carrier-protein] synthase, mitochondrial OS=Arabidopsis thaliana GN=KAS PE=1 SV=1	CC1678	52.8	2e-07	COG0304	3-oxoacyl-(acyl-carrier-protein) synthase	K09458	5e-21	76.6	ath:AT2G04540	3-oxoacyl-[acyl-carrier-protein] synthase II [EC:2.3.1.179]	GO:0006631//fatty acid metabolic process	GO:0004312//fatty-acid synthase activity	GO:0043231//intracellular membrane-bounded organelle	ko01100//Metabolic pathways;ko00061//Fatty acid biosynthesis
Unigene4674	2.3.1.39	fabD	K00645	-2.3109	Down	0.2781	Non-significant	-2.0328	Down	-0.4015	Non-significant	0.6796	Non-significant	-1.6312	Down	623	39	9.4432	28	7.1491	58	11.4508	9	2.3078	gi|210110272|gb|ACJ07139.1|	269	2e-71	malonyl-CoA:ACP transacylase 1-3 [Arachis hypogaea]	sp|Q8R3F5|FABD_MOUSE	68.9	2e-11	Malonyl-CoA-acyl carrier protein transacylase, mitochondrial OS=Mus musculus GN=Mcat PE=2 SV=3	BH2492	56.2	4e-08	COG0331	(acyl-carrier-protein) S-malonyltransferase	K00645	2e-40	162	ath:AT2G30200	[acyl-carrier-protein] S-malonyltransferase [EC:2.3.1.39]	GO:0006631//fatty acid metabolic process	GO:0004312//fatty-acid synthase activity	GO:0009532//plastid stroma	ko01100//Metabolic pathways;ko00061//Fatty acid biosynthesis
Unigene5807	1.14.19.2	DESA1	K03921	-2.2078	Down	10.931	Up	8.7231	Up	10.717	Up	0.214	Non-significant	-1.9938	Down	378	0	0	4	1.6832	6	1.9523	1	0.4226	gi|120969672|gb|ABM45911.1|	216	9e-56	stearoyl-ACP desaturase [Glycine max]	sp|Q84VY3|STAD6_ARATH	213	4e-55	Acyl-[acyl-carrier-protein] desaturase 6, chloroplastic OS=Arabidopsis thaliana GN=S-ACP-DES6 PE=2 SV=2	--	--	--	--	--	K03921	2e-56	214	vvi:100255873	acyl-[acyl-carrier-protein] desaturase [EC:1.14.19.2]	-	-	-	ko01040//Biosynthesis of unsaturated fatty acids;ko00061//Fatty acid biosynthesis
Unigene8492	1.14.19.2	DESA1	K03921	-13.2765	Down	5.1319	Up	-8.1447	Down	2.0766	Up	3.0553	Up	-10.2212	Down	1066	2	0.283	8	1.1937	86	9.9229	0	0	gi|255570408|ref|XP_002526163.1|	526	1e-148	stearoyl-ACP desaturase [Ricinus communis] >gi|195963829|gb|ACG59947.1| stearoyl-acyl-carrier protein desaturase [Ricinus communis] >gi|195963831|gb|ACG59948.1| stearoyl-acyl-carrier protein desaturase [Ricinus communis] >gi|223534540|gb|EEF36239.1| stear	sp|Q84VY3|STAD6_ARATH	493	1e-138	Acyl-[acyl-carrier-protein] desaturase 6, chloroplastic OS=Arabidopsis thaliana GN=S-ACP-DES6 PE=2 SV=2	--	--	--	--	--	K03921	1e-149	526	rcu:RCOM_0138550	acyl-[acyl-carrier-protein] desaturase [EC:1.14.19.2]	-	-	-	ko01040//Biosynthesis of unsaturated fatty acids;ko00061//Fatty acid biosynthesis
Unigene9129	1.1.1.100	fabG	K00059	3.7959	Up	-2.3257	Down	1.4702	Up	0.6152	Non-significant	-2.9409	Down	0.855	Non-significant	1167	654	84.5379	950	129.489	160	16.8634	1711	234.222	gi|87240540|gb|ABD32398.1|	498	1e-140	Short-chain dehydrogenase/reductase SDR [Medicago truncatula]	sp|Q9FZ42|GRDH1_ARATH	471	3e-132	Glucose and ribitol dehydrogenase homolog 1 OS=Arabidopsis thaliana GN=At1g54870 PE=1 SV=1	BS_ydaD	286	6e-77	COG1028	Dehydrogenases with different specificities (related to short-chain alcohol dehydrogenases)	K00059	2e-27	120	vvi:100254351	3-oxoacyl-[acyl-carrier protein] reductase [EC:1.1.1.100]	-	-	-	ko01100//Metabolic pathways;ko01040//Biosynthesis of unsaturated fatty acids;ko00061//Fatty acid biosynthesis
Unigene9130	1.1.1.100	fabG	K00059	--	--	--	--	--	--	--	--	--	--	--	--	1185	0	0	0	0	0	0	0	0	gi|87240540|gb|ABD32398.1|	499	1e-140	Short-chain dehydrogenase/reductase SDR [Medicago truncatula]	sp|Q9FZ42|GRDH1_ARATH	468	3e-131	Glucose and ribitol dehydrogenase homolog 1 OS=Arabidopsis thaliana GN=At1g54870 PE=1 SV=1	BS_ydaD	288	2e-77	COG1028	Dehydrogenases with different specificities (related to short-chain alcohol dehydrogenases)	K00059	2e-27	121	vvi:100254351	3-oxoacyl-[acyl-carrier protein] reductase [EC:1.1.1.100]	-	-	-	ko01100//Metabolic pathways;ko01040//Biosynthesis of unsaturated fatty acids;ko00061//Fatty acid biosynthesis
Unigene11846	6.4.1.2	accA	K01962	-10.9716	Down	10.9716	Up	--	--	9.3427	Up	1.6289	Up	-9.3427	Down	245	0	0	1	0.6493	4	2.0081	0	0	gi|226425243|gb|ACO53621.1|	57.8	4e-08	alpha-carboxyltransferase 2 [Arachis hypogaea]	sp|Q9LD43|ACCA_ARATH	54.7	2e-07	Acetyl-coenzyme A carboxylase carboxyl transferase subunit alpha, chloroplastic OS=Arabidopsis thaliana GN=CAC3 PE=1 SV=1	--	--	--	--	--	K01962	5e-12	66.6	vvi:100256854	acetyl-CoA carboxylase carboxyl transferase subunit alpha [EC:6.4.1.2]	GO:0006631//fatty acid metabolic process	GO:0016421//CoA carboxylase activity	GO:0009526//plastid envelope;GO:0043234//protein complex;GO:0009532//plastid stroma	ko01100//Metabolic pathways;ko01110//Biosynthesis of secondary metabolites;ko00620//Pyruvate metabolism;ko00640//Propanoate metabolism;ko00061//Fatty acid biosynthesis
Unigene13772	6.4.1.2	accB	K02160	-1.2077	Down	0.8754	Non-significant	-0.3323	Non-significant	-0.9234	Non-significant	1.7989	Up	0.5911	Non-significant	264	4	2.2856	2	1.2051	9	4.1931	3	1.8154	gi|307566894|gb|ADN52613.1|	68.6	2e-11	acetyl-CoA carboxylase BCCP subunit [Jatropha curcas]	sp|Q42533|BCCP1_ARATH	68.6	1e-11	Biotin carboxyl carrier protein of acetyl-CoA carboxylase 1, chloroplastic OS=Arabidopsis thaliana GN=BCCP1 PE=1 SV=2	--	--	--	--	--	K02160	1e-12	68.6	ath:AT5G16390	acetyl-CoA carboxylase biotin carboxyl carrier protein	-	-	-	ko01100//Metabolic pathways;ko01110//Biosynthesis of secondary metabolites;ko00620//Pyruvate metabolism;ko00640//Propanoate metabolism;ko00061//Fatty acid biosynthesis
Unigene14181	1.3.1.38	MECR	K07512	-10.0678	Down	-0.2944	Non-significant	-10.3623	Down	-1.2454	Down	0.951	Non-significant	-9.1169	Down	573	5	1.3163	2	0.5552	5	1.0733	0	0	gi|297819102|ref|XP_002877434.1|	110	3e-31	oxidoreductase [Arabidopsis lyrata subsp. lyrata] >gi|297323272|gb|EFH53693.1| oxidoreductase [Arabidopsis lyrata subsp. lyrata]	sp|Q8LCU7|MECR_ARATH	109	6e-31	Probable trans-2-enoyl-CoA reductase, mitochondrial OS=Arabidopsis thaliana GN=At3g45770 PE=1 SV=1	SPAC26F1.04c	57	2e-08	COG0604	NADPH:quinone reductase and related Zn-dependent oxidoreductases	K07512	1e-33	112	rcu:RCOM_0327490	mitochondrial trans-2-enoyl-CoA reductase [EC:1.3.1.38]	GO:0008152//metabolic process	GO:0046914//transition metal ion binding;GO:0003824//catalytic activity;GO:0032559//adenyl ribonucleotide binding	GO:0009536//plastid	ko01100//Metabolic pathways;ko00062//Fatty acid elongation
Unigene14909	2.3.1.39	fabD	K00645	0.9622	Non-significant	0.1205	Non-significant	1.0827	Up	-1.5085	Down	1.629	Up	2.5912	Up	782	3	0.5787	1	0.2034	4	0.6291	6	1.2257	gi|210110272|gb|ACJ07139.1|	349	3e-95	malonyl-CoA:ACP transacylase 1-3 [Arachis hypogaea]	sp|P71019|FABD_BACSU	129	2e-29	Malonyl CoA-acyl carrier protein transacylase OS=Bacillus subtilis GN=fabD PE=3 SV=2	BS_fabD	129	4e-30	COG0331	(acyl-carrier-protein) S-malonyltransferase	K00645	7e-89	324	ath:AT2G30200	[acyl-carrier-protein] S-malonyltransferase [EC:2.3.1.39]	-	-	-	ko01100//Metabolic pathways;ko00061//Fatty acid biosynthesis
Unigene14980	1.3.1.9	fabI	K00208	9.2087	Up	--	--	9.2087	Up	--	--	--	--	9.2087	Up	270	0	0	0	0	0	0	1	0.5917	gi|268527771|gb|ACZ06071.1|	152	1e-36	enoyl-ACP reductase [Arachis hypogaea]	sp|P80030|FABI_BRANA	137	2e-32	Enoyl-[acyl-carrier-protein] reductase [NADH], chloroplastic OS=Brassica napus PE=1 SV=2	CPn0406	105	2e-23	COG0623	Enoyl-[acyl-carrier-protein] reductase (NADH)	K00208	1e-35	145	pop:POPTR_555276	enoyl-[acyl-carrier protein] reductase I [EC:1.3.1.9]	-	-	-	ko01100//Metabolic pathways;ko00061//Fatty acid biosynthesis
Unigene14981	1.3.1.9	fabI	K00208	-3.5836	Down	2.4148	Up	-1.1688	Down	1.0025	Up	1.4123	Up	-2.1713	Down	842	50	8.9578	95	17.947	327	47.7674	21	3.9843	gi|268527771|gb|ACZ06071.1|	481	1e-135	enoyl-ACP reductase [Arachis hypogaea]	sp|P80030|FABI_BRANA	411	3e-114	Enoyl-[acyl-carrier-protein] reductase [NADH], chloroplastic OS=Brassica napus PE=1 SV=2	CPn0406	318	9e-87	COG0623	Enoyl-[acyl-carrier-protein] reductase (NADH)	K00208	3e-128	455	pop:POPTR_555276	enoyl-[acyl-carrier protein] reductase I [EC:1.3.1.9]	-	-	-	ko01100//Metabolic pathways;ko00061//Fatty acid biosynthesis
Unigene15105	1.3.1.38	MECR	K07512	1.0553	Up	-0.432	Non-significant	0.6233	Non-significant	-2.3829	Down	1.9509	Up	3.0062	Up	586	11	2.8317	2	0.5429	10	2.0989	16	4.3619	gi|239909313|gb|ACS32302.1|	190	9e-48	trans-2-enoyl CoA reductase [Jatropha curcas]	sp|Q8LCU7|MECR_ARATH	184	5e-46	Probable trans-2-enoyl-CoA reductase, mitochondrial OS=Arabidopsis thaliana GN=At3g45770 PE=1 SV=1	SPAC26F1.04c	85.1	7e-17	COG0604	NADPH:quinone reductase and related Zn-dependent oxidoreductases	K07512	3e-52	201	vvi:100257075	mitochondrial trans-2-enoyl-CoA reductase [EC:1.3.1.38]	-	-	-	ko01100//Metabolic pathways;ko00062//Fatty acid elongation
Unigene17401	2.3.1.179	fabF	K09458	-0.2519	Non-significant	-0.2439	Non-significant	-0.4958	Non-significant	-0.3385	Non-significant	0.0947	Non-significant	-0.1573	Non-significant	443	112	38.1381	84	30.1616	116	32.207	75	27.0462	gi|210110425|gb|ACJ07142.1|	303	6e-82	beta-ketoacyl-ACP synthase II-1 [Arachis hypogaea]	sp|Q9C9P4|KASC2_ARATH	283	3e-76	3-oxoacyl-[acyl-carrier-protein] synthase II, chloroplastic OS=Arabidopsis thaliana GN=KAS2 PE=1 SV=1	CT770	194	5e-50	COG0304	3-oxoacyl-(acyl-carrier-protein) synthase	K09458	2e-79	291	pop:POPTR_739215	3-oxoacyl-[acyl-carrier-protein] synthase II [EC:2.3.1.179]	GO:0006631//fatty acid metabolic process	GO:0004312//fatty-acid synthase activity	-	ko01100//Metabolic pathways;ko00061//Fatty acid biosynthesis
Unigene18136	3.1.2.14	FATB	K10781	-1.7008	Down	-0.4041	Non-significant	-2.1049	Down	0.1784	Non-significant	-0.5825	Non-significant	-2.2833	Down	1679	41	3.6836	44	4.1685	38	2.7837	9	0.8563	gi|133754634|gb|ABO38556.1|	795	0	acyl ACP-thioesterase [Arachis hypogaea] >gi|133754636|gb|ABO38557.1| acyl ACP-thioesterase [Arachis hypogaea]	sp|Q9SQI3|FATB_GOSHI	609	2e-173	Myristoyl-acyl carrier protein thioesterase, chloroplastic OS=Gossypium hirsutum GN=FATB1 PE=1 SV=1	CAC3591	102	3e-21	COG3884	Acyl-ACP thioesterase	K10781	0	656	vvi:100257579	fatty acyl-ACP thioesterase B [EC:3.1.2.14 3.1.2.-]	-	GO:0016297//acyl-[acyl-carrier-protein] hydrolase activity	-	ko01100//Metabolic pathways;ko00061//Fatty acid biosynthesis
Unigene18148	3.1.2.14	FATB	K10781	-0.4164	Non-significant	0.5986	Non-significant	0.1823	Non-significant	-1.1459	Down	1.7445	Up	1.3281	Up	1733	14	1.2186	6	0.5507	26	1.8453	15	1.3827	gi|133754634|gb|ABO38556.1|	795	0	acyl ACP-thioesterase [Arachis hypogaea] >gi|133754636|gb|ABO38557.1| acyl ACP-thioesterase [Arachis hypogaea]	sp|Q9SQI3|FATB_GOSHI	609	2e-173	Myristoyl-acyl carrier protein thioesterase, chloroplastic OS=Gossypium hirsutum GN=FATB1 PE=1 SV=1	CAC3591	102	3e-21	COG3884	Acyl-ACP thioesterase	K10781	0	656	vvi:100257579	fatty acyl-ACP thioesterase B [EC:3.1.2.14 3.1.2.-]	-	GO:0016297//acyl-[acyl-carrier-protein] hydrolase activity	-	ko01100//Metabolic pathways;ko00061//Fatty acid biosynthesis
Unigene18168	3.1.2.14	FATB	K10781	-1.0708	Down	0.4711	Non-significant	-0.5998	Non-significant	-1.3311	Down	1.8022	Up	0.7314	Non-significant	3316	130	5.9139	49	2.3505	221	8.1974	81	3.9023	gi|133754634|gb|ABO38556.1|	816	0	acyl ACP-thioesterase [Arachis hypogaea] >gi|133754636|gb|ABO38557.1| acyl ACP-thioesterase [Arachis hypogaea]	sp|Q9SQI3|FATB_GOSHI	612	4e-174	Myristoyl-acyl carrier protein thioesterase, chloroplastic OS=Gossypium hirsutum GN=FATB1 PE=1 SV=1	CAC3591	104	1e-21	COG3884	Acyl-ACP thioesterase	K10781	0	660	vvi:100257579	fatty acyl-ACP thioesterase B [EC:3.1.2.14 3.1.2.-]	-	GO:0016297//acyl-[acyl-carrier-protein] hydrolase activity	-	ko01100//Metabolic pathways;ko00061//Fatty acid biosynthesis
Unigene18187	3.1.2.14	FATB	K10781	-0.851	Non-significant	0.3906	Non-significant	-0.4604	Non-significant	-0.5515	Non-significant	0.9421	Non-significant	0.0911	Non-significant	1715	51	4.4859	33	3.0608	82	5.8809	35	3.2603	gi|133754634|gb|ABO38556.1|	766	0	acyl ACP-thioesterase [Arachis hypogaea] >gi|133754636|gb|ABO38557.1| acyl ACP-thioesterase [Arachis hypogaea]	sp|Q9SQI3|FATB_GOSHI	601	5e-171	Myristoyl-acyl carrier protein thioesterase, chloroplastic OS=Gossypium hirsutum GN=FATB1 PE=1 SV=1	CAC3591	105	3e-22	COG3884	Acyl-ACP thioesterase	K10781	0	643	pop:POPTR_809202	fatty acyl-ACP thioesterase B [EC:3.1.2.14 3.1.2.-]	-	GO:0016297//acyl-[acyl-carrier-protein] hydrolase activity	-	ko01100//Metabolic pathways;ko00061//Fatty acid biosynthesis
Unigene20682	6.3.4.14	accC	K01961	-1.3232	Down	2.406	Up	1.0828	Up	2.4916	Up	-0.0856	Non-significant	-1.4088	Down	2127	6	0.4255	32	2.3931	39	2.2552	12	0.9013	gi|226425233|gb|ACO53616.1|	1050	0	biotin carboxylase 1 [Arachis hypogaea] >gi|226425235|gb|ACO53617.1| biotin carboxylase 2 [Arachis hypogaea]	sp|B9HBA8|ACCC1_POPTR	917	0	Biotin carboxylase 1, chloroplastic OS=Populus trichocarpa GN=POPTRDRAFT_831870 PE=2 SV=1	sll0053	612	8e-175	COG0439	Biotin carboxylase	K01961	0	918	vvi:100251795	acetyl-CoA carboxylase, biotin carboxylase subunit [EC:6.4.1.2 6.3.4.14]	-	-	-	ko01100//Metabolic pathways;ko01110//Biosynthesis of secondary metabolites;ko00620//Pyruvate metabolism;ko00640//Propanoate metabolism;ko00061//Fatty acid biosynthesis
Unigene20682	6.4.1.2	accC	K01961	-1.3232	Down	2.406	Up	1.0828	Up	2.4916	Up	-0.0856	Non-significant	-1.4088	Down	2127	6	0.4255	32	2.3931	39	2.2552	12	0.9013	gi|226425233|gb|ACO53616.1|	1050	0	biotin carboxylase 1 [Arachis hypogaea] >gi|226425235|gb|ACO53617.1| biotin carboxylase 2 [Arachis hypogaea]	sp|B9HBA8|ACCC1_POPTR	917	0	Biotin carboxylase 1, chloroplastic OS=Populus trichocarpa GN=POPTRDRAFT_831870 PE=2 SV=1	sll0053	612	8e-175	COG0439	Biotin carboxylase	K01961	0	918	vvi:100251795	acetyl-CoA carboxylase, biotin carboxylase subunit [EC:6.4.1.2 6.3.4.14]	-	-	-	ko01100//Metabolic pathways;ko01110//Biosynthesis of secondary metabolites;ko00620//Pyruvate metabolism;ko00640//Propanoate metabolism;ko00061//Fatty acid biosynthesis
Unigene20683	6.3.4.14	accC	K01961	-3.8129	Down	1.8954	Up	-1.9175	Down	0.777	Non-significant	1.1184	Up	-2.6945	Down	2336	16	1.0332	26	1.7704	73	3.8437	4	0.2735	gi|268527761|gb|ACZ06066.1|	1042	0	biotin carboxylase [Arachis hypogaea]	sp|B9HBA8|ACCC1_POPTR	916	0	Biotin carboxylase 1, chloroplastic OS=Populus trichocarpa GN=POPTRDRAFT_831870 PE=2 SV=1	alr0939	619	9e-177	COG0439	Biotin carboxylase	K01961	0	916	pop:POPTR_831870	acetyl-CoA carboxylase, biotin carboxylase subunit [EC:6.4.1.2 6.3.4.14]	-	-	-	ko01100//Metabolic pathways;ko01110//Biosynthesis of secondary metabolites;ko00620//Pyruvate metabolism;ko00640//Propanoate metabolism;ko00061//Fatty acid biosynthesis
Unigene20683	6.4.1.2	accC	K01961	-3.8129	Down	1.8954	Up	-1.9175	Down	0.777	Non-significant	1.1184	Up	-2.6945	Down	2336	16	1.0332	26	1.7704	73	3.8437	4	0.2735	gi|268527761|gb|ACZ06066.1|	1042	0	biotin carboxylase [Arachis hypogaea]	sp|B9HBA8|ACCC1_POPTR	916	0	Biotin carboxylase 1, chloroplastic OS=Populus trichocarpa GN=POPTRDRAFT_831870 PE=2 SV=1	alr0939	619	9e-177	COG0439	Biotin carboxylase	K01961	0	916	pop:POPTR_831870	acetyl-CoA carboxylase, biotin carboxylase subunit [EC:6.4.1.2 6.3.4.14]	-	-	-	ko01100//Metabolic pathways;ko01110//Biosynthesis of secondary metabolites;ko00620//Pyruvate metabolism;ko00640//Propanoate metabolism;ko00061//Fatty acid biosynthesis
Unigene20684	6.3.4.14	accC	K01961	-2.6026	Down	1.6853	Up	-0.9173	Non-significant	-0.5084	Non-significant	2.1938	Up	-0.4088	Non-significant	470	18	5.7772	12	4.0613	71	18.5805	9	3.0591	gi|268527761|gb|ACZ06066.1|	174	5e-43	biotin carboxylase [Arachis hypogaea]	sp|B9N843|ACCC2_POPTR	140	4e-33	Biotin carboxylase 2, chloroplastic OS=Populus trichocarpa GN=POPTRDRAFT_673504 PE=2 SV=1	alr0939	73.6	1e-13	COG0439	Biotin carboxylase	K01961	7e-35	143	rcu:RCOM_1657380	acetyl-CoA carboxylase, biotin carboxylase subunit [EC:6.4.1.2 6.3.4.14]	-	-	-	ko01100//Metabolic pathways;ko01110//Biosynthesis of secondary metabolites;ko00620//Pyruvate metabolism;ko00640//Propanoate metabolism;ko00061//Fatty acid biosynthesis
Unigene20684	6.4.1.2	accC	K01961	-2.6026	Down	1.6853	Up	-0.9173	Non-significant	-0.5084	Non-significant	2.1938	Up	-0.4088	Non-significant	470	18	5.7772	12	4.0613	71	18.5805	9	3.0591	gi|268527761|gb|ACZ06066.1|	174	5e-43	biotin carboxylase [Arachis hypogaea]	sp|B9N843|ACCC2_POPTR	140	4e-33	Biotin carboxylase 2, chloroplastic OS=Populus trichocarpa GN=POPTRDRAFT_673504 PE=2 SV=1	alr0939	73.6	1e-13	COG0439	Biotin carboxylase	K01961	7e-35	143	rcu:RCOM_1657380	acetyl-CoA carboxylase, biotin carboxylase subunit [EC:6.4.1.2 6.3.4.14]	-	-	-	ko01100//Metabolic pathways;ko01110//Biosynthesis of secondary metabolites;ko00620//Pyruvate metabolism;ko00640//Propanoate metabolism;ko00061//Fatty acid biosynthesis
Unigene20685	6.3.4.14	accC	K01961	0.3051	Non-significant	-0.4605	Non-significant	-0.1554	Non-significant	-0.1251	Non-significant	-0.3354	Non-significant	-0.0303	Non-significant	1038	46	6.6851	40	6.1297	41	4.8583	39	6.0023	gi|226425239|gb|ACO53619.1|	226	2e-62	biotin carboxylase 4 [Arachis hypogaea]	sp|B9N843|ACCC2_POPTR	136	3e-35	Biotin carboxylase 2, chloroplastic OS=Populus trichocarpa GN=POPTRDRAFT_673504 PE=2 SV=1	AGc2451	59.3	1e-10	COG0439	Biotin carboxylase	K01961	2e-37	139	vvi:100251795	acetyl-CoA carboxylase, biotin carboxylase subunit [EC:6.4.1.2 6.3.4.14]	-	-	-	ko01100//Metabolic pathways;ko01110//Biosynthesis of secondary metabolites;ko00620//Pyruvate metabolism;ko00640//Propanoate metabolism;ko00061//Fatty acid biosynthesis
Unigene20685	6.4.1.2	accC	K01961	0.3051	Non-significant	-0.4605	Non-significant	-0.1554	Non-significant	-0.1251	Non-significant	-0.3354	Non-significant	-0.0303	Non-significant	1038	46	6.6851	40	6.1297	41	4.8583	39	6.0023	gi|226425239|gb|ACO53619.1|	226	2e-62	biotin carboxylase 4 [Arachis hypogaea]	sp|B9N843|ACCC2_POPTR	136	3e-35	Biotin carboxylase 2, chloroplastic OS=Populus trichocarpa GN=POPTRDRAFT_673504 PE=2 SV=1	AGc2451	59.3	1e-10	COG0439	Biotin carboxylase	K01961	2e-37	139	vvi:100251795	acetyl-CoA carboxylase, biotin carboxylase subunit [EC:6.4.1.2 6.3.4.14]	-	-	-	ko01100//Metabolic pathways;ko01110//Biosynthesis of secondary metabolites;ko00620//Pyruvate metabolism;ko00640//Propanoate metabolism;ko00061//Fatty acid biosynthesis
Unigene20686	6.3.4.14	accC	K01961	-8.1508	Down	8.1508	Up	--	--	--	--	8.1508	Up	--	--	2164	0	0	0	0	5	0.2842	0	0	gi|268527761|gb|ACZ06066.1|	1061	0	biotin carboxylase [Arachis hypogaea]	sp|B9HBA8|ACCC1_POPTR	914	0	Biotin carboxylase 1, chloroplastic OS=Populus trichocarpa GN=POPTRDRAFT_831870 PE=2 SV=1	alr0939	619	9e-177	COG0439	Biotin carboxylase	K01961	0	914	pop:POPTR_831870	acetyl-CoA carboxylase, biotin carboxylase subunit [EC:6.4.1.2 6.3.4.14]	-	-	-	ko01100//Metabolic pathways;ko01110//Biosynthesis of secondary metabolites;ko00620//Pyruvate metabolism;ko00640//Propanoate metabolism;ko00061//Fatty acid biosynthesis
Unigene20686	6.4.1.2	accC	K01961	-8.1508	Down	8.1508	Up	--	--	--	--	8.1508	Up	--	--	2164	0	0	0	0	5	0.2842	0	0	gi|268527761|gb|ACZ06066.1|	1061	0	biotin carboxylase [Arachis hypogaea]	sp|B9HBA8|ACCC1_POPTR	914	0	Biotin carboxylase 1, chloroplastic OS=Populus trichocarpa GN=POPTRDRAFT_831870 PE=2 SV=1	alr0939	619	9e-177	COG0439	Biotin carboxylase	K01961	0	914	pop:POPTR_831870	acetyl-CoA carboxylase, biotin carboxylase subunit [EC:6.4.1.2 6.3.4.14]	-	-	-	ko01100//Metabolic pathways;ko01110//Biosynthesis of secondary metabolites;ko00620//Pyruvate metabolism;ko00640//Propanoate metabolism;ko00061//Fatty acid biosynthesis
Unigene20687	6.3.4.14	accC	K01961	-2.4251	Down	0.9229	Non-significant	-1.5023	Down	1.0998	Up	-0.1769	Non-significant	-2.602	Down	2298	123	8.0742	250	17.3049	286	15.3078	41	2.8502	gi|226425233|gb|ACO53616.1|	1076	0	biotin carboxylase 1 [Arachis hypogaea] >gi|226425235|gb|ACO53617.1| biotin carboxylase 2 [Arachis hypogaea]	sp|B9HBA8|ACCC1_POPTR	919	0	Biotin carboxylase 1, chloroplastic OS=Populus trichocarpa GN=POPTRDRAFT_831870 PE=2 SV=1	sll0053	612	9e-175	COG0439	Biotin carboxylase	K01961	0	920	vvi:100251795	acetyl-CoA carboxylase, biotin carboxylase subunit [EC:6.4.1.2 6.3.4.14]	-	-	-	ko01100//Metabolic pathways;ko01110//Biosynthesis of secondary metabolites;ko00620//Pyruvate metabolism;ko00640//Propanoate metabolism;ko00061//Fatty acid biosynthesis
Unigene20687	6.4.1.2	accC	K01961	-2.4251	Down	0.9229	Non-significant	-1.5023	Down	1.0998	Up	-0.1769	Non-significant	-2.602	Down	2298	123	8.0742	250	17.3049	286	15.3078	41	2.8502	gi|226425233|gb|ACO53616.1|	1076	0	biotin carboxylase 1 [Arachis hypogaea] >gi|226425235|gb|ACO53617.1| biotin carboxylase 2 [Arachis hypogaea]	sp|B9HBA8|ACCC1_POPTR	919	0	Biotin carboxylase 1, chloroplastic OS=Populus trichocarpa GN=POPTRDRAFT_831870 PE=2 SV=1	sll0053	612	9e-175	COG0439	Biotin carboxylase	K01961	0	920	vvi:100251795	acetyl-CoA carboxylase, biotin carboxylase subunit [EC:6.4.1.2 6.3.4.14]	-	-	-	ko01100//Metabolic pathways;ko01110//Biosynthesis of secondary metabolites;ko00620//Pyruvate metabolism;ko00640//Propanoate metabolism;ko00061//Fatty acid biosynthesis
Unigene20834	6.3.4.14	ACAC	K11262	0.5786	Non-significant	0.0739	Non-significant	0.6525	Non-significant	-0.0027	Non-significant	0.0766	Non-significant	0.6552	Non-significant	7355	1179	24.1811	1116	24.1358	1522	25.4523	1750	38.0105	gi|226425249|gb|ACO53624.1|	4504	0	acetyl-CoA carboxylase 1 [Arachis hypogaea]	sp|Q54J08|ACAC_DICDI	1546	0	Acetyl-CoA carboxylase OS=Dictyostelium discoideum GN=accA PE=3 SV=1	YNR016c_3	621	6e-177	COG4799	Acetyl-CoA carboxylase, carboxyltransferase component (subunits alpha and beta)	K11262	0	3939	rcu:RCOM_1033990	acetyl-CoA carboxylase / biotin carboxylase [EC:6.4.1.2 6.3.4.14]	-	-	-	ko01100//Metabolic pathways;ko00620//Pyruvate metabolism;ko00640//Propanoate metabolism;ko00061//Fatty acid biosynthesis
Unigene20834	6.4.1.2	ACAC	K11262	0.5786	Non-significant	0.0739	Non-significant	0.6525	Non-significant	-0.0027	Non-significant	0.0766	Non-significant	0.6552	Non-significant	7355	1179	24.1811	1116	24.1358	1522	25.4523	1750	38.0105	gi|226425249|gb|ACO53624.1|	4504	0	acetyl-CoA carboxylase 1 [Arachis hypogaea]	sp|Q54J08|ACAC_DICDI	1546	0	Acetyl-CoA carboxylase OS=Dictyostelium discoideum GN=accA PE=3 SV=1	YNR016c_3	621	6e-177	COG4799	Acetyl-CoA carboxylase, carboxyltransferase component (subunits alpha and beta)	K11262	0	3939	rcu:RCOM_1033990	acetyl-CoA carboxylase / biotin carboxylase [EC:6.4.1.2 6.3.4.14]	-	-	-	ko01100//Metabolic pathways;ko00620//Pyruvate metabolism;ko00640//Propanoate metabolism;ko00061//Fatty acid biosynthesis
Unigene23637	2.3.1.179	fabF	K09458	1.1966	Up	-0.9619	Non-significant	0.2347	Non-significant	-0.634	Non-significant	-0.3279	Non-significant	0.8687	Non-significant	2459	54	3.3127	33	2.1347	34	1.7007	60	3.898	gi|210110425|gb|ACJ07142.1|	1067	0	beta-ketoacyl-ACP synthase II-1 [Arachis hypogaea]	sp|Q9C9P4|KASC2_ARATH	826	0	3-oxoacyl-[acyl-carrier-protein] synthase II, chloroplastic OS=Arabidopsis thaliana GN=KAS2 PE=1 SV=1	CT770	439	1e-122	COG0304	3-oxoacyl-(acyl-carrier-protein) synthase	K09458	0	858	vvi:100262737	3-oxoacyl-[acyl-carrier-protein] synthase II [EC:2.3.1.179]	-	-	-	ko01100//Metabolic pathways;ko00061//Fatty acid biosynthesis
Unigene23638	2.3.1.179	fabF	K09458	-0.4422	Non-significant	-0.597	Non-significant	-1.0392	Down	-0.4891	Non-significant	-0.1079	Non-significant	-0.5501	Non-significant	2193	37	2.5451	25	1.8133	30	1.6826	17	1.2384	gi|210110425|gb|ACJ07142.1|	1084	0	beta-ketoacyl-ACP synthase II-1 [Arachis hypogaea]	sp|Q9C9P4|KASC2_ARATH	830	0	3-oxoacyl-[acyl-carrier-protein] synthase II, chloroplastic OS=Arabidopsis thaliana GN=KAS2 PE=1 SV=1	CT770	444	2e-124	COG0304	3-oxoacyl-(acyl-carrier-protein) synthase	K09458	0	864	vvi:100253210	3-oxoacyl-[acyl-carrier-protein] synthase II [EC:2.3.1.179]	-	-	-	ko01100//Metabolic pathways;ko00061//Fatty acid biosynthesis
Unigene23639	2.3.1.179	fabF	K09458	0.6142	Non-significant	0.4254	Non-significant	1.0397	Up	0.9891	Non-significant	-0.5636	Non-significant	0.0506	Non-significant	2442	68	4.2006	128	8.3377	112	5.6412	132	8.6353	gi|210110425|gb|ACJ07142.1|	826	0	beta-ketoacyl-ACP synthase II-1 [Arachis hypogaea]	sp|Q9C9P4|KASC2_ARATH	772	0	3-oxoacyl-[acyl-carrier-protein] synthase II, chloroplastic OS=Arabidopsis thaliana GN=KAS2 PE=1 SV=1	CT770	437	4e-122	COG0304	3-oxoacyl-(acyl-carrier-protein) synthase	K09458	0	795	pop:POPTR_910700	3-oxoacyl-[acyl-carrier-protein] synthase II [EC:2.3.1.179]	-	-	-	ko01100//Metabolic pathways;ko00061//Fatty acid biosynthesis
Unigene23640	2.3.1.179	fabF	K09458	-0.1432	Non-significant	0.4802	Non-significant	0.3371	Non-significant	-0.1488	Non-significant	0.629	Non-significant	0.4858	Non-significant	2358	83	5.3098	71	4.7895	142	7.407	99	6.7072	gi|210110425|gb|ACJ07142.1|	843	0	beta-ketoacyl-ACP synthase II-1 [Arachis hypogaea]	sp|Q9C9P4|KASC2_ARATH	777	0	3-oxoacyl-[acyl-carrier-protein] synthase II, chloroplastic OS=Arabidopsis thaliana GN=KAS2 PE=1 SV=1	CT770	442	9e-124	COG0304	3-oxoacyl-(acyl-carrier-protein) synthase	K09458	0	797	pop:POPTR_910700	3-oxoacyl-[acyl-carrier-protein] synthase II [EC:2.3.1.179]	-	-	-	ko01100//Metabolic pathways;ko00061//Fatty acid biosynthesis
Unigene23715	1.1.1.100	fabG	K00059	-13.2678	Down	2.208	Up	-11.0598	Down	2.1354	Up	0.0726	Non-significant	-13.1952	Down	848	12	2.1347	50	9.3789	68	9.863	0	0	gi|210110749|gb|ACJ07146.1|	409	1e-113	beta-ketoacyl-ACP reductase 1-3 [Arachis hypogaea]	sp|P28643|FABG_CUPLA	256	2e-67	3-oxoacyl-[acyl-carrier-protein] reductase, chloroplastic OS=Cuphea lanceolata GN=CLKR27 PE=2 SV=1	BS_fabG	137	2e-32	COG1028	Dehydrogenases with different specificities (related to short-chain alcohol dehydrogenases)	K00059	1e-75	280	pop:POPTR_726104	3-oxoacyl-[acyl-carrier protein] reductase [EC:1.1.1.100]	GO:0009238;GO:0006631//fatty acid metabolic process	GO:0016628//oxidoreductase activity, acting on the CH-CH group of donors, NAD or NADP as acceptor;GO:0004312//fatty-acid synthase activity;GO:0000166//nucleotide binding	GO:0009536//plastid	ko01100//Metabolic pathways;ko01040//Biosynthesis of unsaturated fatty acids;ko00061//Fatty acid biosynthesis
Unigene23716	1.1.1.100	fabG	K00059	-1.6228	Down	0.568	Non-significant	-1.0548	Down	0.4751	Non-significant	0.093	Non-significant	-1.5299	Down	1499	22	2.2139	29	3.0773	40	3.2821	10	1.0657	gi|210110749|gb|ACJ07146.1|	505	1e-142	beta-ketoacyl-ACP reductase 1-3 [Arachis hypogaea]	sp|P28643|FABG_CUPLA	457	9e-128	3-oxoacyl-[acyl-carrier-protein] reductase, chloroplastic OS=Cuphea lanceolata GN=CLKR27 PE=2 SV=1	BS_fabG	281	3e-75	COG1028	Dehydrogenases with different specificities (related to short-chain alcohol dehydrogenases)	K00059	8e-133	471	pop:POPTR_726104	3-oxoacyl-[acyl-carrier protein] reductase [EC:1.1.1.100]	-	-	-	ko01100//Metabolic pathways;ko01040//Biosynthesis of unsaturated fatty acids;ko00061//Fatty acid biosynthesis
Unigene23717	1.1.1.100	fabG	K00059	-0.6227	Non-significant	1.1206	Up	0.4979	Non-significant	0.0767	Non-significant	1.044	Up	0.4213	Non-significant	879	3	0.5148	3	0.5429	8	1.1194	4	0.727	gi|210110749|gb|ACJ07146.1|	292	5e-78	beta-ketoacyl-ACP reductase 1-3 [Arachis hypogaea]	sp|P28643|FABG_CUPLA	259	2e-68	3-oxoacyl-[acyl-carrier-protein] reductase, chloroplastic OS=Cuphea lanceolata GN=CLKR27 PE=2 SV=1	BS_fabG	141	2e-33	COG1028	Dehydrogenases with different specificities (related to short-chain alcohol dehydrogenases)	K00059	1e-70	263	pop:POPTR_726104	3-oxoacyl-[acyl-carrier protein] reductase [EC:1.1.1.100]	GO:0009238;GO:0006631//fatty acid metabolic process	GO:0016628//oxidoreductase activity, acting on the CH-CH group of donors, NAD or NADP as acceptor;GO:0004312//fatty-acid synthase activity;GO:0000166//nucleotide binding	GO:0009536//plastid	ko01100//Metabolic pathways;ko01040//Biosynthesis of unsaturated fatty acids;ko00061//Fatty acid biosynthesis
Unigene23718	1.1.1.100	fabG	K00059	-2.1056	Down	1.0987	Up	-1.0069	Down	-0.8722	Non-significant	1.9709	Up	-0.1347	Non-significant	1316	83	9.5141	43	5.1975	218	20.3749	39	4.7343	gi|210110749|gb|ACJ07146.1|	502	1e-141	beta-ketoacyl-ACP reductase 1-3 [Arachis hypogaea]	sp|P28643|FABG_CUPLA	454	9e-127	3-oxoacyl-[acyl-carrier-protein] reductase, chloroplastic OS=Cuphea lanceolata GN=CLKR27 PE=2 SV=1	BS_fabG	281	2e-75	COG1028	Dehydrogenases with different specificities (related to short-chain alcohol dehydrogenases)	K00059	8e-132	468	pop:POPTR_726104	3-oxoacyl-[acyl-carrier protein] reductase [EC:1.1.1.100]	-	-	-	ko01100//Metabolic pathways;ko01040//Biosynthesis of unsaturated fatty acids;ko00061//Fatty acid biosynthesis
Unigene23719	1.1.1.100	fabG	K00059	-3.2276	Down	1.6859	Up	-1.5417	Down	1.4217	Up	0.2642	Non-significant	-2.9634	Down	1468	74	7.6041	188	20.3709	292	24.4654	24	2.6118	gi|210110644|gb|ACJ07145.1|	624	1e-177	beta-ketoacyl-ACP reductase 1-2 [Arachis hypogaea] >gi|268527765|gb|ACZ06068.1| beta-ketoacyl-ACP reductase [Arachis hypogaea]	sp|P28643|FABG_CUPLA	453	2e-126	3-oxoacyl-[acyl-carrier-protein] reductase, chloroplastic OS=Cuphea lanceolata GN=CLKR27 PE=2 SV=1	BS_fabG	277	4e-74	COG1028	Dehydrogenases with different specificities (related to short-chain alcohol dehydrogenases)	K00059	2e-138	489	pop:POPTR_726104	3-oxoacyl-[acyl-carrier protein] reductase [EC:1.1.1.100]	-	-	-	ko01100//Metabolic pathways;ko01040//Biosynthesis of unsaturated fatty acids;ko00061//Fatty acid biosynthesis
Unigene27094	2.3.1.180	fabH	K00648	-1.2078	Down	0.805	Non-significant	-0.4027	Non-significant	0.9696	Non-significant	-0.1646	Non-significant	-1.3723	Down	936	21	3.3845	39	6.6278	45	5.9133	15	2.5601	gi|210110543|gb|ACJ07143.1|	368	1e-101	beta-ketoacyl-ACP synthase III-1 [Arachis hypogaea]	sp|P49244|FABH1_CUPWR	340	1e-92	3-oxoacyl-[acyl-carrier-protein] synthase 3 A, chloroplastic OS=Cuphea wrightii GN=KAS3A PE=2 SV=2	alr0239	221	1e-57	COG0332	3-oxoacyl-[acyl-carrier-protein] synthase III	K00648	2e-94	343	rcu:RCOM_0251360	3-oxoacyl-[acyl-carrier-protein] synthase III [EC:2.3.1.180]	GO:0006631//fatty acid metabolic process	GO:0004312//fatty-acid synthase activity	GO:0009536//plastid	ko01100//Metabolic pathways;ko00061//Fatty acid biosynthesis
Unigene27095	2.3.1.180	fabH	K00648	-3.3144	Down	1.5576	Up	-1.7568	Down	0.7964	Non-significant	0.7612	Non-significant	-2.5532	Down	1893	136	10.8376	224	18.8225	491	31.9027	38	3.2069	gi|210110543|gb|ACJ07143.1|	796	0	beta-ketoacyl-ACP synthase III-1 [Arachis hypogaea]	sp|P49243|FABH_ARATH	588	4e-167	3-oxoacyl-[acyl-carrier-protein] synthase III, chloroplastic OS=Arabidopsis thaliana GN=At1g62640 PE=2 SV=2	alr0239	352	1e-96	COG0332	3-oxoacyl-[acyl-carrier-protein] synthase III	K00648	5e-178	622	rcu:RCOM_0251360	3-oxoacyl-[acyl-carrier-protein] synthase III [EC:2.3.1.180]	GO:0006631//fatty acid metabolic process	GO:0004312//fatty-acid synthase activity	-	ko01100//Metabolic pathways;ko00061//Fatty acid biosynthesis
Unigene27390	6.4.1.2	accB	K02160	-2.4107	Down	1.5392	Up	-0.8715	Non-significant	0.2098	Non-significant	1.3294	Up	-1.0812	Down	1589	62	5.8859	68	6.8071	221	17.1066	32	3.2172	gi|18410433|ref|NP_567035.1|	281	2e-74	biotin/lipoyl attachment domain-containing protein [Arabidopsis thaliana] >gi|14190387|gb|AAK55674.1|AF378871_1 AT3g56130/F18O21_90 [Arabidopsis thaliana] >gi|15215875|gb|AAK91481.1| AT3g56130/F18O21_90 [Arabidopsis thaliana] >gi|332645960|gb|AEE79481.1|	sp|Q06881|BCCP_NOSS1	67.8	2e-10	Biotin carboxyl carrier protein of acetyl-CoA carboxylase OS=Nostoc sp. (strain PCC 7120 / UTEX 2576) GN=accB PE=1 SV=2	all5057	67.8	5e-11	COG0511	Biotin carboxyl carrier protein	K02160	1e-11	69.3	vvi:100266760	acetyl-CoA carboxylase biotin carboxyl carrier protein	-	-	GO:0009536//plastid	ko01100//Metabolic pathways;ko01110//Biosynthesis of secondary metabolites;ko00620//Pyruvate metabolism;ko00640//Propanoate metabolism;ko00061//Fatty acid biosynthesis
Unigene27391	6.4.1.2	accB	K02160	-2.8365	Down	1.6969	Up	-1.1396	Down	0.7286	Non-significant	0.9683	Non-significant	-1.8682	Down	1592	42	3.9797	66	6.5945	167	12.9024	18	1.8063	gi|18410433|ref|NP_567035.1|	281	1e-74	biotin/lipoyl attachment domain-containing protein [Arabidopsis thaliana] >gi|14190387|gb|AAK55674.1|AF378871_1 AT3g56130/F18O21_90 [Arabidopsis thaliana] >gi|15215875|gb|AAK91481.1| AT3g56130/F18O21_90 [Arabidopsis thaliana] >gi|332645960|gb|AEE79481.1|	sp|Q06881|BCCP_NOSS1	67.8	2e-10	Biotin carboxyl carrier protein of acetyl-CoA carboxylase OS=Nostoc sp. (strain PCC 7120 / UTEX 2576) GN=accB PE=1 SV=2	all5057	67.8	5e-11	COG0511	Biotin carboxyl carrier protein	K02160	2e-12	71.6	vvi:100266760	acetyl-CoA carboxylase biotin carboxyl carrier protein	-	-	GO:0009536//plastid	ko01100//Metabolic pathways;ko01110//Biosynthesis of secondary metabolites;ko00620//Pyruvate metabolism;ko00640//Propanoate metabolism;ko00061//Fatty acid biosynthesis
Unigene27626	1.1.1.100	fabG	K00059	-1.5403	Down	1.623	Up	0.0827	Non-significant	0.7645	Non-significant	0.8585	Non-significant	-0.6818	Non-significant	1224	18	2.2184	29	3.7687	68	6.8332	18	2.3493	gi|72255607|gb|AAZ66925.1|	384	1e-105	117M18_6 [Brassica rapa]	sp|Q09851|YAEB_SCHPO	119	6e-26	Uncharacterized oxidoreductase C23D3.11 OS=Schizosaccharomyces pombe (strain ATCC 38366 / 972) GN=SPAC23D3.11 PE=2 SV=2	CAC3335	148	2e-35	COG1028	Dehydrogenases with different specificities (related to short-chain alcohol dehydrogenases)	K09841	2e-17	87.8	ath:AT1G52340	xanthoxin dehydrogenase [EC:1.1.1.288]	GO:0008152//metabolic process	GO:0003824//catalytic activity	-	ko01100//Metabolic pathways;ko01110//Biosynthesis of secondary metabolites;ko00040//Pentose and glucuronate interconversions;ko00906//Carotenoid biosynthesis;ko01040//Biosynthesis of unsaturated fatty acids;ko00600//Sphingolipid metabolism;ko00061//Fatty
Unigene27627	1.1.1.100	fabG	K00059	-1.3598	Down	-1.8247	Down	-3.1844	Down	-1.8973	Down	0.0726	Non-significant	-1.2871	Down	1290	491	57.4165	125	15.4134	170	16.209	51	6.3158	gi|72255607|gb|AAZ66925.1|	384	1e-105	117M18_6 [Brassica rapa]	sp|Q09851|YAEB_SCHPO	119	6e-26	Uncharacterized oxidoreductase C23D3.11 OS=Schizosaccharomyces pombe (strain ATCC 38366 / 972) GN=SPAC23D3.11 PE=2 SV=2	CAC3335	148	2e-35	COG1028	Dehydrogenases with different specificities (related to short-chain alcohol dehydrogenases)	K09841	2e-17	87.8	ath:AT1G52340	xanthoxin dehydrogenase [EC:1.1.1.288]	GO:0008152//metabolic process	GO:0003824//catalytic activity	-	ko01100//Metabolic pathways;ko01110//Biosynthesis of secondary metabolites;ko00040//Pentose and glucuronate interconversions;ko00906//Carotenoid biosynthesis;ko01040//Biosynthesis of unsaturated fatty acids;ko00600//Sphingolipid metabolism;ko00061//Fatty
Unigene29255	6.4.1.2	accA	K01962	-2.225	Down	0.6077	Non-significant	-1.6173	Down	0.3608	Non-significant	0.2469	Non-significant	-1.9781	Down	3241	900	41.8898	1096	53.7912	1682	63.8326	277	13.6537	gi|226425243|gb|ACO53621.1|	1460	0	alpha-carboxyltransferase 2 [Arachis hypogaea]	sp|Q9LD43|ACCA_ARATH	890	0	Acetyl-coenzyme A carboxylase carboxyl transferase subunit alpha, chloroplastic OS=Arabidopsis thaliana GN=CAC3 PE=1 SV=1	sll0728	352	2e-96	COG0825	Acetyl-CoA carboxylase alpha subunit	K01962	0	1002	rcu:RCOM_0085190	acetyl-CoA carboxylase carboxyl transferase subunit alpha [EC:6.4.1.2]	GO:0006631//fatty acid metabolic process	GO:0016421//CoA carboxylase activity	GO:0009526//plastid envelope;GO:0043234//protein complex;GO:0009532//plastid stroma	ko01100//Metabolic pathways;ko01110//Biosynthesis of secondary metabolites;ko00620//Pyruvate metabolism;ko00640//Propanoate metabolism;ko00061//Fatty acid biosynthesis
Unigene29806	1.3.1.38	MECR	K07512	-0.1268	Non-significant	0.084	Non-significant	-0.0428	Non-significant	-0.4381	Non-significant	0.5221	Non-significant	0.3953	Non-significant	1405	60	6.442	42	4.755	78	6.8283	55	6.2537	gi|239909313|gb|ACS32302.1|	540	1e-152	trans-2-enoyl CoA reductase [Jatropha curcas]	sp|Q8LCU7|MECR_ARATH	528	5e-149	Probable trans-2-enoyl-CoA reductase, mitochondrial OS=Arabidopsis thaliana GN=At3g45770 PE=1 SV=1	SPAC26F1.04c	228	3e-59	COG0604	NADPH:quinone reductase and related Zn-dependent oxidoreductases	K07512	3e-155	545	vvi:100257075	mitochondrial trans-2-enoyl-CoA reductase [EC:1.3.1.38]	-	-	-	ko01100//Metabolic pathways;ko00062//Fatty acid elongation
Unigene30048	2.3.1.179	fabF	K09458	-3.8049	Down	1.7613	Up	-2.0436	Down	0.5943	Non-significant	1.167	Up	-2.638	Down	2069	799	58.2547	1144	87.9518	3322	197.485	183	14.1299	gi|210110274|gb|ACJ07140.1|	942	0	beta-ketoacyl-ACP synthase I-1 [Arachis hypogaea]	sp|P52410|KASC1_ARATH	790	0	3-oxoacyl-[acyl-carrier-protein] synthase I, chloroplastic OS=Arabidopsis thaliana GN=KAS1 PE=1 SV=2	CT770	470	5e-132	COG0304	3-oxoacyl-(acyl-carrier-protein) synthase	K09458	0	820	pop:POPTR_714495	3-oxoacyl-[acyl-carrier-protein] synthase II [EC:2.3.1.179]	GO:0006631//fatty acid metabolic process	GO:0004312//fatty-acid synthase activity	GO:0043231//intracellular membrane-bounded organelle	ko01100//Metabolic pathways;ko00061//Fatty acid biosynthesis
Unigene30117	6.4.1.2	accB	K02160	-1.9375	Down	2.6697	Up	0.7322	Non-significant	1.1045	Up	1.5652	Up	-0.3723	Non-significant	1206	51	6.3792	104	13.7172	398	40.5912	80	10.5972	gi|12006165|gb|AAG44765.1|AF271071_1	385	1e-106	biotin carboxyl carrier protein subunit precursor [Glycine max]	sp|Q42533|BCCP1_ARATH	225	6e-58	Biotin carboxyl carrier protein of acetyl-CoA carboxylase 1, chloroplastic OS=Arabidopsis thaliana GN=BCCP1 PE=1 SV=2	DR0118	124	3e-28	COG0511	Biotin carboxyl carrier protein	K02160	2e-77	287	pop:POPTR_556403	acetyl-CoA carboxylase biotin carboxyl carrier protein	-	GO:0016874//ligase activity	-	ko01100//Metabolic pathways;ko01110//Biosynthesis of secondary metabolites;ko00620//Pyruvate metabolism;ko00640//Propanoate metabolism;ko00061//Fatty acid biosynthesis
Unigene30519	1.1.1.100	fabG	K00059	0.8894	Non-significant	-0.9029	Non-significant	-0.0135	Non-significant	-0.7347	Non-significant	-0.1682	Non-significant	0.7212	Non-significant	1016	93	13.8081	53	8.2978	61	7.3847	87	13.6796	gi|77403673|dbj|BAE46415.1|	349	4e-95	short chain dehydrogenase [Solanum tuberosum]	sp|Q08632|SDR1_PICAB	268	6e-71	Short-chain type dehydrogenase/reductase OS=Picea abies PE=2 SV=1	mll1981	208	1e-53	COG1028	Dehydrogenases with different specificities (related to short-chain alcohol dehydrogenases)	K00059	2e-97	353	vvi:100241750	3-oxoacyl-[acyl-carrier protein] reductase [EC:1.1.1.100]	-	-	-	ko01100//Metabolic pathways;ko01040//Biosynthesis of unsaturated fatty acids;ko00061//Fatty acid biosynthesis
Unigene31006	1.1.1.100	fabG	K00059	0.9078	Non-significant	2.8752	Up	3.783	Up	3.5357	Up	-0.6605	Non-significant	0.2473	Non-significant	652	1	0.2314	11	2.6836	9	1.6978	13	3.1853	gi|15229203|ref|NP_187048.1|	228	6e-59	3-oxoacyl-[acyl-carrier protein] reductase [Arabidopsis thaliana] >gi|332640501|gb|AEE74022.1| 3-oxoacyl-[acyl-carrier protein] reductase [Arabidopsis thaliana]	sp|Q08632|SDR1_PICAB	194	5e-49	Short-chain type dehydrogenase/reductase OS=Picea abies PE=2 SV=1	mll1981	127	2e-29	COG1028	Dehydrogenases with different specificities (related to short-chain alcohol dehydrogenases)	K00059	3e-63	238	rcu:RCOM_1121800	3-oxoacyl-[acyl-carrier protein] reductase [EC:1.1.1.100]	GO:0010035//response to inorganic substance;GO:0008152//metabolic process	GO:0004312//fatty-acid synthase activity	-	ko01100//Metabolic pathways;ko01040//Biosynthesis of unsaturated fatty acids;ko00061//Fatty acid biosynthesis
Unigene31007	1.1.1.100	fabG	K00059	0.149	Non-significant	0.1886	Non-significant	0.3375	Non-significant	-0.628	Non-significant	0.8166	Non-significant	0.9656	Non-significant	960	88	13.8279	54	8.9475	123	15.759	105	17.473	gi|15229203|ref|NP_187048.1|	353	3e-96	3-oxoacyl-[acyl-carrier protein] reductase [Arabidopsis thaliana] >gi|332640501|gb|AEE74022.1| 3-oxoacyl-[acyl-carrier protein] reductase [Arabidopsis thaliana]	sp|Q08632|SDR1_PICAB	298	3e-80	Short-chain type dehydrogenase/reductase OS=Picea abies PE=2 SV=1	mll1981	202	5e-52	COG1028	Dehydrogenases with different specificities (related to short-chain alcohol dehydrogenases)	K00059	1e-102	370	rcu:RCOM_1121800	3-oxoacyl-[acyl-carrier protein] reductase [EC:1.1.1.100]	GO:0010035//response to inorganic substance;GO:0008152//metabolic process	GO:0004312//fatty-acid synthase activity	-	ko01100//Metabolic pathways;ko01040//Biosynthesis of unsaturated fatty acids;ko00061//Fatty acid biosynthesis
Unigene31356	3.1.2.22	PPT	K01074	-0.6578	Non-significant	0.7171	Non-significant	0.0593	Non-significant	-0.7902	Non-significant	1.5073	Up	0.8495	Non-significant	1055	62	8.8651	34	5.1263	125	14.5732	61	9.2369	gi|195627616|gb|ACG35638.1|	363	2e-99	palmitoyl-protein thioesterase 1 precursor [Zea mays]	sp|Q20390|PPT1_CAEEL	166	2e-40	Palmitoyl-protein thioesterase 1 OS=Caenorhabditis elegans GN=ppt-1 PE=2 SV=2	SPBC530.12c_1	105	1e-22	COG1075	Predicted acetyltransferases and hydrolases with the alpha/beta hydrolase fold	K01074	6e-108	388	vvi:100249424	palmitoyl-protein thioesterase [EC:3.1.2.22]	GO:0043412	GO:0016790//thiolester hydrolase activity	GO:0031410//cytoplasmic vesicle	ko01100//Metabolic pathways;ko00062//Fatty acid elongation
Unigene31894	1.1.1.100	fabG	K00059	-0.1224	Non-significant	-0.2589	Non-significant	-0.3812	Non-significant	-0.4553	Non-significant	0.1965	Non-significant	0.0741	Non-significant	1034	120	17.5067	83	12.7684	123	14.6312	87	13.4415	gi|239736371|gb|ACS12983.1|	379	1e-104	2,4-dienoyl-CoA reductase [Jatropha curcas]	sp|P51831|FABG_BACSU	141	7e-33	3-oxoacyl-[acyl-carrier-protein] reductase FabG OS=Bacillus subtilis GN=fabG PE=3 SV=3	BS_fabG	141	2e-33	COG1028	Dehydrogenases with different specificities (related to short-chain alcohol dehydrogenases)	K00059	3e-31	133	pop:POPTR_726104	3-oxoacyl-[acyl-carrier protein] reductase [EC:1.1.1.100]	GO:0008152//metabolic process	GO:0003824//catalytic activity	-	ko01100//Metabolic pathways;ko01040//Biosynthesis of unsaturated fatty acids;ko00061//Fatty acid biosynthesis
Unigene32151	1.1.1.100	fabG	K00059	4.0263	Up	-2.6726	Down	1.3537	Up	0.0941	Non-significant	-2.7667	Down	1.2596	Up	1688	5053	451.566	5115	482.006	972	70.8255	12194	1154.04	gi|152032028|gb|ABS28873.1|	714	0	steroleosin-B [Arachis hypogaea]	sp|A4IGM4|DHI1L_XENTR	116	4e-25	Hydroxysteroid 11-beta-dehydrogenase 1-like protein OS=Xenopus tropicalis GN=hsd11b1l PE=2 SV=1	all1418	108	2e-23	COG1028	Dehydrogenases with different specificities (related to short-chain alcohol dehydrogenases)	K13237	1e-12	72.8	ppp:PHYPADRAFT_149299	peroxisomal 2,4-dienoyl-CoA reductase [EC:1.3.1.34]	GO:0008152//metabolic process	GO:0003824//catalytic activity	-	ko01100//Metabolic pathways;ko04146//Peroxisome;ko01040//Biosynthesis of unsaturated fatty acids;ko00061//Fatty acid biosynthesis
Unigene32654	6.4.1.2	accB	K02160	-1.1374	Down	-0.0377	Non-significant	-1.1751	Down	-0.2268	Non-significant	0.1891	Non-significant	-0.9483	Non-significant	1247	385	46.5735	312	39.7986	460	45.3719	161	20.6257	gi|226425221|gb|ACO53610.1|	552	1e-156	biotin carboxyl carrier protein 1-2 [Arachis hypogaea]	sp|Q42783|BCCP_SOYBN	317	2e-85	Biotin carboxyl carrier protein of acetyl-CoA carboxylase, chloroplastic OS=Glycine max GN=ACCB-1 PE=1 SV=1	all5057	132	1e-30	COG0511	Biotin carboxyl carrier protein	K02160	6e-84	308	pop:POPTR_665593	acetyl-CoA carboxylase biotin carboxyl carrier protein	-	-	-	ko01100//Metabolic pathways;ko01110//Biosynthesis of secondary metabolites;ko00620//Pyruvate metabolism;ko00640//Propanoate metabolism;ko00061//Fatty acid biosynthesis
Unigene33060	4.2.1.-	fabZ	K02372	-2.6644	Down	1.363	Up	-1.3014	Down	0.0791	Non-significant	1.2839	Up	-1.3804	Down	759	569	113.088	570	119.457	1795	290.883	218	45.8842	gi|268527763|gb|ACZ06067.1|	430	1e-119	beta-hydroxyacyl-ACP dehydratase [Arachis hypogaea]	sp|Q3MH14|FABZ_ANAVT	164	6e-40	(3R)-hydroxymyristoyl-[acyl-carrier-protein] dehydratase OS=Anabaena variabilis (strain ATCC 29413 / PCC 7937) GN=fabZ PE=3 SV=2	sll1605	163	2e-40	COG0764	3-hydroxymyristoyl/3-hydroxydecanoyl-(acyl carrier protein) dehydratases	K02372	8e-89	323	rcu:RCOM_1712710	3R-hydroxymyristoyl ACP dehydrase [EC:4.2.1.-]	-	-	-	ko01100//Metabolic pathways;ko00061//Fatty acid biosynthesis
Unigene33090	2.3.1.39	fabD	K00645	-2.4929	Down	1.4403	Up	-1.0526	Down	0.6686	Non-significant	0.7717	Non-significant	-1.7213	Down	1836	134	11.0097	202	17.5008	446	29.8785	61	5.3077	gi|210110272|gb|ACJ07139.1|	738	0	malonyl-CoA:ACP transacylase 1-3 [Arachis hypogaea]	sp|Q8R3F5|FABD_MOUSE	224	1e-57	Malonyl-CoA-acyl carrier protein transacylase, mitochondrial OS=Mus musculus GN=Mcat PE=2 SV=3	CAC3575	223	1e-57	COG0331	(acyl-carrier-protein) S-malonyltransferase	K00645	7e-172	601	ath:AT2G30200	[acyl-carrier-protein] S-malonyltransferase [EC:2.3.1.39]	GO:0006631//fatty acid metabolic process	GO:0004312//fatty-acid synthase activity	-	ko01100//Metabolic pathways;ko00061//Fatty acid biosynthesis
Unigene33581	1.1.1.100	fabG	K00059	-0.0469	Non-significant	-0.0423	Non-significant	-0.0892	Non-significant	0.1399	Non-significant	-0.1822	Non-significant	-0.2292	Non-significant	1138	89	11.7976	93	12.9993	106	11.4567	79	11.09	gi|297832978|ref|XP_002884371.1|	441	1e-122	short-chain dehydrogenase/reductase family protein [Arabidopsis lyrata subsp. lyrata] >gi|297330211|gb|EFH60630.1| short-chain dehydrogenase/reductase family protein [Arabidopsis lyrata subsp. lyrata]	sp|Q9Y394|DHRS7_HUMAN	187	1e-46	Dehydrogenase/reductase SDR family member 7 OS=Homo sapiens GN=DHRS7 PE=1 SV=1	BS_yqjQ	127	4e-29	COG0300	Short-chain dehydrogenases of various substrate specificities	K00120	5e-29	126	olu:OSTLU_88195	[EC:1.1.-.-]	-	-	-	ko01100//Metabolic pathways;ko01110//Biosynthesis of secondary metabolites;ko00903//Limonene and pinene degradation;ko01040//Biosynthesis of unsaturated fatty acids;ko00061//Fatty acid biosynthesis;ko00960//Tropane, piperidine and pyridine alkaloid biosyn
Unigene34067	1.1.1.100	fabG	K00059	1.1218	Up	-0.304	Non-significant	0.8178	Non-significant	-0.377	Non-significant	0.073	Non-significant	1.1948	Up	1320	152	17.3706	111	13.3761	151	14.0702	253	30.6193	gi|18391139|ref|NP_563866.1|	357	2e-97	Rossmann-fold NAD(P)-binding domain-containing protein [Arabidopsis thaliana] >gi|4914333|gb|AAD32881.1|AC005489_19 F14N23.19 [Arabidopsis thaliana] >gi|107738340|gb|ABF83679.1| At1g10310 [Arabidopsis thaliana] >gi|332190443|gb|AEE28564.1| Rossmann-fold N	sp|Q8CPI3|FABG_STAES	109	5e-23	3-oxoacyl-[acyl-carrier-protein] reductase FabG OS=Staphylococcus epidermidis (strain ATCC 12228) GN=fabG PE=3 SV=1	all1884	223	8e-58	COG1028	Dehydrogenases with different specificities (related to short-chain alcohol dehydrogenases)	K00059	8e-20	95.9	vcn:VOLCADRAFT_79385	3-oxoacyl-[acyl-carrier protein] reductase [EC:1.1.1.100]	-	-	-	ko01100//Metabolic pathways;ko00040//Pentose and glucuronate interconversions;ko01040//Biosynthesis of unsaturated fatty acids;ko00061//Fatty acid biosynthesis
Unigene34471	1.1.1.100	fabG	K00059	0.2592	Non-significant	0.212	Non-significant	0.4712	Non-significant	-0.5782	Non-significant	0.7902	Non-significant	1.0494	Up	1016	233	34.5945	148	23.1711	331	40.071	305	47.9573	gi|77403673|dbj|BAE46415.1|	320	2e-86	short chain dehydrogenase [Solanum tuberosum]	sp|Q08632|SDR1_PICAB	275	3e-73	Short-chain type dehydrogenase/reductase OS=Picea abies PE=2 SV=1	mll1981	186	6e-47	COG1028	Dehydrogenases with different specificities (related to short-chain alcohol dehydrogenases)	K00059	2e-90	330	rcu:RCOM_1121800	3-oxoacyl-[acyl-carrier protein] reductase [EC:1.1.1.100]	-	-	-	ko01100//Metabolic pathways;ko01040//Biosynthesis of unsaturated fatty acids;ko00061//Fatty acid biosynthesis
Unigene34859	1.3.1.9	fabI	K00208	-5.0285	Down	2.1753	Up	-2.8532	Down	0.6669	Non-significant	1.5084	Up	-3.5201	Down	1776	352	29.8982	530	47.4692	1950	135.048	46	4.1377	gi|268527771|gb|ACZ06071.1|	753	0	enoyl-ACP reductase [Arachis hypogaea]	sp|P80030|FABI_BRANA	541	5e-153	Enoyl-[acyl-carrier-protein] reductase [NADH], chloroplastic OS=Brassica napus PE=1 SV=2	CPn0406	394	4e-109	COG0623	Enoyl-[acyl-carrier-protein] reductase (NADH)	K00208	0	642	pop:POPTR_555276	enoyl-[acyl-carrier protein] reductase I [EC:1.3.1.9]	-	-	-	ko01100//Metabolic pathways;ko00061//Fatty acid biosynthesis
Unigene35913	1.1.1.100	fabG	K00059	6.9111	Up	-3.8498	Down	3.0612	Up	-0.0226	Non-significant	-3.8273	Down	3.0838	Up	1578	482	46.0771	450	45.3612	41	3.1957	3799	384.601	gi|9622153|gb|AAF89645.1|AF169018_1	422	1e-117	seed maturation protein PM34 [Glycine max]	sp|Q5KTS5|GRDH_DAUCA	410	2e-113	Glucose and ribitol dehydrogenase OS=Daucus carota GN=CAISE5 PE=2 SV=1	BS_ydaD	294	3e-79	COG1028	Dehydrogenases with different specificities (related to short-chain alcohol dehydrogenases)	K11147	6e-28	123	cre:CHLREDRAFT_137062	dehydrogenase/reductase SDR family member 4 [EC:1.1.-.-]	-	-	-	ko01100//Metabolic pathways;ko01110//Biosynthesis of secondary metabolites;ko04146//Peroxisome;ko00906//Carotenoid biosynthesis;ko01040//Biosynthesis of unsaturated fatty acids;ko00061//Fatty acid biosynthesis
Unigene35939	6.4.1.2	accB	K02160	-2.0417	Down	1.3626	Up	-0.6791	Non-significant	0.2174	Non-significant	1.1452	Up	-0.8965	Non-significant	1104	234	31.9736	258	37.1732	738	82.2211	138	19.9691	gi|124359176|gb|ABD28385.2|	355	5e-97	Biotin/lipoyl attachment [Medicago truncatula]	sp|Q06881|BCCP_NOSS1	74.7	1e-12	Biotin carboxyl carrier protein of acetyl-CoA carboxylase OS=Nostoc sp. (strain PCC 7120 / UTEX 2576) GN=accB PE=1 SV=2	all5057	74.7	3e-13	COG0511	Biotin carboxyl carrier protein	K02160	8e-13	72.4	ath:AT5G16390	acetyl-CoA carboxylase biotin carboxyl carrier protein	-	-	-	ko01100//Metabolic pathways;ko01110//Biosynthesis of secondary metabolites;ko00620//Pyruvate metabolism;ko00640//Propanoate metabolism;ko00061//Fatty acid biosynthesis
Unigene36500	3.1.2.22	PPT	K01074	-0.4678	Non-significant	0.1557	Non-significant	-0.3121	Non-significant	-0.8253	Non-significant	0.981	Non-significant	0.5132	Non-significant	768	71	13.9457	38	7.8705	97	15.5348	54	11.2326	gi|195627616|gb|ACG35638.1|	320	1e-86	palmitoyl-protein thioesterase 1 precursor [Zea mays]	sp|Q20390|PPT1_CAEEL	138	4e-32	Palmitoyl-protein thioesterase 1 OS=Caenorhabditis elegans GN=ppt-1 PE=2 SV=2	SPBC530.12c_1	94	2e-19	COG1075	Predicted acetyltransferases and hydrolases with the alpha/beta hydrolase fold	K01074	3e-92	335	vvi:100241128	palmitoyl-protein thioesterase [EC:3.1.2.22]	-	-	-	ko01100//Metabolic pathways;ko00062//Fatty acid elongation
Unigene37104	1.1.1.100	fabG	K00059	0.0704	Non-significant	-0.0445	Non-significant	0.0259	Non-significant	-0.4646	Non-significant	0.42	Non-significant	0.4905	Non-significant	1073	518	72.824	356	52.7752	616	70.6117	498	74.1443	gi|77403673|dbj|BAE46415.1|	346	3e-94	short chain dehydrogenase [Solanum tuberosum]	sp|Q08632|SDR1_PICAB	298	6e-80	Short-chain type dehydrogenase/reductase OS=Picea abies PE=2 SV=1	mll1981	199	9e-51	COG1028	Dehydrogenases with different specificities (related to short-chain alcohol dehydrogenases)	K00059	2e-105	379	rcu:RCOM_1121800	3-oxoacyl-[acyl-carrier protein] reductase [EC:1.1.1.100]	-	-	-	ko01100//Metabolic pathways;ko01040//Biosynthesis of unsaturated fatty acids;ko00061//Fatty acid biosynthesis
Unigene37105	4.2.1.-	fabZ	K02372	-4.1359	Down	1.2769	Up	-2.859	Down	0.6914	Non-significant	0.5854	Non-significant	-3.5504	Down	1027	461	67.7135	706	109.349	1370	164.076	60	9.3332	gi|210110834|gb|ACJ07147.1|	426	1e-118	beta-hydroxyacyl-ACP dehydrase 1 [Arachis hypogaea]	sp|P73848|FABZ_SYNY3	161	8e-39	(3R)-hydroxymyristoyl-[acyl-carrier-protein] dehydratase OS=Synechocystis sp. (strain ATCC 27184 / PCC 6803 / N-1) GN=fabZ PE=3 SV=2	sll1605	161	2e-39	COG0764	3-hydroxymyristoyl/3-hydroxydecanoyl-(acyl carrier protein) dehydratases	K02372	2e-84	310	vvi:100264168	3R-hydroxymyristoyl ACP dehydrase [EC:4.2.1.-]	-	-	-	ko01100//Metabolic pathways;ko00061//Fatty acid biosynthesis
Unigene37106	4.2.1.-	fabZ	K02372	-3.8966	Down	0.9467	Non-significant	-2.9499	Down	0.5368	Non-significant	0.4099	Non-significant	-3.4867	Down	1067	761	107.588	1047	156.085	1799	207.378	93	13.9241	gi|210110834|gb|ACJ07147.1|	439	1e-122	beta-hydroxyacyl-ACP dehydrase 1 [Arachis hypogaea]	sp|P73848|FABZ_SYNY3	159	3e-38	(3R)-hydroxymyristoyl-[acyl-carrier-protein] dehydratase OS=Synechocystis sp. (strain ATCC 27184 / PCC 6803 / N-1) GN=fabZ PE=3 SV=2	sll1605	159	6e-39	COG0764	3-hydroxymyristoyl/3-hydroxydecanoyl-(acyl carrier protein) dehydratases	K02372	7e-85	311	vvi:100264168	3R-hydroxymyristoyl ACP dehydrase [EC:4.2.1.-]	-	-	-	ko01100//Metabolic pathways;ko00061//Fatty acid biosynthesis
Unigene37147	1.14.19.2	DESA1	K03921	-1.1857	Down	0.2043	Non-significant	-0.9814	Non-significant	0.1677	Non-significant	0.0366	Non-significant	-1.1491	Down	1240	46	5.596	49	6.2857	65	6.4474	22	2.8343	gi|209401282|gb|ACI45450.1|	379	1e-104	stearoyl-ACP desaturase [Arachis hypogaea]	sp|P22243|STAD_CARTI	352	2e-96	Acyl-[acyl-carrier-protein] desaturase, chloroplastic OS=Carthamus tinctorius PE=1 SV=1	--	--	--	--	--	K03921	3e-94	343	pop:POPTR_582749	acyl-[acyl-carrier-protein] desaturase [EC:1.14.19.2]	-	-	-	ko01040//Biosynthesis of unsaturated fatty acids;ko00061//Fatty acid biosynthesis
Unigene37296	1.1.1.100	fabG	K00059	4.3849	Up	-2.3048	Down	2.0802	Up	0.1849	Non-significant	-2.4897	Down	1.8953	Up	1279	141	16.63	152	18.9039	35	3.3658	563	70.3212	gi|15824408|gb|AAL09328.1|AF302806_1	376	1e-103	steroleosin [Sesamum indicum] >gi|16033752|gb|AAL13315.1|AF421889_1 steroleosin [Sesamum indicum]	sp|Q8T197|DHRS7_DICDI	126	4e-28	Dehydrogenase/reductase SDR family protein 7-like OS=Dictyostelium discoideum GN=DDB_G0274201 PE=3 SV=1	all1418	125	2e-28	COG1028	Dehydrogenases with different specificities (related to short-chain alcohol dehydrogenases)	K09841	3e-20	97.1	rcu:RCOM_1453330	xanthoxin dehydrogenase [EC:1.1.1.288]	-	-	-	ko01100//Metabolic pathways;ko01110//Biosynthesis of secondary metabolites;ko04146//Peroxisome;ko00906//Carotenoid biosynthesis;ko01040//Biosynthesis of unsaturated fatty acids;ko00061//Fatty acid biosynthesis
Unigene38377	1.14.19.2	DESA1	K03921	-0.046	Non-significant	0.7808	Non-significant	0.7348	Non-significant	-3.7309	Down	4.5117	Up	4.4657	Up	1001	28	4.2196	2	0.3178	59	7.2496	44	7.0221	gi|255570408|ref|XP_002526163.1|	486	1e-136	stearoyl-ACP desaturase [Ricinus communis] >gi|195963829|gb|ACG59947.1| stearoyl-acyl-carrier protein desaturase [Ricinus communis] >gi|195963831|gb|ACG59948.1| stearoyl-acyl-carrier protein desaturase [Ricinus communis] >gi|223534540|gb|EEF36239.1| stear	sp|Q84VY3|STAD6_ARATH	442	2e-123	Acyl-[acyl-carrier-protein] desaturase 6, chloroplastic OS=Arabidopsis thaliana GN=S-ACP-DES6 PE=2 SV=2	--	--	--	--	--	K03921	1e-137	486	rcu:RCOM_0138550	acyl-[acyl-carrier-protein] desaturase [EC:1.14.19.2]	-	-	-	ko01040//Biosynthesis of unsaturated fatty acids;ko00061//Fatty acid biosynthesis
Unigene38691	3.1.2.-	FATA	K10782	-0.8707	Non-significant	-0.3029	Non-significant	-1.1736	Down	0.3984	Non-significant	-0.7013	Non-significant	-1.5721	Down	788	172	32.9266	215	43.4002	171	26.6911	72	14.5967	gi|296933855|gb|ABX82799.3|	257	1e-67	acyl-ACP thioesterase [Jatropha curcas]	sp|Q42712|FATA_CORSA	227	6e-59	Oleoyl-acyl carrier protein thioesterase, chloroplastic (Fragment) OS=Coriandrum sativum GN=FATA PE=2 SV=1	--	--	--	--	--	K10782	1e-70	263	vvi:100248960	fatty acyl-ACP thioesterase A [EC:3.1.2.14 3.1.2.-]	GO:0006631//fatty acid metabolic process	GO:0016297//acyl-[acyl-carrier-protein] hydrolase activity	GO:0009536//plastid	ko00061//Fatty acid biosynthesis
Unigene38691	3.1.2.14	FATA	K10782	-0.8707	Non-significant	-0.3029	Non-significant	-1.1736	Down	0.3984	Non-significant	-0.7013	Non-significant	-1.5721	Down	788	172	32.9266	215	43.4002	171	26.6911	72	14.5967	gi|296933855|gb|ABX82799.3|	257	1e-67	acyl-ACP thioesterase [Jatropha curcas]	sp|Q42712|FATA_CORSA	227	6e-59	Oleoyl-acyl carrier protein thioesterase, chloroplastic (Fragment) OS=Coriandrum sativum GN=FATA PE=2 SV=1	--	--	--	--	--	K10782	1e-70	263	vvi:100248960	fatty acyl-ACP thioesterase A [EC:3.1.2.14 3.1.2.-]	GO:0006631//fatty acid metabolic process	GO:0016297//acyl-[acyl-carrier-protein] hydrolase activity	GO:0009536//plastid	ko00061//Fatty acid biosynthesis
Unigene38810	2.3.1.180	fabH	K00648	-0.5073	Non-significant	0.9686	Non-significant	0.4612	Non-significant	0.562	Non-significant	0.4066	Non-significant	-0.1007	Non-significant	528	10	2.857	14	4.2177	24	5.5908	13	3.9333	gi|116248671|gb|ABJ90470.1|	141	5e-33	beta-ketoacyl-ACP synthase III [Jatropha curcas]	sp|P49245|FABH2_CUPWR	136	7e-32	3-oxoacyl-[acyl-carrier-protein] synthase 3 B, chloroplastic OS=Cuphea wrightii GN=KAS3B PE=2 SV=1	alr0239	117	1e-26	COG0332	3-oxoacyl-[acyl-carrier-protein] synthase III	K00648	1e-32	136	rcu:RCOM_0251360	3-oxoacyl-[acyl-carrier-protein] synthase III [EC:2.3.1.180]	-	-	-	ko01100//Metabolic pathways;ko00061//Fatty acid biosynthesis
Unigene39971	1.1.1.100	fabG	K00059	-1.9686	Down	1.7783	Up	-0.1903	Non-significant	-0.7815	Non-significant	2.5597	Up	0.5912	Non-significant	710	29	6.1615	16	3.5846	122	21.1348	24	5.4001	gi|219816075|gb|ACL37155.1|	263	2e-69	short-chain alcohol dehydrogenase [Panax ginseng]	sp|Q9LBG2|LVR_LEIAQ	62	4e-09	Levodione reductase OS=Leifsonia aquatica GN=lvr PE=1 SV=1	Ta0191	60.1	3e-09	COG1028	Dehydrogenases with different specificities (related to short-chain alcohol dehydrogenases)	K00059	5e-09	58.9	pop:POPTR_730005	3-oxoacyl-[acyl-carrier protein] reductase [EC:1.1.1.100]	GO:0008152//metabolic process	GO:0016491//oxidoreductase activity	GO:0042579//microbody	ko01100//Metabolic pathways;ko01110//Biosynthesis of secondary metabolites;ko00906//Carotenoid biosynthesis;ko00860//Porphyrin and chlorophyll metabolism;ko01040//Biosynthesis of unsaturated fatty acids;ko00061//Fatty acid biosynthesis
Unigene40406	1.14.19.2	DESA1	K03921	-4.2002	Down	2.698	Up	-1.5022	Down	1.0151	Up	1.6829	Up	-2.5174	Down	346	24	10.4636	46	21.1476	191	67.8974	8	3.6937	gi|4704824|gb|AAD28287.1|AF139377_1	70.1	8e-12	stearoyl acyl carrier protein desaturase Lldd3A20 [Lupinus luteus]	sp|Q8LJJ9|STAD1_ORYSJ	66.2	6e-11	Acyl-[acyl-carrier-protein] desaturase 1, chloroplastic OS=Oryza sativa subsp. japonica GN=Os01g0880800 PE=2 SV=1	--	--	--	--	--	K03921	1e-12	68.9	vvi:100255873	acyl-[acyl-carrier-protein] desaturase [EC:1.14.19.2]	-	-	-	ko01040//Biosynthesis of unsaturated fatty acids;ko00061//Fatty acid biosynthesis
Unigene40713	3.1.2.22	PPT	K01074	-0.2902	Non-significant	0.8755	Non-significant	0.5852	Non-significant	-0.3385	Non-significant	1.214	Up	0.9237	Non-significant	451	12	4.0137	9	3.1743	27	7.3635	17	6.0217	gi|297817334|ref|XP_002876550.1|	202	1e-51	palmitoyl protein thioesterase family protein [Arabidopsis lyrata subsp. lyrata] >gi|297322388|gb|EFH52809.1| palmitoyl protein thioesterase family protein [Arabidopsis lyrata subsp. lyrata]	sp|Q20390|PPT1_CAEEL	67.8	2e-11	Palmitoyl-protein thioesterase 1 OS=Caenorhabditis elegans GN=ppt-1 PE=2 SV=2	SPBC530.12c_1	61.2	7e-10	COG1075	Predicted acetyltransferases and hydrolases with the alpha/beta hydrolase fold	K01074	2e-55	211	pop:POPTR_1073630	palmitoyl-protein thioesterase [EC:3.1.2.22]	GO:0043412	GO:0016790//thiolester hydrolase activity	GO:0031410//cytoplasmic vesicle;GO:0043231//intracellular membrane-bounded organelle	ko01100//Metabolic pathways;ko00062//Fatty acid elongation
Unigene43441	6.4.1.2	accB	K02160	0.3013	Non-significant	-0.4241	Non-significant	-0.1229	Non-significant	-0.374	Non-significant	-0.0501	Non-significant	0.2512	Non-significant	774	384	74.8402	281	57.749	351	55.7779	333	68.7308	gi|87241149|gb|ABD33007.1|	243	2e-63	IQ calmodulin-binding region; Apoptosis regulator Bcl-2 protein, BAG [Medicago truncatula]	sp|Q8UZB3|ORF4_GFKVM	55.8	3e-07	Uncharacterized protein ORF4 OS=Grapevine fleck virus (isolate Italy/MT48) GN=ORF4 PE=4 SV=1	--	--	--	--	--	K02160	2e-09	60.1	rcu:RCOM_1077760	acetyl-CoA carboxylase biotin carboxyl carrier protein	GO:0006915//apoptosis	GO:0005488//binding	-	ko01100//Metabolic pathways;ko01110//Biosynthesis of secondary metabolites;ko00620//Pyruvate metabolism;ko03022//Basal transcription factors;ko00640//Propanoate metabolism;ko00061//Fatty acid biosynthesis
Unigene43862	2.3.1.180	fabH	K00648	-1.6646	Down	1.5129	Up	-0.1517	Non-significant	0.8839	Non-significant	0.629	Non-significant	-1.0356	Down	650	20	4.6415	35	8.5651	70	13.2459	17	4.1781	gi|7862174|gb|AAF70509.1|	243	1e-63	beta-ketoacyl-acyl carrier protein synthase III [Glycine max]	sp|P49244|FABH1_CUPWR	230	5e-60	3-oxoacyl-[acyl-carrier-protein] synthase 3 A, chloroplastic OS=Cuphea wrightii GN=KAS3A PE=2 SV=2	alr0239	124	2e-28	COG0332	3-oxoacyl-[acyl-carrier-protein] synthase III	K00648	2e-62	236	vvi:100245497	3-oxoacyl-[acyl-carrier-protein] synthase III [EC:2.3.1.180]	-	-	-	ko01100//Metabolic pathways;ko00061//Fatty acid biosynthesis
Unigene43993	3.1.2.14	FATB	K10781	-0.2457	Non-significant	0.0181	Non-significant	-0.2276	Non-significant	-0.8777	Non-significant	0.8958	Non-significant	0.6501	Non-significant	560	62	16.7012	32	9.0895	77	16.9121	50	14.2636	gi|90192131|gb|ABD91726.1|	223	9e-58	acyl-ACP thioesterase [Glycine max]	sp|Q39513|FATB_CUPHO	201	3e-51	Myristoyl-acyl carrier protein thioesterase, chloroplastic OS=Cuphea hookeriana GN=FATB1 PE=2 SV=1	--	--	--	--	--	K10781	4e-57	218	pop:POPTR_831973	fatty acyl-ACP thioesterase B [EC:3.1.2.14 3.1.2.-]	GO:0006631//fatty acid metabolic process	GO:0016297//acyl-[acyl-carrier-protein] hydrolase activity;GO:0022892	GO:0043231//intracellular membrane-bounded organelle	ko01100//Metabolic pathways;ko00061//Fatty acid biosynthesis
Unigene44160	6.4.1.2	accB	K02160	-1.5124	Down	0.093	Non-significant	-1.4194	Down	0.3216	Non-significant	-0.2286	Non-significant	-1.741	Down	1442	1269	132.752	1504	165.906	1660	141.592	448	49.6319	gi|226425227|gb|ACO53613.1|	550	1e-155	biotin carboxyl carrier protein 2-3 [Arachis hypogaea]	sp|Q9LLC1|BCCP2_ARATH	226	3e-58	Biotin carboxyl carrier protein of acetyl-CoA carboxylase 2, chloroplastic OS=Arabidopsis thaliana GN=BCCP2 PE=1 SV=1	VC0296	125	1e-28	COG0511	Biotin carboxyl carrier protein	K02160	4e-78	289	pop:POPTR_736443	acetyl-CoA carboxylase biotin carboxyl carrier protein	-	-	-	ko01100//Metabolic pathways;ko01110//Biosynthesis of secondary metabolites;ko00620//Pyruvate metabolism;ko00640//Propanoate metabolism;ko00061//Fatty acid biosynthesis
Unigene44549	1.14.19.2	DESA1	K03921	-0.708	Non-significant	0.3011	Non-significant	-0.4069	Non-significant	0.4275	Non-significant	-0.1264	Non-significant	-0.8344	Non-significant	1777	2665	226.232	3399	304.259	4027	278.734	1898	170.631	gi|209401282|gb|ACI45450.1|	816	0	stearoyl-ACP desaturase [Arachis hypogaea]	sp|Q42807|STAD_SOYBN	728	0	Acyl-[acyl-carrier-protein] desaturase, chloroplastic OS=Glycine max GN=ACPD PE=2 SV=1	--	--	--	--	--	K03921	0	702	rcu:RCOM_1238330	acyl-[acyl-carrier-protein] desaturase [EC:1.14.19.2]	-	-	-	ko01040//Biosynthesis of unsaturated fatty acids;ko00061//Fatty acid biosynthesis
Unigene44777	1.14.19.2	DESA1	K03921	-3.6419	Down	0.055	Non-significant	-3.587	Down	0.6418	Non-significant	-0.5869	Non-significant	-4.2288	Down	1702	3156	279.719	4670	436.452	4021	290.583	248	23.2777	gi|4704824|gb|AAD28287.1|AF139377_1	627	1e-178	stearoyl acyl carrier protein desaturase Lldd3A20 [Lupinus luteus]	sp|Q84VY3|STAD6_ARATH	572	4e-162	Acyl-[acyl-carrier-protein] desaturase 6, chloroplastic OS=Arabidopsis thaliana GN=S-ACP-DES6 PE=2 SV=2	--	--	--	--	--	K03921	1e-169	593	rcu:RCOM_0138550	acyl-[acyl-carrier-protein] desaturase [EC:1.14.19.2]	-	-	-	ko01040//Biosynthesis of unsaturated fatty acids;ko00061//Fatty acid biosynthesis
Unigene44908	3.1.2.-	FATA	K10782	-0.2982	Non-significant	-0.6774	Non-significant	-0.9756	Non-significant	0.0006	Non-significant	-0.6779	Non-significant	-0.9762	Non-significant	893	429	72.4687	407	72.4974	329	45.3148	206	36.8523	gi|435011|emb|CAA52069.1|	263	2e-69	acyl-ACP thioesterase [Brassica napus]	sp|Q42712|FATA_CORSA	239	2e-62	Oleoyl-acyl carrier protein thioesterase, chloroplastic (Fragment) OS=Coriandrum sativum GN=FATA PE=2 SV=1	CAC3591	67.4	3e-11	COG3884	Acyl-ACP thioesterase	K10782	5e-70	261	vvi:100248960	fatty acyl-ACP thioesterase A [EC:3.1.2.14 3.1.2.-]	-	-	-	ko00061//Fatty acid biosynthesis
Unigene44908	3.1.2.14	FATA	K10782	-0.2982	Non-significant	-0.6774	Non-significant	-0.9756	Non-significant	0.0006	Non-significant	-0.6779	Non-significant	-0.9762	Non-significant	893	429	72.4687	407	72.4974	329	45.3148	206	36.8523	gi|435011|emb|CAA52069.1|	263	2e-69	acyl-ACP thioesterase [Brassica napus]	sp|Q42712|FATA_CORSA	239	2e-62	Oleoyl-acyl carrier protein thioesterase, chloroplastic (Fragment) OS=Coriandrum sativum GN=FATA PE=2 SV=1	CAC3591	67.4	3e-11	COG3884	Acyl-ACP thioesterase	K10782	5e-70	261	vvi:100248960	fatty acyl-ACP thioesterase A [EC:3.1.2.14 3.1.2.-]	-	-	-	ko00061//Fatty acid biosynthesis
Unigene45190	6.4.1.2	accB	K02160	-2.6227	Down	0.2726	Non-significant	-2.3502	Down	1.0221	Up	-0.7495	Non-significant	-3.3723	Down	1052	27	3.8716	52	7.8626	40	4.6767	5	0.7593	gi|226425225|gb|ACO53612.1|	487	1e-136	biotin carboxyl carrier protein 2-2 [Arachis hypogaea]	sp|Q42533|BCCP1_ARATH	219	3e-56	Biotin carboxyl carrier protein of acetyl-CoA carboxylase 1, chloroplastic OS=Arabidopsis thaliana GN=BCCP1 PE=1 SV=2	DR0118	121	2e-27	COG0511	Biotin carboxyl carrier protein	K02160	9e-77	284	pop:POPTR_736443	acetyl-CoA carboxylase biotin carboxyl carrier protein	-	-	-	ko01100//Metabolic pathways;ko01110//Biosynthesis of secondary metabolites;ko00620//Pyruvate metabolism;ko00640//Propanoate metabolism;ko00061//Fatty acid biosynthesis
Unigene47797	2.3.1.39	fabD	K00645	-1.6889	Down	1.0992	Up	-0.5897	Non-significant	-0.1697	Non-significant	1.2688	Up	-0.42	Non-significant	1588	51	4.8447	43	4.3072	134	10.3789	32	3.2192	gi|210110272|gb|ACJ07139.1|	735	0	malonyl-CoA:ACP transacylase 1-3 [Arachis hypogaea]	sp|Q8R3F5|FABD_MOUSE	226	3e-58	Malonyl-CoA-acyl carrier protein transacylase, mitochondrial OS=Mus musculus GN=Mcat PE=2 SV=3	CAC3575	221	3e-57	COG0331	(acyl-carrier-protein) S-malonyltransferase	K00645	2e-170	596	ath:AT2G30200	[acyl-carrier-protein] S-malonyltransferase [EC:2.3.1.39]	GO:0006631//fatty acid metabolic process	GO:0004312//fatty-acid synthase activity	-	ko01100//Metabolic pathways;ko00061//Fatty acid biosynthesis
Unigene48212	1.1.1.100	fabG	K00059	--	--	--	--	--	--	--	--	--	--	--	--	1265	0	0	0	0	0	0	0	0	gi|87240540|gb|ABD32398.1|	499	1e-140	Short-chain dehydrogenase/reductase SDR [Medicago truncatula]	sp|Q9FZ42|GRDH1_ARATH	469	2e-131	Glucose and ribitol dehydrogenase homolog 1 OS=Arabidopsis thaliana GN=At1g54870 PE=1 SV=1	BS_ydaD	286	4e-77	COG1028	Dehydrogenases with different specificities (related to short-chain alcohol dehydrogenases)	K00059	6e-28	122	vvi:100254351	3-oxoacyl-[acyl-carrier protein] reductase [EC:1.1.1.100]	-	-	-	ko01100//Metabolic pathways;ko01040//Biosynthesis of unsaturated fatty acids;ko00061//Fatty acid biosynthesis
Unigene48373	1.1.1.100	fabG	K00059	5.2991	Up	-3.7332	Down	1.566	Up	0.4304	Non-significant	-4.1636	Down	1.1356	Up	1283	759	89.2401	970	120.261	70	6.7107	2122	264.221	gi|87240540|gb|ABD32398.1|	499	1e-140	Short-chain dehydrogenase/reductase SDR [Medicago truncatula]	sp|Q9FZ42|GRDH1_ARATH	466	2e-130	Glucose and ribitol dehydrogenase homolog 1 OS=Arabidopsis thaliana GN=At1g54870 PE=1 SV=1	BS_ydaD	288	1e-77	COG1028	Dehydrogenases with different specificities (related to short-chain alcohol dehydrogenases)	K00059	5e-28	123	vvi:100254351	3-oxoacyl-[acyl-carrier protein] reductase [EC:1.1.1.100]	-	-	-	ko01100//Metabolic pathways;ko01040//Biosynthesis of unsaturated fatty acids;ko00061//Fatty acid biosynthesis
Unigene48482	1.14.19.2	DESA1	K03921	-0.9447	Non-significant	0.4425	Non-significant	-0.5022	Non-significant	-2.7308	Down	3.1733	Up	2.2286	Up	289	21	10.9614	3	1.6512	35	14.8959	14	7.7389	gi|1762436|gb|AAC49719.1|	64.7	3e-10	acyl-acyl carrier protein desaturase [Asclepias syriaca]	sp|Q9M879|STAD5_ARATH	59.7	5e-09	Acyl-[acyl-carrier-protein] desaturase 5, chloroplastic OS=Arabidopsis thaliana GN=S-ACP-DES5 PE=1 SV=1	--	--	--	--	--	K03921	7e-11	62.8	vvi:100255873	acyl-[acyl-carrier-protein] desaturase [EC:1.14.19.2]	-	-	-	ko01040//Biosynthesis of unsaturated fatty acids;ko00061//Fatty acid biosynthesis
Unigene50390	1.1.1.100	fabG	K00059	-0.7927	Non-significant	-1.7095	Down	-2.5022	Down	-1.5084	Down	-0.2011	Non-significant	-0.9938	Non-significant	334	24	10.8395	8	3.81	9	3.3143	4	1.9132	--	--	--	--	--	--	--	--	--	--	--	--	--	K00059	5e-06	46.6	vvi:100241750	3-oxoacyl-[acyl-carrier protein] reductase [EC:1.1.1.100]	-	-	-	ko01100//Metabolic pathways;ko01040//Biosynthesis of unsaturated fatty acids;ko00061//Fatty acid biosynthesis
Unigene50500	3.1.2.22	PPT	K01074	-0.4477	Non-significant	0.1361	Non-significant	-0.3116	Non-significant	-1.2771	Down	1.4133	Up	0.9656	Non-significant	472	46	14.7015	18	6.0661	62	16.1564	35	11.8461	--	--	--	--	--	--	--	--	--	--	--	--	--	K01074	2e-06	49.3	ath:AT3G60340	palmitoyl-protein thioesterase [EC:3.1.2.22]	-	-	-	ko01100//Metabolic pathways;ko00062//Fatty acid elongation
Unigene51485	2.3.1.179	fabF	K09458	-0.6228	Non-significant	-1.169	Down	-1.7917	Down	-1.213	Down	0.044	Non-significant	-0.5787	Non-significant	309	22	10.7401	9	4.633	12	4.7766	6	3.102	gi|4587598|gb|AAD25826.1|	160	4e-39	3-oxoacyl carrier protein synthase [Arabidopsis thaliana]	sp|Q8L3X9|KASM_ARATH	160	2e-39	3-oxoacyl-[acyl-carrier-protein] synthase, mitochondrial OS=Arabidopsis thaliana GN=KAS PE=1 SV=1	PA2965	112	1e-25	COG0304	3-oxoacyl-(acyl-carrier-protein) synthase	K09458	1e-42	168	pop:POPTR_409184	3-oxoacyl-[acyl-carrier-protein] synthase II [EC:2.3.1.179]	GO:0006631//fatty acid metabolic process	GO:0004312//fatty-acid synthase activity	GO:0043231//intracellular membrane-bounded organelle	ko01100//Metabolic pathways;ko00061//Fatty acid biosynthesis
Unigene51864	2.3.1.39	fabD	K00645	0.0971	Non-significant	0.4711	Non-significant	0.5682	Non-significant	0.5095	Non-significant	-0.0385	Non-significant	0.0587	Non-significant	1722	20	1.752	27	2.4941	34	2.4285	28	2.5976	gi|210110272|gb|ACJ07139.1|	735	0	malonyl-CoA:ACP transacylase 1-3 [Arachis hypogaea]	sp|Q8R3F5|FABD_MOUSE	226	3e-58	Malonyl-CoA-acyl carrier protein transacylase, mitochondrial OS=Mus musculus GN=Mcat PE=2 SV=3	CAC3575	221	3e-57	COG0331	(acyl-carrier-protein) S-malonyltransferase	K00645	3e-170	596	ath:AT2G30200	[acyl-carrier-protein] S-malonyltransferase [EC:2.3.1.39]	-	-	-	ko01100//Metabolic pathways;ko00061//Fatty acid biosynthesis
Unigene52077	3.1.2.22	PPT	K01074	-0.9854	Non-significant	1.5535	Up	0.5681	Non-significant	-0.2454	Non-significant	1.7989	Up	0.8136	Non-significant	349	5	2.1612	4	1.8231	18	6.3437	7	3.2042	gi|297817334|ref|XP_002876550.1|	108	3e-23	palmitoyl protein thioesterase family protein [Arabidopsis lyrata subsp. lyrata] >gi|297322388|gb|EFH52809.1| palmitoyl protein thioesterase family protein [Arabidopsis lyrata subsp. lyrata]	--	--	--	--	--	--	--	--	--	K01074	2e-28	120	pop:POPTR_1109716	palmitoyl-protein thioesterase [EC:3.1.2.22]	GO:0043412	GO:0016790//thiolester hydrolase activity	GO:0031410//cytoplasmic vesicle;GO:0043231//intracellular membrane-bounded organelle	ko01100//Metabolic pathways;ko00062//Fatty acid elongation
Unigene55375	1.1.1.100	fabG	K00059	-2.3777	Down	1.001	Up	-1.3767	Down	-0.798	Non-significant	1.7989	Up	-0.5788	Non-significant	559	11	2.9684	6	1.7073	27	5.9408	4	1.1431	gi|629670|pir||S39508	266	2e-70	alcohol dehydrogenase homolog, ripening-related - tomato (fragment)	sp|Q9X248|FABG_THEMA	108	3e-23	3-oxoacyl-[acyl-carrier-protein] reductase FabG OS=Thermotoga maritima GN=fabG PE=3 SV=1	lin1921	108	7e-24	COG1028	Dehydrogenases with different specificities (related to short-chain alcohol dehydrogenases)	K00059	9e-22	100	rcu:RCOM_1506940	3-oxoacyl-[acyl-carrier protein] reductase [EC:1.1.1.100]	-	-	-	ko01100//Metabolic pathways;ko01040//Biosynthesis of unsaturated fatty acids;ko00061//Fatty acid biosynthesis
Unigene55624	3.1.2.22	PPT	K01074	1.1845	Up	0.7056	Non-significant	1.8901	Up	1.0766	Up	-0.371	Non-significant	0.8135	Non-significant	327	2	0.9226	4	1.9458	4	1.5046	7	3.4198	gi|297817334|ref|XP_002876550.1|	50.8	5e-06	palmitoyl protein thioesterase family protein [Arabidopsis lyrata subsp. lyrata] >gi|297322388|gb|EFH52809.1| palmitoyl protein thioesterase family protein [Arabidopsis lyrata subsp. lyrata]	--	--	--	--	--	--	--	--	--	K01074	1e-07	52.4	pop:POPTR_1073630	palmitoyl-protein thioesterase [EC:3.1.2.22]	-	-	GO:0043231//intracellular membrane-bounded organelle	ko01100//Metabolic pathways;ko00062//Fatty acid elongation
Unigene56271	1.1.1.100	fabG	K00059	-1.6229	Down	-1.6164	Down	-3.2393	Down	-1.6604	Down	0.044	Non-significant	-1.5788	Down	390	10	3.8679	3	1.2236	4	1.2615	1	0.4096	gi|297739747|emb|CBI29929.3|	52	2e-06	unnamed protein product [Vitis vinifera]	--	--	--	--	--	--	--	--	--	K00059	2e-07	52	vvi:100241750	3-oxoacyl-[acyl-carrier protein] reductase [EC:1.1.1.100]	-	-	-	ko01100//Metabolic pathways;ko01040//Biosynthesis of unsaturated fatty acids;ko00061//Fatty acid biosynthesis
Unigene56540	2.3.1.179	fabF	K09458	-1.6228	Down	-0.1018	Non-significant	-1.7246	Down	-1.7308	Down	1.629	Up	0.0062	Non-significant	344	14	6.1392	4	1.8496	16	5.7208	4	1.8576	gi|4587598|gb|AAD25826.1|	205	1e-52	3-oxoacyl carrier protein synthase [Arabidopsis thaliana]	sp|Q8L3X9|KASM_ARATH	205	6e-53	3-oxoacyl-[acyl-carrier-protein] synthase, mitochondrial OS=Arabidopsis thaliana GN=KAS PE=1 SV=1	CC1678	161	3e-40	COG0304	3-oxoacyl-(acyl-carrier-protein) synthase	K09458	2e-55	210	vvi:100244832	3-oxoacyl-[acyl-carrier-protein] synthase II [EC:2.3.1.179]	GO:0006631//fatty acid metabolic process	GO:0004312//fatty-acid synthase activity	GO:0043231//intracellular membrane-bounded organelle	ko01100//Metabolic pathways;ko00061//Fatty acid biosynthesis
Unigene59044	2.3.1.179	fabF	K09458	-0.2342	Non-significant	-0.0677	Non-significant	-0.3019	Non-significant	-0.6967	Non-significant	0.629	Non-significant	0.3948	Non-significant	977	94	14.5137	55	8.9546	110	13.8482	72	11.773	gi|210110425|gb|ACJ07142.1|	489	1e-137	beta-ketoacyl-ACP synthase II-1 [Arachis hypogaea]	sp|Q9C9P4|KASC2_ARATH	259	2e-68	3-oxoacyl-[acyl-carrier-protein] synthase II, chloroplastic OS=Arabidopsis thaliana GN=KAS2 PE=1 SV=1	alr3343	92.8	8e-19	COG0304	3-oxoacyl-(acyl-carrier-protein) synthase	K09458	2e-79	293	vvi:100262737	3-oxoacyl-[acyl-carrier-protein] synthase II [EC:2.3.1.179]	GO:0006633//fatty acid biosynthetic process	GO:0004312//fatty-acid synthase activity	GO:0009536//plastid	ko01100//Metabolic pathways;ko00061//Fatty acid biosynthesis
