# Supplementary material for: De Novo Assembly of the Peanut (Arachis hypogaea L.) Seed Transcriptome Revealed Candidate Unigenes for Oil Accumulation Pathways
Source: PLoS One. 2013 Sep 10;8(9):e73767. doi: 10.1371/journal.pone.0073767 (PMC3769373; doi:10.1371/journal.pone.0073767)
Supplement: Table S8 — Peanut Unigenes in fatty acid metabolism pathway. (XLS) [file pone.0073767.s009.xls]

## Sheet: Sheet1
Table S8
geneID	Enzyme	Enzyme_name	KO	log2(12_5_RPKM/12_3_RPKM)	12_3-vs-12_5	log2(12_3_RPKM/606_3_RPKM)	606_3-vs-12_3	log2(12_5_RPKM/606_3_RPKM)	606_3-vs-12_5	log2(606_5_RPKM/606_3_RPKM)	606_3-vs-606_5	log2(12_3_RPKM/606_5_RPKM)	606_5-vs-12_3	log2(12_5_RPKM/606_5_RPKM	606_5-vs-12_5	geneLength	606_3_rawreads(6629111)	606_3_RPKM	606_5_rawreads(6286669)	606_5_RPKM	12_3_rawreads(8130254)	12_3_RPKM	12_5_rawreads(6259672)	12_5_RPKM	Nr-ID	Nr-Score	Nr-Evalue	Nr-annotation	Swissprot-ID	Swissprot-Score	Swissprot-Evalue	Swissprot-annotation	COG-Protein-or-Domain	COG-Score	COG-Evalue	COG-ID	COG-Function-Description	KO_id	KEGG-Evalue	KEGG-Score	KEGG-Gene	ko_definition	GO-BiologicalProcess	GO-MolecularFunction	Go-CellularComponent	Pathway ID//Pathway
Unigene1528	1.1.1.1	frmA	K00121	0.5292	Non-significant	-0.4464	Non-significant	0.0827	Non-significant	-2.2453	Down	1.7988	Up	2.328	Up	820	10	1.8396	2	0.388	9	1.35	10	1.9482	gi|283825505|gb|ADB43258.1|	506	1e-142	alcohol dehydrogenase class III [Solanum lycopersicum] >gi|322719690|gb|ADX07743.1| alcohol dehydrogenase class III [Solanum habrochaites] >gi|322719692|gb|ADX07744.1| alcohol dehydrogenase class III [Solanum chmielewskii]	sp|Q96533|ADHX_ARATH	499	9e-141	Alcohol dehydrogenase class-3 OS=Arabidopsis thaliana GN=ADH2 PE=1 SV=2	STM1627	364	8e-101	COG1062	Zn-dependent alcohol dehydrogenases, class III	K00121	1e-141	499	pop:POPTR_645542	S-(hydroxymethyl)glutathione dehydrogenase / alcohol dehydrogenase [EC:1.1.1.284 1.1.1.1]	-	-	-	ko01100//Metabolic pathways;ko01110//Biosynthesis of secondary metabolites;ko00010//Glycolysis / Gluconeogenesis;ko00071//Fatty acid metabolism;ko00350//Tyrosine metabolism
Unigene1625	6.2.1.3	ACSL	K01897	-0.6227	Non-significant	-1.1019	Down	-1.7246	Down	-0.4089	Non-significant	-0.693	Non-significant	-1.3157	Down	287	7	3.6793	5	2.7712	4	1.7142	2	1.1133	gi|115439199|ref|NP_001043879.1|	142	1e-33	Os01g0681200 [Oryza sativa Japonica Group] >gi|113533410|dbj|BAF05793.1| Os01g0681200 [Oryza sativa Japonica Group]	sp|Q9T009|LACS5_ARATH	133	4e-31	Long chain acyl-CoA synthetase 5 OS=Arabidopsis thaliana GN=LACS5 PE=2 SV=1	SPBP4H10.11c	68.9	2e-12	COG1022	Long-chain acyl-CoA synthetases (AMP-forming)	K01897	4e-35	143	vvi:100265062	long-chain acyl-CoA synthetase [EC:6.2.1.3]	-	-	-	ko01100//Metabolic pathways;ko04146//Peroxisome;ko00071//Fatty acid metabolism
Unigene2979	6.2.1.3	ACSL	K01897	-10.6604	Down	-0.7095	Non-significant	-11.3699	Down	-0.3385	Non-significant	-0.371	Non-significant	-11.0314	Down	228	4	2.6465	3	2.093	3	1.6184	0	0	gi|15226536|ref|NP_182246.1|	57.8	4e-08	long chain acyl-CoA synthetase 1 [Arabidopsis thaliana] >gi|79324939|ref|NP_001031554.1| long chain acyl-CoA synthetase 1 [Arabidopsis thaliana] >gi|75097627|sp|O22898.1|LACS1_ARATH RecName: Full=Long chain acyl-CoA synthetase 1; AltName: Full=Protein ECE	sp|O22898|LACS1_ARATH	57.8	2e-08	Long chain acyl-CoA synthetase 1 OS=Arabidopsis thaliana GN=LACS1 PE=2 SV=1	--	--	--	--	--	K01897	2e-09	57.8	ath:AT2G47240	long-chain acyl-CoA synthetase [EC:6.2.1.3]	GO:0006631//fatty acid metabolic process	GO:0015645//fatty-acid ligase activity	GO:0016020//membrane	ko01100//Metabolic pathways;ko04146//Peroxisome;ko00071//Fatty acid metabolism
Unigene3609	2.3.1.16	ACAA1	K07513	0.3771	Non-significant	-2.2945	Down	-1.9174	Down	-1.9236	Down	-0.3709	Non-significant	0.0062	Non-significant	548	8	2.2022	2	0.5805	2	0.4489	2	0.583	gi|167963384|dbj|BAG09380.1|	285	2e-76	peroxisomal 3-ketoacyl-CoA thiolase precursor [Glycine max]	sp|Q56WD9|THIK2_ARATH	267	3e-71	3-ketoacyl-CoA thiolase 2, peroxisomal OS=Arabidopsis thaliana GN=PED1 PE=1 SV=2	YIL160c	116	2e-26	COG0183	Acetyl-CoA acetyltransferase	K07513	4e-72	267	ath:AT2G33150	acetyl-CoA acyltransferase 1 [EC:2.3.1.16]	GO:0009694//jasmonic acid metabolic process;GO:0009062//fatty acid catabolic process;GO:0009657//plastid organization;GO:0006950//response to stress	GO:0016408	GO:0031981//nuclear lumen;GO:0009536//plastid;GO:0042579//microbody;GO:0016020//membrane	ko01100//Metabolic pathways;ko01110//Biosynthesis of secondary metabolites;ko04146//Peroxisome;ko00071//Fatty acid metabolism;ko00280//Valine, leucine and isoleucine degradation;ko01040//Biosynthesis of unsaturated fatty acids
Unigene4651	1.1.1.1	E1.1.1.1	K00001	-1.3777	Down	1.6531	Up	0.2754	Non-significant	1.0765	Up	0.5765	Non-significant	-0.8012	Non-significant	751	14	2.8121	28	5.9306	54	8.844	16	3.4035	gi|113361|sp|P12886.1|ADH1_PEA	334	8e-91	RecName: Full=Alcohol dehydrogenase 1 >gi|20639|emb|CAA29609.1| alcohol dehydrogenase [Pisum sativum]	sp|P12886|ADH1_PEA	334	4e-91	Alcohol dehydrogenase 1 OS=Pisum sativum PE=3 SV=1	YPO1502	181	1e-45	COG1062	Zn-dependent alcohol dehydrogenases, class III	K00001	5e-83	304	pop:POPTR_782655	alcohol dehydrogenase [EC:1.1.1.1]	GO:0008152//metabolic process	GO:0046914//transition metal ion binding;GO:0016616//oxidoreductase activity, acting on the CH-OH group of donors, NAD or NADP as acceptor	GO:0044424//intracellular part	ko01100//Metabolic pathways;ko01110//Biosynthesis of secondary metabolites;ko00010//Glycolysis / Gluconeogenesis;ko00071//Fatty acid metabolism;ko00350//Tyrosine metabolism
Unigene4734	1.1.1.1	E1.1.1.1	K00001	--	--	--	--	--	--	--	--	--	--	--	--	854	0	0	0	0	0	0	0	0	gi|113361|sp|P12886.1|ADH1_PEA	184	2e-85	RecName: Full=Alcohol dehydrogenase 1 >gi|20639|emb|CAA29609.1| alcohol dehydrogenase [Pisum sativum]	sp|P12886|ADH1_PEA	184	1e-85	Alcohol dehydrogenase 1 OS=Pisum sativum PE=3 SV=1	YPO1502	102	9e-41	COG1062	Zn-dependent alcohol dehydrogenases, class III	K00001	1e-77	164	pop:POPTR_782655	alcohol dehydrogenase [EC:1.1.1.1]	GO:0008152//metabolic process	GO:0046914//transition metal ion binding;GO:0016616//oxidoreductase activity, acting on the CH-OH group of donors, NAD or NADP as acceptor	GO:0044424//intracellular part	ko01100//Metabolic pathways;ko01110//Biosynthesis of secondary metabolites;ko00010//Glycolysis / Gluconeogenesis;ko00071//Fatty acid metabolism;ko00350//Tyrosine metabolism
Unigene4741	1.1.1.1	E1.1.1.1	K00001	-7.2733	Down	-3.754	Down	-11.0274	Down	-11.0274	Down	7.2733	Up	--	--	795	11	2.0872	0	0	1	0.1547	0	0	gi|452769|emb|CAA80691.1|	372	1e-102	alcohol dehydrogenase-1F [Phaseolus acutifolius]	sp|P13603|ADH1_TRIRP	371	3e-102	Alcohol dehydrogenase 1 OS=Trifolium repens GN=ADH1 PE=2 SV=1	STM1627	209	6e-54	COG1062	Zn-dependent alcohol dehydrogenases, class III	K00001	6e-96	347	pop:POPTR_718546	alcohol dehydrogenase [EC:1.1.1.1]	GO:0008152//metabolic process	GO:0016616//oxidoreductase activity, acting on the CH-OH group of donors, NAD or NADP as acceptor;GO:0046914//transition metal ion binding	-	ko01100//Metabolic pathways;ko01110//Biosynthesis of secondary metabolites;ko00010//Glycolysis / Gluconeogenesis;ko00071//Fatty acid metabolism;ko00350//Tyrosine metabolism
Unigene5057	6.2.1.3	ACSL	K01897	0.3772	Non-significant	-0.2946	Non-significant	0.0826	Non-significant	1.6614	Up	-1.956	Down	-1.5788	Down	360	2	0.8381	6	2.6511	2	0.6833	2	0.8875	gi|108864502|gb|ABG22526.1|	159	1e-38	AMP-binding enzyme family protein, expressed [Oryza sativa Japonica Group]	sp|Q9XIA9|LACS2_ARATH	145	1e-34	Long chain acyl-CoA synthetase 2 OS=Arabidopsis thaliana GN=LACS2 PE=2 SV=1	SPBP4H10.11c	63.2	1e-10	COG1022	Long-chain acyl-CoA synthetases (AMP-forming)	K01897	1e-45	178	pop:POPTR_833082	long-chain acyl-CoA synthetase [EC:6.2.1.3]	GO:0006633//fatty acid biosynthetic process;GO:0006952//defense response;GO:0010102//lateral root morphogenesis	GO:0015645//fatty-acid ligase activity	GO:0016020//membrane	ko01100//Metabolic pathways;ko04146//Peroxisome;ko00071//Fatty acid metabolism
Unigene5357	1.2.1.3	E1.2.1.3	K00128	-1.0822	Down	2.1649	Up	1.0827	Up	1.8838	Up	0.2811	Non-significant	-0.8011	Non-significant	281	2	1.0737	7	3.9625	11	4.8148	4	2.2741	gi|42567452|ref|NP_195348.2|	134	5e-31	aldehyde dehydrogenase 3F1 [Arabidopsis thaliana] >gi|118595575|sp|Q70E96.2|AL3F1_ARATH RecName: Full=Aldehyde dehydrogenase family 3 member F1 >gi|133778906|gb|ABO38793.1| At4g36250 [Arabidopsis thaliana] >gi|332661239|gb|AEE86639.1| aldehyde dehydrogena	sp|Q70E96|AL3F1_ARATH	134	2e-31	Aldehyde dehydrogenase family 3 member F1 OS=Arabidopsis thaliana GN=ALDH3F1 PE=1 SV=2	ML2639	86.7	1e-17	COG1012	NAD-dependent aldehyde dehydrogenases	K00128	5e-38	152	vvi:100247106	aldehyde dehydrogenase (NAD+) [EC:1.2.1.3]	GO:0044237//cellular metabolic process	GO:0004030//aldehyde dehydrogenase [NAD(P)+] activity;GO:0005488//binding	GO:0043231//intracellular membrane-bounded organelle	ko01100//Metabolic pathways;ko01110//Biosynthesis of secondary metabolites;ko00010//Glycolysis / Gluconeogenesis;ko00620//Pyruvate metabolism;ko00903//Limonene and pinene degradation;ko00040//Pentose and glucuronate interconversions;ko00330//Arginine and
Unigene5544	1.1.1.1	E1.1.1.1	K00001	-2.2083	Down	-0.0313	Non-significant	-2.2396	Down	1.562	Up	-1.5933	Down	-3.8016	Down	1543	5	0.4888	14	1.4432	6	0.4783	1	0.1035	gi|113361|sp|P12886.1|ADH1_PEA	566	0	RecName: Full=Alcohol dehydrogenase 1 >gi|20639|emb|CAA29609.1| alcohol dehydrogenase [Pisum sativum]	sp|P12886|ADH1_PEA	566	0	Alcohol dehydrogenase 1 OS=Pisum sativum PE=3 SV=1	YPO1502	323	1e-106	COG1062	Zn-dependent alcohol dehydrogenases, class III	K00001	0	531	pop:POPTR_718546	alcohol dehydrogenase [EC:1.1.1.1]	GO:0008152//metabolic process	GO:0046914//transition metal ion binding;GO:0016616//oxidoreductase activity, acting on the CH-OH group of donors, NAD or NADP as acceptor	GO:0044424//intracellular part	ko01100//Metabolic pathways;ko01110//Biosynthesis of secondary metabolites;ko00010//Glycolysis / Gluconeogenesis;ko00071//Fatty acid metabolism;ko00350//Tyrosine metabolism
Unigene5545	1.1.1.1	E1.1.1.1	K00001	-3.8608	Down	2.6597	Up	-1.2011	Down	0.3984	Non-significant	2.2613	Up	-1.5995	Down	1440	112	11.7328	140	15.4648	868	74.1401	46	5.1032	gi|113361|sp|P12886.1|ADH1_PEA	746	0	RecName: Full=Alcohol dehydrogenase 1 >gi|20639|emb|CAA29609.1| alcohol dehydrogenase [Pisum sativum]	sp|P12886|ADH1_PEA	746	0	Alcohol dehydrogenase 1 OS=Pisum sativum PE=3 SV=1	YPO1502	402	8e-112	COG1062	Zn-dependent alcohol dehydrogenases, class III	K00001	0	686	pop:POPTR_718546	alcohol dehydrogenase [EC:1.1.1.1]	GO:0008152//metabolic process	GO:0046914//transition metal ion binding;GO:0016616//oxidoreductase activity, acting on the CH-OH group of donors, NAD or NADP as acceptor	GO:0044424//intracellular part	ko01100//Metabolic pathways;ko01110//Biosynthesis of secondary metabolites;ko00010//Glycolysis / Gluconeogenesis;ko00071//Fatty acid metabolism;ko00350//Tyrosine metabolism
Unigene5731	6.2.1.3	ACSL	K01897	-11.4044	Down	0.7055	Non-significant	-10.699	Down	1.9834	Up	-1.2779	Down	-12.6823	Down	363	4	1.6623	15	6.573	8	2.7107	0	0	gi|297824813|ref|XP_002880289.1|	129	1e-29	long-chain-fatty-acid--CoA ligase family protein [Arabidopsis lyrata subsp. lyrata] >gi|297326128|gb|EFH56548.1| long-chain-fatty-acid--CoA ligase family protein [Arabidopsis lyrata subsp. lyrata]	sp|O22898|LACS1_ARATH	129	6e-30	Long chain acyl-CoA synthetase 1 OS=Arabidopsis thaliana GN=LACS1 PE=2 SV=1	--	--	--	--	--	K01897	2e-33	137	rcu:RCOM_1346070	long-chain acyl-CoA synthetase [EC:6.2.1.3]	-	-	-	ko01100//Metabolic pathways;ko04146//Peroxisome;ko00071//Fatty acid metabolism
Unigene5984	6.2.1.3	ACSL	K01897	-0.0378	Non-significant	-0.8795	Non-significant	-0.9173	Non-significant	-0.5085	Non-significant	-0.371	Non-significant	-0.4088	Non-significant	201	6	4.503	4	3.1655	4	2.4477	3	2.3844	gi|226505204|ref|NP_001147937.1|	112	1e-24	AMP-binding protein [Zea mays] >gi|195614698|gb|ACG29179.1| AMP-binding protein [Zea mays]	sp|Q8LPS1|LACS6_ARATH	112	1e-24	Long chain acyl-CoA synthetase 6, peroxisomal OS=Arabidopsis thaliana GN=LACS6 PE=1 SV=1	--	--	--	--	--	K01897	7e-27	115	vvi:100244213	long-chain acyl-CoA synthetase [EC:6.2.1.3]	-	-	-	ko01100//Metabolic pathways;ko04146//Peroxisome;ko00071//Fatty acid metabolism
Unigene7147	1.1.1.1	E1.1.1.1	K00001	-11.9877	Down	11.9877	Up	--	--	--	--	11.9877	Up	--	--	212	0	0	0	0	7	4.0612	0	0	gi|2746515|gb|AAC79416.1|	128	3e-29	alcohol dehydrogenase 2 [Leavenworthia stylosa]	sp|P17648|ADH_FRAAN	120	3e-27	Alcohol dehydrogenase OS=Fragaria ananassa GN=ADH PE=3 SV=2	YPO1502	91.7	3e-19	COG1062	Zn-dependent alcohol dehydrogenases, class III	K00001	9e-30	125	pop:POPTR_827290	alcohol dehydrogenase [EC:1.1.1.1]	GO:0008152//metabolic process	GO:0003824//catalytic activity;GO:0046914//transition metal ion binding	-	ko01100//Metabolic pathways;ko01110//Biosynthesis of secondary metabolites;ko00010//Glycolysis / Gluconeogenesis;ko00071//Fatty acid metabolism;ko00350//Tyrosine metabolism
Unigene7287	1.1.1.1	E1.1.1.1	K00001	-4.0149	Down	2.0978	Up	-1.9171	Down	-0.3386	Non-significant	2.4363	Up	-1.5785	Down	563	4	1.0718	3	0.8476	21	4.5878	1	0.2838	gi|18398586|ref|NP_564409.1|	227	6e-59	alcohol dehydrogenase-like 3 [Arabidopsis thaliana] >gi|158512960|sp|A1L4Y2.1|ADHL3_ARATH RecName: Full=Alcohol dehydrogenase-like 3 >gi|119935936|gb|ABM06039.1| At1g32780 [Arabidopsis thaliana] >gi|332193407|gb|AEE31528.1| alcohol dehydrogenase-like 3 [A	sp|A1L4Y2|ADHL3_ARATH	227	3e-59	Alcohol dehydrogenase-like 3 OS=Arabidopsis thaliana GN=At1g32780 PE=2 SV=1	STM1627	139	2e-33	COG1062	Zn-dependent alcohol dehydrogenases, class III	K00001	2e-62	235	rcu:RCOM_1313890	alcohol dehydrogenase [EC:1.1.1.1]	GO:0008152//metabolic process	GO:0016616//oxidoreductase activity, acting on the CH-OH group of donors, NAD or NADP as acceptor;GO:0046914//transition metal ion binding	-	ko01100//Metabolic pathways;ko01110//Biosynthesis of secondary metabolites;ko00010//Glycolysis / Gluconeogenesis;ko00071//Fatty acid metabolism;ko00350//Tyrosine metabolism
Unigene7425	1.2.1.3	E1.2.1.3	K00128	-1.4973	Down	12.6262	Up	11.129	Up	11.8597	Up	0.7665	Non-significant	-0.7308	Non-significant	214	0	0	5	3.7165	11	6.3223	3	2.2395	gi|297802310|ref|XP_002869039.1|	88.6	2e-17	ALDH3F1 [Arabidopsis lyrata subsp. lyrata] >gi|297314875|gb|EFH45298.1| ALDH3F1 [Arabidopsis lyrata subsp. lyrata]	sp|Q70E96|AL3F1_ARATH	85.5	9e-17	Aldehyde dehydrogenase family 3 member F1 OS=Arabidopsis thaliana GN=ALDH3F1 PE=1 SV=2	alr3672	56.2	1e-08	COG1012	NAD-dependent aldehyde dehydrogenases	K00128	4e-25	110	vvi:100247106	aldehyde dehydrogenase (NAD+) [EC:1.2.1.3]	GO:0044237//cellular metabolic process	GO:0004030//aldehyde dehydrogenase [NAD(P)+] activity;GO:0005488//binding	GO:0043231//intracellular membrane-bounded organelle	ko01100//Metabolic pathways;ko01110//Biosynthesis of secondary metabolites;ko00010//Glycolysis / Gluconeogenesis;ko00620//Pyruvate metabolism;ko00903//Limonene and pinene degradation;ko00040//Pentose and glucuronate interconversions;ko00330//Arginine and
Unigene8025	2.3.1.9	E2.3.1.9	K00626	-0.3598	Non-significant	0.4426	Non-significant	0.0828	Non-significant	-1.5086	Down	1.9511	Up	1.5914	Up	393	3	1.1515	1	0.4047	5	1.5649	3	1.2195	gi|91974440|gb|ABD57973.1|	59.3	1e-08	acetoacetyl-coenzyme A thiolase [Arnebia euchroma]	sp|Q9FIK7|THIC2_ARATH	57	4e-08	Probable acetyl-CoA acetyltransferase, cytosolic 2 OS=Arabidopsis thaliana GN=At5g47720 PE=2 SV=1	--	--	--	--	--	K00626	1e-09	59.3	rcu:RCOM_0860740	acetyl-CoA C-acetyltransferase [EC:2.3.1.9]	-	-	-	ko01100//Metabolic pathways;ko01110//Biosynthesis of secondary metabolites;ko00620//Pyruvate metabolism;ko00071//Fatty acid metabolism;ko00280//Valine, leucine and isoleucine degradation;ko00380//Tryptophan metabolism;ko00900//Terpenoid backbone biosynthe
Unigene8026	2.3.1.9	E2.3.1.9	K00626	-1.2076	Down	8.7774	Up	7.5699	Up	--	--	8.7774	Up	7.5699	Up	841	0	0	0	0	3	0.4388	1	0.19	gi|289552247|gb|ADD10719.1|	387	1e-107	acetyl-CoA C-acetyltransferase protein [Camellia oleifera]	sp|Q8S4Y1|THIC1_ARATH	374	5e-103	Acetyl-CoA acetyltransferase, cytosolic 1 OS=Arabidopsis thaliana GN=AAT1 PE=2 SV=1	SPBC215.09c	251	1e-66	COG0183	Acetyl-CoA acetyltransferase	K00626	2e-111	399	pop:POPTR_652350	acetyl-CoA C-acetyltransferase [EC:2.3.1.9]	-	-	-	ko01100//Metabolic pathways;ko01110//Biosynthesis of secondary metabolites;ko00620//Pyruvate metabolism;ko00071//Fatty acid metabolism;ko00280//Valine, leucine and isoleucine degradation;ko00380//Tryptophan metabolism;ko00900//Terpenoid backbone biosynthe
Unigene8089	1.1.1.1	E1.1.1.1	K00001	-2.2667	Down	4.3494	Up	2.0828	Up	1.6615	Up	2.6879	Up	0.4213	Non-significant	238	1	0.6338	3	2.005	25	12.9199	4	2.6849	gi|7705215|gb|AAB33481.2|	56.6	1e-07	alcohol dehydrogenase ADH [Solanum lycopersicum]	sp|P93629|ADHX_MAIZE	54.7	2e-07	Alcohol dehydrogenase class-3 OS=Zea mays GN=FDH PE=2 SV=1	--	--	--	--	--	K00121	1e-09	58.9	pop:POPTR_815974	S-(hydroxymethyl)glutathione dehydrogenase / alcohol dehydrogenase [EC:1.1.1.284 1.1.1.1]	-	-	-	ko01100//Metabolic pathways;ko01110//Biosynthesis of secondary metabolites;ko00010//Glycolysis / Gluconeogenesis;ko00071//Fatty acid metabolism;ko00350//Tyrosine metabolism
Unigene8089	1.1.1.1	frmA	K00121	-2.2667	Down	4.3494	Up	2.0828	Up	1.6615	Up	2.6879	Up	0.4213	Non-significant	238	1	0.6338	3	2.005	25	12.9199	4	2.6849	gi|7705215|gb|AAB33481.2|	56.6	1e-07	alcohol dehydrogenase ADH [Solanum lycopersicum]	sp|P93629|ADHX_MAIZE	54.7	2e-07	Alcohol dehydrogenase class-3 OS=Zea mays GN=FDH PE=2 SV=1	--	--	--	--	--	K00121	1e-09	58.9	pop:POPTR_815974	S-(hydroxymethyl)glutathione dehydrogenase / alcohol dehydrogenase [EC:1.1.1.284 1.1.1.1]	-	-	-	ko01100//Metabolic pathways;ko01110//Biosynthesis of secondary metabolites;ko00010//Glycolysis / Gluconeogenesis;ko00071//Fatty acid metabolism;ko00350//Tyrosine metabolism
Unigene8620	6.2.1.3	ACSL	K01897	-8.7996	Down	8.7996	Up	--	--	--	--	8.7996	Up	--	--	276	0	0	0	0	1	0.4456	0	0	gi|22328609|ref|NP_193143.2|	70.5	6e-12	long-chain acyl-CoA synthetase [Arabidopsis thaliana] >gi|17065456|gb|AAL32882.1| A6 anther-specific protein [Arabidopsis thaliana] >gi|34098785|gb|AAQ56775.1| At4g14070 [Arabidopsis thaliana] >gi|118420017|gb|ABK88270.1| chloroplast acyl ACP synthetase [	--	--	--	--	--	--	--	--	--	K01897	1e-18	88.6	pop:POPTR_847573	long-chain acyl-CoA synthetase [EC:6.2.1.3]	-	-	-	ko01100//Metabolic pathways;ko04146//Peroxisome;ko00071//Fatty acid metabolism
Unigene8674	1.3.3.6	E1.3.3.6	K00232	-12.1198	Down	12.1198	Up	--	--	--	--	12.1198	Up	--	--	304	0	0	0	0	11	4.4506	0	0	gi|84514139|gb|ABC59078.1|	125	1e-28	cytochrome P450 monooxygenase CYP72A59 [Medicago truncatula]	sp|O48786|C734A_ARATH	82	1e-15	Cytochrome P450 734A1 OS=Arabidopsis thaliana GN=CYP734A1 PE=2 SV=1	--	--	--	--	--	K00232	3e-16	80.9	vvi:100249305	acyl-CoA oxidase [EC:1.3.3.6]	-	-	-	ko01100//Metabolic pathways;ko04146//Peroxisome;ko00071//Fatty acid metabolism;ko00592//alpha-Linolenic acid metabolism;ko01040//Biosynthesis of unsaturated fatty acids
Unigene8797	2.3.1.16	ACAA1	K07513	--	--	--	--	--	--	--	--	--	--	--	--	275	0	0	0	0	0	0	0	0	gi|37549269|gb|AAQ93070.1|	132	1e-30	3-ketoacyl-CoA thiolase [Glycine max]	sp|Q56WD9|THIK2_ARATH	120	3e-27	3-ketoacyl-CoA thiolase 2, peroxisomal OS=Arabidopsis thaliana GN=PED1 PE=1 SV=2	BS_yusK	79.3	2e-15	COG0183	Acetyl-CoA acetyltransferase	K07513	8e-31	129	rcu:RCOM_1721350	acetyl-CoA acyltransferase 1 [EC:2.3.1.16]	-	-	-	ko01100//Metabolic pathways;ko01110//Biosynthesis of secondary metabolites;ko04146//Peroxisome;ko00071//Fatty acid metabolism;ko00280//Valine, leucine and isoleucine degradation;ko01040//Biosynthesis of unsaturated fatty acids
Unigene8798	2.3.1.16	ACAA1	K07513	0.9622	Non-significant	-0.8795	Non-significant	0.0827	Non-significant	-1.5085	Down	0.629	Non-significant	1.5911	Up	363	6	2.4934	2	0.8764	4	1.3553	6	2.6405	gi|37549269|gb|AAQ93070.1|	95.1	2e-19	3-ketoacyl-CoA thiolase [Glycine max]	sp|Q8LF48|THIK1_ARATH	88.2	1e-17	3-ketoacyl-CoA thiolase 1, peroxisomal OS=Arabidopsis thaliana GN=KAT1 PE=1 SV=2	BS_yusK	51.6	3e-07	COG0183	Acetyl-CoA acetyltransferase	K07513	8e-21	95.9	rcu:RCOM_1721350	acetyl-CoA acyltransferase 1 [EC:2.3.1.16]	-	-	-	ko01100//Metabolic pathways;ko01110//Biosynthesis of secondary metabolites;ko04146//Peroxisome;ko00071//Fatty acid metabolism;ko00280//Valine, leucine and isoleucine degradation;ko01040//Biosynthesis of unsaturated fatty acids
Unigene8853	1.1.1.1	E1.1.1.1	K00001	-13.753	Down	13.753	Up	--	--	10.0796	Up	3.6734	Up	-10.0796	Down	294	0	0	2	1.0821	33	13.8058	0	0	gi|7264742|gb|AAF44336.1|AF195867_1	175	1e-43	alcohol dehydrogenase 7 [Vitis vinifera]	sp|P25141|ADH1_PETHY	169	4e-42	Alcohol dehydrogenase 1 OS=Petunia hybrida GN=ADH1 PE=3 SV=1	SMc01270	82	2e-16	COG1062	Zn-dependent alcohol dehydrogenases, class III	K00001	2e-45	177	pop:POPTR_782655	alcohol dehydrogenase [EC:1.1.1.1]	-	-	-	ko01100//Metabolic pathways;ko01110//Biosynthesis of secondary metabolites;ko00010//Glycolysis / Gluconeogenesis;ko00071//Fatty acid metabolism;ko00350//Tyrosine metabolism
Unigene9081	6.2.1.3	ACSL	K01897	-2.2078	Down	2.2905	Up	0.0827	Non-significant	-9.237	Down	11.5274	Up	9.3197	Up	250	1	0.6034	0	0	6	2.9519	1	0.639	gi|115487538|ref|NP_001066256.1|	128	2e-29	Os12g0168700 [Oryza sativa Japonica Group] >gi|77553123|gb|ABA95919.1| AMP-binding enzyme family protein, expressed [Oryza sativa Japonica Group] >gi|77553124|gb|ABA95920.1| AMP-binding enzyme family protein, expressed [Oryza sativa Japonica Group] >gi|11	sp|Q9CAP8|LACS9_ARATH	128	1e-29	Long chain acyl-CoA synthetase 9, chloroplastic OS=Arabidopsis thaliana GN=LACS9 PE=2 SV=1	--	--	--	--	--	K01897	2e-31	130	rcu:RCOM_1032290	long-chain acyl-CoA synthetase [EC:6.2.1.3]	GO:0006631//fatty acid metabolic process	GO:0015645//fatty-acid ligase activity	GO:0009526//plastid envelope	ko01100//Metabolic pathways;ko04146//Peroxisome;ko00071//Fatty acid metabolism
Unigene9964	1.3.3.6	E1.3.3.6	K00232	-3.0821	Down	3.1648	Up	0.0827	Non-significant	0.0764	Non-significant	3.0884	Up	0.0063	Non-significant	212	1	0.7116	1	0.7503	11	6.3819	1	0.7536	gi|224124864|ref|XP_002319441.1|	94.7	3e-19	cytochrome P450 [Populus trichocarpa] >gi|222857817|gb|EEE95364.1| cytochrome P450 [Populus trichocarpa]	--	--	--	--	--	--	--	--	--	K00232	6e-07	49.7	vvi:100249305	acyl-CoA oxidase [EC:1.3.3.6]	GO:0008152//metabolic process	GO:0005506//iron ion binding;GO:0016634	GO:0031410//cytoplasmic vesicle	ko01100//Metabolic pathways;ko04146//Peroxisome;ko00071//Fatty acid metabolism;ko00592//alpha-Linolenic acid metabolism;ko01040//Biosynthesis of unsaturated fatty acids
Unigene10308	6.2.1.3	ACSL	K01897	-12.0525	Down	1.843	Up	-10.2096	Down	-0.2455	Non-significant	2.0885	Up	-9.9641	Down	637	5	1.1841	4	0.9988	22	4.2479	0	0	gi|297842535|ref|XP_002889149.1|	354	4e-97	long chain acyl-CoA synthetase 9 [Arabidopsis lyrata subsp. lyrata] >gi|297334990|gb|EFH65408.1| long chain acyl-CoA synthetase 9 [Arabidopsis lyrata subsp. lyrata]	sp|Q9CAP8|LACS9_ARATH	354	2e-97	Long chain acyl-CoA synthetase 9, chloroplastic OS=Arabidopsis thaliana GN=LACS9 PE=2 SV=1	YOR317w	138	7e-33	COG1022	Long-chain acyl-CoA synthetases (AMP-forming)	K01897	1e-102	369	rcu:RCOM_1032290	long-chain acyl-CoA synthetase [EC:6.2.1.3]	GO:0006631//fatty acid metabolic process;GO:0006464//protein modification process	GO:0043169//cation binding;GO:0015645//fatty-acid ligase activity;GO:0004721//phosphoprotein phosphatase activity	GO:0043234//protein complex;GO:0009526//plastid envelope	ko01100//Metabolic pathways;ko04146//Peroxisome;ko00071//Fatty acid metabolism
Unigene10520	1.2.1.3	E1.2.1.3	K00128	-2.2076	Down	1.2904	Up	-0.9172	Non-significant	-0.9235	Non-significant	2.2139	Up	0.0063	Non-significant	278	2	1.0853	1	0.5722	6	2.6546	1	0.5747	gi|226510476|ref|NP_001147083.1|	88.6	2e-17	LOC100280692 [Zea mays] >gi|195607122|gb|ACG25391.1| aldehyde dehydrogenase 3B1 [Zea mays]	sp|Q70E96|AL3F1_ARATH	70.5	3e-12	Aldehyde dehydrogenase family 3 member F1 OS=Arabidopsis thaliana GN=ALDH3F1 PE=1 SV=2	alr3672	53.9	7e-08	COG1012	NAD-dependent aldehyde dehydrogenases	K00128	8e-26	112	pop:POPTR_706284	aldehyde dehydrogenase (NAD+) [EC:1.2.1.3]	GO:0044237//cellular metabolic process	GO:0046872//metal ion binding;GO:0016620//oxidoreductase activity, acting on the aldehyde or oxo group of donors, NAD or NADP as acceptor;GO:0000166//nucleotide binding	GO:0043229//intracellular organelle	ko01100//Metabolic pathways;ko01110//Biosynthesis of secondary metabolites;ko00010//Glycolysis / Gluconeogenesis;ko00620//Pyruvate metabolism;ko00903//Limonene and pinene degradation;ko00040//Pentose and glucuronate interconversions;ko00330//Arginine and
Unigene10829	1.1.1.1	frmA	K00121	-2.6227	Down	1.7055	Up	-0.9173	Non-significant	0.0765	Non-significant	1.629	Up	-0.9937	Non-significant	247	2	1.2215	2	1.288	8	3.9837	1	0.6468	gi|1039355|emb|CAA63093.1|	75.1	3e-13	alcohol dehydrogenase [Solanum tuberosum]	sp|Q9SK86|ADHL1_ARATH	62.4	9e-10	Alcohol dehydrogenase-like 1 OS=Arabidopsis thaliana GN=At1g22430 PE=2 SV=1	PA3629	57.8	5e-09	COG1062	Zn-dependent alcohol dehydrogenases, class III	K00121	3e-14	73.9	osa:4331894	S-(hydroxymethyl)glutathione dehydrogenase / alcohol dehydrogenase [EC:1.1.1.284 1.1.1.1]	-	-	-	ko01100//Metabolic pathways;ko01110//Biosynthesis of secondary metabolites;ko00010//Glycolysis / Gluconeogenesis;ko00071//Fatty acid metabolism;ko00350//Tyrosine metabolism
Unigene11412	1.3.3.6	E1.3.3.6	K00232	-0.6228	Non-significant	11.2572	Up	10.6344	Up	--	--	11.2572	Up	10.6344	Up	201	0	0	0	0	4	2.4477	2	1.5896	gi|334148103|gb|AEG64828.1|	70.9	5e-12	cytochrome P450 [Siraitia grosvenorii]	sp|Q9SHG5|C72C1_ARATH	54.7	2e-07	Cytochrome P450 72C1 OS=Arabidopsis thaliana GN=CYP72C1 PE=2 SV=2	--	--	--	--	--	K00232	2e-10	61.2	vvi:100249305	acyl-CoA oxidase [EC:1.3.3.6]	GO:0008152//metabolic process	GO:0016491//oxidoreductase activity;GO:0005506//iron ion binding	GO:0044464//cell part	ko01100//Metabolic pathways;ko04146//Peroxisome;ko00071//Fatty acid metabolism;ko00592//alpha-Linolenic acid metabolism;ko01040//Biosynthesis of unsaturated fatty acids
Unigene11970	1.1.1.1	E1.1.1.1	K00001	-14.226	Down	4.1318	Up	-10.0942	Down	-10.0942	Down	14.226	Up	--	--	552	4	1.0931	0	0	86	19.1626	0	0	gi|33149683|gb|AAP96921.1|	269	2e-71	alcohol dehydrogenase [Dianthus caryophyllus]	sp|P48977|ADH_MALDO	266	6e-71	Alcohol dehydrogenase OS=Malus domestica GN=ADH PE=2 SV=1	SPBC1539.07c	149	2e-36	COG1062	Zn-dependent alcohol dehydrogenases, class III	K00001	2e-72	268	pop:POPTR_558388	alcohol dehydrogenase [EC:1.1.1.1]	GO:0008152//metabolic process	GO:0016616//oxidoreductase activity, acting on the CH-OH group of donors, NAD or NADP as acceptor;GO:0046914//transition metal ion binding	-	ko01100//Metabolic pathways;ko01110//Biosynthesis of secondary metabolites;ko00010//Glycolysis / Gluconeogenesis;ko00071//Fatty acid metabolism;ko00350//Tyrosine metabolism
Unigene12733	1.3.3.6	E1.3.3.6	K00232	-11.0074	Down	1.7054	Up	-9.302	Down	0.0766	Non-significant	1.6289	Up	-9.3785	Down	478	2	0.6312	2	0.6656	8	2.0585	0	0	gi|144905179|dbj|BAF56240.1|	271	3e-72	cytochrome P450 enzyme [Pisum sativum]	sp|O48786|C734A_ARATH	248	2e-65	Cytochrome P450 734A1 OS=Arabidopsis thaliana GN=CYP734A1 PE=2 SV=1	AGc2890	90.5	1e-18	COG2124	Cytochrome P450	K00232	5e-36	147	vvi:100249305	acyl-CoA oxidase [EC:1.3.3.6]	-	-	-	ko01100//Metabolic pathways;ko01110//Biosynthesis of secondary metabolites;ko04146//Peroxisome;ko00908//Zeatin biosynthesis;ko00071//Fatty acid metabolism;ko00592//alpha-Linolenic acid metabolism;ko01040//Biosynthesis of unsaturated fatty acids
Unigene13251	1.3.3.6	E1.3.3.6	K00232	-12.5818	Down	2.7055	Up	-9.8764	Down	0.0765	Non-significant	2.6289	Up	-9.9529	Down	321	2	0.9399	2	0.9911	16	6.1307	0	0	gi|84514139|gb|ABC59078.1|	152	2e-36	cytochrome P450 monooxygenase CYP72A59 [Medicago truncatula]	sp|Q05047|C72A1_CATRO	124	1e-28	Secologanin synthase OS=Catharanthus roseus GN=CYP72A1 PE=2 SV=1	--	--	--	--	--	K00232	5e-22	99.8	vvi:100249305	acyl-CoA oxidase [EC:1.3.3.6]	-	-	-	ko01100//Metabolic pathways;ko01110//Biosynthesis of secondary metabolites;ko04146//Peroxisome;ko00908//Zeatin biosynthesis;ko00071//Fatty acid metabolism;ko00592//alpha-Linolenic acid metabolism;ko01040//Biosynthesis of unsaturated fatty acids
Unigene14411	1.2.1.3	E1.2.1.3	K00128	1.3772	Up	-0.2944	Non-significant	1.0828	Up	-11.053	Down	10.7586	Up	12.1357	Up	213	3	2.1246	0	0	3	1.7324	6	4.5001	gi|226510476|ref|NP_001147083.1|	95.1	2e-19	LOC100280692 [Zea mays] >gi|195607122|gb|ACG25391.1| aldehyde dehydrogenase 3B1 [Zea mays]	sp|Q70E96|AL3F1_ARATH	94.4	2e-19	Aldehyde dehydrogenase family 3 member F1 OS=Arabidopsis thaliana GN=ALDH3F1 PE=1 SV=2	ML2639	80.9	5e-16	COG1012	NAD-dependent aldehyde dehydrogenases	K00128	9e-25	108	pop:POPTR_706284	aldehyde dehydrogenase (NAD+) [EC:1.2.1.3]	GO:0044237//cellular metabolic process	GO:0004030//aldehyde dehydrogenase [NAD(P)+] activity;GO:0005488//binding	GO:0043231//intracellular membrane-bounded organelle	ko01100//Metabolic pathways;ko01110//Biosynthesis of secondary metabolites;ko00010//Glycolysis / Gluconeogenesis;ko00620//Pyruvate metabolism;ko00903//Limonene and pinene degradation;ko00040//Pentose and glucuronate interconversions;ko00330//Arginine and
Unigene14816	1.3.99.3	E1.3.99.3	K00249	0.8918	Non-significant	-0.0721	Non-significant	0.8197	Non-significant	-0.5085	Non-significant	0.4364	Non-significant	1.3282	Up	947	18	2.8673	12	2.0156	21	2.7275	30	5.0608	gi|30680020|ref|NP_187337.2|	331	1e-89	acyl-CoA dehydrogenase [Arabidopsis thaliana] >gi|332640940|gb|AEE74461.1| acyl-CoA dehydrogenase [Arabidopsis thaliana]	sp|Q6JQN1|ACD10_HUMAN	169	2e-41	Acyl-CoA dehydrogenase family member 10 OS=Homo sapiens GN=ACAD10 PE=2 SV=1	RSc2016	166	4e-41	COG3173	Predicted aminoglycoside phosphotransferase	K00249	7e-91	331	ath:AT3G06810	acyl-CoA dehydrogenase [EC:1.3.99.3]	-	-	-	ko01100//Metabolic pathways;ko01110//Biosynthesis of secondary metabolites;ko00071//Fatty acid metabolism;ko00280//Valine, leucine and isoleucine degradation;ko00640//Propanoate metabolism;ko00410//beta-Alanine metabolism
Unigene17133	1.1.1.1	frmA	K00121	-0.8638	Non-significant	3.4058	Up	2.5421	Up	1.0763	Up	2.3295	Up	1.4658	Up	788	2	0.3829	4	0.8074	26	4.0583	11	2.2301	gi|297797361|ref|XP_002866565.1|	196	7e-55	oxidoreductase [Arabidopsis lyrata subsp. lyrata] >gi|297312400|gb|EFH42824.1| oxidoreductase [Arabidopsis lyrata subsp. lyrata]	sp|P80338|ADH1_STRCA	77.4	1e-13	Alcohol dehydrogenase 1 OS=Struthio camelus GN=ADH1 PE=1 SV=1	PAE2931	93.6	3e-19	COG1064	Zn-dependent alcohol dehydrogenases	K00121	8e-13	71.6	cme:CMS125C	S-(hydroxymethyl)glutathione dehydrogenase / alcohol dehydrogenase [EC:1.1.1.284 1.1.1.1]	GO:0008152//metabolic process	GO:0016616//oxidoreductase activity, acting on the CH-OH group of donors, NAD or NADP as acceptor;GO:0046914//transition metal ion binding	-	ko01100//Metabolic pathways;ko01110//Biosynthesis of secondary metabolites;ko00010//Glycolysis / Gluconeogenesis;ko00071//Fatty acid metabolism;ko00350//Tyrosine metabolism
Unigene17210	1.1.1.1	E1.1.1.1	K00001	2.6993	Up	-2.2946	Down	0.4047	Non-significant	-10.9982	Down	8.7036	Up	11.4029	Up	295	4	2.0454	0	0	1	0.4169	5	2.7077	gi|1039355|emb|CAA63093.1|	94	5e-19	alcohol dehydrogenase [Solanum tuberosum]	sp|Q64437|ADH7_MOUSE	93.6	4e-19	Alcohol dehydrogenase class 4 mu/sigma chain OS=Mus musculus GN=Adh7 PE=2 SV=2	SPBC1539.07c	83.2	1e-16	COG1062	Zn-dependent alcohol dehydrogenases, class III	K00121	2e-18	88.2	vvi:100245520	S-(hydroxymethyl)glutathione dehydrogenase / alcohol dehydrogenase [EC:1.1.1.284 1.1.1.1]	GO:0008152//metabolic process	GO:0046914//transition metal ion binding;GO:0016616//oxidoreductase activity, acting on the CH-OH group of donors, NAD or NADP as acceptor	-	ko01100//Metabolic pathways;ko01110//Biosynthesis of secondary metabolites;ko00010//Glycolysis / Gluconeogenesis;ko00071//Fatty acid metabolism;ko00350//Tyrosine metabolism
Unigene17210	1.1.1.1	frmA	K00121	2.6993	Up	-2.2946	Down	0.4047	Non-significant	-10.9982	Down	8.7036	Up	11.4029	Up	295	4	2.0454	0	0	1	0.4169	5	2.7077	gi|1039355|emb|CAA63093.1|	94	5e-19	alcohol dehydrogenase [Solanum tuberosum]	sp|Q64437|ADH7_MOUSE	93.6	4e-19	Alcohol dehydrogenase class 4 mu/sigma chain OS=Mus musculus GN=Adh7 PE=2 SV=2	SPBC1539.07c	83.2	1e-16	COG1062	Zn-dependent alcohol dehydrogenases, class III	K00121	2e-18	88.2	vvi:100245520	S-(hydroxymethyl)glutathione dehydrogenase / alcohol dehydrogenase [EC:1.1.1.284 1.1.1.1]	GO:0008152//metabolic process	GO:0046914//transition metal ion binding;GO:0016616//oxidoreductase activity, acting on the CH-OH group of donors, NAD or NADP as acceptor	-	ko01100//Metabolic pathways;ko01110//Biosynthesis of secondary metabolites;ko00010//Glycolysis / Gluconeogenesis;ko00071//Fatty acid metabolism;ko00350//Tyrosine metabolism
Unigene18012	1.2.1.3	E1.2.1.3	K00128	-0.1916	Non-significant	0.3484	Non-significant	0.1567	Non-significant	0.4135	Non-significant	-0.0652	Non-significant	-0.2568	Non-significant	1919	57	4.4807	72	5.9681	89	5.7044	60	4.9949	gi|223452696|gb|ACM89738.1|	906	0	mitochondrial benzaldehyde dehydrogenase [Antirrhinum majus]	sp|Q8S528|AL2B7_ARATH	882	0	Aldehyde dehydrogenase family 2 member B7, mitochondrial OS=Arabidopsis thaliana GN=ALDH2B7 PE=2 SV=2	BH0539	513	6e-145	COG1012	NAD-dependent aldehyde dehydrogenases	K00128	0	888	pop:POPTR_830473	aldehyde dehydrogenase (NAD+) [EC:1.2.1.3]	GO:0008152//metabolic process	GO:0004030//aldehyde dehydrogenase [NAD(P)+] activity	GO:0043231//intracellular membrane-bounded organelle	ko01100//Metabolic pathways;ko01110//Biosynthesis of secondary metabolites;ko00010//Glycolysis / Gluconeogenesis;ko00620//Pyruvate metabolism;ko00903//Limonene and pinene degradation;ko00040//Pentose and glucuronate interconversions;ko00330//Arginine and
Unigene18118	1.1.1.1	E1.1.1.1	K00001	-0.8473	Non-significant	0.6419	Non-significant	-0.2054	Non-significant	-0.1521	Non-significant	0.7941	Non-significant	-0.0533	Non-significant	242	232	144.616	198	130.145	444	225.665	190	125.426	gi|1208776|gb|AAC49540.1|	150	6e-36	alcohol dehydrogenase [Pinus banksiana] >gi|1208788|gb|AAC49546.1| alcohol dehydrogenase [Pinus banksiana]	sp|P25141|ADH1_PETHY	139	7e-33	Alcohol dehydrogenase 1 OS=Petunia hybrida GN=ADH1 PE=3 SV=1	STM1627	100	6e-22	COG1062	Zn-dependent alcohol dehydrogenases, class III	K00001	2e-34	141	vvi:100267821	alcohol dehydrogenase [EC:1.1.1.1]	-	-	-	ko01100//Metabolic pathways;ko01110//Biosynthesis of secondary metabolites;ko00010//Glycolysis / Gluconeogenesis;ko00071//Fatty acid metabolism;ko00350//Tyrosine metabolism
Unigene19551	1.1.1.1	E1.1.1.1	K00001	-1.486	Down	0.5235	Non-significant	-0.9626	Non-significant	-0.4573	Non-significant	0.9808	Non-significant	-0.5053	Non-significant	2612	97	5.602	67	4.0802	171	8.0523	47	2.8746	gi|325464713|gb|ADZ16126.1|	802	0	glycosyl hydrolase [Gossypium herbaceum subsp. africanum]	sp|Q5H7P5|EBM_LILLO	725	0	Mannosylglycoprotein endo-beta-mannosidase OS=Lilium longiflorum GN=EBM PE=1 SV=4	STM1627	314	4e-85	COG1062	Zn-dependent alcohol dehydrogenases, class III	K00001	1e-138	491	vvi:100255814	alcohol dehydrogenase [EC:1.1.1.1]	GO:0006818//hydrogen transport;GO:0009205	GO:0015078//hydrogen ion transmembrane transporter activity;GO:0019829//cation-transporting ATPase activity;GO:0043167//ion binding;GO:0015923//mannosidase activity	GO:0043234//protein complex	ko01100//Metabolic pathways;ko01110//Biosynthesis of secondary metabolites;ko00010//Glycolysis / Gluconeogenesis;ko00071//Fatty acid metabolism;ko00350//Tyrosine metabolism
Unigene19556	1.1.1.1	E1.1.1.1	K00001	-2.4301	Down	0.4698	Non-significant	-1.9603	Down	-0.9448	Non-significant	1.4146	Up	-1.0155	Down	2386	136	8.5983	67	4.4667	231	11.908	33	2.2095	gi|342851409|gb|AEL75219.1|	548	1e-154	alcohol dehydrogenase [Pyrus communis]	sp|P14673|ADH1_SOLTU	530	2e-149	Alcohol dehydrogenase 1 OS=Solanum tuberosum GN=ADH1 PE=2 SV=1	YPO1502	335	3e-91	COG1062	Zn-dependent alcohol dehydrogenases, class III	K00001	2e-150	531	rcu:RCOM_0236080	alcohol dehydrogenase [EC:1.1.1.1]	-	-	-	ko01100//Metabolic pathways;ko01110//Biosynthesis of secondary metabolites;ko00010//Glycolysis / Gluconeogenesis;ko00071//Fatty acid metabolism;ko00350//Tyrosine metabolism
Unigene19899	4.2.1.17	E4.2.1.17	K01692	-1.0762	Down	0.8396	Non-significant	-0.2366	Non-significant	0.028	Non-significant	0.8117	Non-significant	-0.2645	Non-significant	2079	816	59.208	789	60.3673	1791	105.959	654	50.2541	gi|79473201|ref|NP_193072.2|	594	1e-168	3-hydroxyisobutyryl-CoA hydrolase-like protein 3 [Arabidopsis thaliana] >gi|334302821|sp|Q9T0K7.2|HIBC6_ARATH RecName: Full=3-hydroxyisobutyryl-CoA hydrolase-like protein 3, mitochondrial; Flags: Precursor >gi|332657870|gb|AEE83270.1| 3-hydroxyisobutyryl-	sp|Q9T0K7|HIBC6_ARATH	594	7e-169	3-hydroxyisobutyryl-CoA hydrolase-like protein 3, mitochondrial OS=Arabidopsis thaliana GN=At4g13360 PE=1 SV=2	AGl2647	208	3e-53	COG1024	Enoyl-CoA hydratase/carnithine racemase	K01692	1e-169	594	ath:AT4G13360	enoyl-CoA hydratase [EC:4.2.1.17]	-	-	-	ko01100//Metabolic pathways;ko01110//Biosynthesis of secondary metabolites;ko00903//Limonene and pinene degradation;ko00071//Fatty acid metabolism;ko00280//Valine, leucine and isoleucine degradation;ko00380//Tryptophan metabolism;ko00650//Butanoate metabo
Unigene20436	6.2.1.3	ACSL	K01897	0.8918	Non-significant	-0.8795	Non-significant	0.0123	Non-significant	-1.7308	Down	0.8513	Non-significant	1.7431	Up	1576	21	2.0101	6	0.6056	14	1.0926	20	2.0273	gi|170676820|gb|ACB30545.1|	599	1e-170	long-chain acyl-CoA synthetase 4 [Ricinus communis]	sp|Q9T0A0|LACS4_ARATH	568	5e-161	Long chain acyl-CoA synthetase 4 OS=Arabidopsis thaliana GN=LACS4 PE=2 SV=1	SPBP4H10.11c	212	2e-54	COG1022	Long-chain acyl-CoA synthetases (AMP-forming)	K01897	1e-176	617	vvi:100265062	long-chain acyl-CoA synthetase [EC:6.2.1.3]	-	-	-	ko01100//Metabolic pathways;ko04146//Peroxisome;ko00071//Fatty acid metabolism
Unigene20439	6.2.1.3	ACSL	K01897	-0.0288	Non-significant	1.8485	Up	1.8197	Up	1.0765	Up	0.772	Non-significant	0.7432	Non-significant	879	12	2.0594	24	4.3431	53	7.4162	40	7.2698	gi|74147588|gb|ABA00145.1|	207	2e-65	ACS-like protein [Gossypium hirsutum]	sp|Q9T0A0|LACS4_ARATH	215	4e-55	Long chain acyl-CoA synthetase 4 OS=Arabidopsis thaliana GN=LACS4 PE=2 SV=1	SPBC18H10.02	49.7	7e-06	COG1022	Long-chain acyl-CoA synthetases (AMP-forming)	K01897	1e-64	200	sbi:SORBI_03g029880	long-chain acyl-CoA synthetase [EC:6.2.1.3]	-	-	-	ko01100//Metabolic pathways;ko04146//Peroxisome;ko00071//Fatty acid metabolism
Unigene20440	6.2.1.3	ACSL	K01897	0.0104	Non-significant	-0.0196	Non-significant	-0.0092	Non-significant	-0.6486	Non-significant	0.629	Non-significant	0.6394	Non-significant	1651	81	7.4009	49	4.7209	98	7.3009	76	7.3539	gi|170676820|gb|ACB30545.1|	873	0	long-chain acyl-CoA synthetase 4 [Ricinus communis]	sp|Q9T0A0|LACS4_ARATH	820	0	Long chain acyl-CoA synthetase 4 OS=Arabidopsis thaliana GN=LACS4 PE=2 SV=1	SPBP4H10.11c	251	3e-66	COG1022	Long-chain acyl-CoA synthetases (AMP-forming)	K01897	0	879	pop:POPTR_817412	long-chain acyl-CoA synthetase [EC:6.2.1.3]	-	-	-	ko01100//Metabolic pathways;ko04146//Peroxisome;ko00071//Fatty acid metabolism
Unigene20442	6.2.1.3	ACSL	K01897	-0.0664	Non-significant	-0.0966	Non-significant	-0.163	Non-significant	-0.2585	Non-significant	0.1619	Non-significant	0.0955	Non-significant	2401	415	26.0736	329	21.7963	476	24.3843	350	23.2876	gi|170676820|gb|ACB30545.1|	890	0	long-chain acyl-CoA synthetase 4 [Ricinus communis]	sp|Q9T0A0|LACS4_ARATH	849	0	Long chain acyl-CoA synthetase 4 OS=Arabidopsis thaliana GN=LACS4 PE=2 SV=1	SPBP4H10.11c	275	2e-73	COG1022	Long-chain acyl-CoA synthetases (AMP-forming)	K01897	0	916	vvi:100265062	long-chain acyl-CoA synthetase [EC:6.2.1.3]	-	-	-	ko01100//Metabolic pathways;ko04146//Peroxisome;ko00071//Fatty acid metabolism
Unigene20443	6.2.1.3	ACSL	K01897	-0.3831	Non-significant	0.7586	Non-significant	0.3755	Non-significant	-0.1161	Non-significant	0.8748	Non-significant	0.4916	Non-significant	1082	40	5.5767	35	5.1454	83	9.4351	49	7.2346	gi|15223593|ref|NP_173390.1|	157	2e-37	pfkB-type carbohydrate kinase-like protein [Arabidopsis thaliana] >gi|8778428|gb|AAF79436.1|AC025808_18 F18O14.35 [Arabidopsis thaliana] >gi|28466957|gb|AAO44087.1| At1g19600 [Arabidopsis thaliana] >gi|332191751|gb|AEE29872.1| pfkB-type carbohydrate kinas	sp|Q9T009|LACS5_ARATH	104	1e-21	Long chain acyl-CoA synthetase 5 OS=Arabidopsis thaliana GN=LACS5 PE=2 SV=1	--	--	--	--	--	K01897	5e-24	109	zma:100383523	long-chain acyl-CoA synthetase [EC:6.2.1.3]	-	-	-	ko01100//Metabolic pathways;ko04146//Peroxisome;ko00071//Fatty acid metabolism
Unigene20729	1.2.1.3	E1.2.1.3	K00128	-0.2602	Non-significant	-0.2945	Non-significant	-0.5547	Non-significant	-0.5609	Non-significant	0.2664	Non-significant	0.0062	Non-significant	561	14	3.7645	9	2.5519	14	3.0695	9	2.5629	gi|124359955|gb|ABN07971.1|	266	2e-70	Aldehyde dehydrogenase [Medicago truncatula]	sp|Q0WSF1|AL221_ARATH	230	4e-60	Aldehyde dehydrogenase 22A1 OS=Arabidopsis thaliana GN=ALDH22A1 PE=2 SV=2	SPBC21C3.15c	90.1	2e-18	COG1012	NAD-dependent aldehyde dehydrogenases	K00128	2e-21	99.4	vvi:100259296	aldehyde dehydrogenase (NAD+) [EC:1.2.1.3]	-	-	-	ko01100//Metabolic pathways;ko01110//Biosynthesis of secondary metabolites;ko00010//Glycolysis / Gluconeogenesis;ko00620//Pyruvate metabolism;ko00903//Limonene and pinene degradation;ko00040//Pentose and glucuronate interconversions;ko00330//Arginine and
Unigene20730	1.2.1.3	E1.2.1.3	K00128	-2.7927	Down	2.8755	Up	0.0827	Non-significant	1.0765	Up	1.7989	Up	-0.9938	Non-significant	645	4	0.9355	8	1.9729	36	6.865	4	0.9907	gi|124359955|gb|ABN07971.1|	218	4e-56	Aldehyde dehydrogenase [Medicago truncatula]	sp|Q0WSF1|AL221_ARATH	192	2e-48	Aldehyde dehydrogenase 22A1 OS=Arabidopsis thaliana GN=ALDH22A1 PE=2 SV=2	YHR039c	80.1	3e-15	COG1012	NAD-dependent aldehyde dehydrogenases	K00128	2e-06	50.1	pop:POPTR_832403	aldehyde dehydrogenase (NAD+) [EC:1.2.1.3]	-	-	-	ko01100//Metabolic pathways;ko01110//Biosynthesis of secondary metabolites;ko00010//Glycolysis / Gluconeogenesis;ko00620//Pyruvate metabolism;ko00903//Limonene and pinene degradation;ko00040//Pentose and glucuronate interconversions;ko00330//Arginine and
Unigene20731	1.2.1.3	E1.2.1.3	K00128	-6.223	Down	6.223	Up	--	--	--	--	6.223	Up	--	--	1646	0	0	0	0	1	0.0747	0	0	gi|124359955|gb|ABN07971.1|	716	0	Aldehyde dehydrogenase [Medicago truncatula]	sp|Q0WSF1|AL221_ARATH	651	0	Aldehyde dehydrogenase 22A1 OS=Arabidopsis thaliana GN=ALDH22A1 PE=2 SV=2	SPBC21C3.15c	252	2e-66	COG1012	NAD-dependent aldehyde dehydrogenases	K00128	1e-34	145	rcu:RCOM_0527300	aldehyde dehydrogenase (NAD+) [EC:1.2.1.3]	-	-	-	ko01100//Metabolic pathways;ko01110//Biosynthesis of secondary metabolites;ko00010//Glycolysis / Gluconeogenesis;ko00620//Pyruvate metabolism;ko00903//Limonene and pinene degradation;ko00040//Pentose and glucuronate interconversions;ko00330//Arginine and
Unigene20732	1.2.1.3	E1.2.1.3	K00128	-3.9443	Down	1.0275	Up	-2.9168	Down	-1.6017	Down	2.6292	Up	-1.3151	Down	2423	16	0.9961	5	0.3282	40	2.0305	2	0.1319	gi|124359955|gb|ABN07971.1|	1077	0	Aldehyde dehydrogenase [Medicago truncatula]	sp|Q0WSF1|AL221_ARATH	970	0	Aldehyde dehydrogenase 22A1 OS=Arabidopsis thaliana GN=ALDH22A1 PE=2 SV=2	YHR039c	375	2e-103	COG1012	NAD-dependent aldehyde dehydrogenases	K00135	4e-58	224	rcu:RCOM_0605750	succinate-semialdehyde dehydrogenase (NADP+) [EC:1.2.1.16]	-	-	-	ko01100//Metabolic pathways;ko01110//Biosynthesis of secondary metabolites;ko00010//Glycolysis / Gluconeogenesis;ko00620//Pyruvate metabolism;ko00903//Limonene and pinene degradation;ko00040//Pentose and glucuronate interconversions;ko00330//Arginine and
Unigene20734	1.2.1.3	E1.2.1.3	K00128	-2.1981	Down	0.8162	Non-significant	-1.3819	Down	0.2348	Non-significant	0.5814	Non-significant	-1.6167	Down	1889	69	5.5101	77	6.4839	149	9.7018	25	2.1143	gi|124359955|gb|ABN07971.1|	836	0	Aldehyde dehydrogenase [Medicago truncatula]	sp|Q0WSF1|AL221_ARATH	746	0	Aldehyde dehydrogenase 22A1 OS=Arabidopsis thaliana GN=ALDH22A1 PE=2 SV=2	YHR039c	291	7e-99	COG1012	NAD-dependent aldehyde dehydrogenases	K00128	1e-54	200	osa:4340725	aldehyde dehydrogenase (NAD+) [EC:1.2.1.3]	-	-	-	ko01100//Metabolic pathways;ko01110//Biosynthesis of secondary metabolites;ko00010//Glycolysis / Gluconeogenesis;ko00620//Pyruvate metabolism;ko00903//Limonene and pinene degradation;ko00040//Pentose and glucuronate interconversions;ko00330//Arginine and
Unigene20735	1.2.1.3	E1.2.1.3	K00128	-1.2173	Down	0.3741	Non-significant	-0.8433	Non-significant	-0.7654	Non-significant	1.1395	Up	-0.0779	Non-significant	2428	95	5.9023	53	3.4722	151	7.6493	50	3.2898	gi|124359955|gb|ABN07971.1|	1086	0	Aldehyde dehydrogenase [Medicago truncatula]	sp|Q0WSF1|AL221_ARATH	981	0	Aldehyde dehydrogenase 22A1 OS=Arabidopsis thaliana GN=ALDH22A1 PE=2 SV=2	YHR039c	378	2e-104	COG1012	NAD-dependent aldehyde dehydrogenases	K00128	1e-58	225	osa:4330612	aldehyde dehydrogenase (NAD+) [EC:1.2.1.3]	-	-	-	ko01100//Metabolic pathways;ko01110//Biosynthesis of secondary metabolites;ko00010//Glycolysis / Gluconeogenesis;ko00620//Pyruvate metabolism;ko00903//Limonene and pinene degradation;ko00040//Pentose and glucuronate interconversions;ko00330//Arginine and
Unigene21098	6.2.1.3	ACSL	K01897	-2.519	Down	0.1569	Non-significant	-2.3621	Down	-1.6313	Down	1.7882	Up	-0.7308	Non-significant	435	49	16.9923	15	5.4851	67	18.9444	9	3.3052	gi|297847246|ref|XP_002891504.1|	153	6e-37	long-chain acyl-CoA synthetase 2 [Arabidopsis lyrata subsp. lyrata] >gi|297337346|gb|EFH67763.1| long-chain acyl-CoA synthetase 2 [Arabidopsis lyrata subsp. lyrata]	sp|Q9XIA9|LACS2_ARATH	151	1e-36	Long chain acyl-CoA synthetase 2 OS=Arabidopsis thaliana GN=LACS2 PE=2 SV=1	--	--	--	--	--	K01897	4e-39	157	pop:POPTR_833082	long-chain acyl-CoA synthetase [EC:6.2.1.3]	-	-	-	ko01100//Metabolic pathways;ko04146//Peroxisome;ko00071//Fatty acid metabolism
Unigene21099	6.2.1.3	ACSL	K01897	-1.3233	Down	-0.0535	Non-significant	-1.3768	Down	-0.5755	Non-significant	0.522	Non-significant	-0.8013	Non-significant	973	11	1.7054	7	1.1444	13	1.6433	4	0.6567	gi|108864502|gb|ABG22526.1|	475	1e-133	AMP-binding enzyme family protein, expressed [Oryza sativa Japonica Group]	sp|Q9XIA9|LACS2_ARATH	446	9e-125	Long chain acyl-CoA synthetase 2 OS=Arabidopsis thaliana GN=LACS2 PE=2 SV=1	SPBP4H10.11c	180	3e-45	COG1022	Long-chain acyl-CoA synthetases (AMP-forming)	K01897	1e-146	516	pop:POPTR_833082	long-chain acyl-CoA synthetase [EC:6.2.1.3]	-	-	-	ko01100//Metabolic pathways;ko04146//Peroxisome;ko00071//Fatty acid metabolism
Unigene21100	6.2.1.3	ACSL	K01897	-2.5557	Down	1.0978	Up	-1.4579	Down	-0.3088	Non-significant	1.4066	Up	-1.1491	Down	1458	64	6.6217	49	5.3459	168	14.1725	22	2.4105	gi|115485907|ref|NP_001068097.1|	630	1e-179	Os11g0558300 [Oryza sativa Japonica Group] >gi|77551497|gb|ABA94294.1| AMP-binding enzyme family protein, expressed [Oryza sativa Japonica Group] >gi|113645319|dbj|BAF28460.1| Os11g0558300 [Oryza sativa Japonica Group]	sp|Q9XIA9|LACS2_ARATH	605	3e-172	Long chain acyl-CoA synthetase 2 OS=Arabidopsis thaliana GN=LACS2 PE=2 SV=1	SPBP4H10.11c	190	6e-48	COG1022	Long-chain acyl-CoA synthetases (AMP-forming)	K01897	0	719	pop:POPTR_833082	long-chain acyl-CoA synthetase [EC:6.2.1.3]	-	-	-	ko01100//Metabolic pathways;ko04146//Peroxisome;ko00071//Fatty acid metabolism
Unigene21101	6.2.1.3	ACSL	K01897	-1.8226	Down	0.6215	Non-significant	-1.2011	Down	-1.1865	Down	1.8081	Up	-0.0146	Non-significant	2429	336	20.8668	140	9.1681	634	32.1039	138	9.0761	gi|115485907|ref|NP_001068097.1|	949	0	Os11g0558300 [Oryza sativa Japonica Group] >gi|77551497|gb|ABA94294.1| AMP-binding enzyme family protein, expressed [Oryza sativa Japonica Group] >gi|113645319|dbj|BAF28460.1| Os11g0558300 [Oryza sativa Japonica Group]	sp|Q9XIA9|LACS2_ARATH	945	0	Long chain acyl-CoA synthetase 2 OS=Arabidopsis thaliana GN=LACS2 PE=2 SV=1	SPBP4H10.11c	313	7e-85	COG1022	Long-chain acyl-CoA synthetases (AMP-forming)	K01897	0	1088	pop:POPTR_833082	long-chain acyl-CoA synthetase [EC:6.2.1.3]	-	-	-	ko01100//Metabolic pathways;ko04146//Peroxisome;ko00071//Fatty acid metabolism
Unigene21115	6.2.1.3	ACSL	K01897	-0.1633	Non-significant	2.7056	Up	2.5422	Up	-9.0837	Down	11.7893	Up	11.626	Up	556	2	0.5426	0	0	16	3.5395	11	3.1606	gi|108864502|gb|ABG22526.1|	119	3e-26	AMP-binding enzyme family protein, expressed [Oryza sativa Japonica Group]	sp|Q9XIA9|LACS2_ARATH	105	2e-22	Long chain acyl-CoA synthetase 2 OS=Arabidopsis thaliana GN=LACS2 PE=2 SV=1	slr1609	50.1	2e-06	COG1022	Long-chain acyl-CoA synthetases (AMP-forming)	K01897	5e-31	131	pop:POPTR_833082	long-chain acyl-CoA synthetase [EC:6.2.1.3]	-	-	-	ko01100//Metabolic pathways;ko04146//Peroxisome;ko00071//Fatty acid metabolism
Unigene21482	6.2.1.3	ACSL	K01897	-0.6729	Non-significant	-0.2945	Non-significant	-0.9674	Non-significant	-0.6722	Non-significant	0.3777	Non-significant	-0.2952	Non-significant	1113	205	27.7846	122	17.4359	205	22.6545	99	14.2098	gi|255552335|ref|XP_002517212.1|	226	6e-58	Acyl-CoA synthetase [Ricinus communis] >gi|83320525|gb|ABC02881.1| ACS2 [Ricinus communis] >gi|223543847|gb|EEF45375.1| Acyl-CoA synthetase [Ricinus communis]	sp|Q8LPS1|LACS6_ARATH	188	7e-47	Long chain acyl-CoA synthetase 6, peroxisomal OS=Arabidopsis thaliana GN=LACS6 PE=1 SV=1	--	--	--	--	--	K01897	4e-59	226	rcu:RCOM_0914000	long-chain acyl-CoA synthetase [EC:6.2.1.3]	-	-	-	ko01100//Metabolic pathways;ko04146//Peroxisome;ko00071//Fatty acid metabolism
Unigene21485	6.2.1.3	ACSL	K01897	-1.2575	Down	0.1619	Non-significant	-1.0956	Down	-0.6493	Non-significant	0.8112	Non-significant	-0.4463	Non-significant	989	43	6.5587	26	4.1817	59	7.3376	19	3.0691	gi|255552335|ref|XP_002517212.1|	389	1e-107	Acyl-CoA synthetase [Ricinus communis] >gi|83320525|gb|ABC02881.1| ACS2 [Ricinus communis] >gi|223543847|gb|EEF45375.1| Acyl-CoA synthetase [Ricinus communis]	sp|Q8LPS1|LACS6_ARATH	349	2e-95	Long chain acyl-CoA synthetase 6, peroxisomal OS=Arabidopsis thaliana GN=LACS6 PE=1 SV=1	YER015w	67	5e-11	COG1022	Long-chain acyl-CoA synthetases (AMP-forming)	K01897	2e-108	389	rcu:RCOM_0914000	long-chain acyl-CoA synthetase [EC:6.2.1.3]	-	-	-	ko01100//Metabolic pathways;ko04146//Peroxisome;ko00071//Fatty acid metabolism
Unigene21507	1.3.3.6	E1.3.3.6	K00232	-0.9387	Non-significant	0.8059	Non-significant	-0.1328	Non-significant	-0.2409	Non-significant	1.0468	Up	0.1081	Non-significant	5348	562	15.8522	451	13.4142	1205	27.7135	484	14.4578	gi|297797531|ref|XP_002866650.1|	1153	0	acyl-CoA oxidase [Arabidopsis lyrata subsp. lyrata] >gi|297312485|gb|EFH42909.1| acyl-CoA oxidase [Arabidopsis lyrata subsp. lyrata]	sp|O65201|ACOX2_ARATH	1152	0	Acyl-coenzyme A oxidase 2, peroxisomal OS=Arabidopsis thaliana GN=ACX2 PE=1 SV=2	YGL205w	214	1e-54	COG1960	Acyl-CoA dehydrogenases	K00232	0	1147	vvi:100255430	acyl-CoA oxidase [EC:1.3.3.6]	-	-	-	ko01100//Metabolic pathways;ko04146//Peroxisome;ko00071//Fatty acid metabolism;ko00592//alpha-Linolenic acid metabolism;ko01040//Biosynthesis of unsaturated fatty acids
Unigene23467	1.3.3.6	E1.3.3.6	K00232	0.3126	Non-significant	-0.042	Non-significant	0.2707	Non-significant	-0.447	Non-significant	0.4051	Non-significant	0.7177	Non-significant	1775	115	9.7734	80	7.1692	137	9.4933	131	11.7902	gi|84514139|gb|ABC59078.1|	702	0	cytochrome P450 monooxygenase CYP72A59 [Medicago truncatula]	sp|Q05047|C72A1_CATRO	541	6e-153	Secologanin synthase OS=Catharanthus roseus GN=CYP72A1 PE=2 SV=1	AGc2890	160	5e-39	COG2124	Cytochrome P450	K00232	2e-114	410	vvi:100249305	acyl-CoA oxidase [EC:1.3.3.6]	-	-	-	ko01100//Metabolic pathways;ko01110//Biosynthesis of secondary metabolites;ko04146//Peroxisome;ko00908//Zeatin biosynthesis;ko00071//Fatty acid metabolism;ko00592//alpha-Linolenic acid metabolism;ko01040//Biosynthesis of unsaturated fatty acids
Unigene24479	1.3.3.6	E1.3.3.6	K00232	0.0818	Non-significant	0.653	Non-significant	0.7348	Non-significant	0.2691	Non-significant	0.3839	Non-significant	0.4656	Non-significant	2385	14	0.8855	16	1.0671	27	1.3924	22	1.4736	gi|15553480|gb|AAL01888.1|AF404404_1	1185	0	acyl-CoA oxidase [Glycine max]	sp|O65202|ACOX1_ARATH	1103	0	Peroxisomal acyl-coenzyme A oxidase 1 OS=Arabidopsis thaliana GN=ACX1 PE=1 SV=1	YGL205w	252	2e-66	COG1960	Acyl-CoA dehydrogenases	K00232	0	1155	pop:POPTR_836303	acyl-CoA oxidase [EC:1.3.3.6]	GO:0006952//defense response;GO:0051707//response to other organism;GO:0010038//response to metal ion;GO:0009694//jasmonic acid metabolic process;GO:0048229//gametophyte development;GO:0009062//fatty acid catabolic process	GO:0030554//adenyl nucleotide binding;GO:0015002//heme-copper terminal oxidase activity;GO:0016634	GO:0042579//microbody	ko01100//Metabolic pathways;ko04146//Peroxisome;ko00071//Fatty acid metabolism;ko00592//alpha-Linolenic acid metabolism;ko01040//Biosynthesis of unsaturated fatty acids
Unigene24480	1.3.3.6	E1.3.3.6	K00232	-0.2713	Non-significant	0.4342	Non-significant	0.1629	Non-significant	-0.5292	Non-significant	0.9634	Non-significant	0.6921	Non-significant	1220	35	4.3277	23	2.9988	58	5.8474	37	4.845	gi|15553480|gb|AAL01888.1|AF404404_1	635	0	acyl-CoA oxidase [Glycine max]	sp|O65202|ACOX1_ARATH	598	2e-170	Peroxisomal acyl-coenzyme A oxidase 1 OS=Arabidopsis thaliana GN=ACX1 PE=1 SV=1	YGL205w	189	8e-48	COG1960	Acyl-CoA dehydrogenases	K00232	0	630	pop:POPTR_836303	acyl-CoA oxidase [EC:1.3.3.6]	GO:0009062//fatty acid catabolic process	GO:0030554//adenyl nucleotide binding;GO:0016634	GO:0042579//microbody	ko01100//Metabolic pathways;ko04146//Peroxisome;ko00071//Fatty acid metabolism;ko00592//alpha-Linolenic acid metabolism;ko01040//Biosynthesis of unsaturated fatty acids
Unigene24481	1.3.3.6	E1.3.3.6	K00232	-0.056	Non-significant	0.4389	Non-significant	0.3829	Non-significant	-0.6755	Non-significant	1.1144	Up	1.0584	Up	2480	160	9.7322	95	6.0933	266	13.1925	197	12.69	gi|15553480|gb|AAL01888.1|AF404404_1	1198	0	acyl-CoA oxidase [Glycine max]	sp|O65202|ACOX1_ARATH	1096	0	Peroxisomal acyl-coenzyme A oxidase 1 OS=Arabidopsis thaliana GN=ACX1 PE=1 SV=1	YGL205w	254	5e-67	COG1960	Acyl-CoA dehydrogenases	K00232	0	1158	rcu:RCOM_1119640	acyl-CoA oxidase [EC:1.3.3.6]	GO:0006952//defense response;GO:0051707//response to other organism;GO:0010038//response to metal ion;GO:0009694//jasmonic acid metabolic process;GO:0048229//gametophyte development;GO:0009062//fatty acid catabolic process	GO:0030554//adenyl nucleotide binding;GO:0015002//heme-copper terminal oxidase activity;GO:0016634	GO:0042579//microbody	ko01100//Metabolic pathways;ko04146//Peroxisome;ko00071//Fatty acid metabolism;ko00592//alpha-Linolenic acid metabolism;ko01040//Biosynthesis of unsaturated fatty acids
Unigene25006	6.2.1.3	ACSL	K01897	0.1824	Non-significant	0.0659	Non-significant	0.2483	Non-significant	-0.885	Non-significant	0.9509	Non-significant	1.1333	Up	1699	74	6.5703	38	3.5577	95	6.8774	83	7.8043	gi|20799733|gb|AAM28629.1|AF503771_1	768	0	acyl-CoA synthetase-like protein [Arabidopsis thaliana]	sp|B2HGV4|FAC15_MYCMM	190	2e-47	Long-chain-fatty-acid--CoA ligase FadD15 OS=Mycobacterium marinum (strain ATCC BAA-535 / M) GN=fadD15 PE=3 SV=1	alr3602	397	3e-110	COG1022	Long-chain acyl-CoA synthetases (AMP-forming)	K01897	0	826	vvi:100247941	long-chain acyl-CoA synthetase [EC:6.2.1.3]	GO:0006633//fatty acid biosynthetic process	GO:0015645//fatty-acid ligase activity	GO:0009526//plastid envelope	ko01100//Metabolic pathways;ko04146//Peroxisome;ko00071//Fatty acid metabolism
Unigene25777	1.2.1.3	E1.2.1.3	K00128	-0.3355	Non-significant	-0.6898	Non-significant	-1.0253	Down	-0.8023	Non-significant	0.1125	Non-significant	-0.223	Non-significant	2014	388	29.0614	211	16.6649	295	18.016	180	14.2778	gi|223452696|gb|ACM89738.1|	905	0	mitochondrial benzaldehyde dehydrogenase [Antirrhinum majus]	sp|Q8S528|AL2B7_ARATH	880	0	Aldehyde dehydrogenase family 2 member B7, mitochondrial OS=Arabidopsis thaliana GN=ALDH2B7 PE=2 SV=2	BH0539	511	1e-144	COG1012	NAD-dependent aldehyde dehydrogenases	K00128	0	886	pop:POPTR_830473	aldehyde dehydrogenase (NAD+) [EC:1.2.1.3]	GO:0008152//metabolic process	GO:0004030//aldehyde dehydrogenase [NAD(P)+] activity	GO:0043231//intracellular membrane-bounded organelle	ko01100//Metabolic pathways;ko01110//Biosynthesis of secondary metabolites;ko00010//Glycolysis / Gluconeogenesis;ko00620//Pyruvate metabolism;ko00903//Limonene and pinene degradation;ko00040//Pentose and glucuronate interconversions;ko00330//Arginine and
Unigene25778	1.2.1.3	E1.2.1.3	K00128	-0.2485	Non-significant	0.9444	Non-significant	0.6959	Non-significant	-0.1695	Non-significant	1.1139	Up	0.8654	Non-significant	1892	236	18.8164	199	16.7306	557	36.2101	361	30.4814	gi|29373073|gb|AAO72532.1|	949	0	aldehyde dehydrogenase 1 precursor [Lotus corniculatus]	sp|Q9SU63|AL2B4_ARATH	878	0	Aldehyde dehydrogenase family 2 member B4, mitochondrial OS=Arabidopsis thaliana GN=ALDH2B4 PE=1 SV=1	BS_dhaS	496	4e-140	COG1012	NAD-dependent aldehyde dehydrogenases	K00128	0	926	rcu:RCOM_1511330	aldehyde dehydrogenase (NAD+) [EC:1.2.1.3]	GO:0008152//metabolic process;GO:0010038//response to metal ion	GO:0004030//aldehyde dehydrogenase [NAD(P)+] activity;GO:0032559//adenyl ribonucleotide binding	GO:0009536//plastid	ko01100//Metabolic pathways;ko01110//Biosynthesis of secondary metabolites;ko00010//Glycolysis / Gluconeogenesis;ko00620//Pyruvate metabolism;ko00903//Limonene and pinene degradation;ko00040//Pentose and glucuronate interconversions;ko00330//Arginine and
Unigene25779	1.2.1.3	E1.2.1.3	K00128	-1.407	Down	1.0746	Up	-0.3324	Non-significant	-0.9235	Non-significant	1.9981	Up	0.5911	Non-significant	1972	12	0.918	6	0.484	31	1.9335	9	0.7291	gi|29373073|gb|AAO72532.1|	900	0	aldehyde dehydrogenase 1 precursor [Lotus corniculatus]	sp|Q8S528|AL2B7_ARATH	872	0	Aldehyde dehydrogenase family 2 member B7, mitochondrial OS=Arabidopsis thaliana GN=ALDH2B7 PE=2 SV=2	BH0539	502	8e-142	COG1012	NAD-dependent aldehyde dehydrogenases	K00128	0	894	vvi:100262043	aldehyde dehydrogenase (NAD+) [EC:1.2.1.3]	GO:0008152//metabolic process;GO:0010038//response to metal ion	GO:0004030//aldehyde dehydrogenase [NAD(P)+] activity;GO:0032559//adenyl ribonucleotide binding	GO:0009536//plastid	ko01100//Metabolic pathways;ko01110//Biosynthesis of secondary metabolites;ko00010//Glycolysis / Gluconeogenesis;ko00620//Pyruvate metabolism;ko00903//Limonene and pinene degradation;ko00040//Pentose and glucuronate interconversions;ko00330//Arginine and
Unigene26280	1.3.3.6	E1.3.3.6	K00232	0.4561	Non-significant	-0.477	Non-significant	-0.0209	Non-significant	-1.2598	Down	0.7828	Non-significant	1.2389	Up	1320	101	11.5423	40	4.8202	89	8.293	94	11.3763	gi|84514139|gb|ABC59078.1|	575	1e-163	cytochrome P450 monooxygenase CYP72A59 [Medicago truncatula]	sp|Q05047|C72A1_CATRO	428	4e-119	Secologanin synthase OS=Catharanthus roseus GN=CYP72A1 PE=2 SV=1	AGc2890	78.2	3e-14	COG2124	Cytochrome P450	K00232	7e-70	262	vvi:100249305	acyl-CoA oxidase [EC:1.3.3.6]	-	-	-	ko01100//Metabolic pathways;ko01110//Biosynthesis of secondary metabolites;ko04146//Peroxisome;ko00908//Zeatin biosynthesis;ko00071//Fatty acid metabolism;ko00592//alpha-Linolenic acid metabolism;ko01040//Biosynthesis of unsaturated fatty acids
Unigene27602	1.3.3.6	E1.3.3.6	K00232	0.5633	Non-significant	-0.0233	Non-significant	0.5399	Non-significant	-0.7444	Non-significant	0.721	Non-significant	1.2843	Up	2047	295	21.7395	167	12.9771	356	21.3908	405	31.6072	gi|144905179|dbj|BAF56240.1|	899	0	cytochrome P450 enzyme [Pisum sativum]	sp|O48786|C734A_ARATH	814	0	Cytochrome P450 734A1 OS=Arabidopsis thaliana GN=CYP734A1 PE=2 SV=1	AGc2890	155	2e-37	COG2124	Cytochrome P450	K10717	3e-101	367	vvi:100258332	cytokinin trans-hydroxylase	-	-	-	ko01100//Metabolic pathways;ko01110//Biosynthesis of secondary metabolites;ko04146//Peroxisome;ko00908//Zeatin biosynthesis;ko00071//Fatty acid metabolism;ko00592//alpha-Linolenic acid metabolism;ko01040//Biosynthesis of unsaturated fatty acids
Unigene27712	6.2.1.3	ACSL	K01897	-0.3749	Non-significant	0.3132	Non-significant	-0.0617	Non-significant	-0.6153	Non-significant	0.9286	Non-significant	0.5537	Non-significant	535	21	5.9212	13	3.8652	32	7.3569	19	5.6735	gi|15223593|ref|NP_173390.1|	102	2e-21	pfkB-type carbohydrate kinase-like protein [Arabidopsis thaliana] >gi|8778428|gb|AAF79436.1|AC025808_18 F18O14.35 [Arabidopsis thaliana] >gi|28466957|gb|AAO44087.1| At1g19600 [Arabidopsis thaliana] >gi|332191751|gb|AEE29872.1| pfkB-type carbohydrate kinas	--	--	--	--	--	--	--	--	--	K01897	3e-06	48.9	zma:100281457	long-chain acyl-CoA synthetase [EC:6.2.1.3]	-	-	-	ko01100//Metabolic pathways;ko04146//Peroxisome;ko00071//Fatty acid metabolism
Unigene27714	6.2.1.3	ACSL	K01897	0.9391	Non-significant	-1.2597	Down	-0.3206	Non-significant	-1.1936	Down	-0.0662	Non-significant	0.873	Non-significant	557	41	11.1038	17	4.8548	21	4.6372	31	8.8911	gi|74147588|gb|ABA00145.1|	60.5	1e-08	ACS-like protein [Gossypium hirsutum]	sp|Q9T009|LACS5_ARATH	56.2	1e-07	Long chain acyl-CoA synthetase 5 OS=Arabidopsis thaliana GN=LACS5 PE=2 SV=1	--	--	--	--	--	K01897	4e-09	58.5	pop:POPTR_817412	long-chain acyl-CoA synthetase [EC:6.2.1.3]	-	-	-	ko01100//Metabolic pathways;ko04146//Peroxisome;ko00071//Fatty acid metabolism
Unigene28116	1.2.1.3	E1.2.1.3	K00128	-1.2237	Down	1.0039	Up	-0.2198	Non-significant	0.5109	Non-significant	0.4929	Non-significant	-0.7308	Non-significant	1217	37	4.5862	50	6.5352	91	9.197	30	3.938	gi|145324174|ref|NP_001077676.1|	626	1e-178	aldehyde dehydrogenase 3H1 [Arabidopsis thaliana] >gi|332193906|gb|AEE32027.1| aldehyde dehydrogenase 3H1 [Arabidopsis thaliana]	sp|Q70DU8|AL3H1_ARATH	626	9e-179	Aldehyde dehydrogenase family 3 member H1 OS=Arabidopsis thaliana GN=ALDH3H1 PE=2 SV=2	alr3672	370	3e-102	COG1012	NAD-dependent aldehyde dehydrogenases	K00128	0	663	pop:POPTR_831510	aldehyde dehydrogenase (NAD+) [EC:1.2.1.3]	-	-	-	ko01100//Metabolic pathways;ko01110//Biosynthesis of secondary metabolites;ko00010//Glycolysis / Gluconeogenesis;ko00620//Pyruvate metabolism;ko00903//Limonene and pinene degradation;ko00040//Pentose and glucuronate interconversions;ko00330//Arginine and
Unigene28351	6.2.1.3	ACSL	K01897	-1.5197	Down	0.4908	Non-significant	-1.0289	Down	-0.6201	Non-significant	1.1109	Up	-0.4088	Non-significant	2440	376	23.2457	232	15.1244	648	32.6649	174	11.3922	gi|297824813|ref|XP_002880289.1|	984	0	long-chain-fatty-acid--CoA ligase family protein [Arabidopsis lyrata subsp. lyrata] >gi|297326128|gb|EFH56548.1| long-chain-fatty-acid--CoA ligase family protein [Arabidopsis lyrata subsp. lyrata]	sp|O22898|LACS1_ARATH	982	0	Long chain acyl-CoA synthetase 1 OS=Arabidopsis thaliana GN=LACS1 PE=2 SV=1	SPBP4H10.11c	322	2e-87	COG1022	Long-chain acyl-CoA synthetases (AMP-forming)	K01897	0	1055	vvi:100248587	long-chain acyl-CoA synthetase [EC:6.2.1.3]	GO:0006631//fatty acid metabolic process	GO:0015645//fatty-acid ligase activity	GO:0016020//membrane	ko01100//Metabolic pathways;ko04146//Peroxisome;ko00071//Fatty acid metabolism
Unigene28378	1.1.1.1	E1.1.1.1	K00001	0.5996	Non-significant	-0.5508	Non-significant	0.0488	Non-significant	-0.4918	Non-significant	-0.0591	Non-significant	0.5405	Non-significant	1045	43	6.2072	29	4.4143	36	4.2372	42	6.4207	gi|290490594|dbj|BAI79284.1|	83.2	6e-15	LysM type receptor kinase [Lotus japonicus]	sp|P00333|ADH1_MAIZE	47.8	1e-06	Alcohol dehydrogenase 1 OS=Zea mays GN=ADH1 PE=2 SV=1	--	--	--	--	--	K00001	3e-08	50.1	pop:POPTR_718546	alcohol dehydrogenase [EC:1.1.1.1]	GO:0009056//catabolic process;GO:0006464//protein modification process	GO:0004702//receptor signaling protein serine/threonine kinase activity;GO:0032559//adenyl ribonucleotide binding	GO:0031410//cytoplasmic vesicle	ko01100//Metabolic pathways;ko01110//Biosynthesis of secondary metabolites;ko00010//Glycolysis / Gluconeogenesis;ko00071//Fatty acid metabolism;ko00350//Tyrosine metabolism
Unigene28827	1.2.1.3	E1.2.1.3	K00128	-1.7368	Down	-0.02	Non-significant	-1.7568	Down	-0.0921	Non-significant	0.0721	Non-significant	-1.6647	Down	2036	272	20.1528	242	18.9068	329	19.8753	76	5.9633	gi|297802558|ref|XP_002869163.1|	679	0	ALDH3I1 [Arabidopsis lyrata subsp. lyrata] >gi|297314999|gb|EFH45422.1| ALDH3I1 [Arabidopsis lyrata subsp. lyrata]	sp|Q8W033|AL3I1_ARATH	678	0	Aldehyde dehydrogenase family 3 member I1, chloroplastic OS=Arabidopsis thaliana GN=ALDH3I1 PE=2 SV=2	slr0091	389	1e-107	COG1012	NAD-dependent aldehyde dehydrogenases	K00128	0	708	vvi:100266331	aldehyde dehydrogenase (NAD+) [EC:1.2.1.3]	GO:0009725//response to hormone stimulus;GO:0006950//response to stress;GO:0044237//cellular metabolic process	GO:0004030//aldehyde dehydrogenase [NAD(P)+] activity	GO:0009536//plastid	ko01100//Metabolic pathways;ko01110//Biosynthesis of secondary metabolites;ko00010//Glycolysis / Gluconeogenesis;ko00620//Pyruvate metabolism;ko00903//Limonene and pinene degradation;ko00040//Pentose and glucuronate interconversions;ko00330//Arginine and
Unigene29770	1.2.1.3	E1.2.1.3	K00128	-0.2884	Non-significant	-0.146	Non-significant	-0.4343	Non-significant	-1.7749	Down	1.629	Up	1.3406	Up	1569	83	7.9799	23	2.3318	92	7.2121	58	5.9055	gi|15219358|ref|NP_175081.1|	669	0	aldehyde dehydrogenase 3H1 [Arabidopsis thaliana] >gi|30693800|ref|NP_849770.1| aldehyde dehydrogenase 3H1 [Arabidopsis thaliana] >gi|118595576|sp|Q70DU8.2|AL3H1_ARATH RecName: Full=Aldehyde dehydrogenase family 3 member H1; Short=AtALDH4 >gi|332193904|gb	sp|Q70DU8|AL3H1_ARATH	669	0	Aldehyde dehydrogenase family 3 member H1 OS=Arabidopsis thaliana GN=ALDH3H1 PE=2 SV=2	alr3672	408	1e-113	COG1012	NAD-dependent aldehyde dehydrogenases	K00128	0	742	rcu:RCOM_0563960	aldehyde dehydrogenase (NAD+) [EC:1.2.1.3]	GO:0009414//response to water deprivation;GO:0009725//response to hormone stimulus;GO:0006970//response to osmotic stress;GO:0044237//cellular metabolic process	GO:0004030//aldehyde dehydrogenase [NAD(P)+] activity	GO:0043231//intracellular membrane-bounded organelle	ko01100//Metabolic pathways;ko01110//Biosynthesis of secondary metabolites;ko00010//Glycolysis / Gluconeogenesis;ko00620//Pyruvate metabolism;ko00903//Limonene and pinene degradation;ko00040//Pentose and glucuronate interconversions;ko00330//Arginine and
Unigene30225	1.3.3.6	E1.3.3.6	K00232	3.2276	Up	-1.6763	Down	1.5513	Up	-0.1209	Non-significant	-1.5554	Down	1.6722	Up	1865	86	6.9561	75	6.3968	33	2.1764	238	20.3867	gi|84514139|gb|ABC59078.1|	764	0	cytochrome P450 monooxygenase CYP72A59 [Medicago truncatula]	sp|Q05047|C72A1_CATRO	590	2e-167	Secologanin synthase OS=Catharanthus roseus GN=CYP72A1 PE=2 SV=1	AGc2890	180	9e-45	COG2124	Cytochrome P450	K00232	2e-120	431	vvi:100249305	acyl-CoA oxidase [EC:1.3.3.6]	GO:0008152//metabolic process	GO:0016491//oxidoreductase activity;GO:0005506//iron ion binding	-	ko01100//Metabolic pathways;ko01110//Biosynthesis of secondary metabolites;ko04146//Peroxisome;ko00908//Zeatin biosynthesis;ko00071//Fatty acid metabolism;ko00592//alpha-Linolenic acid metabolism;ko01040//Biosynthesis of unsaturated fatty acids
Unigene30226	1.3.3.6	E1.3.3.6	K00232	0.5523	Non-significant	-0.5102	Non-significant	0.0421	Non-significant	0.5213	Non-significant	-1.0315	Down	-0.4792	Non-significant	1215	36	4.4696	49	6.415	31	3.1382	35	4.6019	gi|224113647|ref|XP_002332525.1|	305	1e-126	cytochrome P450 [Populus trichocarpa] >gi|222832637|gb|EEE71114.1| cytochrome P450 [Populus trichocarpa]	sp|Q05047|C72A1_CATRO	280	2e-115	Secologanin synthase OS=Catharanthus roseus GN=CYP72A1 PE=2 SV=1	AGc2890	92	2e-19	COG2124	Cytochrome P450	K00232	2e-63	217	vvi:100249305	acyl-CoA oxidase [EC:1.3.3.6]	-	-	-	ko01100//Metabolic pathways;ko01110//Biosynthesis of secondary metabolites;ko04146//Peroxisome;ko00908//Zeatin biosynthesis;ko00071//Fatty acid metabolism;ko00592//alpha-Linolenic acid metabolism;ko01040//Biosynthesis of unsaturated fatty acids
Unigene30420	1.1.1.1	E1.1.1.1	K00001	-0.9608	Non-significant	0.7249	Non-significant	-0.236	Non-significant	-0.6304	Non-significant	1.3553	Up	0.3945	Non-significant	1266	111	13.2262	68	8.5439	225	21.8597	89	11.2306	gi|18420834|ref|NP_568453.1|	623	1e-177	alcohol dehydrogenase-like 6 [Arabidopsis thaliana] >gi|158563847|sp|Q8LEB2.2|ADHL6_ARATH RecName: Full=Alcohol dehydrogenase-like 6 >gi|19310538|gb|AAL85002.1| AT5g24760/T4C12_30 [Arabidopsis thaliana] >gi|20334800|gb|AAM16261.1| AT5g24760/T4C12_30 [Arab	sp|Q8LEB2|ADHL6_ARATH	623	1e-177	Alcohol dehydrogenase-like 6 OS=Arabidopsis thaliana GN=At5g24760 PE=2 SV=2	YPO1502	350	2e-96	COG1062	Zn-dependent alcohol dehydrogenases, class III	K00001	0	655	pop:POPTR_1075155	alcohol dehydrogenase [EC:1.1.1.1]	GO:0008152//metabolic process	GO:0003824//catalytic activity;GO:0046914//transition metal ion binding	-	ko01100//Metabolic pathways;ko01110//Biosynthesis of secondary metabolites;ko00010//Glycolysis / Gluconeogenesis;ko00071//Fatty acid metabolism;ko00350//Tyrosine metabolism
Unigene30805	6.2.1.3	ACSL	K01897	-0.874	Non-significant	0.8006	Non-significant	-0.0735	Non-significant	-0.3493	Non-significant	1.1499	Up	0.2759	Non-significant	2478	536	32.6293	399	25.6124	1145	56.8329	481	31.0093	gi|15224012|ref|NP_177882.1|	1081	0	long chain acyl-CoA synthetase 9 [Arabidopsis thaliana] >gi|75169926|sp|Q9CAP8.1|LACS9_ARATH RecName: Full=Long chain acyl-CoA synthetase 9, chloroplastic >gi|20805879|gb|AAM28876.1|AF503759_1 long chain acyl-CoA synthetase 9 [Arabidopsis thaliana] >gi|33	sp|Q9CAP8|LACS9_ARATH	1081	0	Long chain acyl-CoA synthetase 9, chloroplastic OS=Arabidopsis thaliana GN=LACS9 PE=2 SV=1	SPBC18H10.02	380	8e-105	COG1022	Long-chain acyl-CoA synthetases (AMP-forming)	K01897	0	1085	vvi:100265978	long-chain acyl-CoA synthetase [EC:6.2.1.3]	GO:0006631//fatty acid metabolic process	GO:0015645//fatty-acid ligase activity;GO:0004721//phosphoprotein phosphatase activity	GO:0009526//plastid envelope	ko01100//Metabolic pathways;ko04146//Peroxisome;ko00071//Fatty acid metabolism
Unigene31534	1.3.3.6	E1.3.3.6	K00232	1.6496	Up	-1.2804	Down	0.3692	Non-significant	-0.6526	Non-significant	-0.6278	Non-significant	1.0218	Up	1897	305	24.2537	184	15.4287	154	9.985	372	31.3274	gi|84514159|gb|ABC59088.1|	874	0	cytochrome P450 monooxygenase CYP72A61 [Medicago truncatula]	sp|Q05047|C72A1_CATRO	546	2e-154	Secologanin synthase OS=Catharanthus roseus GN=CYP72A1 PE=2 SV=1	AGc2890	179	2e-44	COG2124	Cytochrome P450	K00232	3e-113	407	vvi:100249305	acyl-CoA oxidase [EC:1.3.3.6]	GO:0008152//metabolic process	GO:0016491//oxidoreductase activity;GO:0005506//iron ion binding	-	ko01100//Metabolic pathways;ko01110//Biosynthesis of secondary metabolites;ko04146//Peroxisome;ko00908//Zeatin biosynthesis;ko00071//Fatty acid metabolism;ko00592//alpha-Linolenic acid metabolism;ko01040//Biosynthesis of unsaturated fatty acids
Unigene32364	1.1.1.1	frmA	K00121	-2.5361	Down	1.842	Up	-0.6941	Non-significant	0.0424	Non-significant	1.7996	Up	-0.7365	Non-significant	1659	257	23.3685	251	24.0662	1130	83.7776	150	14.4442	gi|325910821|dbj|BAJ83825.1|	718	0	glutathione-dependent formaldehyde dehydrogenase [Epipremnum aureum]	sp|Q96533|ADHX_ARATH	715	0	Alcohol dehydrogenase class-3 OS=Arabidopsis thaliana GN=ADH2 PE=1 SV=2	YPO1502	507	2e-143	COG1062	Zn-dependent alcohol dehydrogenases, class III	K00121	0	724	rcu:RCOM_0996200	S-(hydroxymethyl)glutathione dehydrogenase / alcohol dehydrogenase [EC:1.1.1.284 1.1.1.1]	-	-	-	ko01100//Metabolic pathways;ko01110//Biosynthesis of secondary metabolites;ko00010//Glycolysis / Gluconeogenesis;ko00071//Fatty acid metabolism;ko00350//Tyrosine metabolism
Unigene32926	1.3.3.6	E1.3.3.6	K00232	0.5259	Non-significant	-0.0429	Non-significant	0.483	Non-significant	-0.4227	Non-significant	0.3798	Non-significant	0.9057	Non-significant	991	147	22.3763	104	16.6932	175	21.72	194	31.2735	gi|8163758|gb|AAF73843.1|AF207994_1	443	1e-123	acyl-CoA oxidase ACX3 [Arabidopsis thaliana]	sp|P0CZ23|ACOX3_ARATH	443	8e-124	Acyl-coenzyme A oxidase 3, peroxisomal OS=Arabidopsis thaliana GN=ACX3 PE=1 SV=1	YGL205w	130	5e-30	COG1960	Acyl-CoA dehydrogenases	K00232	2e-126	449	vvi:100257524	acyl-CoA oxidase [EC:1.3.3.6]	-	-	-	ko01100//Metabolic pathways;ko04146//Peroxisome;ko00071//Fatty acid metabolism;ko00592//alpha-Linolenic acid metabolism;ko01040//Biosynthesis of unsaturated fatty acids
Unigene33101	1.3.3.6	E1.3.3.6	K00232	-1.9447	Down	1.4425	Up	-0.5022	Non-significant	-0.5084	Non-significant	1.9508	Up	0.0062	Non-significant	350	3	1.293	2	0.909	10	3.5142	2	0.9129	gi|70724314|gb|AAZ07706.1|	114	4e-25	cytochrome P450 monooxygenase [Sesamum indicum]	sp|Q05047|C72A1_CATRO	99.4	6e-21	Secologanin synthase OS=Catharanthus roseus GN=CYP72A1 PE=2 SV=1	--	--	--	--	--	K00232	3e-27	117	vvi:100249305	acyl-CoA oxidase [EC:1.3.3.6]	GO:0006091//generation of precursor metabolites and energy	GO:0016491//oxidoreductase activity;GO:0005506//iron ion binding	-	ko01100//Metabolic pathways;ko01110//Biosynthesis of secondary metabolites;ko04146//Peroxisome;ko00908//Zeatin biosynthesis;ko00071//Fatty acid metabolism;ko00592//alpha-Linolenic acid metabolism;ko01040//Biosynthesis of unsaturated fatty acids
Unigene33102	1.3.3.6	E1.3.3.6	K00232	-1.8104	Down	3.2151	Up	1.4046	Up	-0.2861	Non-significant	3.5011	Up	1.6907	Up	1064	18	2.552	14	2.093	205	23.6978	45	6.7565	gi|224117152|ref|XP_002317492.1|	399	1e-110	cytochrome P450 [Populus trichocarpa] >gi|222860557|gb|EEE98104.1| cytochrome P450 [Populus trichocarpa]	sp|Q05047|C72A1_CATRO	308	4e-83	Secologanin synthase OS=Catharanthus roseus GN=CYP72A1 PE=2 SV=1	Cj1411c	127	4e-29	COG2124	Cytochrome P450	K00232	1e-104	377	vvi:100249305	acyl-CoA oxidase [EC:1.3.3.6]	-	GO:0016491//oxidoreductase activity;GO:0005506//iron ion binding	-	ko01100//Metabolic pathways;ko01110//Biosynthesis of secondary metabolites;ko04146//Peroxisome;ko00908//Zeatin biosynthesis;ko00071//Fatty acid metabolism;ko00592//alpha-Linolenic acid metabolism;ko01040//Biosynthesis of unsaturated fatty acids
Unigene33332	1.3.99.3	E1.3.99.3	K00249	-0.5864	Non-significant	0.2258	Non-significant	-0.3606	Non-significant	-0.4099	Non-significant	0.6357	Non-significant	0.0493	Non-significant	3018	601	30.04	429	22.6109	862	35.1305	442	23.3965	gi|225431788|ref|XP_002271622.1|	1276	0	PREDICTED: similar to IBR3 (IBA-RESPONSE 3); acyl-CoA dehydrogenase/ oxidoreductase [Vitis vinifera]	sp|Q8K370|ACD10_MOUSE	717	0	Acyl-CoA dehydrogenase family member 10 OS=Mus musculus GN=Acad10 PE=2 SV=1	CC0690	425	3e-118	COG1960	Acyl-CoA dehydrogenases	K00249	0	1290	rcu:RCOM_0682080	acyl-CoA dehydrogenase [EC:1.3.99.3]	-	-	-	ko01100//Metabolic pathways;ko01110//Biosynthesis of secondary metabolites;ko00071//Fatty acid metabolism;ko00280//Valine, leucine and isoleucine degradation;ko00640//Propanoate metabolism;ko00410//beta-Alanine metabolism
Unigene33365	1.3.3.6	E1.3.3.6	K00232	2.392	Up	-1.5116	Down	0.8805	Non-significant	-0.2893	Non-significant	-1.2223	Down	1.1697	Up	1754	451	38.7875	350	31.7408	194	13.604	784	71.406	gi|84514139|gb|ABC59078.1|	573	1e-162	cytochrome P450 monooxygenase CYP72A59 [Medicago truncatula]	sp|Q05047|C72A1_CATRO	458	5e-128	Secologanin synthase OS=Catharanthus roseus GN=CYP72A1 PE=2 SV=1	AGc2890	167	4e-41	COG2124	Cytochrome P450	K00232	1e-101	368	vvi:100249305	acyl-CoA oxidase [EC:1.3.3.6]	-	-	-	ko01100//Metabolic pathways;ko01110//Biosynthesis of secondary metabolites;ko04146//Peroxisome;ko00908//Zeatin biosynthesis;ko00071//Fatty acid metabolism;ko00592//alpha-Linolenic acid metabolism;ko01040//Biosynthesis of unsaturated fatty acids
Unigene33598	1.2.1.3	E1.2.1.3	K00128	-1.9956	Down	1.2506	Up	-0.7449	Non-significant	-0.4358	Non-significant	1.6865	Up	-0.3091	Non-significant	1863	465	37.6517	326	27.8345	1357	89.5907	262	22.4666	gi|29373073|gb|AAO72532.1|	844	0	aldehyde dehydrogenase 1 precursor [Lotus corniculatus]	sp|Q8S528|AL2B7_ARATH	818	0	Aldehyde dehydrogenase family 2 member B7, mitochondrial OS=Arabidopsis thaliana GN=ALDH2B7 PE=2 SV=2	BS_dhaS	491	1e-138	COG1012	NAD-dependent aldehyde dehydrogenases	K00128	0	877	vvi:100259296	aldehyde dehydrogenase (NAD+) [EC:1.2.1.3]	GO:0008152//metabolic process	GO:0004030//aldehyde dehydrogenase [NAD(P)+] activity	GO:0043231//intracellular membrane-bounded organelle	ko01100//Metabolic pathways;ko01110//Biosynthesis of secondary metabolites;ko00010//Glycolysis / Gluconeogenesis;ko00620//Pyruvate metabolism;ko00903//Limonene and pinene degradation;ko00040//Pentose and glucuronate interconversions;ko00330//Arginine and
Unigene33883	2.3.1.9	E2.3.1.9	K00626	0.8461	Non-significant	-0.2235	Non-significant	0.6225	Non-significant	-0.8876	Non-significant	0.664	Non-significant	1.5101	Up	1661	119	10.8074	61	5.8417	125	9.2563	173	16.6389	gi|289552247|gb|ADD10719.1|	664	0	acetyl-CoA C-acetyltransferase protein [Camellia oleifera]	sp|Q9FIK7|THIC2_ARATH	654	0	Probable acetyl-CoA acetyltransferase, cytosolic 2 OS=Arabidopsis thaliana GN=At5g47720 PE=2 SV=1	SPBC215.09c	454	2e-127	COG0183	Acetyl-CoA acetyltransferase	K00626	0	687	pop:POPTR_652350	acetyl-CoA C-acetyltransferase [EC:2.3.1.9]	-	GO:0016453	-	ko01100//Metabolic pathways;ko01110//Biosynthesis of secondary metabolites;ko00620//Pyruvate metabolism;ko00071//Fatty acid metabolism;ko00280//Valine, leucine and isoleucine degradation;ko00380//Tryptophan metabolism;ko00900//Terpenoid backbone biosynthe
Unigene35168	6.2.1.3	ACSL	K01897	-0.1884	Non-significant	0.1076	Non-significant	-0.0808	Non-significant	-0.3385	Non-significant	0.4461	Non-significant	0.2578	Non-significant	791	28	5.3398	21	4.223	37	5.7534	25	5.0491	gi|22328609|ref|NP_193143.2|	247	1e-64	long-chain acyl-CoA synthetase [Arabidopsis thaliana] >gi|17065456|gb|AAL32882.1| A6 anther-specific protein [Arabidopsis thaliana] >gi|34098785|gb|AAQ56775.1| At4g14070 [Arabidopsis thaliana] >gi|118420017|gb|ABK88270.1| chloroplast acyl ACP synthetase [	sp|Q7ZYC4|ACBG2_XENLA	55.8	3e-07	Long-chain-fatty-acid--CoA ligase ACSBG2 OS=Xenopus laevis GN=acsbg2 PE=2 SV=1	alr3602	107	2e-23	COG1022	Long-chain acyl-CoA synthetases (AMP-forming)	K01897	1e-68	256	pop:POPTR_847573	long-chain acyl-CoA synthetase [EC:6.2.1.3]	GO:0006633//fatty acid biosynthetic process	GO:0015645//fatty-acid ligase activity	GO:0009526//plastid envelope	ko01100//Metabolic pathways;ko04146//Peroxisome;ko00071//Fatty acid metabolism
Unigene35345	6.2.1.3	ACSL	K01897	0.1975	Non-significant	-0.1265	Non-significant	0.071	Non-significant	-0.017	Non-significant	-0.1095	Non-significant	0.088	Non-significant	1715	494	43.4518	463	42.9434	555	39.8038	490	45.6437	gi|255552335|ref|XP_002517212.1|	823	0	Acyl-CoA synthetase [Ricinus communis] >gi|83320525|gb|ABC02881.1| ACS2 [Ricinus communis] >gi|223543847|gb|EEF45375.1| Acyl-CoA synthetase [Ricinus communis]	sp|Q8LPS1|LACS6_ARATH	800	0	Long chain acyl-CoA synthetase 6, peroxisomal OS=Arabidopsis thaliana GN=LACS6 PE=1 SV=1	SPBP4H10.11c	271	2e-72	COG1022	Long-chain acyl-CoA synthetases (AMP-forming)	K01897	0	836	vvi:100244213	long-chain acyl-CoA synthetase [EC:6.2.1.3]	-	GO:0015645//fatty-acid ligase activity	GO:0044464//cell part	ko01100//Metabolic pathways;ko04146//Peroxisome;ko00071//Fatty acid metabolism
Unigene35478	5.3.3.8	DCI	K13238	-0.0707	Non-significant	0.0758	Non-significant	0.0051	Non-significant	-1.0484	Down	1.1242	Up	1.0535	Up	836	229	41.3213	105	19.9785	296	43.5493	217	41.4669	gi|297800796|ref|XP_002868282.1|	279	3e-74	enoyl-CoA hydratase/isomerase family protein [Arabidopsis lyrata subsp. lyrata] >gi|297314118|gb|EFH44541.1| enoyl-CoA hydratase/isomerase family protein [Arabidopsis lyrata subsp. lyrata]	sp|P59395|CAID_SHIFL	68.6	5e-11	Carnitinyl-CoA dehydratase OS=Shigella flexneri GN=caiD PE=3 SV=2	BH0207	75.9	8e-14	COG1024	Enoyl-CoA hydratase/carnithine racemase	K05607	3e-09	59.7	rcu:RCOM_0191380	methylglutaconyl-CoA hydratase [EC:4.2.1.18]	-	-	-	ko01100//Metabolic pathways;ko00071//Fatty acid metabolism;ko00280//Valine, leucine and isoleucine degradation
Unigene35642	2.3.1.16	ACAA1	K07513	0.2398	Non-significant	-0.2945	Non-significant	-0.0548	Non-significant	0.939	Non-significant	-1.2336	Down	-0.9938	Non-significant	1020	11	1.6268	20	3.119	11	1.3264	10	1.5662	gi|37549269|gb|AAQ93070.1|	523	1e-147	3-ketoacyl-CoA thiolase [Glycine max]	sp|Q56WD9|THIK2_ARATH	450	7e-126	3-ketoacyl-CoA thiolase 2, peroxisomal OS=Arabidopsis thaliana GN=PED1 PE=1 SV=2	BH3487	205	9e-53	COG0183	Acetyl-CoA acetyltransferase	K07513	4e-135	478	rcu:RCOM_1721350	acetyl-CoA acyltransferase 1 [EC:2.3.1.16]	-	-	-	ko01100//Metabolic pathways;ko01110//Biosynthesis of secondary metabolites;ko04146//Peroxisome;ko00071//Fatty acid metabolism;ko00280//Valine, leucine and isoleucine degradation;ko01040//Biosynthesis of unsaturated fatty acids
Unigene35643	2.3.1.16	ACAA1	K07513	-2.2859	Down	2.9536	Up	0.6677	Non-significant	0.0767	Non-significant	2.8769	Up	0.591	Non-significant	1144	2	0.2637	2	0.2781	19	2.0428	3	0.4189	gi|37549269|gb|AAQ93070.1|	455	1e-127	3-ketoacyl-CoA thiolase [Glycine max]	sp|Q56WD9|THIK2_ARATH	390	1e-107	3-ketoacyl-CoA thiolase 2, peroxisomal OS=Arabidopsis thaliana GN=PED1 PE=1 SV=2	BS_yusK	165	1e-40	COG0183	Acetyl-CoA acetyltransferase	K07513	3e-115	412	rcu:RCOM_1721350	acetyl-CoA acyltransferase 1 [EC:2.3.1.16]	-	-	-	ko01100//Metabolic pathways;ko01110//Biosynthesis of secondary metabolites;ko04146//Peroxisome;ko00071//Fatty acid metabolism;ko00280//Valine, leucine and isoleucine degradation;ko01040//Biosynthesis of unsaturated fatty acids
Unigene35911	4.2.1.17	E4.2.1.17	K01692	-1.3158	Down	1.4981	Up	0.1823	Non-significant	0.176	Non-significant	1.322	Up	0.0062	Non-significant	815	28	5.1826	30	5.8552	97	14.639	30	5.8805	gi|15218713|ref|NP_176730.1|	268	5e-71	delta(3), delta(2)-enoyl CoA isomerase 1 [Arabidopsis thaliana] >gi|2190542|gb|AAB60906.1| F5I14.5 gene product [Arabidopsis thaliana] >gi|38454116|gb|AAR20752.1| At1g65520 [Arabidopsis thaliana] >gi|46402478|gb|AAS92341.1| At1g65520 [Arabidopsis thaliana	sp|Q8ZRX5|CAID_SALTY	60.8	1e-08	Carnitinyl-CoA dehydratase OS=Salmonella typhimurium GN=caiD PE=3 SV=3	SMb21126	62.8	7e-10	COG1024	Enoyl-CoA hydratase/carnithine racemase	K01115	5e-07	52.4	vcn:VOLCADRAFT_99471	phospholipase D [EC:3.1.4.4]	-	-	-	ko01100//Metabolic pathways;ko01110//Biosynthesis of secondary metabolites;ko04144//Endocytosis;ko00564//Glycerophospholipid metabolism;ko00565//Ether lipid metabolism;ko00903//Limonene and pinene degradation;ko00071//Fatty acid metabolism;ko00280//Valine
Unigene36303	1.1.1.1	E1.1.1.1	K00001	-1.7223	Down	1.4425	Up	-0.2798	Non-significant	0.4916	Non-significant	0.9509	Non-significant	-0.7714	Non-significant	524	9	2.5909	12	3.6427	30	7.0418	7	2.1341	gi|51587338|emb|CAG30579.1|	178	4e-44	alcohol dehydrogenase [Lotus japonicus]	sp|P13603|ADH1_TRIRP	176	1e-43	Alcohol dehydrogenase 1 OS=Trifolium repens GN=ADH1 PE=2 SV=1	YDL168w	116	2e-26	COG1062	Zn-dependent alcohol dehydrogenases, class III	K00001	2e-42	169	rcu:RCOM_0236080	alcohol dehydrogenase [EC:1.1.1.1]	-	-	-	ko01100//Metabolic pathways;ko01110//Biosynthesis of secondary metabolites;ko00010//Glycolysis / Gluconeogenesis;ko00071//Fatty acid metabolism;ko00350//Tyrosine metabolism
Unigene36304	1.1.1.1	E1.1.1.1	K00001	-2.4301	Down	1.7055	Up	-0.7245	Non-significant	0.4391	Non-significant	1.2664	Up	-1.1637	Down	538	7	1.9627	9	2.661	28	6.4014	4	1.1878	gi|51587338|emb|CAG30579.1|	178	4e-44	alcohol dehydrogenase [Lotus japonicus]	sp|P13603|ADH1_TRIRP	176	1e-43	Alcohol dehydrogenase 1 OS=Trifolium repens GN=ADH1 PE=2 SV=1	YDL168w	116	3e-26	COG1062	Zn-dependent alcohol dehydrogenases, class III	K00001	2e-42	169	rcu:RCOM_0236080	alcohol dehydrogenase [EC:1.1.1.1]	-	-	-	ko01100//Metabolic pathways;ko01110//Biosynthesis of secondary metabolites;ko00010//Glycolysis / Gluconeogenesis;ko00071//Fatty acid metabolism;ko00350//Tyrosine metabolism
Unigene37582	1.3.3.6	E1.3.3.6	K00232	-1.2705	Down	0.9382	Non-significant	-0.3323	Non-significant	0.6126	Non-significant	0.3256	Non-significant	-0.9449	Non-significant	740	20	4.077	29	6.2337	47	7.812	15	3.2382	gi|15553480|gb|AAL01888.1|AF404404_1	337	1e-91	acyl-CoA oxidase [Glycine max]	sp|O65202|ACOX1_ARATH	299	2e-80	Peroxisomal acyl-coenzyme A oxidase 1 OS=Arabidopsis thaliana GN=ACX1 PE=1 SV=1	YGL205w	50.8	2e-06	COG1960	Acyl-CoA dehydrogenases	K00232	2e-88	322	pop:POPTR_646132	acyl-CoA oxidase [EC:1.3.3.6]	GO:0006952//defense response;GO:0051707//response to other organism;GO:0010038//response to metal ion;GO:0009694//jasmonic acid metabolic process;GO:0048229//gametophyte development;GO:0009062//fatty acid catabolic process	GO:0030554//adenyl nucleotide binding;GO:0015002//heme-copper terminal oxidase activity;GO:0016634	GO:0042579//microbody	ko01100//Metabolic pathways;ko04146//Peroxisome;ko00071//Fatty acid metabolism;ko00592//alpha-Linolenic acid metabolism;ko01040//Biosynthesis of unsaturated fatty acids
Unigene37657	2.3.1.16	ACAA1	K07513	-0.8516	Non-significant	1.0274	Up	0.1758	Non-significant	0.977	Non-significant	0.0505	Non-significant	-0.8011	Non-significant	669	30	6.7646	56	13.315	75	13.7889	32	7.6414	gi|195634961|gb|ACG36949.1|	188	5e-47	3-ketoacyl-CoA thiolase 2, peroxisomal precursor [Zea mays]	sp|Q8LF48|THIK1_ARATH	179	1e-44	3-ketoacyl-CoA thiolase 1, peroxisomal OS=Arabidopsis thaliana GN=KAT1 PE=1 SV=2	BH3487	143	2e-34	COG0183	Acetyl-CoA acetyltransferase	K07513	3e-48	188	zma:100192501	acetyl-CoA acyltransferase 1 [EC:2.3.1.16]	-	GO:0016408	GO:0042579//microbody	ko01100//Metabolic pathways;ko01110//Biosynthesis of secondary metabolites;ko04146//Peroxisome;ko00071//Fatty acid metabolism;ko00280//Valine, leucine and isoleucine degradation;ko01040//Biosynthesis of unsaturated fatty acids
Unigene37680	1.3.3.6	E1.3.3.6	K00232	0.4128	Non-significant	0.0425	Non-significant	0.4554	Non-significant	-0.3709	Non-significant	0.4135	Non-significant	0.8263	Non-significant	1708	855	75.5132	627	58.3928	1080	77.7735	1107	103.54	gi|167961942|dbj|BAG09369.1|	760	0	peroxisomal acyl-CoA oxidase [Glycine max]	sp|Q96329|ACOX4_ARATH	729	0	Acyl-coenzyme A oxidase 4, peroxisomal OS=Arabidopsis thaliana GN=ACX4 PE=1 SV=1	DR0551	312	1e-84	COG1960	Acyl-CoA dehydrogenases	K00232	0	774	rcu:RCOM_0186930	acyl-CoA oxidase [EC:1.3.3.6]	GO:0009062//fatty acid catabolic process;GO:0003006//reproductive developmental process	GO:0030554//adenyl nucleotide binding;GO:0016634	GO:0042579//microbody	ko01100//Metabolic pathways;ko04146//Peroxisome;ko00071//Fatty acid metabolism;ko00592//alpha-Linolenic acid metabolism;ko01040//Biosynthesis of unsaturated fatty acids
Unigene37758	1.1.1.1	frmA	K00121	-1.429	Down	1.0042	Up	-0.4248	Non-significant	-0.0258	Non-significant	1.03	Up	-0.399	Non-significant	1676	263	23.6715	245	23.2526	647	47.4817	185	17.6338	gi|30697873|ref|NP_851257.1|	637	0	GroES-like zinc-binding alcohol dehydrogenase family protein [Arabidopsis thaliana] >gi|15982719|gb|AAL09729.1| AT5g63620/MBK5_9 [Arabidopsis thaliana] >gi|24797036|gb|AAN64530.1| At5g63620/MBK5_9 [Arabidopsis thaliana] >gi|332010394|gb|AED97777.1| GroES-	sp|P32771|FADH_YEAST	186	5e-46	S-(hydroxymethyl)glutathione dehydrogenase OS=Saccharomyces cerevisiae (strain ATCC 204508 / S288c) GN=SFA1 PE=1 SV=1	SSO0472	266	1e-70	COG1062	Zn-dependent alcohol dehydrogenases, class III	K00121	2e-47	187	cme:CMS125C	S-(hydroxymethyl)glutathione dehydrogenase / alcohol dehydrogenase [EC:1.1.1.284 1.1.1.1]	GO:0008152//metabolic process	GO:0016616//oxidoreductase activity, acting on the CH-OH group of donors, NAD or NADP as acceptor;GO:0046914//transition metal ion binding	-	ko01100//Metabolic pathways;ko01110//Biosynthesis of secondary metabolites;ko00010//Glycolysis / Gluconeogenesis;ko00071//Fatty acid metabolism;ko00350//Tyrosine metabolism
Unigene37761	2.3.1.9	E2.3.1.9	K00626	-0.744	Non-significant	0.931	Non-significant	0.187	Non-significant	0.2008	Non-significant	0.7302	Non-significant	-0.0138	Non-significant	1725	467	40.8388	509	46.9362	1092	77.8627	502	46.4904	gi|289552247|gb|ADD10719.1|	677	0	acetyl-CoA C-acetyltransferase protein [Camellia oleifera]	sp|Q8S4Y1|THIC1_ARATH	657	0	Acetyl-CoA acetyltransferase, cytosolic 1 OS=Arabidopsis thaliana GN=AAT1 PE=2 SV=1	SPBC215.09c	456	4e-128	COG0183	Acetyl-CoA acetyltransferase	K00626	0	676	pop:POPTR_652350	acetyl-CoA C-acetyltransferase [EC:2.3.1.9]	-	-	-	ko01100//Metabolic pathways;ko01110//Biosynthesis of secondary metabolites;ko00620//Pyruvate metabolism;ko00071//Fatty acid metabolism;ko00280//Valine, leucine and isoleucine degradation;ko00380//Tryptophan metabolism;ko00900//Terpenoid backbone biosynthe
Unigene37913	6.2.1.3	ACSL	K01897	0.62	Non-significant	-0.3042	Non-significant	0.3158	Non-significant	-0.1865	Non-significant	-0.1177	Non-significant	0.5024	Non-significant	2878	1494	78.3077	1245	68.811	1484	63.4219	1756	97.4725	gi|75206264|sp|Q9SJD4.1|LACS8_ARATH	1041	0	RecName: Full=Long chain acyl-CoA synthetase 8 >gi|20805877|gb|AAM28875.1|AF503758_1 long chain acyl-CoA synthetase 8 [Arabidopsis thaliana] >gi|25090427|gb|AAN72299.1| At2g04350/T23O15.3 [Arabidopsis thaliana]	sp|Q9SJD4|LACS8_ARATH	1041	0	Long chain acyl-CoA synthetase 8 OS=Arabidopsis thaliana GN=LACS8 PE=2 SV=1	SPBC18H10.02	381	3e-105	COG1022	Long-chain acyl-CoA synthetases (AMP-forming)	K01897	0	1068	vvi:100252885	long-chain acyl-CoA synthetase [EC:6.2.1.3]	-	-	-	ko01100//Metabolic pathways;ko04146//Peroxisome;ko00071//Fatty acid metabolism
Unigene37937	2.3.1.16	ACAA1	K07513	0.499	Non-significant	0.1376	Non-significant	0.6366	Non-significant	-0.4302	Non-significant	0.5678	Non-significant	1.0667	Up	1854	547	44.5064	385	33.0317	738	48.9601	803	69.1917	gi|167963384|dbj|BAG09380.1|	794	0	peroxisomal 3-ketoacyl-CoA thiolase precursor [Glycine max]	sp|Q56WD9|THIK2_ARATH	774	0	3-ketoacyl-CoA thiolase 2, peroxisomal OS=Arabidopsis thaliana GN=PED1 PE=1 SV=2	BH3487	335	2e-91	COG0183	Acetyl-CoA acetyltransferase	K07513	0	774	ath:AT2G33150	acetyl-CoA acyltransferase 1 [EC:2.3.1.16]	GO:0009694//jasmonic acid metabolic process;GO:0009062//fatty acid catabolic process;GO:0009657//plastid organization;GO:0006950//response to stress	GO:0016408	GO:0031981//nuclear lumen;GO:0009536//plastid;GO:0042579//microbody;GO:0016020//membrane	ko01100//Metabolic pathways;ko01110//Biosynthesis of secondary metabolites;ko04146//Peroxisome;ko00071//Fatty acid metabolism;ko00280//Valine, leucine and isoleucine degradation;ko01040//Biosynthesis of unsaturated fatty acids
Unigene38851	1.1.1.1	frmA	K00121	-0.6608	Non-significant	1.2999	Up	0.6391	Non-significant	0.4485	Non-significant	0.8514	Non-significant	0.1906	Non-significant	588	51	13.0839	66	17.8544	154	32.2136	75	20.3766	gi|62461972|gb|AAX83109.1|	253	1e-66	alcohol dehydrogenase-like protein [Ocimum basilicum]	sp|Q9FH04|ADHL7_ARATH	196	1e-49	Alcohol dehydrogenase-like 7 OS=Arabidopsis thaliana GN=At5g42250 PE=2 SV=1	adhC	183	2e-46	COG1062	Zn-dependent alcohol dehydrogenases, class III	K00121	1e-52	202	rcu:RCOM_1600190	S-(hydroxymethyl)glutathione dehydrogenase / alcohol dehydrogenase [EC:1.1.1.284 1.1.1.1]	GO:0008152//metabolic process	GO:0016616//oxidoreductase activity, acting on the CH-OH group of donors, NAD or NADP as acceptor;GO:0046914//transition metal ion binding	-	ko01100//Metabolic pathways;ko01110//Biosynthesis of secondary metabolites;ko00010//Glycolysis / Gluconeogenesis;ko00071//Fatty acid metabolism;ko00350//Tyrosine metabolism
Unigene39028	1.2.1.3	E1.2.1.3	K00128	-0.3108	Non-significant	-0.3907	Non-significant	-0.7015	Non-significant	-0.3541	Non-significant	-0.0366	Non-significant	-0.3474	Non-significant	372	31	12.5708	23	9.8348	29	9.5885	18	7.73	gi|297841449|ref|XP_002888606.1|	97.8	4e-20	ALDH3H1 [Arabidopsis lyrata subsp. lyrata] >gi|297334447|gb|EFH64865.1| ALDH3H1 [Arabidopsis lyrata subsp. lyrata]	sp|Q70DU8|AL3H1_ARATH	94	3e-19	Aldehyde dehydrogenase family 3 member H1 OS=Arabidopsis thaliana GN=ALDH3H1 PE=2 SV=2	Rv0147	65.9	2e-11	COG1012	NAD-dependent aldehyde dehydrogenases	K00128	3e-27	117	pop:POPTR_754562	aldehyde dehydrogenase (NAD+) [EC:1.2.1.3]	-	-	-	ko01100//Metabolic pathways;ko01110//Biosynthesis of secondary metabolites;ko00010//Glycolysis / Gluconeogenesis;ko00620//Pyruvate metabolism;ko00903//Limonene and pinene degradation;ko00040//Pentose and glucuronate interconversions;ko00330//Arginine and
Unigene39327	1.3.3.6	E1.3.3.6	K00232	-2.4041	Down	0.843	Non-significant	-1.5611	Down	-0.2454	Non-significant	1.0884	Up	-1.3157	Down	743	25	5.0757	20	4.2817	55	9.1048	8	1.7201	gi|84514139|gb|ABC59078.1|	347	7e-95	cytochrome P450 monooxygenase CYP72A59 [Medicago truncatula]	sp|Q05047|C72A1_CATRO	286	1e-76	Secologanin synthase OS=Catharanthus roseus GN=CYP72A1 PE=2 SV=1	AGc2890	128	9e-30	COG2124	Cytochrome P450	K00232	4e-69	258	vvi:100249305	acyl-CoA oxidase [EC:1.3.3.6]	-	-	-	ko01100//Metabolic pathways;ko01110//Biosynthesis of secondary metabolites;ko04146//Peroxisome;ko00908//Zeatin biosynthesis;ko00071//Fatty acid metabolism;ko00592//alpha-Linolenic acid metabolism;ko01040//Biosynthesis of unsaturated fatty acids
Unigene39489	1.1.1.1	frmA	K00121	-2.3453	Down	1.7499	Up	-0.5953	Non-significant	0.4916	Non-significant	1.2584	Up	-1.0869	Down	517	24	7.0027	32	9.8455	99	23.5527	15	4.635	gi|7705214|gb|AAB33480.2|	266	1e-70	alcohol dehydrogenase ADH [Solanum lycopersicum]	sp|Q9FH04|ADHL7_ARATH	254	2e-67	Alcohol dehydrogenase-like 7 OS=Arabidopsis thaliana GN=At5g42250 PE=2 SV=1	YPO1502	174	5e-44	COG1062	Zn-dependent alcohol dehydrogenases, class III	K00121	1e-77	286	vvi:100264420	S-(hydroxymethyl)glutathione dehydrogenase / alcohol dehydrogenase [EC:1.1.1.284 1.1.1.1]	GO:0008152//metabolic process	GO:0016616//oxidoreductase activity, acting on the CH-OH group of donors, NAD or NADP as acceptor;GO:0046914//transition metal ion binding	-	ko01100//Metabolic pathways;ko01110//Biosynthesis of secondary metabolites;ko00010//Glycolysis / Gluconeogenesis;ko00071//Fatty acid metabolism;ko00350//Tyrosine metabolism
Unigene41750	6.2.1.3	ACSL	K01897	-1.1533	Down	0.236	Non-significant	-0.9173	Non-significant	-0.634	Non-significant	0.87	Non-significant	-0.2833	Non-significant	515	18	5.2724	11	3.3975	26	6.2096	9	2.7918	gi|74147588|gb|ABA00145.1|	174	5e-43	ACS-like protein [Gossypium hirsutum]	sp|Q9T0A0|LACS4_ARATH	168	1e-41	Long chain acyl-CoA synthetase 4 OS=Arabidopsis thaliana GN=LACS4 PE=2 SV=1	MT2667_1	57.4	1e-08	COG1022	Long-chain acyl-CoA synthetases (AMP-forming)	K01897	1e-45	179	vvi:100265062	long-chain acyl-CoA synthetase [EC:6.2.1.3]	GO:0006631//fatty acid metabolic process	GO:0015645//fatty-acid ligase activity	GO:0043231//intracellular membrane-bounded organelle;GO:0016020//membrane	ko01100//Metabolic pathways;ko04146//Peroxisome;ko00071//Fatty acid metabolism
Unigene42929	1.1.1.1	frmA	K00121	-0.8587	Non-significant	1.5935	Up	0.7348	Non-significant	0.202	Non-significant	1.3915	Up	0.5328	Non-significant	656	77	17.7065	84	20.3683	285	53.4364	121	29.4666	gi|1039355|emb|CAA63093.1|	140	1e-32	alcohol dehydrogenase [Solanum tuberosum]	sp|Q9SK87|ADHL2_ARATH	116	1e-25	Alcohol dehydrogenase-like 2 OS=Arabidopsis thaliana GN=At1g22440 PE=2 SV=1	PA3629	94	2e-19	COG1062	Zn-dependent alcohol dehydrogenases, class III	K00121	3e-29	125	osa:4331894	S-(hydroxymethyl)glutathione dehydrogenase / alcohol dehydrogenase [EC:1.1.1.284 1.1.1.1]	-	-	-	ko01100//Metabolic pathways;ko01110//Biosynthesis of secondary metabolites;ko00010//Glycolysis / Gluconeogenesis;ko00071//Fatty acid metabolism;ko00350//Tyrosine metabolism
Unigene43434	1.1.1.1	E1.1.1.1	K00001	-1.3026	Down	0.1991	Non-significant	-1.1034	Down	-0.7715	Non-significant	0.9706	Non-significant	-0.332	Non-significant	1476	603	61.6277	335	36.1025	849	70.7485	265	28.6819	gi|113366|sp|P13603.1|ADH1_TRIRP	681	0	RecName: Full=Alcohol dehydrogenase 1	sp|P13603|ADH1_TRIRP	681	0	Alcohol dehydrogenase 1 OS=Trifolium repens GN=ADH1 PE=2 SV=1	YPO1502	387	3e-107	COG1062	Zn-dependent alcohol dehydrogenases, class III	K00001	0	650	vvi:100232853	alcohol dehydrogenase [EC:1.1.1.1]	GO:0008152//metabolic process	GO:0046914//transition metal ion binding;GO:0016616//oxidoreductase activity, acting on the CH-OH group of donors, NAD or NADP as acceptor	GO:0044424//intracellular part	ko01100//Metabolic pathways;ko01110//Biosynthesis of secondary metabolites;ko00010//Glycolysis / Gluconeogenesis;ko00071//Fatty acid metabolism;ko00350//Tyrosine metabolism
Unigene43579	6.2.1.3	ACSL	K01897	-2.5985	Down	0.5438	Non-significant	-2.0548	Down	-0.4443	Non-significant	0.9881	Non-significant	-1.6105	Down	609	66	16.3483	46	12.0149	118	23.832	15	3.9348	gi|1617268|emb|CAA96523.1|	166	2e-40	acyl CoA synthetase [Brassica napus]	sp|Q9XIA9|LACS2_ARATH	163	9e-40	Long chain acyl-CoA synthetase 2 OS=Arabidopsis thaliana GN=LACS2 PE=2 SV=1	MT2667_1	55.1	9e-08	COG1022	Long-chain acyl-CoA synthetases (AMP-forming)	K01897	1e-47	186	vvi:100257137	long-chain acyl-CoA synthetase [EC:6.2.1.3]	-	-	-	ko01100//Metabolic pathways;ko04146//Peroxisome;ko00071//Fatty acid metabolism
Unigene44362	4.2.1.17	E4.2.1.17	K01692	-0.6302	Non-significant	0.1917	Non-significant	-0.4386	Non-significant	-0.1006	Non-significant	0.2923	Non-significant	-0.338	Non-significant	1210	277	34.5334	245	32.2077	388	39.4405	193	25.4812	gi|167963118|dbj|BAG09364.1|	464	1e-129	peroxisomal enoyl-CoA hydratase/isomerase family protein [Glycine max]	sp|P52046|CRT_CLOAB	141	8e-33	3-hydroxybutyryl-CoA dehydratase OS=Clostridium acetobutylicum GN=crt PE=3 SV=1	CC1723	189	6e-48	COG1024	Enoyl-CoA hydratase/carnithine racemase	K01692	8e-120	427	vvi:100246523	enoyl-CoA hydratase [EC:4.2.1.17]	-	-	-	ko01100//Metabolic pathways;ko01110//Biosynthesis of secondary metabolites;ko00903//Limonene and pinene degradation;ko00071//Fatty acid metabolism;ko00280//Valine, leucine and isoleucine degradation;ko00380//Tryptophan metabolism;ko00650//Butanoate metabo
Unigene44636	1.2.1.3	ALDH7A1	K14085	-0.7344	Non-significant	0.2495	Non-significant	-0.4849	Non-significant	-0.0338	Non-significant	0.2833	Non-significant	-0.4511	Non-significant	2015	3354	251.092	3107	245.271	4890	298.49	2263	179.415	gi|29893325|gb|AAP02957.1|	874	0	aldehyde dehydrogenase family 7 member A1 [Glycine max]	sp|P25795|AL7A1_PEA	865	0	Aldehyde dehydrogenase family 7 member A1 OS=Pisum sativum PE=1 SV=3	TVN1054	496	8e-140	COG1012	NAD-dependent aldehyde dehydrogenases	K14085	0	862	vvi:100252622	aldehyde dehydrogenase family 7 member A1 [EC:1.2.1.31 1.2.1.8 1.2.1.3]	-	-	-	ko01100//Metabolic pathways;ko01110//Biosynthesis of secondary metabolites;ko00010//Glycolysis / Gluconeogenesis;ko00620//Pyruvate metabolism;ko00330//Arginine and proline metabolism;ko00561//Glycerolipid metabolism;ko00071//Fatty acid metabolism;ko00053/
Unigene44789	1.1.1.1	frmA	K00121	-1.6817	Down	0.9549	Non-significant	-0.7268	Non-significant	0.1639	Non-significant	0.7911	Non-significant	-0.8906	Non-significant	1731	673	58.6493	715	65.7035	1600	113.689	384	35.4391	gi|1498024|gb|AAB06322.1|	729	0	glutathione-dependent formaldehyde dehydrogenase [Arabidopsis thaliana]	sp|Q96533|ADHX_ARATH	729	0	Alcohol dehydrogenase class-3 OS=Arabidopsis thaliana GN=ADH2 PE=1 SV=2	YPO1502	507	2e-143	COG1062	Zn-dependent alcohol dehydrogenases, class III	K00121	0	729	ath:AT5G43940	S-(hydroxymethyl)glutathione dehydrogenase / alcohol dehydrogenase [EC:1.1.1.284 1.1.1.1]	-	-	-	ko01100//Metabolic pathways;ko01110//Biosynthesis of secondary metabolites;ko00010//Glycolysis / Gluconeogenesis;ko00071//Fatty acid metabolism;ko00350//Tyrosine metabolism
Unigene45228	1.3.3.6	E1.3.3.6	K00232	0.3032	Non-significant	0.0075	Non-significant	0.3108	Non-significant	-1.2804	Down	1.288	Up	1.5912	Up	913	146	24.1227	57	9.9308	180	24.2492	171	29.9208	gi|297843432|ref|XP_002889597.1|	441	1e-123	acyl-CoA oxidase ACX3 [Arabidopsis lyrata subsp. lyrata] >gi|297335439|gb|EFH65856.1| acyl-CoA oxidase ACX3 [Arabidopsis lyrata subsp. lyrata]	sp|P0CZ23|ACOX3_ARATH	441	4e-123	Acyl-coenzyme A oxidase 3, peroxisomal OS=Arabidopsis thaliana GN=ACX3 PE=1 SV=1	YGL205w	97.4	3e-20	COG1960	Acyl-CoA dehydrogenases	K00232	8e-132	467	pop:POPTR_582787	acyl-CoA oxidase [EC:1.3.3.6]	-	-	-	ko01100//Metabolic pathways;ko04146//Peroxisome;ko00071//Fatty acid metabolism;ko00592//alpha-Linolenic acid metabolism;ko01040//Biosynthesis of unsaturated fatty acids
Unigene45627	1.3.3.6	E1.3.3.6	K00232	0.9366	Non-significant	-1.4041	Down	-0.4675	Non-significant	-1.8216	Down	0.4175	Non-significant	1.3541	Up	561	41	11.0247	11	3.119	19	4.1657	28	7.9734	gi|226499020|ref|NP_001152024.1|	130	1e-29	acyl-coenzyme A oxidase 2 [Zea mays] >gi|195651927|gb|ACG45431.1| acyl-coenzyme A oxidase 2 [Zea mays]	sp|P0CZ23|ACOX3_ARATH	129	9e-30	Acyl-coenzyme A oxidase 3, peroxisomal OS=Arabidopsis thaliana GN=ACX3 PE=1 SV=1	--	--	--	--	--	K00232	9e-35	143	rcu:RCOM_0554440	acyl-CoA oxidase [EC:1.3.3.6]	-	-	-	ko01100//Metabolic pathways;ko04146//Peroxisome;ko00071//Fatty acid metabolism;ko00592//alpha-Linolenic acid metabolism;ko01040//Biosynthesis of unsaturated fatty acids
Unigene45962	1.1.1.1	E1.1.1.1	K00001	-0.8154	Non-significant	0.7669	Non-significant	-0.0485	Non-significant	-4.4472	Down	5.2142	Up	4.3987	Up	543	23	6.3896	1	0.2929	48	10.8727	21	6.1783	gi|1039355|emb|CAA63093.1|	106	2e-22	alcohol dehydrogenase [Solanum tuberosum]	sp|Q9SK87|ADHL2_ARATH	78.2	3e-14	Alcohol dehydrogenase-like 2 OS=Arabidopsis thaliana GN=At1g22440 PE=2 SV=1	SPBC1539.07c	58.9	5e-09	COG1062	Zn-dependent alcohol dehydrogenases, class III	K00121	3e-15	78.6	zma:100273217	S-(hydroxymethyl)glutathione dehydrogenase / alcohol dehydrogenase [EC:1.1.1.284 1.1.1.1]	-	-	-	ko01100//Metabolic pathways;ko01110//Biosynthesis of secondary metabolites;ko00010//Glycolysis / Gluconeogenesis;ko00071//Fatty acid metabolism;ko00350//Tyrosine metabolism
Unigene45962	1.1.1.1	frmA	K00121	-0.8154	Non-significant	0.7669	Non-significant	-0.0485	Non-significant	-4.4472	Down	5.2142	Up	4.3987	Up	543	23	6.3896	1	0.2929	48	10.8727	21	6.1783	gi|1039355|emb|CAA63093.1|	106	2e-22	alcohol dehydrogenase [Solanum tuberosum]	sp|Q9SK87|ADHL2_ARATH	78.2	3e-14	Alcohol dehydrogenase-like 2 OS=Arabidopsis thaliana GN=At1g22440 PE=2 SV=1	SPBC1539.07c	58.9	5e-09	COG1062	Zn-dependent alcohol dehydrogenases, class III	K00121	3e-15	78.6	zma:100273217	S-(hydroxymethyl)glutathione dehydrogenase / alcohol dehydrogenase [EC:1.1.1.284 1.1.1.1]	-	-	-	ko01100//Metabolic pathways;ko01110//Biosynthesis of secondary metabolites;ko00010//Glycolysis / Gluconeogenesis;ko00071//Fatty acid metabolism;ko00350//Tyrosine metabolism
Unigene46048	1.1.1.1	frmA	K00121	2.1315	Up	-1.7923	Down	0.3392	Non-significant	-1.1742	Down	-0.6181	Non-significant	1.5134	Up	514	257	75.4249	108	33.4226	91	21.7758	307	95.4165	gi|297803996|ref|XP_002869882.1|	125	3e-28	oxidoreductase [Arabidopsis lyrata subsp. lyrata] >gi|297315718|gb|EFH46141.1| oxidoreductase [Arabidopsis lyrata subsp. lyrata]	sp|Q53FA7|QORX_HUMAN	75.1	2e-13	Quinone oxidoreductase PIG3 OS=Homo sapiens GN=TP53I3 PE=1 SV=2	mll3767	84	1e-16	COG0604	NADPH:quinone reductase and related Zn-dependent oxidoreductases	K00344	6e-21	97.4	osa:4331066	NADPH2:quinone reductase [EC:1.6.5.5]	-	-	-	ko01100//Metabolic pathways;ko01110//Biosynthesis of secondary metabolites;ko00010//Glycolysis / Gluconeogenesis;ko00071//Fatty acid metabolism;ko00350//Tyrosine metabolism
Unigene46552	1.1.1.1	frmA	K00121	0.4494	Non-significant	0.821	Non-significant	1.2704	Up	-1.286	Down	2.107	Up	2.5564	Up	649	18	4.1838	7	1.7157	39	7.3912	41	10.0922	gi|62461972|gb|AAX83109.1|	235	4e-61	alcohol dehydrogenase-like protein [Ocimum basilicum]	sp|P81600|ADHH_GADMO	182	1e-45	Alcohol dehydrogenase class-3 chain H OS=Gadus morhua PE=1 SV=1	SPBC1539.07c	162	4e-40	COG1062	Zn-dependent alcohol dehydrogenases, class III	K00121	1e-41	167	osa:4331893	S-(hydroxymethyl)glutathione dehydrogenase / alcohol dehydrogenase [EC:1.1.1.284 1.1.1.1]	GO:0008152//metabolic process	GO:0046914//transition metal ion binding;GO:0016616//oxidoreductase activity, acting on the CH-OH group of donors, NAD or NADP as acceptor	-	ko01100//Metabolic pathways;ko01110//Biosynthesis of secondary metabolites;ko00010//Glycolysis / Gluconeogenesis;ko00071//Fatty acid metabolism;ko00350//Tyrosine metabolism
Unigene49258	1.1.1.1	E1.1.1.1	K00001	-0.4553	Non-significant	0.6835	Non-significant	0.2282	Non-significant	-0.8386	Non-significant	1.5221	Up	1.0667	Up	367	66	27.1283	35	15.1699	130	43.5686	73	31.7764	gi|1039355|emb|CAA63093.1|	80.1	8e-15	alcohol dehydrogenase [Solanum tuberosum]	sp|Q9SK86|ADHL1_ARATH	70.1	4e-12	Alcohol dehydrogenase-like 1 OS=Arabidopsis thaliana GN=At1g22430 PE=2 SV=1	SPBC1539.07c	62	3e-10	COG1062	Zn-dependent alcohol dehydrogenases, class III	K00121	5e-13	70.1	ath:AT1G22430	S-(hydroxymethyl)glutathione dehydrogenase / alcohol dehydrogenase [EC:1.1.1.284 1.1.1.1]	GO:0008152//metabolic process	GO:0046914//transition metal ion binding;GO:0016616//oxidoreductase activity, acting on the CH-OH group of donors, NAD or NADP as acceptor	-	ko01100//Metabolic pathways;ko01110//Biosynthesis of secondary metabolites;ko00010//Glycolysis / Gluconeogenesis;ko00071//Fatty acid metabolism;ko00350//Tyrosine metabolism
Unigene49258	1.1.1.1	frmA	K00121	-0.4553	Non-significant	0.6835	Non-significant	0.2282	Non-significant	-0.8386	Non-significant	1.5221	Up	1.0667	Up	367	66	27.1283	35	15.1699	130	43.5686	73	31.7764	gi|1039355|emb|CAA63093.1|	80.1	8e-15	alcohol dehydrogenase [Solanum tuberosum]	sp|Q9SK86|ADHL1_ARATH	70.1	4e-12	Alcohol dehydrogenase-like 1 OS=Arabidopsis thaliana GN=At1g22430 PE=2 SV=1	SPBC1539.07c	62	3e-10	COG1062	Zn-dependent alcohol dehydrogenases, class III	K00121	5e-13	70.1	ath:AT1G22430	S-(hydroxymethyl)glutathione dehydrogenase / alcohol dehydrogenase [EC:1.1.1.284 1.1.1.1]	GO:0008152//metabolic process	GO:0046914//transition metal ion binding;GO:0016616//oxidoreductase activity, acting on the CH-OH group of donors, NAD or NADP as acceptor	-	ko01100//Metabolic pathways;ko01110//Biosynthesis of secondary metabolites;ko00010//Glycolysis / Gluconeogenesis;ko00071//Fatty acid metabolism;ko00350//Tyrosine metabolism
Unigene49618	1.1.1.1	E1.1.1.1	K00001	-3.1082	Down	1.9279	Up	-1.1803	Down	0.0765	Non-significant	1.8514	Up	-1.2568	Down	347	24	10.4334	24	11.0017	112	39.6994	10	4.6038	gi|295148833|gb|ADF80914.1|	145	1e-34	alcohol dehydrogenase I [Vitis vulpina]	sp|P13603|ADH1_TRIRP	141	1e-33	Alcohol dehydrogenase 1 OS=Trifolium repens GN=ADH1 PE=2 SV=1	SPCC13B11.04c	89.4	1e-18	COG1062	Zn-dependent alcohol dehydrogenases, class III	K00001	7e-36	145	vvi:100232853	alcohol dehydrogenase [EC:1.1.1.1]	GO:0008152//metabolic process	GO:0016616//oxidoreductase activity, acting on the CH-OH group of donors, NAD or NADP as acceptor;GO:0046914//transition metal ion binding	-	ko01100//Metabolic pathways;ko01110//Biosynthesis of secondary metabolites;ko00010//Glycolysis / Gluconeogenesis;ko00071//Fatty acid metabolism;ko00350//Tyrosine metabolism
Unigene50273	1.3.3.6	E1.3.3.6	K00232	-1.6932	Down	0.7759	Non-significant	-0.9173	Non-significant	-1.2454	Down	2.0213	Up	0.3281	Non-significant	460	10	3.2793	4	1.3832	21	5.6151	5	1.7364	gi|224117152|ref|XP_002317492.1|	187	4e-47	cytochrome P450 [Populus trichocarpa] >gi|222860557|gb|EEE98104.1| cytochrome P450 [Populus trichocarpa]	sp|Q05047|C72A1_CATRO	150	4e-36	Secologanin synthase OS=Catharanthus roseus GN=CYP72A1 PE=2 SV=1	AGc2890	98.2	5e-21	COG2124	Cytochrome P450	K00232	8e-45	176	vvi:100249305	acyl-CoA oxidase [EC:1.3.3.6]	-	-	-	ko01100//Metabolic pathways;ko01110//Biosynthesis of secondary metabolites;ko04146//Peroxisome;ko00908//Zeatin biosynthesis;ko00071//Fatty acid metabolism;ko00592//alpha-Linolenic acid metabolism;ko01040//Biosynthesis of unsaturated fatty acids
Unigene50490	1.1.1.1	frmA	K00121	-3.5614	Down	1.9071	Up	-1.6542	Down	-0.9235	Non-significant	2.8306	Up	-0.7308	Non-significant	329	10	4.5851	5	2.4174	46	17.1972	3	1.4567	gi|148886774|sp|A2XAZ3.1|ADHX_ORYSI	69.3	1e-11	RecName: Full=Alcohol dehydrogenase class-3; AltName: Full=Alcohol dehydrogenase class-III; AltName: Full=Glutathione-dependent formaldehyde dehydrogenase; Short=FALDH; Short=FDH; Short=GSH-FDH; AltName: Full=S-(hydroxymethyl)glutathione dehydrogenase	sp|Q0DWH1|ADHX_ORYSJ	69.3	7e-12	Alcohol dehydrogenase class-3 OS=Oryza sativa subsp. japonica GN=Os02g0815500 PE=2 SV=1	SPBC1539.07c	48.1	4e-06	COG1062	Zn-dependent alcohol dehydrogenases, class III	K00121	2e-13	71.2	vvi:100258412	S-(hydroxymethyl)glutathione dehydrogenase / alcohol dehydrogenase [EC:1.1.1.284 1.1.1.1]	GO:0006067//ethanol metabolic process	GO:0046914//transition metal ion binding;GO:0016616//oxidoreductase activity, acting on the CH-OH group of donors, NAD or NADP as acceptor	GO:0044424//intracellular part	ko01100//Metabolic pathways;ko01110//Biosynthesis of secondary metabolites;ko00010//Glycolysis / Gluconeogenesis;ko00071//Fatty acid metabolism;ko00350//Tyrosine metabolism
Unigene50611	1.1.1.1	E1.1.1.1	K00001	8.6417	Up	-9.5588	Down	-0.9171	Non-significant	-9.5588	Down	--	--	8.6417	Up	800	4	0.7542	0	0	0	0	2	0.3994	gi|113361|sp|P12886.1|ADH1_PEA	286	2e-76	RecName: Full=Alcohol dehydrogenase 1 >gi|20639|emb|CAA29609.1| alcohol dehydrogenase [Pisum sativum]	sp|P12886|ADH1_PEA	286	9e-77	Alcohol dehydrogenase 1 OS=Pisum sativum PE=3 SV=1	YPO1502	149	7e-36	COG1062	Zn-dependent alcohol dehydrogenases, class III	K00001	5e-71	265	ath:AT1G77120	alcohol dehydrogenase [EC:1.1.1.1]	GO:0008152//metabolic process	GO:0046914//transition metal ion binding;GO:0016616//oxidoreductase activity, acting on the CH-OH group of donors, NAD or NADP as acceptor	GO:0044424//intracellular part	ko01100//Metabolic pathways;ko01110//Biosynthesis of secondary metabolites;ko00010//Glycolysis / Gluconeogenesis;ko00071//Fatty acid metabolism;ko00350//Tyrosine metabolism
Unigene50612	1.1.1.1	E1.1.1.1	K00001	--	--	-8.3496	Down	-8.3496	Down	0.6613	Non-significant	-9.0109	Down	-9.0109	Down	925	2	0.3262	3	0.5159	0	0	0	0	gi|113361|sp|P12886.1|ADH1_PEA	184	4e-71	RecName: Full=Alcohol dehydrogenase 1 >gi|20639|emb|CAA29609.1| alcohol dehydrogenase [Pisum sativum]	sp|P12886|ADH1_PEA	184	2e-71	Alcohol dehydrogenase 1 OS=Pisum sativum PE=3 SV=1	YPO1502	84	5e-31	COG1062	Zn-dependent alcohol dehydrogenases, class III	K00001	6e-67	166	pop:POPTR_558390	alcohol dehydrogenase [EC:1.1.1.1]	GO:0008152//metabolic process	GO:0046914//transition metal ion binding;GO:0016616//oxidoreductase activity, acting on the CH-OH group of donors, NAD or NADP as acceptor	GO:0044424//intracellular part	ko01100//Metabolic pathways;ko01110//Biosynthesis of secondary metabolites;ko00010//Glycolysis / Gluconeogenesis;ko00071//Fatty acid metabolism;ko00350//Tyrosine metabolism
Unigene51249	1.1.1.1	frmA	K00121	-1.5297	Down	0.8754	Non-significant	-0.6542	Non-significant	0.3396	Non-significant	0.5359	Non-significant	-0.9938	Non-significant	503	20	5.998	24	7.5897	45	11.0037	12	3.8112	gi|7705214|gb|AAB33480.2|	188	3e-47	alcohol dehydrogenase ADH [Solanum lycopersicum]	sp|Q9FH04|ADHL7_ARATH	181	2e-45	Alcohol dehydrogenase-like 7 OS=Arabidopsis thaliana GN=At5g42250 PE=2 SV=1	mlr0872	105	3e-23	COG1062	Zn-dependent alcohol dehydrogenases, class III	K00121	6e-51	197	rcu:RCOM_1600190	S-(hydroxymethyl)glutathione dehydrogenase / alcohol dehydrogenase [EC:1.1.1.284 1.1.1.1]	-	-	-	ko01100//Metabolic pathways;ko01110//Biosynthesis of secondary metabolites;ko00010//Glycolysis / Gluconeogenesis;ko00071//Fatty acid metabolism;ko00350//Tyrosine metabolism
Unigene51259	1.3.3.6	E1.3.3.6	K00232	-0.9819	Non-significant	1.6813	Up	0.6994	Non-significant	-3.8305	Down	5.5118	Up	4.5299	Up	541	15	4.1825	1	0.294	59	13.4138	23	6.7917	gi|15553478|gb|AAL01887.1|AF404403_1	326	1e-88	acyl-CoA oxidase [Glycine max]	sp|O65202|ACOX1_ARATH	303	3e-82	Peroxisomal acyl-coenzyme A oxidase 1 OS=Arabidopsis thaliana GN=ACX1 PE=1 SV=1	YGL205w	76.6	2e-14	COG1960	Acyl-CoA dehydrogenases	K00232	6e-87	317	pop:POPTR_836303	acyl-CoA oxidase [EC:1.3.3.6]	-	-	-	ko01100//Metabolic pathways;ko04146//Peroxisome;ko00071//Fatty acid metabolism;ko00592//alpha-Linolenic acid metabolism;ko01040//Biosynthesis of unsaturated fatty acids
Unigene51553	1.3.3.6	E1.3.3.6	K00232	0.3772	Non-significant	-0.4821	Non-significant	-0.1049	Non-significant	-1.6961	Down	1.214	Up	1.5912	Up	447	41	13.8363	12	4.2702	36	9.9058	36	12.866	gi|84514181|gb|ABC59099.1|	172	2e-42	cytochrome P450 monooxygenase CYP72A66 [Medicago truncatula]	sp|Q05047|C72A1_CATRO	139	7e-33	Secologanin synthase OS=Catharanthus roseus GN=CYP72A1 PE=2 SV=1	AGc2890	66.2	2e-11	COG2124	Cytochrome P450	K00232	3e-38	154	vvi:100249305	acyl-CoA oxidase [EC:1.3.3.6]	-	-	-	ko01100//Metabolic pathways;ko01110//Biosynthesis of secondary metabolites;ko04146//Peroxisome;ko00908//Zeatin biosynthesis;ko00071//Fatty acid metabolism;ko00592//alpha-Linolenic acid metabolism;ko01040//Biosynthesis of unsaturated fatty acids
Unigene51961	6.2.1.3	ACSL	K01897	0.1141	Non-significant	-0.5169	Non-significant	-0.4027	Non-significant	-1.7309	Down	1.214	Up	1.3282	Up	559	7	1.889	2	0.5691	6	1.3202	5	1.4289	gi|15223593|ref|NP_173390.1|	114	4e-33	pfkB-type carbohydrate kinase-like protein [Arabidopsis thaliana] >gi|8778428|gb|AAF79436.1|AC025808_18 F18O14.35 [Arabidopsis thaliana] >gi|28466957|gb|AAO44087.1| At1g19600 [Arabidopsis thaliana] >gi|332191751|gb|AEE29872.1| pfkB-type carbohydrate kinas	sp|Q9T009|LACS5_ARATH	63.5	8e-10	Long chain acyl-CoA synthetase 5 OS=Arabidopsis thaliana GN=LACS5 PE=2 SV=1	--	--	--	--	--	K01897	4e-12	68.6	pop:POPTR_709180	long-chain acyl-CoA synthetase [EC:6.2.1.3]	-	GO:0016772//transferase activity, transferring phosphorus-containing groups	-	ko01100//Metabolic pathways;ko04146//Peroxisome;ko00071//Fatty acid metabolism
Unigene51973	1.1.1.1	E1.1.1.1	K00001	-2.6562	Down	1.881	Up	-0.7752	Non-significant	-0.7814	Non-significant	2.6624	Up	0.0062	Non-significant	1481	29	2.9538	16	1.7185	131	10.8796	16	1.7259	gi|113361|sp|P12886.1|ADH1_PEA	746	0	RecName: Full=Alcohol dehydrogenase 1 >gi|20639|emb|CAA29609.1| alcohol dehydrogenase [Pisum sativum]	sp|P12886|ADH1_PEA	746	0	Alcohol dehydrogenase 1 OS=Pisum sativum PE=3 SV=1	YPO1502	402	8e-112	COG1062	Zn-dependent alcohol dehydrogenases, class III	K00001	0	686	pop:POPTR_718546	alcohol dehydrogenase [EC:1.1.1.1]	-	-	-	ko01100//Metabolic pathways;ko01110//Biosynthesis of secondary metabolites;ko00010//Glycolysis / Gluconeogenesis;ko00071//Fatty acid metabolism;ko00350//Tyrosine metabolism
Unigene52260	1.1.1.1	E1.1.1.1	K00001	0.0553	Non-significant	-0.2945	Non-significant	-0.2392	Non-significant	-11.3104	Down	11.0159	Up	11.0712	Up	297	5	2.5396	0	0	5	2.0707	4	2.1516	gi|62461972|gb|AAX83109.1|	133	6e-31	alcohol dehydrogenase-like protein [Ocimum basilicum]	sp|P80512|ADH1_NAJNA	105	9e-23	Alcohol dehydrogenase 1 OS=Naja naja PE=1 SV=1	adhC	85.9	2e-17	COG1062	Zn-dependent alcohol dehydrogenases, class III	K00121	4e-20	93.6	osa:4331893	S-(hydroxymethyl)glutathione dehydrogenase / alcohol dehydrogenase [EC:1.1.1.284 1.1.1.1]	GO:0008152//metabolic process	GO:0016616//oxidoreductase activity, acting on the CH-OH group of donors, NAD or NADP as acceptor;GO:0046914//transition metal ion binding	-	ko01100//Metabolic pathways;ko01110//Biosynthesis of secondary metabolites;ko00010//Glycolysis / Gluconeogenesis;ko00071//Fatty acid metabolism;ko00350//Tyrosine metabolism
Unigene52260	1.1.1.1	frmA	K00121	0.0553	Non-significant	-0.2945	Non-significant	-0.2392	Non-significant	-11.3104	Down	11.0159	Up	11.0712	Up	297	5	2.5396	0	0	5	2.0707	4	2.1516	gi|62461972|gb|AAX83109.1|	133	6e-31	alcohol dehydrogenase-like protein [Ocimum basilicum]	sp|P80512|ADH1_NAJNA	105	9e-23	Alcohol dehydrogenase 1 OS=Naja naja PE=1 SV=1	adhC	85.9	2e-17	COG1062	Zn-dependent alcohol dehydrogenases, class III	K00121	4e-20	93.6	osa:4331893	S-(hydroxymethyl)glutathione dehydrogenase / alcohol dehydrogenase [EC:1.1.1.284 1.1.1.1]	GO:0008152//metabolic process	GO:0016616//oxidoreductase activity, acting on the CH-OH group of donors, NAD or NADP as acceptor;GO:0046914//transition metal ion binding	-	ko01100//Metabolic pathways;ko01110//Biosynthesis of secondary metabolites;ko00010//Glycolysis / Gluconeogenesis;ko00071//Fatty acid metabolism;ko00350//Tyrosine metabolism
Unigene52461	1.3.3.6	E1.3.3.6	K00232	0.2073	Non-significant	0.5535	Non-significant	0.7608	Non-significant	-0.2454	Non-significant	0.7989	Non-significant	1.0062	Up	209	5	3.6088	4	3.0443	9	5.2965	8	6.1149	gi|321438027|gb|ADW84019.1|	135	1e-31	ACX [Gossypium hirsutum]	sp|O65202|ACOX1_ARATH	119	8e-27	Peroxisomal acyl-coenzyme A oxidase 1 OS=Arabidopsis thaliana GN=ACX1 PE=1 SV=1	YGL205w	57	8e-09	COG1960	Acyl-CoA dehydrogenases	K00232	3e-32	133	rcu:RCOM_1119640	acyl-CoA oxidase [EC:1.3.3.6]	GO:0006952//defense response;GO:0009694//jasmonic acid metabolic process;GO:0048229//gametophyte development;GO:0009062//fatty acid catabolic process	GO:0030554//adenyl nucleotide binding;GO:0015002//heme-copper terminal oxidase activity;GO:0016634	GO:0042579//microbody	ko01100//Metabolic pathways;ko04146//Peroxisome;ko00071//Fatty acid metabolism;ko00592//alpha-Linolenic acid metabolism;ko01040//Biosynthesis of unsaturated fatty acids
Unigene53321	1.3.3.6	E1.3.3.6	K00232	0.377	Non-significant	-2.6163	Down	-2.2393	Down	-2.2455	Down	-0.3708	Non-significant	0.0062	Non-significant	287	5	2.628	1	0.5542	1	0.4286	1	0.5566	gi|84514139|gb|ABC59078.1|	84.7	3e-16	cytochrome P450 monooxygenase CYP72A59 [Medicago truncatula]	sp|Q05047|C72A1_CATRO	68.2	2e-11	Secologanin synthase OS=Catharanthus roseus GN=CYP72A1 PE=2 SV=1	--	--	--	--	--	K00232	1e-13	72	vvi:100249305	acyl-CoA oxidase [EC:1.3.3.6]	-	-	-	ko01100//Metabolic pathways;ko01110//Biosynthesis of secondary metabolites;ko04146//Peroxisome;ko00908//Zeatin biosynthesis;ko00071//Fatty acid metabolism;ko00592//alpha-Linolenic acid metabolism;ko01040//Biosynthesis of unsaturated fatty acids
Unigene53603	6.2.1.3	ACSL	K01897	-8.8208	Down	-2.6164	Down	-11.4372	Down	-0.2454	Non-significant	-2.371	Down	-11.1918	Down	272	5	2.773	4	2.3392	1	0.4522	0	0	gi|297824813|ref|XP_002880289.1|	147	4e-35	long-chain-fatty-acid--CoA ligase family protein [Arabidopsis lyrata subsp. lyrata] >gi|297326128|gb|EFH56548.1| long-chain-fatty-acid--CoA ligase family protein [Arabidopsis lyrata subsp. lyrata]	sp|O22898|LACS1_ARATH	146	5e-35	Long chain acyl-CoA synthetase 1 OS=Arabidopsis thaliana GN=LACS1 PE=2 SV=1	YER015w	71.6	3e-13	COG1022	Long-chain acyl-CoA synthetases (AMP-forming)	K01897	2e-42	167	pop:POPTR_850795	long-chain acyl-CoA synthetase [EC:6.2.1.3]	-	-	-	ko01100//Metabolic pathways;ko04146//Peroxisome;ko00071//Fatty acid metabolism
Unigene54302	1.1.1.1	frmA	K00121	11.0187	Up	-11.6729	Down	-0.6542	Non-significant	0.3396	Non-significant	-12.0125	Down	-0.9938	Non-significant	231	5	3.2651	6	4.1316	0	0	3	2.0747	gi|7705215|gb|AAB33481.2|	81.3	4e-15	alcohol dehydrogenase ADH [Solanum lycopersicum]	sp|Q9SK86|ADHL1_ARATH	78.6	1e-14	Alcohol dehydrogenase-like 1 OS=Arabidopsis thaliana GN=At1g22430 PE=2 SV=1	SPBC1539.07c	50.1	1e-06	COG1062	Zn-dependent alcohol dehydrogenases, class III	K00121	1e-15	78.6	ath:AT1G22430	S-(hydroxymethyl)glutathione dehydrogenase / alcohol dehydrogenase [EC:1.1.1.284 1.1.1.1]	-	-	-	ko01100//Metabolic pathways;ko01110//Biosynthesis of secondary metabolites;ko00010//Glycolysis / Gluconeogenesis;ko00071//Fatty acid metabolism;ko00350//Tyrosine metabolism
Unigene54609	2.3.1.9	E2.3.1.9	K00626	-8.4325	Down	-1.2945	Down	-9.7271	Down	0.4915	Non-significant	-1.786	Down	-10.2186	Down	1068	6	0.8475	8	1.1915	3	0.3455	0	0	gi|297795467|ref|XP_002865618.1|	254	8e-98	acetoacetyl-CoA thiolase 2, embryo defective 1276 [Arabidopsis lyrata subsp. lyrata] >gi|297311453|gb|EFH41877.1| acetoacetyl-CoA thiolase 2, embryo defective 1276 [Arabidopsis lyrata subsp. lyrata]	sp|Q8S4Y1|THIC1_ARATH	252	2e-97	Acetyl-CoA acetyltransferase, cytosolic 1 OS=Arabidopsis thaliana GN=AAT1 PE=2 SV=1	SPBC215.09c	184	3e-61	COG0183	Acetyl-CoA acetyltransferase	K00626	5e-101	258	vvi:100240809	acetyl-CoA C-acetyltransferase [EC:2.3.1.9]	GO:0003006//reproductive developmental process	GO:0016453	GO:0016020//membrane;GO:0042579//microbody	ko01100//Metabolic pathways;ko01110//Biosynthesis of secondary metabolites;ko00620//Pyruvate metabolism;ko00071//Fatty acid metabolism;ko00280//Valine, leucine and isoleucine degradation;ko00380//Tryptophan metabolism;ko00900//Terpenoid backbone biosynthe
Unigene54731	6.2.1.3	ACSL	K01897	-11.1803	Down	-1.1425	Down	-12.3228	Down	-0.7715	Non-significant	-0.371	Non-significant	-11.5514	Down	265	9	5.1232	5	3.0013	5	2.3207	0	0	gi|1617274|emb|CAA96522.1|	56.6	1e-07	AMP-binding protein [Brassica napus]	sp|Q8LPS1|LACS6_ARATH	52.8	7e-07	Long chain acyl-CoA synthetase 6, peroxisomal OS=Arabidopsis thaliana GN=LACS6 PE=1 SV=1	--	--	--	--	--	K01897	7e-09	56.2	pop:POPTR_884357	long-chain acyl-CoA synthetase [EC:6.2.1.3]	-	-	-	ko01100//Metabolic pathways;ko04146//Peroxisome;ko00071//Fatty acid metabolism
Unigene55416	1.2.1.3	E1.2.1.3	K00128	0.1548	Non-significant	-1.394	Down	-1.2392	Down	-3.8304	Down	2.4364	Up	2.5911	Up	494	15	4.5805	1	0.322	7	1.7429	6	1.9403	gi|297802558|ref|XP_002869163.1|	75.5	3e-13	ALDH3I1 [Arabidopsis lyrata subsp. lyrata] >gi|297314999|gb|EFH45422.1| ALDH3I1 [Arabidopsis lyrata subsp. lyrata]	sp|Q8W033|AL3I1_ARATH	71.2	3e-12	Aldehyde dehydrogenase family 3 member I1, chloroplastic OS=Arabidopsis thaliana GN=ALDH3I1 PE=2 SV=2	Rv0147	50.8	1e-06	COG1012	NAD-dependent aldehyde dehydrogenases	K00128	2e-19	92	vvi:100248915	aldehyde dehydrogenase (NAD+) [EC:1.2.1.3]	GO:0044237//cellular metabolic process	GO:0016620//oxidoreductase activity, acting on the aldehyde or oxo group of donors, NAD or NADP as acceptor	-	ko01100//Metabolic pathways;ko01110//Biosynthesis of secondary metabolites;ko00010//Glycolysis / Gluconeogenesis;ko00620//Pyruvate metabolism;ko00903//Limonene and pinene degradation;ko00040//Pentose and glucuronate interconversions;ko00330//Arginine and
Unigene55963	1.3.3.6	E1.3.3.6	K00232	-2.2358	Down	2.7055	Up	0.4697	Non-significant	-1.039	Down	3.7445	Up	1.5087	Up	594	13	3.3014	6	1.6067	104	21.5349	17	4.572	gi|224117148|ref|XP_002317491.1|	175	4e-43	cytochrome P450 [Populus trichocarpa] >gi|222860556|gb|EEE98103.1| cytochrome P450 [Populus trichocarpa]	sp|Q05047|C72A1_CATRO	124	6e-28	Secologanin synthase OS=Catharanthus roseus GN=CYP72A1 PE=2 SV=1	--	--	--	--	--	K10717	1e-15	80.1	ath:AT1G67110	cytokinin trans-hydroxylase	-	GO:0046872//metal ion binding;GO:0016491//oxidoreductase activity	GO:0043231//intracellular membrane-bounded organelle	ko01100//Metabolic pathways;ko01110//Biosynthesis of secondary metabolites;ko04146//Peroxisome;ko00908//Zeatin biosynthesis;ko00071//Fatty acid metabolism;ko00592//alpha-Linolenic acid metabolism;ko01040//Biosynthesis of unsaturated fatty acids
Unigene56434	1.1.1.1	E1.1.1.1	K00001	-0.0516	Non-significant	13.7661	Up	13.7145	Up	9.0079	Up	4.7582	Up	4.7066	Up	309	0	0	1	0.5148	35	13.9317	26	13.442	gi|18398586|ref|NP_564409.1|	84.3	4e-16	alcohol dehydrogenase-like 3 [Arabidopsis thaliana] >gi|158512960|sp|A1L4Y2.1|ADHL3_ARATH RecName: Full=Alcohol dehydrogenase-like 3 >gi|119935936|gb|ABM06039.1| At1g32780 [Arabidopsis thaliana] >gi|332193407|gb|AEE31528.1| alcohol dehydrogenase-like 3 [A	sp|A1L4Y2|ADHL3_ARATH	84.3	2e-16	Alcohol dehydrogenase-like 3 OS=Arabidopsis thaliana GN=At1g32780 PE=2 SV=1	--	--	--	--	--	K00001	2e-17	84.7	rcu:RCOM_1313890	alcohol dehydrogenase [EC:1.1.1.1]	GO:0008152//metabolic process	GO:0016616//oxidoreductase activity, acting on the CH-OH group of donors, NAD or NADP as acceptor;GO:0046914//transition metal ion binding	-	ko01100//Metabolic pathways;ko01110//Biosynthesis of secondary metabolites;ko00010//Glycolysis / Gluconeogenesis;ko00071//Fatty acid metabolism;ko00350//Tyrosine metabolism
Unigene58069	2.3.1.9	E2.3.1.9	K00626	1.4768	Up	-1.8091	Down	-0.3323	Non-significant	-4.2451	Down	2.436	Up	3.9128	Up	1089	20	2.7704	1	0.1461	7	0.7906	15	2.2005	gi|115478180|ref|NP_001062685.1|	254	1e-84	Os09g0252100 [Oryza sativa Japonica Group] >gi|113630918|dbj|BAF24599.1| Os09g0252100 [Oryza sativa Japonica Group]	sp|Q8S4Y1|THIC1_ARATH	252	3e-84	Acetyl-CoA acetyltransferase, cytosolic 1 OS=Arabidopsis thaliana GN=AAT1 PE=2 SV=1	SPBC215.09c	184	1e-53	COG0183	Acetyl-CoA acetyltransferase	K00626	3e-88	258	vvi:100240809	acetyl-CoA C-acetyltransferase [EC:2.3.1.9]	-	-	-	ko01100//Metabolic pathways;ko01110//Biosynthesis of secondary metabolites;ko00620//Pyruvate metabolism;ko00071//Fatty acid metabolism;ko00280//Valine, leucine and isoleucine degradation;ko00380//Tryptophan metabolism;ko00900//Terpenoid backbone biosynthe
Unigene58879	1.3.3.6	E1.3.3.6	K00232	-1.0378	Down	0.3836	Non-significant	-0.6543	Non-significant	-0.2454	Non-significant	0.629	Non-significant	-0.4089	Non-significant	249	5	3.0291	4	2.5553	8	3.9517	3	1.9247	gi|18420859|ref|NP_568463.1|	112	1e-24	cytochrome P450, family 714, subfamily A, polypeptide 1 [Arabidopsis thaliana] >gi|16604324|gb|AAL24168.1| AT5g24910/F6A4_120 [Arabidopsis thaliana] >gi|27363368|gb|AAO11603.1| At5g24910/F6A4_120 [Arabidopsis thaliana] >gi|332005994|gb|AED93377.1| cytochr	sp|Q6Z6D6|C7342_ORYSJ	77.4	3e-14	Cytochrome P450 734A2 OS=Oryza sativa subsp. japonica GN=CYP734A2 PE=2 SV=1	Cj1411c	56.6	1e-08	COG2124	Cytochrome P450	K10717	5e-14	73.2	osa:9269428	cytokinin trans-hydroxylase	-	-	-	ko01100//Metabolic pathways;ko01110//Biosynthesis of secondary metabolites;ko04146//Peroxisome;ko00908//Zeatin biosynthesis;ko00071//Fatty acid metabolism;ko00592//alpha-Linolenic acid metabolism;ko01040//Biosynthesis of unsaturated fatty acids
