# Supplementary material for: De Novo Assembly of the Peanut (Arachis hypogaea L.) Seed Transcriptome Revealed Candidate Unigenes for Oil Accumulation Pathways
Source: PLoS One. 2013 Sep 10;8(9):e73767. doi: 10.1371/journal.pone.0073767 (PMC3769373; doi:10.1371/journal.pone.0073767)
Supplement: Table S9 — Peanut Unigenes in glycerolipid metabolism pathway. (XLS) [file pone.0073767.s010.xls]

## Sheet: Sheet1
Table S9
geneID	Enzyme	Enzyme_name	KO	log2(12_5_RPKM/12_3_RPKM)	12_3-vs-12_5	log2(12_3_RPKM/606_3_RPKM)	606_3-vs-12_3	log2(12_5_RPKM/606_3_RPKM)	606_3-vs-12_5	log2(606_5_RPKM/606_3_RPKM)	606_3-vs-606_5	log2(12_3_RPKM/606_5_RPKM)	606_5-vs-12_3	log2(12_5_RPKM/606_5_RPKM	606_5-vs-12_5	geneLength	606_3_rawreads(6629111)	606_3_RPKM	606_5_rawreads(6286669)	606_5_RPKM	12_3_rawreads(8130254)	12_3_RPKM	12_5_rawreads(6259672)	12_5_RPKM	Nr-ID	Nr-Score	Nr-Evalue	Nr-annotation	Swissprot-ID	Swissprot-Score	Swissprot-Evalue	Swissprot-annotation	COG-Protein-or-Domain	COG-Score	COG-Evalue	COG-ID	COG-Function-Description	KO_id	KEGG-Evalue	KEGG-Score	KEGG-Gene	ko_definition	GO-BiologicalProcess	GO-MolecularFunction	Go-CellularComponent	Pathway ID//Pathway
Unigene726	2.3.1.15	GPAT3_4	K13506	0.9974	Non-significant	-1.169	Down	-0.1716	Non-significant	-0.6221	Non-significant	-0.5469	Non-significant	0.4505	Non-significant	669	99	22.3231	61	14.5038	54	9.928	83	19.8199	gi|308743347|gb|ADO40099.1|	176	1e-59	glycerol-3-phosphate acyltransferase 9 [Vernicia fordii]	--	--	--	--	--	--	--	--	--	K13506	8e-63	181	pop:POPTR_821054	glycerol-3-phosphate O-acyltransferase 3/4 [EC:2.3.1.15]	-	-	-	ko01100//Metabolic pathways;ko00564//Glycerophospholipid metabolism;ko00561//Glycerolipid metabolism
Unigene727	2.3.1.15	GPAT3_4	K13506	0.4128	Non-significant	-0.9268	Non-significant	-0.5139	Non-significant	-0.2053	Non-significant	-0.7215	Non-significant	-0.3087	Non-significant	647	62	14.4555	51	12.5385	40	7.6042	41	10.1234	gi|308743347|gb|ADO40099.1|	176	1e-59	glycerol-3-phosphate acyltransferase 9 [Vernicia fordii]	--	--	--	--	--	--	--	--	--	K13506	8e-63	181	pop:POPTR_821054	glycerol-3-phosphate O-acyltransferase 3/4 [EC:2.3.1.15]	-	-	-	ko01100//Metabolic pathways;ko00564//Glycerophospholipid metabolism;ko00561//Glycerolipid metabolism
Unigene1019	3.1.1.3	TGL4	K14674	0.7398	Non-significant	0.5129	Non-significant	1.2527	Up	-0.3385	Non-significant	0.8514	Non-significant	1.5911	Up	252	4	2.3944	3	1.8937	7	3.4166	9	5.7055	gi|224090021|ref|XP_002308909.1|	50.1	9e-06	predicted protein [Populus trichocarpa] >gi|222854885|gb|EEE92432.1| predicted protein [Populus trichocarpa]	--	--	--	--	--	--	--	--	--	K14674	5e-07	50.1	pop:POPTR_560432	TAG lipase / steryl ester hydrolase / phospholipase A2 / LPA acyltransferase [EC:3.1.1.3 3.1.1.13 3.1.1.4 2.3.1.51]	-	-	-	ko01100//Metabolic pathways;ko00564//Glycerophospholipid metabolism;ko00565//Ether lipid metabolism;ko00561//Glycerolipid metabolism;ko00592//alpha-Linolenic acid metabolism;ko00100//Steroid biosynthesis;ko00591//Linoleic acid metabolism;ko00590//Arachido
Unigene1019	2.3.1.51	TGL4	K14674	0.7398	Non-significant	0.5129	Non-significant	1.2527	Up	-0.3385	Non-significant	0.8514	Non-significant	1.5911	Up	252	4	2.3944	3	1.8937	7	3.4166	9	5.7055	gi|224090021|ref|XP_002308909.1|	50.1	9e-06	predicted protein [Populus trichocarpa] >gi|222854885|gb|EEE92432.1| predicted protein [Populus trichocarpa]	--	--	--	--	--	--	--	--	--	K14674	5e-07	50.1	pop:POPTR_560432	TAG lipase / steryl ester hydrolase / phospholipase A2 / LPA acyltransferase [EC:3.1.1.3 3.1.1.13 3.1.1.4 2.3.1.51]	-	-	-	ko01100//Metabolic pathways;ko00564//Glycerophospholipid metabolism;ko00565//Ether lipid metabolism;ko00561//Glycerolipid metabolism;ko00592//alpha-Linolenic acid metabolism;ko00100//Steroid biosynthesis;ko00591//Linoleic acid metabolism;ko00590//Arachido
Unigene1079	2.4.1.46	E2.4.1.46	K03715	-0.7603	Non-significant	0.58	Non-significant	-0.1803	Non-significant	-2.5084	Down	3.0884	Up	2.3281	Up	206	6	4.3937	1	0.7722	11	6.5678	5	3.8775	gi|13937145|gb|AAK50066.1|AF372926_1	134	5e-31	AT5g20410/F5O24_300 [Arabidopsis thaliana] >gi|18700258|gb|AAL77739.1| AT5g20410/F5O24_300 [Arabidopsis thaliana]	sp|O82730|MGDG2_ARATH	134	2e-31	Monogalactosyldiacylglycerol synthase 2, chloroplastic OS=Arabidopsis thaliana GN=MGD2 PE=1 SV=1	--	--	--	--	--	K03715	4e-33	136	vvi:100248939	1,2-diacylglycerol 3-beta-galactosyltransferase [EC:2.4.1.46]	-	-	-	ko01100//Metabolic pathways;ko00561//Glycerolipid metabolism
Unigene2068	3.1.1.3	TGL4	K14674	--	--	-11.0179	Down	-11.0179	Down	-11.0179	Down	--	--	--	--	291	4	2.0735	0	0	0	0	0	0	gi|225441329|ref|XP_002276377.1|	67.8	4e-11	PREDICTED: hypothetical protein isoform 2 [Vitis vinifera]	--	--	--	--	--	--	--	--	--	K14674	2e-12	67.8	vvi:100258980	TAG lipase / steryl ester hydrolase / phospholipase A2 / LPA acyltransferase [EC:3.1.1.3 3.1.1.13 3.1.1.4 2.3.1.51]	-	-	-	ko01100//Metabolic pathways;ko00564//Glycerophospholipid metabolism;ko00565//Ether lipid metabolism;ko00561//Glycerolipid metabolism;ko00592//alpha-Linolenic acid metabolism;ko00100//Steroid biosynthesis;ko00591//Linoleic acid metabolism;ko00590//Arachido
Unigene2068	2.3.1.51	TGL4	K14674	--	--	-11.0179	Down	-11.0179	Down	-11.0179	Down	--	--	--	--	291	4	2.0735	0	0	0	0	0	0	gi|225441329|ref|XP_002276377.1|	67.8	4e-11	PREDICTED: hypothetical protein isoform 2 [Vitis vinifera]	--	--	--	--	--	--	--	--	--	K14674	2e-12	67.8	vvi:100258980	TAG lipase / steryl ester hydrolase / phospholipase A2 / LPA acyltransferase [EC:3.1.1.3 3.1.1.13 3.1.1.4 2.3.1.51]	-	-	-	ko01100//Metabolic pathways;ko00564//Glycerophospholipid metabolism;ko00565//Ether lipid metabolism;ko00561//Glycerolipid metabolism;ko00592//alpha-Linolenic acid metabolism;ko00100//Steroid biosynthesis;ko00591//Linoleic acid metabolism;ko00590//Arachido
Unigene3132	2.3.1.51	AGPAT3_4	K13523	-11.3847	Down	-1.0314	Down	-12.4162	Down	-1.6604	Down	0.629	Non-significant	-10.7557	Down	276	10	5.4656	3	1.729	6	2.6739	0	0	gi|82568693|dbj|BAE48660.1|	68.2	3e-11	1-acyl-sn-glycerol-3-phosphate acyltransferase [Prunus mume]	sp|Q6IWY1|LPAT2_BRAOL	62.8	7e-10	1-acyl-sn-glycerol-3-phosphate acyltransferase 2 OS=Brassica oleracea GN=LPAT2 PE=2 SV=1	--	--	--	--	--	K13523	5e-12	66.6	rcu:RCOM_1577630	lysophosphatidic acid acyltransferase / lysophosphatidylinositol acyltransferase [EC:2.3.1.51 2.3.1.-]	GO:0006644//phospholipid metabolic process	GO:0016411//acylglycerol O-acyltransferase activity	GO:0031090//organelle membrane;GO:0043231//intracellular membrane-bounded organelle;GO:0031224//intrinsic to membrane	ko01100//Metabolic pathways;ko00564//Glycerophospholipid metabolism;ko00561//Glycerolipid metabolism
Unigene3365	2.3.1.15	GPAT	K13508	-1.2079	Down	-1.5168	Down	-2.7247	Down	-1.1459	Down	-0.371	Non-significant	-1.5788	Down	233	7	4.532	3	2.0481	3	1.5837	1	0.6856	gi|295828238|gb|ADG37788.1|	69.3	1e-11	AT1G06520-like protein [Capsella grandiflora]	sp|Q9FZ22|GPAT2_ARATH	68.2	2e-11	Probable glycerol-3-phosphate acyltransferase 2 OS=Arabidopsis thaliana GN=GPAT2 PE=2 SV=1	--	--	--	--	--	K13508	8e-16	79.3	vvi:100264200	glycerol-3-phosphate acyltransferase [EC:2.3.1.15]	GO:0003006//reproductive developmental process	GO:0016411//acylglycerol O-acyltransferase activity	GO:0043231//intracellular membrane-bounded organelle	ko01100//Metabolic pathways;ko00564//Glycerophospholipid metabolism;ko00561//Glycerolipid metabolism
Unigene3967	2.3.1.15	GPAT3_4	K13506	-0.6228	Non-significant	-0.0315	Non-significant	-0.6543	Non-significant	-1.2454	Down	1.214	Up	0.5912	Non-significant	285	10	5.293	4	2.2325	12	5.1788	6	3.3632	gi|308743347|gb|ADO40099.1|	68.9	2e-11	glycerol-3-phosphate acyltransferase 9 [Vernicia fordii]	--	--	--	--	--	--	--	--	--	K13506	1e-12	68.9	rcu:RCOM_1419880	glycerol-3-phosphate O-acyltransferase 3/4 [EC:2.3.1.15]	-	GO:0016747//transferase activity, transferring acyl groups other than amino-acyl groups	-	ko01100//Metabolic pathways;ko00564//Glycerophospholipid metabolism;ko00561//Glycerolipid metabolism
Unigene3968	2.3.1.15	GPAT3_4	K13506	--	--	-10.0329	Down	-10.0329	Down	-10.0329	Down	--	--	--	--	288	2	1.0476	0	0	0	0	0	0	gi|308743347|gb|ADO40099.1|	68.9	2e-11	glycerol-3-phosphate acyltransferase 9 [Vernicia fordii]	--	--	--	--	--	--	--	--	--	K13506	1e-12	68.9	rcu:RCOM_1419880	glycerol-3-phosphate O-acyltransferase 3/4 [EC:2.3.1.15]	-	GO:0016747//transferase activity, transferring acyl groups other than amino-acyl groups	-	ko01100//Metabolic pathways;ko00564//Glycerophospholipid metabolism;ko00561//Glycerolipid metabolism
Unigene4314	1.1.1.2	E1.1.1.2	K00002	1.3772	Up	-1.1019	Down	0.2754	Non-significant	-12.1397	Down	11.0379	Up	12.4151	Up	234	7	4.5126	0	0	4	2.1025	8	5.4616	gi|297823651|ref|XP_002879708.1|	103	7e-22	oxidoreductase [Arabidopsis lyrata subsp. lyrata] >gi|297325547|gb|EFH55967.1| oxidoreductase [Arabidopsis lyrata subsp. lyrata]	sp|Q0PGJ6|AKRC9_ARATH	102	8e-22	Aldo-keto reductase family 4 member C9 OS=Arabidopsis thaliana GN=AKR4C9 PE=1 SV=1	SPAC26F1.07	59.7	1e-09	COG0656	Aldo/keto reductases, related to diketogulonate reductase	K00002	1e-18	89	osa:4338987	alcohol dehydrogenase (NADP+) [EC:1.1.1.2]	GO:0006970//response to osmotic stress;GO:0008152//metabolic process	GO:0004033//aldo-keto reductase activity	GO:0044444//cytoplasmic part;GO:0043231//intracellular membrane-bounded organelle	ko01100//Metabolic pathways;ko01110//Biosynthesis of secondary metabolites;ko00010//Glycolysis / Gluconeogenesis;ko00561//Glycerolipid metabolism
Unigene5213	2.3.1.15	GPAT3_4	K13506	-10.4217	Down	1.2904	Up	-9.1313	Down	3.7769	Up	-2.4865	Down	-12.9082	Down	269	1	0.5608	13	7.6872	3	1.3717	0	0	gi|308743347|gb|ADO40099.1|	146	7e-35	glycerol-3-phosphate acyltransferase 9 [Vernicia fordii]	--	--	--	--	--	--	--	--	--	K13506	4e-37	150	vvi:100243463	glycerol-3-phosphate O-acyltransferase 3/4 [EC:2.3.1.15]	-	GO:0016747//transferase activity, transferring acyl groups other than amino-acyl groups	-	ko01100//Metabolic pathways;ko00564//Glycerophospholipid metabolism;ko00561//Glycerolipid metabolism
Unigene5357	1.2.1.3	E1.2.1.3	K00128	-1.0822	Down	2.1649	Up	1.0827	Up	1.8838	Up	0.2811	Non-significant	-0.8011	Non-significant	281	2	1.0737	7	3.9625	11	4.8148	4	2.2741	gi|42567452|ref|NP_195348.2|	134	5e-31	aldehyde dehydrogenase 3F1 [Arabidopsis thaliana] >gi|118595575|sp|Q70E96.2|AL3F1_ARATH RecName: Full=Aldehyde dehydrogenase family 3 member F1 >gi|133778906|gb|ABO38793.1| At4g36250 [Arabidopsis thaliana] >gi|332661239|gb|AEE86639.1| aldehyde dehydrogena	sp|Q70E96|AL3F1_ARATH	134	2e-31	Aldehyde dehydrogenase family 3 member F1 OS=Arabidopsis thaliana GN=ALDH3F1 PE=1 SV=2	ML2639	86.7	1e-17	COG1012	NAD-dependent aldehyde dehydrogenases	K00128	5e-38	152	vvi:100247106	aldehyde dehydrogenase (NAD+) [EC:1.2.1.3]	GO:0044237//cellular metabolic process	GO:0004030//aldehyde dehydrogenase [NAD(P)+] activity;GO:0005488//binding	GO:0043231//intracellular membrane-bounded organelle	ko01100//Metabolic pathways;ko01110//Biosynthesis of secondary metabolites;ko00010//Glycolysis / Gluconeogenesis;ko00620//Pyruvate metabolism;ko00903//Limonene and pinene degradation;ko00040//Pentose and glucuronate interconversions;ko00330//Arginine and
Unigene5440	2.3.1.158	E2.3.1.158	K00679	1.7922	Up	-0.2944	Non-significant	1.4978	Up	0.8135	Non-significant	-1.1079	Down	0.6843	Non-significant	253	3	1.7887	5	3.1436	3	1.4585	8	5.0515	gi|302120400|gb|ADK92410.1|	157	5e-38	phospholipid:diacylglycerol acyl transferase [Ricinus communis]	sp|Q9FNA9|PDAT1_ARATH	156	3e-38	Phospholipid:diacylglycerol acyltransferase 1 OS=Arabidopsis thaliana GN=PDAT1 PE=2 SV=1	--	--	--	--	--	K00679	2e-40	161	vvi:100259274	phospholipid:diacylglycerol acyltransferase [EC:2.3.1.158]	GO:0044238//primary metabolic process	GO:0008080//N-acetyltransferase activity;GO:0008374//O-acyltransferase activity	-	ko00561//Glycerolipid metabolism
Unigene5722	1.1.1.2	E1.1.1.2	K00002	1.3772	Up	-2.2944	Down	-0.9173	Non-significant	-0.3385	Non-significant	-1.9559	Down	-0.5788	Non-significant	220	4	2.7427	3	2.1691	1	0.5591	2	1.4523	gi|53988164|gb|AAV28174.1|	106	8e-23	aldo/keto reductase [Fragaria x ananassa]	sp|P26690|6DCS_SOYBN	100	3e-21	NAD(P)H-dependent 6'-deoxychalcone synthase OS=Glycine max PE=1 SV=1	TM1009	62.8	2e-10	COG0656	Aldo/keto reductases, related to diketogulonate reductase	K00002	3e-08	54.3	osa:4338987	alcohol dehydrogenase (NADP+) [EC:1.1.1.2]	-	-	-	ko01100//Metabolic pathways;ko01110//Biosynthesis of secondary metabolites;ko00010//Glycolysis / Gluconeogenesis;ko00561//Glycerolipid metabolism
Unigene6078	2.3.1.158	E2.3.1.158	K00679	11.3488	Up	-10.2661	Down	1.0828	Up	1.0765	Up	-11.3426	Down	0.0062	Non-significant	245	2	1.2314	4	2.597	0	0	4	2.6082	gi|15240676|ref|NP_196868.1|	52.8	1e-12	phospholipid:diacylglycerol acyltransferase 1 [Arabidopsis thaliana] >gi|75171814|sp|Q9FNA9.1|PDAT1_ARATH RecName: Full=Phospholipid:diacylglycerol acyltransferase 1; Short=AtPDAT >gi|15450695|gb|AAK96619.1| AT5g13640/MSH12_10 [Arabidopsis thaliana] >gi|3	sp|Q9FNA9|PDAT1_ARATH	52.8	5e-13	Phospholipid:diacylglycerol acyltransferase 1 OS=Arabidopsis thaliana GN=PDAT1 PE=2 SV=1	--	--	--	--	--	K00679	6e-14	52.8	ath:AT5G13640	phospholipid:diacylglycerol acyltransferase [EC:2.3.1.158]	GO:0044238//primary metabolic process	GO:0008374//O-acyltransferase activity;GO:0008080//N-acetyltransferase activity;GO:0004672//protein kinase activity;GO:0016787//hydrolase activity	-	ko00561//Glycerolipid metabolism
Unigene6253	2.3.1.158	E2.3.1.158	K00679	1.6991	Up	0.7055	Non-significant	2.4046	Up	1.0764	Up	-0.3709	Non-significant	1.3282	Up	216	1	0.6984	2	1.4728	2	1.1389	5	3.698	gi|338855354|gb|AEJ32006.1|	89	2e-17	phospholipid:diacylglycerol acyltransferase 1-2 [Ricinus communis]	sp|Q9FNA9|PDAT1_ARATH	70.1	4e-12	Phospholipid:diacylglycerol acyltransferase 1 OS=Arabidopsis thaliana GN=PDAT1 PE=2 SV=1	--	--	--	--	--	K00679	1e-18	89	rcu:RCOM_1046030	phospholipid:diacylglycerol acyltransferase [EC:2.3.1.158]	GO:0044238//primary metabolic process	GO:0008374//O-acyltransferase activity;GO:0016787//hydrolase activity;GO:0008080//N-acetyltransferase activity	-	ko00561//Glycerolipid metabolism
Unigene6776	2.7.1.107	E2.7.1.107	K00901	10.7005	Up	-9.0329	Down	1.6677	Up	0.0764	Non-significant	-9.1093	Down	1.5912	Up	288	1	0.5238	1	0.5523	0	0	3	1.6641	gi|15241456|ref|NP_196409.1|	149	1e-35	diacylglycerol kinase1 [Arabidopsis thaliana] >gi|20141593|sp|Q39017.2|DGK1_ARATH RecName: Full=Diacylglycerol kinase 1; Short=DAG kinase 1; AltName: Full=Diglyceride kinase 1; Short=DGK 1 >gi|6562306|emb|CAB62604.1| diacylglycerol kinase (ATDGK1) [Arabid	sp|Q39017|DGK1_ARATH	149	5e-36	Diacylglycerol kinase 1 OS=Arabidopsis thaliana GN=DGK1 PE=1 SV=2	--	--	--	--	--	K00901	3e-39	157	vvi:100255335	diacylglycerol kinase [EC:2.7.1.107]	-	-	-	ko01100//Metabolic pathways;ko00564//Glycerophospholipid metabolism;ko04070//Phosphatidylinositol signaling system;ko00561//Glycerolipid metabolism
Unigene7149	1.1.1.2	E1.1.1.2	K00002	-1.3232	Down	1.821	Up	0.4978	Non-significant	1.2989	Up	0.5221	Non-significant	-0.8011	Non-significant	359	3	1.2606	7	3.1016	13	4.4539	4	1.78	gi|297823651|ref|XP_002879708.1|	160	3e-39	oxidoreductase [Arabidopsis lyrata subsp. lyrata] >gi|297325547|gb|EFH55967.1| oxidoreductase [Arabidopsis lyrata subsp. lyrata]	sp|O80944|AKRC8_ARATH	157	3e-38	Aldo-keto reductase family 4 member C8 OS=Arabidopsis thaliana GN=AKR4C8 PE=1 SV=2	BMEII1060	71.2	4e-13	COG0656	Aldo/keto reductases, related to diketogulonate reductase	K00002	7e-36	145	osa:4338987	alcohol dehydrogenase (NADP+) [EC:1.1.1.2]	GO:0006970//response to osmotic stress;GO:0008152//metabolic process;GO:0010038//response to metal ion	GO:0004033//aldo-keto reductase activity	GO:0043231//intracellular membrane-bounded organelle;GO:0044444//cytoplasmic part	ko01100//Metabolic pathways;ko01110//Biosynthesis of secondary metabolites;ko00010//Glycolysis / Gluconeogenesis;ko00561//Glycerolipid metabolism
Unigene7425	1.2.1.3	E1.2.1.3	K00128	-1.4973	Down	12.6262	Up	11.129	Up	11.8597	Up	0.7665	Non-significant	-0.7308	Non-significant	214	0	0	5	3.7165	11	6.3223	3	2.2395	gi|297802310|ref|XP_002869039.1|	88.6	2e-17	ALDH3F1 [Arabidopsis lyrata subsp. lyrata] >gi|297314875|gb|EFH45298.1| ALDH3F1 [Arabidopsis lyrata subsp. lyrata]	sp|Q70E96|AL3F1_ARATH	85.5	9e-17	Aldehyde dehydrogenase family 3 member F1 OS=Arabidopsis thaliana GN=ALDH3F1 PE=1 SV=2	alr3672	56.2	1e-08	COG1012	NAD-dependent aldehyde dehydrogenases	K00128	4e-25	110	vvi:100247106	aldehyde dehydrogenase (NAD+) [EC:1.2.1.3]	GO:0044237//cellular metabolic process	GO:0004030//aldehyde dehydrogenase [NAD(P)+] activity;GO:0005488//binding	GO:0043231//intracellular membrane-bounded organelle	ko01100//Metabolic pathways;ko01110//Biosynthesis of secondary metabolites;ko00010//Glycolysis / Gluconeogenesis;ko00620//Pyruvate metabolism;ko00903//Limonene and pinene degradation;ko00040//Pentose and glucuronate interconversions;ko00330//Arginine and
Unigene7474	2.7.1.107	E2.7.1.107	K00901	-12.5812	Down	3.513	Up	-9.0682	Down	2.3985	Up	1.1144	Up	-11.4668	Down	281	1	0.5368	5	2.8304	14	6.128	0	0	gi|297793961|ref|XP_002864865.1|	149	8e-36	ATDGK2 [Arabidopsis lyrata subsp. lyrata] >gi|297310700|gb|EFH41124.1| ATDGK2 [Arabidopsis lyrata subsp. lyrata]	sp|Q39017|DGK1_ARATH	133	3e-31	Diacylglycerol kinase 1 OS=Arabidopsis thaliana GN=DGK1 PE=1 SV=2	--	--	--	--	--	K00901	3e-41	163	vvi:100247408	diacylglycerol kinase [EC:2.7.1.107]	GO:0006950//response to stress;GO:0048827//phyllome development;GO:0007186//G-protein coupled receptor protein signaling pathway	GO:0005488//binding;GO:0016301//kinase activity	GO:0044464//cell part	ko01100//Metabolic pathways;ko00564//Glycerophospholipid metabolism;ko04070//Phosphatidylinositol signaling system;ko00561//Glycerolipid metabolism
Unigene7601	2.3.1.51	AGPAT3_4	K13523	0.2073	Non-significant	0.8755	Non-significant	1.0828	Up	-1.9236	Down	2.799	Up	3.0063	Up	292	4	2.0664	1	0.5447	9	3.791	8	4.3768	gi|289472611|gb|ADC97479.1|	190	5e-48	lysophosphatidic acid acyltransferase [Brassica napus]	sp|Q6IWY1|LPAT2_BRAOL	190	3e-48	1-acyl-sn-glycerol-3-phosphate acyltransferase 2 OS=Brassica oleracea GN=LPAT2 PE=2 SV=1	SPBC428.14	60.5	7e-10	COG0204	1-acyl-sn-glycerol-3-phosphate acyltransferase	K13523	3e-49	190	ath:AT3G57650	lysophosphatidic acid acyltransferase / lysophosphatidylinositol acyltransferase [EC:2.3.1.51 2.3.1.-]	-	-	-	ko01100//Metabolic pathways;ko00564//Glycerophospholipid metabolism;ko00561//Glycerolipid metabolism
Unigene7704	1.1.1.2	E1.1.1.2	K00002	-1.2077	Down	0.7055	Non-significant	-0.5022	Non-significant	-0.1865	Non-significant	0.892	Non-significant	-0.3157	Non-significant	313	6	2.8917	5	2.541	12	4.7156	4	2.0416	gi|297823649|ref|XP_002879707.1|	157	3e-38	aldo/keto reductase family protein [Arabidopsis lyrata subsp. lyrata] >gi|297325546|gb|EFH55966.1| aldo/keto reductase family protein [Arabidopsis lyrata subsp. lyrata]	sp|Q0PGJ6|AKRC9_ARATH	155	7e-38	Aldo-keto reductase family 4 member C9 OS=Arabidopsis thaliana GN=AKR4C9 PE=1 SV=1	SPAC26F1.07	121	3e-28	COG0656	Aldo/keto reductases, related to diketogulonate reductase	K00002	1e-35	144	osa:4338987	alcohol dehydrogenase (NADP+) [EC:1.1.1.2]	-	-	-	ko01100//Metabolic pathways;ko01110//Biosynthesis of secondary metabolites;ko00010//Glycolysis / Gluconeogenesis;ko00561//Glycerolipid metabolism
Unigene7766	1.1.1.2	E1.1.1.2	K00002	-12.4488	Down	3.2905	Up	-9.1584	Down	-9.1584	Down	12.4488	Up	--	--	264	1	0.5714	0	0	12	5.5908	0	0	gi|302138850|gb|ADK94763.1|	81.3	4e-15	2-carbomethoxy-3-tropinone reductase [Erythroxylum coca]	sp|Q7G765|NADO2_ORYSJ	67	4e-11	Probable NAD(P)H-dependent oxidoreductase 2 OS=Oryza sativa subsp. japonica GN=Os10g0113100 PE=2 SV=1	--	--	--	--	--	K00002	3e-08	53.9	osa:4338987	alcohol dehydrogenase (NADP+) [EC:1.1.1.2]	-	-	-	ko01100//Metabolic pathways;ko01110//Biosynthesis of secondary metabolites;ko00010//Glycolysis / Gluconeogenesis;ko00561//Glycerolipid metabolism
Unigene8222	1.1.1.2	E1.1.1.2	K00002	-4.3776	Down	13.0157	Up	8.6381	Up	--	--	13.0157	Up	8.6381	Up	401	0	0	0	0	27	8.2816	1	0.3984	gi|112837|sp|P26690.1|6DCS_SOYBN	202	1e-51	RecName: Full=NAD(P)H-dependent 6'-deoxychalcone synthase >gi|18728|emb|CAA39261.1| NAD(P)H dependent 6'-deoxychalcone synthase [Glycine max]	sp|P26690|6DCS_SOYBN	202	7e-52	NAD(P)H-dependent 6'-deoxychalcone synthase OS=Glycine max PE=1 SV=1	slr0942	142	1e-34	COG0656	Aldo/keto reductases, related to diketogulonate reductase	K00002	5e-31	130	osa:4338987	alcohol dehydrogenase (NADP+) [EC:1.1.1.2]	-	-	-	ko01100//Metabolic pathways;ko01110//Biosynthesis of secondary metabolites;ko00010//Glycolysis / Gluconeogenesis;ko00561//Glycerolipid metabolism
Unigene8479	2.4.1.46	E2.4.1.46	K03715	-2.4302	Down	2.5129	Up	0.0827	Non-significant	-1.9234	Down	4.4363	Up	2.0062	Up	320	4	1.8856	1	0.4971	28	10.7623	4	1.9969	gi|297609495|ref|NP_001063213.2|	196	6e-50	Os09g0423600 [Oryza sativa Japonica Group] >gi|255678907|dbj|BAF25127.2| Os09g0423600 [Oryza sativa Japonica Group]	sp|Q69QJ7|MGDG1_ORYSJ	196	3e-50	Probable monogalactosyldiacylglycerol synthase 1, chloroplastic OS=Oryza sativa subsp. japonica GN=MGD1 PE=2 SV=1	SA0875	55.8	2e-08	COG0707	UDP-N-acetylglucosamine:LPS N-acetylglucosamine transferase	K03715	3e-51	196	osa:4347099	1,2-diacylglycerol 3-beta-galactosyltransferase [EC:2.4.1.46]	-	-	-	ko01100//Metabolic pathways;ko00561//Glycerolipid metabolism
Unigene8724	1.1.1.2	E1.1.1.2	K00002	-2.6227	Down	0.7055	Non-significant	-1.9172	Down	-1.9235	Down	2.629	Up	0.0062	Non-significant	255	4	2.3663	1	0.6238	8	3.8587	1	0.6265	gi|297823651|ref|XP_002879708.1|	134	5e-31	oxidoreductase [Arabidopsis lyrata subsp. lyrata] >gi|297325547|gb|EFH55967.1| oxidoreductase [Arabidopsis lyrata subsp. lyrata]	sp|Q0PGJ6|AKRC9_ARATH	132	5e-31	Aldo-keto reductase family 4 member C9 OS=Arabidopsis thaliana GN=AKR4C9 PE=1 SV=1	SPAC26F1.07	81.6	3e-16	COG0656	Aldo/keto reductases, related to diketogulonate reductase	K00002	2e-25	111	osa:4338987	alcohol dehydrogenase (NADP+) [EC:1.1.1.2]	-	-	-	ko01100//Metabolic pathways;ko01110//Biosynthesis of secondary metabolites;ko00010//Glycolysis / Gluconeogenesis;ko00561//Glycerolipid metabolism
Unigene10520	1.2.1.3	E1.2.1.3	K00128	-2.2076	Down	1.2904	Up	-0.9172	Non-significant	-0.9235	Non-significant	2.2139	Up	0.0063	Non-significant	278	2	1.0853	1	0.5722	6	2.6546	1	0.5747	gi|226510476|ref|NP_001147083.1|	88.6	2e-17	LOC100280692 [Zea mays] >gi|195607122|gb|ACG25391.1| aldehyde dehydrogenase 3B1 [Zea mays]	sp|Q70E96|AL3F1_ARATH	70.5	3e-12	Aldehyde dehydrogenase family 3 member F1 OS=Arabidopsis thaliana GN=ALDH3F1 PE=1 SV=2	alr3672	53.9	7e-08	COG1012	NAD-dependent aldehyde dehydrogenases	K00128	8e-26	112	pop:POPTR_706284	aldehyde dehydrogenase (NAD+) [EC:1.2.1.3]	GO:0044237//cellular metabolic process	GO:0046872//metal ion binding;GO:0016620//oxidoreductase activity, acting on the aldehyde or oxo group of donors, NAD or NADP as acceptor;GO:0000166//nucleotide binding	GO:0043229//intracellular organelle	ko01100//Metabolic pathways;ko01110//Biosynthesis of secondary metabolites;ko00010//Glycolysis / Gluconeogenesis;ko00620//Pyruvate metabolism;ko00903//Limonene and pinene degradation;ko00040//Pentose and glucuronate interconversions;ko00330//Arginine and
Unigene10760	1.1.1.2	E1.1.1.2	K00002	-2.7928	Down	11.7473	Up	8.9545	Up	--	--	11.7473	Up	8.9545	Up	322	0	0	0	0	9	3.4378	1	0.4961	gi|222101951|gb|ACM44070.1|	137	5e-32	NADPH-dependent codeinone reductase-like protein [Papaver rhoeas]	sp|P26690|6DCS_SOYBN	120	4e-27	NAD(P)H-dependent 6'-deoxychalcone synthase OS=Glycine max PE=1 SV=1	slr0942	98.6	2e-21	COG0656	Aldo/keto reductases, related to diketogulonate reductase	K00002	4e-21	97.1	osa:4338987	alcohol dehydrogenase (NADP+) [EC:1.1.1.2]	-	-	-	ko01100//Metabolic pathways;ko01110//Biosynthesis of secondary metabolites;ko00010//Glycolysis / Gluconeogenesis;ko00561//Glycerolipid metabolism
Unigene11284	2.7.1.107	E2.7.1.107	K00901	-11.5915	Down	11.5915	Up	--	--	--	--	11.5915	Up	--	--	279	0	0	0	0	7	3.086	0	0	gi|10798894|gb|AAG23130.1|	72.8	1e-12	diacylglycerol kinase variant A [Solanum lycopersicum]	--	--	--	--	--	--	--	--	--	K00901	1e-08	55.5	ppp:PHYPADRAFT_106363	diacylglycerol kinase [EC:2.7.1.107]	GO:0007186//G-protein coupled receptor protein signaling pathway	GO:0016301//kinase activity	GO:0043231//intracellular membrane-bounded organelle	ko01100//Metabolic pathways;ko00564//Glycerophospholipid metabolism;ko04070//Phosphatidylinositol signaling system;ko00561//Glycerolipid metabolism
Unigene12330	2.7.1.107	E2.7.1.107	K00901	-3.0151	Down	1.7759	Up	-1.2392	Down	0.0765	Non-significant	1.6994	Up	-1.3157	Down	701	5	1.076	5	1.1346	21	3.6847	2	0.4558	gi|10798895|gb|AAG23131.1|	251	1e-73	diacylglycerol kinase variant B [Solanum lycopersicum]	sp|O08560|DGKZ_RAT	93.2	1e-18	Diacylglycerol kinase zeta OS=Rattus norvegicus GN=Dgkz PE=2 SV=1	--	--	--	--	--	K00901	5e-48	185	ppp:PHYPADRAFT_106363	diacylglycerol kinase [EC:2.7.1.107]	-	-	-	ko01100//Metabolic pathways;ko00564//Glycerophospholipid metabolism;ko04070//Phosphatidylinositol signaling system;ko00561//Glycerolipid metabolism
Unigene12455	1.1.1.2	E1.1.1.2	K00002	5.1142	Up	-2.334	Down	2.7802	Up	0.774	Non-significant	-3.108	Down	2.0062	Up	522	37	10.6924	60	18.2835	9	2.1206	240	73.4496	gi|124301164|gb|ABN04834.1|	260	5e-69	At5g01670 [Arabidopsis thaliana]	sp|P23901|ALDR_HORVU	235	1e-61	Aldose reductase OS=Hordeum vulgare PE=1 SV=1	slr0942	109	3e-24	COG0656	Aldo/keto reductases, related to diketogulonate reductase	K00002	2e-34	142	osa:4338987	alcohol dehydrogenase (NADP+) [EC:1.1.1.2]	-	-	-	ko01100//Metabolic pathways;ko01110//Biosynthesis of secondary metabolites;ko00010//Glycolysis / Gluconeogenesis;ko00561//Glycerolipid metabolism
Unigene12570	2.7.1.107	E2.7.1.107	K00901	-11.3114	Down	2.0276	Up	-9.2838	Down	-9.2838	Down	11.3114	Up	--	--	242	1	0.6233	0	0	5	2.5413	0	0	gi|30681194|ref|NP_850007.1|	149	1e-35	diacylglycerol kinase 5 [Arabidopsis thaliana] >gi|79322579|ref|NP_001031381.1| diacylglycerol kinase 5 [Arabidopsis thaliana] >gi|330251999|gb|AEC07093.1| diacylglycerol kinase 5 [Arabidopsis thaliana] >gi|330252002|gb|AEC07096.1| diacylglycerol kinase 5	--	--	--	--	--	--	--	--	--	K00901	2e-21	98.2	ppp:PHYPADRAFT_106363	diacylglycerol kinase [EC:2.7.1.107]	-	-	-	ko01100//Metabolic pathways;ko00564//Glycerophospholipid metabolism;ko04070//Phosphatidylinositol signaling system;ko00561//Glycerolipid metabolism
Unigene12689	2.3.1.15	GPAT3_4	K13506	-7.8667	Down	-1.2945	Down	-9.1611	Down	-0.9237	Non-significant	-0.3708	Non-significant	-8.2374	Down	527	2	0.5725	1	0.3018	1	0.2334	0	0	gi|308743347|gb|ADO40099.1|	340	4e-93	glycerol-3-phosphate acyltransferase 9 [Vernicia fordii]	sp|Q4V8J4|GPAT3_RAT	182	8e-46	Glycerol-3-phosphate acyltransferase 3 OS=Rattus norvegicus GN=Agpat9 PE=2 SV=1	ECU10g0310	152	2e-37	COG0204	1-acyl-sn-glycerol-3-phosphate acyltransferase	K13506	2e-93	338	vvi:100243463	glycerol-3-phosphate O-acyltransferase 3/4 [EC:2.3.1.15]	-	-	-	ko01100//Metabolic pathways;ko00564//Glycerophospholipid metabolism;ko00561//Glycerolipid metabolism
Unigene13075	1.1.1.2	E1.1.1.2	K00002	-1.7383	Down	0.8211	Non-significant	-0.9172	Non-significant	-2.5085	Down	3.3296	Up	1.5913	Up	912	6	0.9924	1	0.1744	13	1.7533	3	0.5255	gi|255311879|pdb|3H7U|A	280	2e-74	Chain A, Crystal Structure Of The Plant Stress-Response Enzyme Akr4c9	sp|Q0PGJ6|AKRC9_ARATH	280	8e-75	Aldo-keto reductase family 4 member C9 OS=Arabidopsis thaliana GN=AKR4C9 PE=1 SV=1	YOR120w	125	1e-28	COG0656	Aldo/keto reductases, related to diketogulonate reductase	K00002	2e-64	243	osa:4338987	alcohol dehydrogenase (NADP+) [EC:1.1.1.2]	-	-	-	ko01100//Metabolic pathways;ko01110//Biosynthesis of secondary metabolites;ko00010//Glycolysis / Gluconeogenesis;ko00561//Glycerolipid metabolism
Unigene13429	2.3.1.51	LCLAT1	K13513	0.6992	Non-significant	0.7055	Non-significant	1.4047	Up	-0.9232	Non-significant	1.6287	Up	2.3279	Up	559	2	0.5397	1	0.2846	4	0.8801	5	1.4289	gi|5882722|gb|AAD55275.1|AC008263_6	103	1e-21	Contains similarity to gb|Z95637 acyl-CoA:1-acylglycerol-3-phosphate acyltransferase from Brassica napus [Arabidopsis thaliana]	sp|Q8L4Y2|LPAT4_ARATH	103	5e-22	Probable 1-acyl-sn-glycerol-3-phosphate acyltransferase 4 OS=Arabidopsis thaliana GN=LPAT4 PE=2 SV=1	--	--	--	--	--	K13513	2e-26	116	pop:POPTR_816499	lysocardiolipin and lysophospholipid acyltransferase [EC:2.3.1.- 2.3.1.51]	-	-	-	ko01100//Metabolic pathways;ko00564//Glycerophospholipid metabolism;ko00561//Glycerolipid metabolism
Unigene13516	1.1.1.2	E1.1.1.2	K00002	-13.8758	Down	13.8758	Up	--	--	--	--	13.8758	Up	--	--	270	0	0	0	0	33	15.033	0	0	gi|53988164|gb|AAV28174.1|	116	8e-26	aldo/keto reductase [Fragaria x ananassa]	sp|P26690|6DCS_SOYBN	110	4e-24	NAD(P)H-dependent 6'-deoxychalcone synthase OS=Glycine max PE=1 SV=1	L132617	71.6	3e-13	COG0656	Aldo/keto reductases, related to diketogulonate reductase	K00002	8e-10	59.3	osa:4338987	alcohol dehydrogenase (NADP+) [EC:1.1.1.2]	-	-	-	ko01100//Metabolic pathways;ko01110//Biosynthesis of secondary metabolites;ko00010//Glycolysis / Gluconeogenesis;ko00561//Glycerolipid metabolism
Unigene14099	1.1.1.2	E1.1.1.2	K00002	-12.9877	Down	3.5128	Up	-9.4749	Down	0.0764	Non-significant	3.4364	Up	-9.5513	Down	212	1	0.7116	1	0.7503	14	8.1225	0	0	gi|53988164|gb|AAV28174.1|	100	6e-21	aldo/keto reductase [Fragaria x ananassa]	sp|P26690|6DCS_SOYBN	85.1	1e-16	NAD(P)H-dependent 6'-deoxychalcone synthase OS=Glycine max PE=1 SV=1	Z0377	74.7	4e-14	COG0656	Aldo/keto reductases, related to diketogulonate reductase	K00085	2e-10	61.6	ath:AT2G21260	aldose-6-phosphate reductase (NADPH2) [EC:1.1.1.200]	GO:0008152//metabolic process	GO:0016616//oxidoreductase activity, acting on the CH-OH group of donors, NAD or NADP as acceptor	-	ko01100//Metabolic pathways;ko01110//Biosynthesis of secondary metabolites;ko00010//Glycolysis / Gluconeogenesis;ko00561//Glycerolipid metabolism
Unigene14411	1.2.1.3	E1.2.1.3	K00128	1.3772	Up	-0.2944	Non-significant	1.0828	Up	-11.053	Down	10.7586	Up	12.1357	Up	213	3	2.1246	0	0	3	1.7324	6	4.5001	gi|226510476|ref|NP_001147083.1|	95.1	2e-19	LOC100280692 [Zea mays] >gi|195607122|gb|ACG25391.1| aldehyde dehydrogenase 3B1 [Zea mays]	sp|Q70E96|AL3F1_ARATH	94.4	2e-19	Aldehyde dehydrogenase family 3 member F1 OS=Arabidopsis thaliana GN=ALDH3F1 PE=1 SV=2	ML2639	80.9	5e-16	COG1012	NAD-dependent aldehyde dehydrogenases	K00128	9e-25	108	pop:POPTR_706284	aldehyde dehydrogenase (NAD+) [EC:1.2.1.3]	GO:0044237//cellular metabolic process	GO:0004030//aldehyde dehydrogenase [NAD(P)+] activity;GO:0005488//binding	GO:0043231//intracellular membrane-bounded organelle	ko01100//Metabolic pathways;ko01110//Biosynthesis of secondary metabolites;ko00010//Glycolysis / Gluconeogenesis;ko00620//Pyruvate metabolism;ko00903//Limonene and pinene degradation;ko00040//Pentose and glucuronate interconversions;ko00330//Arginine and
Unigene15455	3.2.1.22	E3.2.1.22B	K07407	-2.6386	Down	1.7427	Up	-0.8959	Non-significant	-0.5973	Non-significant	2.34	Up	-0.2986	Non-significant	970	67	10.4195	42	6.8874	275	34.8704	34	5.5996	gi|53747927|emb|CAF34023.1|	530	1e-149	alpha-galactosidase 1 [Pisum sativum]	sp|Q42656|AGAL_COFAR	411	4e-114	Alpha-galactosidase OS=Coffea arabica PE=1 SV=1	--	--	--	--	--	K07407	5e-153	537	rcu:RCOM_1454590	alpha-galactosidase [EC:3.2.1.22]	-	-	-	ko00052//Galactose metabolism;ko00561//Glycerolipid metabolism;ko00600//Sphingolipid metabolism;ko00603//Glycosphingolipid biosynthesis - globo series
Unigene15961	1.1.1.2	E1.1.1.2	K00002	0.9622	Non-significant	-0.6164	Non-significant	0.3458	Non-significant	-1.2454	Down	0.6289	Non-significant	1.5911	Up	200	5	3.7712	2	1.5907	4	2.4599	6	4.7926	gi|121309832|dbj|BAF44219.1|	92.8	1e-18	polyketide reductase [Lotus japonicus]	sp|P26690|6DCS_SOYBN	87.8	2e-17	NAD(P)H-dependent 6'-deoxychalcone synthase OS=Glycine max PE=1 SV=1	SA2001	65.9	2e-11	COG0656	Aldo/keto reductases, related to diketogulonate reductase	K00002	8e-08	52.8	osa:4338987	alcohol dehydrogenase (NADP+) [EC:1.1.1.2]	GO:0008152//metabolic process	GO:0016747//transferase activity, transferring acyl groups other than amino-acyl groups	-	ko01100//Metabolic pathways;ko01110//Biosynthesis of secondary metabolites;ko00010//Glycolysis / Gluconeogenesis;ko00561//Glycerolipid metabolism
Unigene16407	2.3.1.158	E2.3.1.158	K00679	10.599	Up	-9.5163	Down	1.0827	Up	-9.5163	Down	--	--	10.599	Up	206	1	0.7323	0	0	0	0	2	1.551	gi|15240676|ref|NP_196868.1|	54.7	3e-13	phospholipid:diacylglycerol acyltransferase 1 [Arabidopsis thaliana] >gi|75171814|sp|Q9FNA9.1|PDAT1_ARATH RecName: Full=Phospholipid:diacylglycerol acyltransferase 1; Short=AtPDAT >gi|15450695|gb|AAK96619.1| AT5g13640/MSH12_10 [Arabidopsis thaliana] >gi|3	sp|Q9FNA9|PDAT1_ARATH	54.7	1e-13	Phospholipid:diacylglycerol acyltransferase 1 OS=Arabidopsis thaliana GN=PDAT1 PE=2 SV=1	--	--	--	--	--	K00679	2e-14	54.7	ath:AT5G13640	phospholipid:diacylglycerol acyltransferase [EC:2.3.1.158]	GO:0006464//protein modification process	GO:0008374//O-acyltransferase activity;GO:0008080//N-acetyltransferase activity;GO:0004672//protein kinase activity;GO:0016787//hydrolase activity;GO:0032559//adenyl ribonucleotide binding	-	ko00561//Glycerolipid metabolism
Unigene16458	2.4.1.-	SQD2	K06119	2.1847	Up	-0.8795	Non-significant	1.3051	Up	-10.5979	Down	9.7184	Up	11.903	Up	292	3	1.5498	0	0	2	0.8424	7	3.8297	gi|30679163|ref|NP_568085.2|	171	3e-42	sulfoquinovosyldiacylglycerol 2 [Arabidopsis thaliana] >gi|20302857|gb|AAM18913.1|AF454354_1 sulfolipid synthase [Arabidopsis thaliana] >gi|332002928|gb|AED90311.1| sulfoquinovosyldiacylglycerol 2 [Arabidopsis thaliana]	--	--	--	--	BH2688	56.2	1e-08	COG0438	Glycosyltransferase	K06119	3e-48	186	vvi:100259616	sulfoquinovosyltransferase [EC:2.4.1.-]	GO:0008610//lipid biosynthetic process;GO:0006664//glycolipid metabolic process;GO:0009267//cellular response to starvation	GO:0008194//UDP-glycosyltransferase activity	GO:0009526//plastid envelope	ko01100//Metabolic pathways;ko00561//Glycerolipid metabolism
Unigene18012	1.2.1.3	E1.2.1.3	K00128	-0.1916	Non-significant	0.3484	Non-significant	0.1567	Non-significant	0.4135	Non-significant	-0.0652	Non-significant	-0.2568	Non-significant	1919	57	4.4807	72	5.9681	89	5.7044	60	4.9949	gi|223452696|gb|ACM89738.1|	906	0	mitochondrial benzaldehyde dehydrogenase [Antirrhinum majus]	sp|Q8S528|AL2B7_ARATH	882	0	Aldehyde dehydrogenase family 2 member B7, mitochondrial OS=Arabidopsis thaliana GN=ALDH2B7 PE=2 SV=2	BH0539	513	6e-145	COG1012	NAD-dependent aldehyde dehydrogenases	K00128	0	888	pop:POPTR_830473	aldehyde dehydrogenase (NAD+) [EC:1.2.1.3]	GO:0008152//metabolic process	GO:0004030//aldehyde dehydrogenase [NAD(P)+] activity	GO:0043231//intracellular membrane-bounded organelle	ko01100//Metabolic pathways;ko01110//Biosynthesis of secondary metabolites;ko00010//Glycolysis / Gluconeogenesis;ko00620//Pyruvate metabolism;ko00903//Limonene and pinene degradation;ko00040//Pentose and glucuronate interconversions;ko00330//Arginine and
Unigene18628	2.7.1.30	E2.7.1.30	K00864	-0.4193	Non-significant	0.258	Non-significant	-0.1612	Non-significant	-0.1299	Non-significant	0.388	Non-significant	-0.0313	Non-significant	1266	45	5.362	39	4.9002	66	6.4122	38	4.7951	gi|42567264|ref|NP_194760.2|	354	1e-96	FGGY family of carbohydrate kinase [Arabidopsis thaliana] >gi|332660351|gb|AEE85751.1| FGGY family of carbohydrate kinase [Arabidopsis thaliana]	sp|A2AJL3|FGGY_MOUSE	184	9e-46	FGGY carbohydrate kinase domain-containing protein OS=Mus musculus GN=Fggy PE=2 SV=1	YPO3637	231	2e-60	COG1069	Ribulose kinase	K00875	1e-18	91.7	cme:CMF097C	D-ribulokinase [EC:2.7.1.47]	-	-	-	ko01100//Metabolic pathways;ko04626//Plant-pathogen interaction;ko00040//Pentose and glucuronate interconversions;ko00561//Glycerolipid metabolism
Unigene19152	3.2.1.22	E3.2.1.22B	K07407	8.2701	Up	--	--	8.2701	Up	--	--	--	--	8.2701	Up	1035	0	0	0	0	0	0	2	0.3087	gi|124359617|gb|ABD32283.2|	441	1e-123	Glycoside hydrolase, clan GH-D; Ricin B-related lectin [Medicago truncatula]	sp|P14749|AGAL_CYATE	59.3	4e-08	Alpha-galactosidase OS=Cyamopsis tetragonoloba PE=1 SV=1	--	--	--	--	--	K07407	8e-11	65.5	vvi:100267960	alpha-galactosidase [EC:3.2.1.22]	GO:0044238//primary metabolic process	GO:0004553//hydrolase activity, hydrolyzing O-glycosyl compounds;GO:0043167//ion binding	-	ko00052//Galactose metabolism;ko00561//Glycerolipid metabolism;ko00600//Sphingolipid metabolism;ko00603//Glycosphingolipid biosynthesis - globo series
Unigene19157	3.2.1.22	E3.2.1.22B	K07407	--	--	--	--	--	--	--	--	--	--	--	--	1269	0	0	0	0	0	0	0	0	gi|124359617|gb|ABD32283.2|	531	1e-150	Glycoside hydrolase, clan GH-D; Ricin B-related lectin [Medicago truncatula]	sp|P14749|AGAL_CYATE	59.3	6e-08	Alpha-galactosidase OS=Cyamopsis tetragonoloba PE=1 SV=1	--	--	--	--	--	K07407	1e-10	65.5	vvi:100267960	alpha-galactosidase [EC:3.2.1.22]	-	GO:0003824//catalytic activity	-	ko00052//Galactose metabolism;ko00561//Glycerolipid metabolism;ko00600//Sphingolipid metabolism;ko00603//Glycosphingolipid biosynthesis - globo series
Unigene20690	2.7.1.107	E2.7.1.107	K00901	0.0038	Non-significant	0.3685	Non-significant	0.3723	Non-significant	-1.393	Down	1.7615	Up	1.7652	Up	1591	36	3.4133	13	1.2997	57	4.4066	44	4.4181	gi|18399515|ref|NP_565492.1|	718	0	diacylglycerol kinase 5 [Arabidopsis thaliana] >gi|42570849|ref|NP_973498.1| diacylglycerol kinase 5 [Arabidopsis thaliana] >gi|222423216|dbj|BAH19585.1| AT2G20900 [Arabidopsis thaliana] >gi|222424359|dbj|BAH20135.1| AT2G20900 [Arabidopsis thaliana] >gi|3	sp|O75912|DGKI_HUMAN	155	1e-36	Diacylglycerol kinase iota OS=Homo sapiens GN=DGKI PE=1 SV=1	--	--	--	--	--	K00901	6e-137	485	ppp:PHYPADRAFT_106363	diacylglycerol kinase [EC:2.7.1.107]	-	-	-	ko01100//Metabolic pathways;ko00564//Glycerophospholipid metabolism;ko04070//Phosphatidylinositol signaling system;ko00561//Glycerolipid metabolism
Unigene20692	2.7.1.107	E2.7.1.107	K00901	0.0687	Non-significant	0.242	Non-significant	0.3107	Non-significant	-0.0597	Non-significant	0.3017	Non-significant	0.3704	Non-significant	3036	111	5.5153	101	5.2917	161	6.5226	130	6.8405	gi|30681194|ref|NP_850007.1|	751	0	diacylglycerol kinase 5 [Arabidopsis thaliana] >gi|79322579|ref|NP_001031381.1| diacylglycerol kinase 5 [Arabidopsis thaliana] >gi|330251999|gb|AEC07093.1| diacylglycerol kinase 5 [Arabidopsis thaliana] >gi|330252002|gb|AEC07096.1| diacylglycerol kinase 5	sp|Q7XAB8|THF1_SOLTU	405	7e-112	Protein THYLAKOID FORMATION1, chloroplastic OS=Solanum tuberosum GN=THF1 PE=2 SV=1	--	--	--	--	--	K00901	1e-144	512	ppp:PHYPADRAFT_106363	diacylglycerol kinase [EC:2.7.1.107]	-	-	-	ko01100//Metabolic pathways;ko00564//Glycerophospholipid metabolism;ko04070//Phosphatidylinositol signaling system;ko00561//Glycerolipid metabolism
Unigene20729	1.2.1.3	E1.2.1.3	K00128	-0.2602	Non-significant	-0.2945	Non-significant	-0.5547	Non-significant	-0.5609	Non-significant	0.2664	Non-significant	0.0062	Non-significant	561	14	3.7645	9	2.5519	14	3.0695	9	2.5629	gi|124359955|gb|ABN07971.1|	266	2e-70	Aldehyde dehydrogenase [Medicago truncatula]	sp|Q0WSF1|AL221_ARATH	230	4e-60	Aldehyde dehydrogenase 22A1 OS=Arabidopsis thaliana GN=ALDH22A1 PE=2 SV=2	SPBC21C3.15c	90.1	2e-18	COG1012	NAD-dependent aldehyde dehydrogenases	K00128	2e-21	99.4	vvi:100259296	aldehyde dehydrogenase (NAD+) [EC:1.2.1.3]	-	-	-	ko01100//Metabolic pathways;ko01110//Biosynthesis of secondary metabolites;ko00010//Glycolysis / Gluconeogenesis;ko00620//Pyruvate metabolism;ko00903//Limonene and pinene degradation;ko00040//Pentose and glucuronate interconversions;ko00330//Arginine and
Unigene20730	1.2.1.3	E1.2.1.3	K00128	-2.7927	Down	2.8755	Up	0.0827	Non-significant	1.0765	Up	1.7989	Up	-0.9938	Non-significant	645	4	0.9355	8	1.9729	36	6.865	4	0.9907	gi|124359955|gb|ABN07971.1|	218	4e-56	Aldehyde dehydrogenase [Medicago truncatula]	sp|Q0WSF1|AL221_ARATH	192	2e-48	Aldehyde dehydrogenase 22A1 OS=Arabidopsis thaliana GN=ALDH22A1 PE=2 SV=2	YHR039c	80.1	3e-15	COG1012	NAD-dependent aldehyde dehydrogenases	K00128	2e-06	50.1	pop:POPTR_832403	aldehyde dehydrogenase (NAD+) [EC:1.2.1.3]	-	-	-	ko01100//Metabolic pathways;ko01110//Biosynthesis of secondary metabolites;ko00010//Glycolysis / Gluconeogenesis;ko00620//Pyruvate metabolism;ko00903//Limonene and pinene degradation;ko00040//Pentose and glucuronate interconversions;ko00330//Arginine and
Unigene20731	1.2.1.3	E1.2.1.3	K00128	-6.223	Down	6.223	Up	--	--	--	--	6.223	Up	--	--	1646	0	0	0	0	1	0.0747	0	0	gi|124359955|gb|ABN07971.1|	716	0	Aldehyde dehydrogenase [Medicago truncatula]	sp|Q0WSF1|AL221_ARATH	651	0	Aldehyde dehydrogenase 22A1 OS=Arabidopsis thaliana GN=ALDH22A1 PE=2 SV=2	SPBC21C3.15c	252	2e-66	COG1012	NAD-dependent aldehyde dehydrogenases	K00128	1e-34	145	rcu:RCOM_0527300	aldehyde dehydrogenase (NAD+) [EC:1.2.1.3]	-	-	-	ko01100//Metabolic pathways;ko01110//Biosynthesis of secondary metabolites;ko00010//Glycolysis / Gluconeogenesis;ko00620//Pyruvate metabolism;ko00903//Limonene and pinene degradation;ko00040//Pentose and glucuronate interconversions;ko00330//Arginine and
Unigene20732	1.2.1.3	E1.2.1.3	K00128	-3.9443	Down	1.0275	Up	-2.9168	Down	-1.6017	Down	2.6292	Up	-1.3151	Down	2423	16	0.9961	5	0.3282	40	2.0305	2	0.1319	gi|124359955|gb|ABN07971.1|	1077	0	Aldehyde dehydrogenase [Medicago truncatula]	sp|Q0WSF1|AL221_ARATH	970	0	Aldehyde dehydrogenase 22A1 OS=Arabidopsis thaliana GN=ALDH22A1 PE=2 SV=2	YHR039c	375	2e-103	COG1012	NAD-dependent aldehyde dehydrogenases	K00135	4e-58	224	rcu:RCOM_0605750	succinate-semialdehyde dehydrogenase (NADP+) [EC:1.2.1.16]	-	-	-	ko01100//Metabolic pathways;ko01110//Biosynthesis of secondary metabolites;ko00010//Glycolysis / Gluconeogenesis;ko00620//Pyruvate metabolism;ko00903//Limonene and pinene degradation;ko00040//Pentose and glucuronate interconversions;ko00330//Arginine and
Unigene20734	1.2.1.3	E1.2.1.3	K00128	-2.1981	Down	0.8162	Non-significant	-1.3819	Down	0.2348	Non-significant	0.5814	Non-significant	-1.6167	Down	1889	69	5.5101	77	6.4839	149	9.7018	25	2.1143	gi|124359955|gb|ABN07971.1|	836	0	Aldehyde dehydrogenase [Medicago truncatula]	sp|Q0WSF1|AL221_ARATH	746	0	Aldehyde dehydrogenase 22A1 OS=Arabidopsis thaliana GN=ALDH22A1 PE=2 SV=2	YHR039c	291	7e-99	COG1012	NAD-dependent aldehyde dehydrogenases	K00128	1e-54	200	osa:4340725	aldehyde dehydrogenase (NAD+) [EC:1.2.1.3]	-	-	-	ko01100//Metabolic pathways;ko01110//Biosynthesis of secondary metabolites;ko00010//Glycolysis / Gluconeogenesis;ko00620//Pyruvate metabolism;ko00903//Limonene and pinene degradation;ko00040//Pentose and glucuronate interconversions;ko00330//Arginine and
Unigene20735	1.2.1.3	E1.2.1.3	K00128	-1.2173	Down	0.3741	Non-significant	-0.8433	Non-significant	-0.7654	Non-significant	1.1395	Up	-0.0779	Non-significant	2428	95	5.9023	53	3.4722	151	7.6493	50	3.2898	gi|124359955|gb|ABN07971.1|	1086	0	Aldehyde dehydrogenase [Medicago truncatula]	sp|Q0WSF1|AL221_ARATH	981	0	Aldehyde dehydrogenase 22A1 OS=Arabidopsis thaliana GN=ALDH22A1 PE=2 SV=2	YHR039c	378	2e-104	COG1012	NAD-dependent aldehyde dehydrogenases	K00128	1e-58	225	osa:4330612	aldehyde dehydrogenase (NAD+) [EC:1.2.1.3]	-	-	-	ko01100//Metabolic pathways;ko01110//Biosynthesis of secondary metabolites;ko00010//Glycolysis / Gluconeogenesis;ko00620//Pyruvate metabolism;ko00903//Limonene and pinene degradation;ko00040//Pentose and glucuronate interconversions;ko00330//Arginine and
Unigene20905	1.1.1.2	E1.1.1.2	K00002	0.6251	Non-significant	0.8982	Non-significant	1.5234	Up	0.0766	Non-significant	0.8216	Non-significant	1.4467	Up	790	7	1.3366	7	1.4095	16	2.4911	19	3.8422	gi|2792155|emb|CAA11226.1|	117	2e-25	chalcone reductase [Sesbania rostrata]	sp|Q9M338|AKRCB_ARATH	68.9	1e-16	Aldo-keto reductase family 4 member C11 OS=Arabidopsis thaliana GN=AKR4C11 PE=2 SV=1	CAC1958	56.6	5e-08	COG0656	Aldo/keto reductases, related to diketogulonate reductase	K00002	2e-12	70.5	osa:4338987	alcohol dehydrogenase (NADP+) [EC:1.1.1.2]	-	-	-	ko01100//Metabolic pathways;ko01110//Biosynthesis of secondary metabolites;ko00010//Glycolysis / Gluconeogenesis;ko00561//Glycerolipid metabolism
Unigene20906	1.1.1.2	E1.1.1.2	K00002	0.5028	Non-significant	-0.5355	Non-significant	-0.0327	Non-significant	-3.6239	Down	3.0884	Up	3.5912	Up	744	13	2.6358	1	0.2138	11	1.8185	12	2.5767	gi|302138850|gb|ADK94763.1|	83.2	6e-37	2-carbomethoxy-3-tropinone reductase [Erythroxylum coca]	sp|Q9M338|AKRCB_ARATH	73.6	1e-18	Aldo-keto reductase family 4 member C11 OS=Arabidopsis thaliana GN=AKR4C11 PE=2 SV=1	YDR368w	44.7	2e-09	COG0656	Aldo/keto reductases, related to diketogulonate reductase	K00002	2e-15	80.5	osa:4338987	alcohol dehydrogenase (NADP+) [EC:1.1.1.2]	-	-	-	ko01100//Metabolic pathways;ko01110//Biosynthesis of secondary metabolites;ko00010//Glycolysis / Gluconeogenesis;ko04070//Phosphatidylinositol signaling system;ko00562//Inositol phosphate metabolism;ko00561//Glycerolipid metabolism
Unigene20908	1.1.1.2	E1.1.1.2	K00002	--	--	--	--	--	--	--	--	--	--	--	--	886	0	0	0	0	0	0	0	0	gi|302138850|gb|ADK94763.1|	83.2	8e-37	2-carbomethoxy-3-tropinone reductase [Erythroxylum coca]	sp|Q9M338|AKRCB_ARATH	73.6	1e-18	Aldo-keto reductase family 4 member C11 OS=Arabidopsis thaliana GN=AKR4C11 PE=2 SV=1	YDR368w	44.7	2e-09	COG0656	Aldo/keto reductases, related to diketogulonate reductase	K00002	2e-15	80.5	osa:4338987	alcohol dehydrogenase (NADP+) [EC:1.1.1.2]	-	-	-	ko01100//Metabolic pathways;ko01110//Biosynthesis of secondary metabolites;ko00010//Glycolysis / Gluconeogenesis;ko00561//Glycerolipid metabolism
Unigene20910	1.1.1.2	E1.1.1.2	K00002	0.5607	Non-significant	-0.8548	Non-significant	-0.2941	Non-significant	-1.3664	Down	0.5116	Non-significant	1.0723	Up	1238	87	10.6009	32	4.1116	59	5.8617	67	8.6457	gi|302138850|gb|ADK94763.1|	138	6e-50	2-carbomethoxy-3-tropinone reductase [Erythroxylum coca]	sp|Q7G764|NADO1_ORYSJ	103	5e-34	Probable NAD(P)H-dependent oxidoreductase 1 OS=Oryza sativa subsp. japonica GN=Os10g0113000 PE=1 SV=1	slr0942	103	2e-30	COG0656	Aldo/keto reductases, related to diketogulonate reductase	K00002	6e-32	87.4	osa:4338987	alcohol dehydrogenase (NADP+) [EC:1.1.1.2]	-	-	-	ko01100//Metabolic pathways;ko01110//Biosynthesis of secondary metabolites;ko00010//Glycolysis / Gluconeogenesis;ko00561//Glycerolipid metabolism
Unigene20911	1.1.1.2	E1.1.1.2	K00002	-2.3232	Down	-0.2944	Non-significant	-2.6176	Down	0.4636	Non-significant	-0.758	Non-significant	-3.0812	Down	908	13	2.1597	17	2.9781	13	1.761	2	0.3519	gi|302138850|gb|ADK94763.1|	187	7e-68	2-carbomethoxy-3-tropinone reductase [Erythroxylum coca]	sp|Q7G765|NADO2_ORYSJ	184	6e-46	Probable NAD(P)H-dependent oxidoreductase 2 OS=Oryza sativa subsp. japonica GN=Os10g0113100 PE=2 SV=1	BS_yvgN	107	3e-23	COG0656	Aldo/keto reductases, related to diketogulonate reductase	K00002	2e-34	144	osa:4338987	alcohol dehydrogenase (NADP+) [EC:1.1.1.2]	-	-	-	ko01100//Metabolic pathways;ko01110//Biosynthesis of secondary metabolites;ko00010//Glycolysis / Gluconeogenesis;ko00561//Glycerolipid metabolism
Unigene23922	3.1.1.3	TGL4	K14674	1.3772	Up	-0.5169	Non-significant	0.8604	Non-significant	-1.7308	Down	1.2139	Up	2.5912	Up	1304	21	2.4293	6	0.7319	18	1.6978	36	4.4104	gi|297806369|ref|XP_002871068.1|	687	0	sugar-dependent1 [Arabidopsis lyrata subsp. lyrata] >gi|297316905|gb|EFH47327.1| sugar-dependent1 [Arabidopsis lyrata subsp. lyrata]	sp|Q9LZA6|SDP1_ARATH	686	0	Triacylglycerol lipase SDP1 OS=Arabidopsis thaliana GN=SDP1 PE=1 SV=1	SPAC1A6.05c	161	3e-39	COG1752	Predicted esterase of the alpha-beta hydrolase superfamily	K14674	0	768	vvi:100258980	TAG lipase / steryl ester hydrolase / phospholipase A2 / LPA acyltransferase [EC:3.1.1.3 3.1.1.13 3.1.1.4 2.3.1.51]	-	-	-	ko01100//Metabolic pathways;ko00564//Glycerophospholipid metabolism;ko00565//Ether lipid metabolism;ko00561//Glycerolipid metabolism;ko00592//alpha-Linolenic acid metabolism;ko00100//Steroid biosynthesis;ko00591//Linoleic acid metabolism;ko00590//Arachido
Unigene23922	2.3.1.51	TGL4	K14674	1.3772	Up	-0.5169	Non-significant	0.8604	Non-significant	-1.7308	Down	1.2139	Up	2.5912	Up	1304	21	2.4293	6	0.7319	18	1.6978	36	4.4104	gi|297806369|ref|XP_002871068.1|	687	0	sugar-dependent1 [Arabidopsis lyrata subsp. lyrata] >gi|297316905|gb|EFH47327.1| sugar-dependent1 [Arabidopsis lyrata subsp. lyrata]	sp|Q9LZA6|SDP1_ARATH	686	0	Triacylglycerol lipase SDP1 OS=Arabidopsis thaliana GN=SDP1 PE=1 SV=1	SPAC1A6.05c	161	3e-39	COG1752	Predicted esterase of the alpha-beta hydrolase superfamily	K14674	0	768	vvi:100258980	TAG lipase / steryl ester hydrolase / phospholipase A2 / LPA acyltransferase [EC:3.1.1.3 3.1.1.13 3.1.1.4 2.3.1.51]	-	-	-	ko01100//Metabolic pathways;ko00564//Glycerophospholipid metabolism;ko00565//Ether lipid metabolism;ko00561//Glycerolipid metabolism;ko00592//alpha-Linolenic acid metabolism;ko00100//Steroid biosynthesis;ko00591//Linoleic acid metabolism;ko00590//Arachido
Unigene23923	3.1.1.3	TGL4	K14674	1.0006	Up	-0.0623	Non-significant	0.9383	Non-significant	-0.6913	Non-significant	0.629	Non-significant	1.6296	Up	1938	63	4.9038	37	3.0369	74	4.6965	114	9.3972	gi|297806369|ref|XP_002871068.1|	787	0	sugar-dependent1 [Arabidopsis lyrata subsp. lyrata] >gi|297316905|gb|EFH47327.1| sugar-dependent1 [Arabidopsis lyrata subsp. lyrata]	sp|Q9LZA6|SDP1_ARATH	782	0	Triacylglycerol lipase SDP1 OS=Arabidopsis thaliana GN=SDP1 PE=1 SV=1	YOR081c	182	1e-45	COG1752	Predicted esterase of the alpha-beta hydrolase superfamily	K14674	0	902	vvi:100258980	TAG lipase / steryl ester hydrolase / phospholipase A2 / LPA acyltransferase [EC:3.1.1.3 3.1.1.13 3.1.1.4 2.3.1.51]	-	-	-	ko01100//Metabolic pathways;ko00564//Glycerophospholipid metabolism;ko00565//Ether lipid metabolism;ko00561//Glycerolipid metabolism;ko00592//alpha-Linolenic acid metabolism;ko00100//Steroid biosynthesis;ko00591//Linoleic acid metabolism;ko00590//Arachido
Unigene23923	2.3.1.51	TGL4	K14674	1.0006	Up	-0.0623	Non-significant	0.9383	Non-significant	-0.6913	Non-significant	0.629	Non-significant	1.6296	Up	1938	63	4.9038	37	3.0369	74	4.6965	114	9.3972	gi|297806369|ref|XP_002871068.1|	787	0	sugar-dependent1 [Arabidopsis lyrata subsp. lyrata] >gi|297316905|gb|EFH47327.1| sugar-dependent1 [Arabidopsis lyrata subsp. lyrata]	sp|Q9LZA6|SDP1_ARATH	782	0	Triacylglycerol lipase SDP1 OS=Arabidopsis thaliana GN=SDP1 PE=1 SV=1	YOR081c	182	1e-45	COG1752	Predicted esterase of the alpha-beta hydrolase superfamily	K14674	0	902	vvi:100258980	TAG lipase / steryl ester hydrolase / phospholipase A2 / LPA acyltransferase [EC:3.1.1.3 3.1.1.13 3.1.1.4 2.3.1.51]	-	-	-	ko01100//Metabolic pathways;ko00564//Glycerophospholipid metabolism;ko00565//Ether lipid metabolism;ko00561//Glycerolipid metabolism;ko00592//alpha-Linolenic acid metabolism;ko00100//Steroid biosynthesis;ko00591//Linoleic acid metabolism;ko00590//Arachido
Unigene23924	3.1.1.3	TGL4	K14674	1.1142	Up	0.1385	Non-significant	1.2526	Up	-1.545	Down	1.6835	Up	2.7976	Up	1374	40	4.3916	13	1.505	54	4.834	90	10.4642	gi|15237603|ref|NP_196024.1|	834	0	triacylglycerol lipase SDP1 [Arabidopsis thaliana] >gi|75181222|sp|Q9LZA6.1|SDP1_ARATH RecName: Full=Triacylglycerol lipase SDP1; AltName: Full=Protein SUGAR-DEPENDENT 1 >gi|332003304|gb|AED90687.1| triacylglycerol lipase SDP1 [Arabidopsis thaliana]	sp|Q9LZA6|SDP1_ARATH	834	0	Triacylglycerol lipase SDP1 OS=Arabidopsis thaliana GN=SDP1 PE=1 SV=1	YKR089c	225	1e-58	COG1752	Predicted esterase of the alpha-beta hydrolase superfamily	K14674	0	860	vvi:100258980	TAG lipase / steryl ester hydrolase / phospholipase A2 / LPA acyltransferase [EC:3.1.1.3 3.1.1.13 3.1.1.4 2.3.1.51]	-	-	-	ko01100//Metabolic pathways;ko00564//Glycerophospholipid metabolism;ko00565//Ether lipid metabolism;ko00561//Glycerolipid metabolism;ko00592//alpha-Linolenic acid metabolism;ko00100//Steroid biosynthesis;ko00591//Linoleic acid metabolism;ko00590//Arachido
Unigene23924	2.3.1.51	TGL4	K14674	1.1142	Up	0.1385	Non-significant	1.2526	Up	-1.545	Down	1.6835	Up	2.7976	Up	1374	40	4.3916	13	1.505	54	4.834	90	10.4642	gi|15237603|ref|NP_196024.1|	834	0	triacylglycerol lipase SDP1 [Arabidopsis thaliana] >gi|75181222|sp|Q9LZA6.1|SDP1_ARATH RecName: Full=Triacylglycerol lipase SDP1; AltName: Full=Protein SUGAR-DEPENDENT 1 >gi|332003304|gb|AED90687.1| triacylglycerol lipase SDP1 [Arabidopsis thaliana]	sp|Q9LZA6|SDP1_ARATH	834	0	Triacylglycerol lipase SDP1 OS=Arabidopsis thaliana GN=SDP1 PE=1 SV=1	YKR089c	225	1e-58	COG1752	Predicted esterase of the alpha-beta hydrolase superfamily	K14674	0	860	vvi:100258980	TAG lipase / steryl ester hydrolase / phospholipase A2 / LPA acyltransferase [EC:3.1.1.3 3.1.1.13 3.1.1.4 2.3.1.51]	-	-	-	ko01100//Metabolic pathways;ko00564//Glycerophospholipid metabolism;ko00565//Ether lipid metabolism;ko00561//Glycerolipid metabolism;ko00592//alpha-Linolenic acid metabolism;ko00100//Steroid biosynthesis;ko00591//Linoleic acid metabolism;ko00590//Arachido
Unigene24919	3.2.1.22	E3.2.1.22B	K07407	1.8842	Up	-1.0008	Down	0.8834	Non-significant	-1.3541	Down	0.3533	Non-significant	2.2375	Up	1676	62	5.5804	23	2.1829	38	2.7887	108	10.2943	gi|52699549|gb|AAU86897.1|	627	1e-178	glycosyl hydrolase family-like protein [Salvia miltiorrhiza]	sp|Q42656|AGAL_COFAR	526	2e-148	Alpha-galactosidase OS=Coffea arabica PE=1 SV=1	--	--	--	--	--	K07407	0	635	pop:POPTR_249183	alpha-galactosidase [EC:3.2.1.22]	-	-	-	ko00052//Galactose metabolism;ko00561//Glycerolipid metabolism;ko00600//Sphingolipid metabolism;ko00603//Glycosphingolipid biosynthesis - globo series
Unigene24920	3.2.1.22	E3.2.1.22B	K07407	2.2362	Up	-0.87	Non-significant	1.3662	Up	-0.7791	Non-significant	-0.0909	Non-significant	2.1453	Up	1549	76	7.4013	42	4.313	51	4.0496	185	19.0796	gi|53747927|emb|CAF34023.1|	640	0	alpha-galactosidase 1 [Pisum sativum]	sp|Q42656|AGAL_COFAR	514	7e-145	Alpha-galactosidase OS=Coffea arabica PE=1 SV=1	--	--	--	--	--	K07407	0	649	rcu:RCOM_1454590	alpha-galactosidase [EC:3.2.1.22]	-	-	-	ko00052//Galactose metabolism;ko00561//Glycerolipid metabolism;ko00600//Sphingolipid metabolism;ko00603//Glycosphingolipid biosynthesis - globo series
Unigene24921	3.2.1.22	E3.2.1.22B	K07407	-2.3452	Down	1.607	Up	-0.7383	Non-significant	-0.0076	Non-significant	1.6145	Up	-0.7307	Non-significant	1664	53	4.8047	50	4.7796	198	14.6355	30	2.8802	gi|53747927|emb|CAF34023.1|	690	0	alpha-galactosidase 1 [Pisum sativum]	sp|Q42656|AGAL_COFAR	545	3e-154	Alpha-galactosidase OS=Coffea arabica PE=1 SV=1	--	--	--	--	--	K07407	0	680	rcu:RCOM_1454590	alpha-galactosidase [EC:3.2.1.22]	-	-	-	ko00052//Galactose metabolism;ko00561//Glycerolipid metabolism;ko00600//Sphingolipid metabolism;ko00603//Glycosphingolipid biosynthesis - globo series
Unigene24922	3.2.1.22	E3.2.1.22B	K07407	2.9196	Up	-0.9557	Non-significant	1.9639	Up	-1.6534	Down	0.6977	Non-significant	3.6173	Up	1674	136	12.2554	41	3.8959	86	6.3189	501	47.8113	gi|7572929|emb|CAB87430.1|	679	0	alpha-galactosidase-like protein [Arabidopsis thaliana]	sp|P14749|AGAL_CYATE	500	1e-140	Alpha-galactosidase OS=Cyamopsis tetragonoloba PE=1 SV=1	--	--	--	--	--	K07407	0	688	vvi:100248541	alpha-galactosidase [EC:3.2.1.22]	-	-	-	ko00052//Galactose metabolism;ko00561//Glycerolipid metabolism;ko00600//Sphingolipid metabolism;ko00603//Glycosphingolipid biosynthesis - globo series
Unigene24964	2.7.1.29	E2.7.1.29	K00863	0.1548	Non-significant	-0.2944	Non-significant	-0.1396	Non-significant	-2.1459	Down	1.8515	Up	2.0063	Up	1302	14	1.622	3	0.3665	14	1.3226	12	1.4724	gi|15229519|ref|NP_188404.1|	382	1e-105	Dihydroxyacetone kinase [Arabidopsis thaliana] >gi|71143068|gb|AAZ23925.1| At3g17770 [Arabidopsis thaliana] >gi|332642484|gb|AEE76005.1| Dihydroxyacetone kinase [Arabidopsis thaliana]	sp|Q3LXA3|DHAK_HUMAN	128	8e-29	Bifunctional ATP-dependent dihydroxyacetone kinase/FAD-AMP lyase (cyclizing) OS=Homo sapiens GN=DAK PE=1 SV=2	AGl2580	121	2e-27	COG2376	Dihydroxyacetone kinase	K00863	1e-110	397	pop:POPTR_823154	dihydroxyacetone kinase [EC:2.7.1.29]	GO:0019400	GO:0016301//kinase activity;GO:0032559//adenyl ribonucleotide binding	-	ko01100//Metabolic pathways;ko00561//Glycerolipid metabolism
Unigene24965	2.7.1.29	E2.7.1.29	K00863	-1.2079	Down	-0.8795	Non-significant	-2.0873	Down	-1.5085	Down	0.6291	Non-significant	-0.5788	Non-significant	1601	18	1.696	6	0.5961	12	0.9219	4	0.3991	gi|15229519|ref|NP_188404.1|	646	0	Dihydroxyacetone kinase [Arabidopsis thaliana] >gi|71143068|gb|AAZ23925.1| At3g17770 [Arabidopsis thaliana] >gi|332642484|gb|AEE76005.1| Dihydroxyacetone kinase [Arabidopsis thaliana]	sp|Q4KLZ6|DHAK_RAT	239	4e-62	Bifunctional ATP-dependent dihydroxyacetone kinase/FAD-AMP lyase (cyclizing) OS=Rattus norvegicus GN=Dak PE=1 SV=1	AGl2580	237	4e-62	COG2376	Dihydroxyacetone kinase	K00863	0	659	pop:POPTR_823154	dihydroxyacetone kinase [EC:2.7.1.29]	GO:0019400	GO:0016301//kinase activity;GO:0032559//adenyl ribonucleotide binding	-	ko01100//Metabolic pathways;ko00561//Glycerolipid metabolism
Unigene24966	2.7.1.29	E2.7.1.29	K00863	-1.0765	Down	0.3974	Non-significant	-0.6791	Non-significant	0.1487	Non-significant	0.2487	Non-significant	-0.8278	Non-significant	2341	78	5.0262	82	5.5718	126	6.6201	46	3.1391	gi|15229519|ref|NP_188404.1|	952	0	Dihydroxyacetone kinase [Arabidopsis thaliana] >gi|71143068|gb|AAZ23925.1| At3g17770 [Arabidopsis thaliana] >gi|332642484|gb|AEE76005.1| Dihydroxyacetone kinase [Arabidopsis thaliana]	sp|Q4KLZ6|DHAK_RAT	405	7e-112	Bifunctional ATP-dependent dihydroxyacetone kinase/FAD-AMP lyase (cyclizing) OS=Rattus norvegicus GN=Dak PE=1 SV=1	AGl2580	415	2e-115	COG2376	Dihydroxyacetone kinase	K00863	0	959	pop:POPTR_823154	dihydroxyacetone kinase [EC:2.7.1.29]	GO:0019400	GO:0016301//kinase activity;GO:0032559//adenyl ribonucleotide binding	-	ko01100//Metabolic pathways;ko00561//Glycerolipid metabolism
Unigene25061	2.3.1.20	DGAT1	K11155	1.1901	Up	-0.6086	Non-significant	0.5815	Non-significant	-1.7466	Down	1.138	Up	2.3281	Up	841	46	8.251	13	2.4588	37	5.4113	65	12.3471	gi|56199782|gb|AAS78662.1|	214	8e-55	diacylglycerol acyltransferase [Glycine max]	sp|Q9SLD2|DGAT1_ARATH	189	2e-47	Diacylglycerol O-acyltransferase 1 OS=Arabidopsis thaliana GN=DGAT1 PE=1 SV=2	ECU10g0300	87.8	2e-17	COG5056	Acyl-CoA cholesterol acyltransferase	K11155	4e-53	205	vvi:100266364	diacylglycerol O-acyltransferase 1 [EC:2.3.1.20 2.3.1.75 2.3.1.76]	-	GO:0016411//acylglycerol O-acyltransferase activity	GO:0031224//intrinsic to membrane	ko01100//Metabolic pathways;ko00561//Glycerolipid metabolism
Unigene25062	2.3.1.20	DGAT1	K11155	2.0208	Up	-0.4527	Non-significant	1.5682	Up	0.3895	Non-significant	-0.8422	Non-significant	1.1786	Up	2152	260	18.2253	323	23.8748	233	13.3171	728	54.0428	gi|56199782|gb|AAS78662.1|	796	0	diacylglycerol acyltransferase [Glycine max]	sp|Q9SLD2|DGAT1_ARATH	696	0	Diacylglycerol O-acyltransferase 1 OS=Arabidopsis thaliana GN=DGAT1 PE=1 SV=2	ECU10g0300	174	6e-43	COG5056	Acyl-CoA cholesterol acyltransferase	K11155	0	740	vvi:100266364	diacylglycerol O-acyltransferase 1 [EC:2.3.1.20 2.3.1.75 2.3.1.76]	-	GO:0016411//acylglycerol O-acyltransferase activity	GO:0031224//intrinsic to membrane	ko01100//Metabolic pathways;ko00561//Glycerolipid metabolism
Unigene25777	1.2.1.3	E1.2.1.3	K00128	-0.3355	Non-significant	-0.6898	Non-significant	-1.0253	Down	-0.8023	Non-significant	0.1125	Non-significant	-0.223	Non-significant	2014	388	29.0614	211	16.6649	295	18.016	180	14.2778	gi|223452696|gb|ACM89738.1|	905	0	mitochondrial benzaldehyde dehydrogenase [Antirrhinum majus]	sp|Q8S528|AL2B7_ARATH	880	0	Aldehyde dehydrogenase family 2 member B7, mitochondrial OS=Arabidopsis thaliana GN=ALDH2B7 PE=2 SV=2	BH0539	511	1e-144	COG1012	NAD-dependent aldehyde dehydrogenases	K00128	0	886	pop:POPTR_830473	aldehyde dehydrogenase (NAD+) [EC:1.2.1.3]	GO:0008152//metabolic process	GO:0004030//aldehyde dehydrogenase [NAD(P)+] activity	GO:0043231//intracellular membrane-bounded organelle	ko01100//Metabolic pathways;ko01110//Biosynthesis of secondary metabolites;ko00010//Glycolysis / Gluconeogenesis;ko00620//Pyruvate metabolism;ko00903//Limonene and pinene degradation;ko00040//Pentose and glucuronate interconversions;ko00330//Arginine and
Unigene25778	1.2.1.3	E1.2.1.3	K00128	-0.2485	Non-significant	0.9444	Non-significant	0.6959	Non-significant	-0.1695	Non-significant	1.1139	Up	0.8654	Non-significant	1892	236	18.8164	199	16.7306	557	36.2101	361	30.4814	gi|29373073|gb|AAO72532.1|	949	0	aldehyde dehydrogenase 1 precursor [Lotus corniculatus]	sp|Q9SU63|AL2B4_ARATH	878	0	Aldehyde dehydrogenase family 2 member B4, mitochondrial OS=Arabidopsis thaliana GN=ALDH2B4 PE=1 SV=1	BS_dhaS	496	4e-140	COG1012	NAD-dependent aldehyde dehydrogenases	K00128	0	926	rcu:RCOM_1511330	aldehyde dehydrogenase (NAD+) [EC:1.2.1.3]	GO:0008152//metabolic process;GO:0010038//response to metal ion	GO:0004030//aldehyde dehydrogenase [NAD(P)+] activity;GO:0032559//adenyl ribonucleotide binding	GO:0009536//plastid	ko01100//Metabolic pathways;ko01110//Biosynthesis of secondary metabolites;ko00010//Glycolysis / Gluconeogenesis;ko00620//Pyruvate metabolism;ko00903//Limonene and pinene degradation;ko00040//Pentose and glucuronate interconversions;ko00330//Arginine and
Unigene25779	1.2.1.3	E1.2.1.3	K00128	-1.407	Down	1.0746	Up	-0.3324	Non-significant	-0.9235	Non-significant	1.9981	Up	0.5911	Non-significant	1972	12	0.918	6	0.484	31	1.9335	9	0.7291	gi|29373073|gb|AAO72532.1|	900	0	aldehyde dehydrogenase 1 precursor [Lotus corniculatus]	sp|Q8S528|AL2B7_ARATH	872	0	Aldehyde dehydrogenase family 2 member B7, mitochondrial OS=Arabidopsis thaliana GN=ALDH2B7 PE=2 SV=2	BH0539	502	8e-142	COG1012	NAD-dependent aldehyde dehydrogenases	K00128	0	894	vvi:100262043	aldehyde dehydrogenase (NAD+) [EC:1.2.1.3]	GO:0008152//metabolic process;GO:0010038//response to metal ion	GO:0004030//aldehyde dehydrogenase [NAD(P)+] activity;GO:0032559//adenyl ribonucleotide binding	GO:0009536//plastid	ko01100//Metabolic pathways;ko01110//Biosynthesis of secondary metabolites;ko00010//Glycolysis / Gluconeogenesis;ko00620//Pyruvate metabolism;ko00903//Limonene and pinene degradation;ko00040//Pentose and glucuronate interconversions;ko00330//Arginine and
Unigene26246	2.7.1.107	E2.7.1.107	K00901	1.1727	Up	-0.5998	Non-significant	0.5729	Non-significant	0.1417	Non-significant	-0.7416	Non-significant	0.4312	Non-significant	2001	173	13.042	181	14.3883	140	8.6055	243	19.4003	gi|15241456|ref|NP_196409.1|	973	0	diacylglycerol kinase1 [Arabidopsis thaliana] >gi|20141593|sp|Q39017.2|DGK1_ARATH RecName: Full=Diacylglycerol kinase 1; Short=DAG kinase 1; AltName: Full=Diglyceride kinase 1; Short=DGK 1 >gi|6562306|emb|CAB62604.1| diacylglycerol kinase (ATDGK1) [Arabid	sp|Q39017|DGK1_ARATH	973	0	Diacylglycerol kinase 1 OS=Arabidopsis thaliana GN=DGK1 PE=1 SV=2	BH1953	63.9	1e-09	COG1597	Sphingosine kinase and enzymes related to eukaryotic diacylglycerol kinase	K00901	0	1059	rcu:RCOM_1470420	diacylglycerol kinase [EC:2.7.1.107]	GO:0007186//G-protein coupled receptor protein signaling pathway	GO:0046872//metal ion binding;GO:0016301//kinase activity	-	ko01100//Metabolic pathways;ko00564//Glycerophospholipid metabolism;ko04070//Phosphatidylinositol signaling system;ko00561//Glycerolipid metabolism
Unigene26276	2.3.1.15	ATS1	K00630	-1.4774	Down	0.7387	Non-significant	-0.7387	Non-significant	-0.2908	Non-significant	1.0295	Up	-0.4478	Non-significant	1868	129	10.4174	100	8.5154	264	17.3829	73	6.243	gi|266802|sp|P30706.1|PLSB_PEA	593	1e-168	RecName: Full=Glycerol-3-phosphate acyltransferase, chloroplastic; Short=GPAT; Flags: Precursor >gi|12161|emb|CAA41769.1| glycerol-3-phosphate acyltransferase [Pisum sativum]	sp|P30706|PLSB_PEA	593	2e-168	Glycerol-3-phosphate acyltransferase, chloroplastic OS=Pisum sativum GN=GPAT PE=1 SV=1	--	--	--	--	--	K00630	8e-155	545	rcu:RCOM_1316770	glycerol-3-phosphate O-acyltransferase [EC:2.3.1.15]	-	-	-	ko01100//Metabolic pathways;ko00564//Glycerophospholipid metabolism;ko00561//Glycerolipid metabolism
Unigene26303	2.7.1.30	E2.7.1.30	K00864	-0.5025	Non-significant	0.5852	Non-significant	0.0827	Non-significant	-0.0691	Non-significant	0.6543	Non-significant	0.1518	Non-significant	1738	125	10.8494	113	10.3421	230	16.277	125	11.4897	gi|40457263|gb|AAR86687.1|	863	0	glycerol kinase [Glycine max]	sp|A6WXV2|GLPK_OCHA4	527	9e-149	Glycerol kinase OS=Ochrobactrum anthropi (strain ATCC 49188 / DSM 6882 / NCTC 12168) GN=glpK PE=3 SV=1	Rv3696c	505	1e-142	COG0554	Glycerol kinase	K00864	0	830	vvi:100251587	glycerol kinase [EC:2.7.1.30]	GO:0006071//glycerol metabolic process;GO:0009636//response to toxin;GO:0051707//response to other organism	GO:0016301//kinase activity	-	ko01100//Metabolic pathways;ko04626//Plant-pathogen interaction;ko00561//Glycerolipid metabolism
Unigene26312	2.3.1.15	GPAT	K13508	-1.1982	Down	1.2526	Up	0.0544	Non-significant	-0.4602	Non-significant	1.7129	Up	0.5147	Non-significant	1712	103	9.0757	71	6.5968	301	21.6251	101	9.4247	gi|300507125|gb|ADK23938.1|	890	0	GPAT [Gossypium hirsutum]	sp|Q5XF03|GPAT8_ARATH	807	0	Probable glycerol-3-phosphate acyltransferase 8 OS=Arabidopsis thaliana GN=GPAT8 PE=2 SV=1	--	--	--	--	--	K13508	0	858	rcu:RCOM_1615780	glycerol-3-phosphate acyltransferase [EC:2.3.1.15]	GO:0006633//fatty acid biosynthetic process;GO:0009791//post-embryonic development	GO:0016411//acylglycerol O-acyltransferase activity	GO:0043231//intracellular membrane-bounded organelle	ko01100//Metabolic pathways;ko00564//Glycerophospholipid metabolism;ko00561//Glycerolipid metabolism
Unigene26321	2.3.1.51	LCLAT1	K13513	-1.8724	Down	0.5522	Non-significant	-1.3202	Down	-0.5145	Non-significant	1.0667	Up	-0.8057	Non-significant	1950	119	9.2057	79	6.4442	214	13.4982	45	3.6866	gi|183211900|gb|ACC59200.1|	526	1e-148	1-acyl-sn-glycerol-3-phosphate acyltransferase [Ricinus communis]	sp|Q9LHN4|LPAT5_ARATH	499	2e-140	Probable 1-acyl-sn-glycerol-3-phosphate acyltransferase 5 OS=Arabidopsis thaliana GN=LPAT5 PE=2 SV=1	SPBC428.14	150	8e-36	COG0204	1-acyl-sn-glycerol-3-phosphate acyltransferase	K13513	3e-150	530	pop:POPTR_821204	lysocardiolipin and lysophospholipid acyltransferase [EC:2.3.1.- 2.3.1.51]	-	-	-	ko01100//Metabolic pathways;ko00564//Glycerophospholipid metabolism;ko00561//Glycerolipid metabolism
Unigene26352	2.7.1.30	E2.7.1.30	K00864	-1.3795	Down	0.5653	Non-significant	-0.8142	Non-significant	-0.1548	Non-significant	0.7201	Non-significant	-0.6594	Non-significant	1783	108	9.1373	92	8.2076	196	13.5207	58	5.1967	gi|42567264|ref|NP_194760.2|	840	0	FGGY family of carbohydrate kinase [Arabidopsis thaliana] >gi|332660351|gb|AEE85751.1| FGGY family of carbohydrate kinase [Arabidopsis thaliana]	sp|Q6DCD1|FGGY_XENLA	487	1e-136	FGGY carbohydrate kinase domain-containing protein OS=Xenopus laevis GN=fggy PE=2 SV=2	YPO3637	466	6e-131	COG1069	Ribulose kinase	K00875	9e-52	202	cme:CMF097C	D-ribulokinase [EC:2.7.1.47]	GO:0044238//primary metabolic process	GO:0016301//kinase activity	GO:0009536//plastid	ko01100//Metabolic pathways;ko04626//Plant-pathogen interaction;ko00040//Pentose and glucuronate interconversions;ko00561//Glycerolipid metabolism
Unigene26713	2.4.1.-	SQD2	K06119	-1.0001	Down	0.7055	Non-significant	-0.2946	Non-significant	0.1298	Non-significant	0.5757	Non-significant	-0.4244	Non-significant	2053	239	17.5612	248	19.2151	478	28.6375	184	14.3178	gi|297834468|ref|XP_002885116.1|	772	0	glycosyl transferase family 1 protein [Arabidopsis lyrata subsp. lyrata] >gi|297330956|gb|EFH61375.1| glycosyl transferase family 1 protein [Arabidopsis lyrata subsp. lyrata]	sp|P42982|YPJH_BACSU	55.8	1e-06	Uncharacterized glycosyltransferase ypjH OS=Bacillus subtilis GN=ypjH PE=3 SV=2	PH1844	67.4	9e-11	COG0438	Glycosyltransferase	K06119	1e-06	52.8	cme:CMR015C	sulfoquinovosyltransferase [EC:2.4.1.-]	-	-	-	ko01100//Metabolic pathways;ko00561//Glycerolipid metabolism
Unigene26832	3.13.1.1	E3.13.1.1	K06118	-1.3597	Down	0.818	Non-significant	-0.5418	Non-significant	-0.1329	Non-significant	0.9509	Non-significant	-0.4088	Non-significant	809	37	6.8992	32	6.2919	80	12.1629	24	4.7393	gi|224579299|gb|ACN58227.1|	255	4e-67	UDP-sulfoquinovose synthase [Solanum lycopersicum]	sp|O48917|SQD1_ARATH	255	2e-67	UDP-sulfoquinovose synthase, chloroplastic OS=Arabidopsis thaliana GN=SQD1 PE=1 SV=1	slr1020	172	5e-43	COG0451	Nucleoside-diphosphate-sugar epimerases	K06118	2e-77	286	rcu:RCOM_0797290	UDP-sulfoquinovose synthase [EC:3.13.1.1]	GO:0006664//glycolipid metabolic process;GO:0009267//cellular response to starvation	GO:0046914//transition metal ion binding;GO:0016782//transferase activity, transferring sulfur-containing groups;GO:0046508;GO:0048037//cofactor binding	GO:0009536//plastid	ko00520//Amino sugar and nucleotide sugar metabolism;ko00561//Glycerolipid metabolism
Unigene26833	3.13.1.1	E3.13.1.1	K06118	-1.3971	Down	0.8268	Non-significant	-0.5703	Non-significant	-0.0015	Non-significant	0.8283	Non-significant	-0.5688	Non-significant	1934	228	17.7837	216	17.7655	496	31.5443	145	11.9773	gi|224579299|gb|ACN58227.1|	766	0	UDP-sulfoquinovose synthase [Solanum lycopersicum]	sp|Q84KI6|SQD1_SPIOL	756	0	UDP-sulfoquinovose synthase, chloroplastic OS=Spinacia oleracea GN=SQD1 PE=1 SV=1	slr1020	578	1e-164	COG0451	Nucleoside-diphosphate-sugar epimerases	K06118	0	797	rcu:RCOM_0797290	UDP-sulfoquinovose synthase [EC:3.13.1.1]	GO:0006664//glycolipid metabolic process;GO:0009267//cellular response to starvation	GO:0046914//transition metal ion binding;GO:0016782//transferase activity, transferring sulfur-containing groups;GO:0046508;GO:0048037//cofactor binding	GO:0009532//plastid stroma	ko00520//Amino sugar and nucleotide sugar metabolism;ko00561//Glycerolipid metabolism
Unigene27238	2.3.1.20	DGAT1	K11155	0.7923	Non-significant	-1.5169	Down	-0.7246	Non-significant	-0.1459	Non-significant	-1.371	Down	-0.5787	Non-significant	321	7	3.2896	6	2.9732	3	1.1495	4	1.9907	gi|82582915|gb|ABB84383.1|	140	5e-33	diacylglycerol acyltransferase [Jatropha curcas] >gi|169212095|gb|ACA49853.1| diacylglycerol acyltransferase 1 [Jatropha curcas]	sp|Q9SLD2|DGAT1_ARATH	127	2e-29	Diacylglycerol O-acyltransferase 1 OS=Arabidopsis thaliana GN=DGAT1 PE=1 SV=2	ECU10g0300	63.2	1e-10	COG5056	Acyl-CoA cholesterol acyltransferase	K11155	4e-34	140	rcu:RCOM_1047540	diacylglycerol O-acyltransferase 1 [EC:2.3.1.20 2.3.1.75 2.3.1.76]	-	GO:0016787//hydrolase activity;GO:0016411//acylglycerol O-acyltransferase activity	GO:0031224//intrinsic to membrane	ko01100//Metabolic pathways;ko00561//Glycerolipid metabolism
Unigene27239	2.3.1.20	DGAT1	K11155	1.3772	Up	-2.2945	Down	-0.9173	Non-significant	-1.438	Down	-0.8564	Non-significant	0.5208	Non-significant	751	40	8.0346	14	2.9653	10	1.6378	20	4.2544	gi|50299542|gb|AAT73629.1|	73.6	3e-12	acyl CoA:diacylglycerol acyltransferase [Glycine max]	sp|Q9SLD2|DGAT1_ARATH	68.6	4e-11	Diacylglycerol O-acyltransferase 1 OS=Arabidopsis thaliana GN=DGAT1 PE=1 SV=2	--	--	--	--	--	K11155	1e-13	73.9	pop:POPTR_1116472	diacylglycerol O-acyltransferase 1 [EC:2.3.1.20 2.3.1.75 2.3.1.76]	-	GO:0016787//hydrolase activity;GO:0016411//acylglycerol O-acyltransferase activity	GO:0031224//intrinsic to membrane;GO:0031410//cytoplasmic vesicle	ko01100//Metabolic pathways;ko00561//Glycerolipid metabolism
Unigene27241	2.4.1.241	E2.4.1.241	K09480	-1.3876	Down	0.921	Non-significant	-0.4666	Non-significant	-0.3709	Non-significant	1.292	Up	-0.0957	Non-significant	1919	180	14.1495	132	10.9415	418	26.7915	123	10.2395	gi|75120873|sp|Q6DW75.1|DGDG2_SOYBN	778	0	RecName: Full=Digalactosyldiacylglycerol synthase 2, chloroplastic >gi|49617331|gb|AAT67421.1| digalactosyldiacylglycerol synthase 2 [Glycine max]	sp|Q6DW75|DGDG2_SOYBN	778	0	Digalactosyldiacylglycerol synthase 2, chloroplastic OS=Glycine max GN=DGD2 PE=2 SV=1	--	--	--	--	--	K09480	0	699	vvi:100251641	digalactosyldiacylglycerol synthase [EC:2.4.1.241]	GO:0009267//cellular response to starvation;GO:0009247//glycolipid biosynthetic process;GO:0044403//symbiosis, encompassing mutualism through parasitism	GO:0035250//UDP-galactosyltransferase activity	GO:0030659//cytoplasmic vesicle membrane;GO:0009527//plastid outer membrane	ko01100//Metabolic pathways;ko00561//Glycerolipid metabolism
Unigene27506	2.3.1.51	LPT1	K13519	-1.9987	Down	1.0815	Up	-0.9173	Non-significant	0.0126	Non-significant	1.0689	Up	-0.9298	Non-significant	2067	346	25.2511	331	25.4722	898	53.4357	173	13.3707	gi|297849638|ref|XP_002892700.1|	759	0	membrane bound O-acyl transferase family protein [Arabidopsis lyrata subsp. lyrata] >gi|297338542|gb|EFH68959.1| membrane bound O-acyl transferase family protein [Arabidopsis lyrata subsp. lyrata]	sp|O42916|ALE1_SCHPO	182	8e-45	Lysophospholipid acyltransferase OS=Schizosaccharomyces pombe (strain ATCC 38366 / 972) GN=ale1 PE=1 SV=1	SPBC16A3.10	182	2e-45	COG5202	Predicted membrane protein	K13519	0	800	vvi:100251254	lysophospholipid acyltransferase [EC:2.3.1.51 2.3.1.23 2.3.1.-]	-	-	-	ko01100//Metabolic pathways;ko00564//Glycerophospholipid metabolism;ko00565//Ether lipid metabolism;ko00561//Glycerolipid metabolism
Unigene27579	2.4.1.-	SQD2	K06119	-2.2723	Down	1.2408	Up	-1.0315	Down	-0.1618	Non-significant	1.4026	Up	-0.8697	Non-significant	1791	197	16.5926	167	14.832	571	39.2136	91	8.117	gi|76800638|gb|ABA55726.1|	849	0	sulfoquinovosyldiacylglycerol synthase type 2 [Vigna unguiculata]	sp|Q8NT41|MGTA_CORGL	166	7e-40	GDP-mannose-dependent alpha-mannosyltransferase OS=Corynebacterium glutamicum GN=mgtA PE=1 SV=1	BH2688	172	2e-42	COG0438	Glycosyltransferase	K06119	0	764	pop:POPTR_417124	sulfoquinovosyltransferase [EC:2.4.1.-]	GO:0008610//lipid biosynthetic process;GO:0006664//glycolipid metabolic process;GO:0009267//cellular response to starvation	GO:0008194//UDP-glycosyltransferase activity	GO:0009526//plastid envelope	ko01100//Metabolic pathways;ko00561//Glycerolipid metabolism
Unigene28116	1.2.1.3	E1.2.1.3	K00128	-1.2237	Down	1.0039	Up	-0.2198	Non-significant	0.5109	Non-significant	0.4929	Non-significant	-0.7308	Non-significant	1217	37	4.5862	50	6.5352	91	9.197	30	3.938	gi|145324174|ref|NP_001077676.1|	626	1e-178	aldehyde dehydrogenase 3H1 [Arabidopsis thaliana] >gi|332193906|gb|AEE32027.1| aldehyde dehydrogenase 3H1 [Arabidopsis thaliana]	sp|Q70DU8|AL3H1_ARATH	626	9e-179	Aldehyde dehydrogenase family 3 member H1 OS=Arabidopsis thaliana GN=ALDH3H1 PE=2 SV=2	alr3672	370	3e-102	COG1012	NAD-dependent aldehyde dehydrogenases	K00128	0	663	pop:POPTR_831510	aldehyde dehydrogenase (NAD+) [EC:1.2.1.3]	-	-	-	ko01100//Metabolic pathways;ko01110//Biosynthesis of secondary metabolites;ko00010//Glycolysis / Gluconeogenesis;ko00620//Pyruvate metabolism;ko00903//Limonene and pinene degradation;ko00040//Pentose and glucuronate interconversions;ko00330//Arginine and
Unigene28547	2.3.1.158	E2.3.1.158	K00679	-0.1031	Non-significant	0.38	Non-significant	0.2769	Non-significant	-0.3089	Non-significant	0.689	Non-significant	0.5858	Non-significant	1836	354	29.0854	271	23.4788	565	37.8505	405	35.2396	gi|33318329|gb|AAQ05032.1|AF468223_1	654	0	phospholipase A1 [Nicotiana tabacum]	sp|Q93V61|LCAT3_ARATH	642	0	Phospholipase A(1) LCAT3 OS=Arabidopsis thaliana GN=LCAT3 PE=1 SV=1	--	--	--	--	--	K06129	1e-08	59.7	vvi:100262564	lysophospholipase III [EC:3.1.1.5]	GO:0044238//primary metabolic process	GO:0008374//O-acyltransferase activity	-	ko00564//Glycerophospholipid metabolism;ko00561//Glycerolipid metabolism
Unigene28687	2.7.1.107	E2.7.1.107	K00901	0.7558	Non-significant	-0.2945	Non-significant	0.4612	Non-significant	-2.2452	Down	1.9507	Up	2.7065	Up	742	10	2.033	2	0.4288	10	1.6576	13	2.7989	gi|240256105|ref|NP_567845.4|	169	3e-41	diacylglycerol kinase 7 [Arabidopsis thaliana] >gi|332660354|gb|AEE85754.1| diacylglycerol kinase 7 [Arabidopsis thaliana]	--	--	--	--	--	--	--	--	--	K00901	4e-49	192	rcu:RCOM_0729660	diacylglycerol kinase [EC:2.7.1.107]	-	GO:0016301//kinase activity	-	ko01100//Metabolic pathways;ko00564//Glycerophospholipid metabolism;ko04070//Phosphatidylinositol signaling system;ko00561//Glycerolipid metabolism
Unigene28688	2.7.1.107	E2.7.1.107	K00901	-1.3998	Down	0.6597	Non-significant	-0.7401	Non-significant	-0.3061	Non-significant	0.9658	Non-significant	-0.434	Non-significant	2099	352	25.2973	270	20.4612	682	39.9639	199	15.1457	gi|240256105|ref|NP_567845.4|	685	0	diacylglycerol kinase 7 [Arabidopsis thaliana] >gi|332660354|gb|AEE85754.1| diacylglycerol kinase 7 [Arabidopsis thaliana]	sp|P52824|DGKQ_HUMAN	150	5e-35	Diacylglycerol kinase theta OS=Homo sapiens GN=DGKQ PE=1 SV=2	--	--	--	--	--	K00901	0	736	rcu:RCOM_0729660	diacylglycerol kinase [EC:2.7.1.107]	GO:0007186//G-protein coupled receptor protein signaling pathway	GO:0016301//kinase activity	-	ko01100//Metabolic pathways;ko00564//Glycerophospholipid metabolism;ko04070//Phosphatidylinositol signaling system;ko00561//Glycerolipid metabolism
Unigene28827	1.2.1.3	E1.2.1.3	K00128	-1.7368	Down	-0.02	Non-significant	-1.7568	Down	-0.0921	Non-significant	0.0721	Non-significant	-1.6647	Down	2036	272	20.1528	242	18.9068	329	19.8753	76	5.9633	gi|297802558|ref|XP_002869163.1|	679	0	ALDH3I1 [Arabidopsis lyrata subsp. lyrata] >gi|297314999|gb|EFH45422.1| ALDH3I1 [Arabidopsis lyrata subsp. lyrata]	sp|Q8W033|AL3I1_ARATH	678	0	Aldehyde dehydrogenase family 3 member I1, chloroplastic OS=Arabidopsis thaliana GN=ALDH3I1 PE=2 SV=2	slr0091	389	1e-107	COG1012	NAD-dependent aldehyde dehydrogenases	K00128	0	708	vvi:100266331	aldehyde dehydrogenase (NAD+) [EC:1.2.1.3]	GO:0009725//response to hormone stimulus;GO:0006950//response to stress;GO:0044237//cellular metabolic process	GO:0004030//aldehyde dehydrogenase [NAD(P)+] activity	GO:0009536//plastid	ko01100//Metabolic pathways;ko01110//Biosynthesis of secondary metabolites;ko00010//Glycolysis / Gluconeogenesis;ko00620//Pyruvate metabolism;ko00903//Limonene and pinene degradation;ko00040//Pentose and glucuronate interconversions;ko00330//Arginine and
Unigene29171	1.1.1.2	E1.1.1.2	K00002	0.2755	Non-significant	-0.1928	Non-significant	0.0827	Non-significant	-0.5485	Non-significant	0.3558	Non-significant	0.6312	Non-significant	1292	219	25.5697	142	17.4826	235	22.3718	219	27.0788	gi|3378650|emb|CAA66205.1|	475	1e-133	orf [Medicago sativa]	sp|Q0PGJ6|AKRC9_ARATH	457	6e-128	Aldo-keto reductase family 4 member C9 OS=Arabidopsis thaliana GN=AKR4C9 PE=1 SV=1	slr0942	256	5e-68	COG0656	Aldo/keto reductases, related to diketogulonate reductase	K00002	2e-112	403	osa:4338987	alcohol dehydrogenase (NADP+) [EC:1.1.1.2]	-	-	-	ko01100//Metabolic pathways;ko01110//Biosynthesis of secondary metabolites;ko00010//Glycolysis / Gluconeogenesis;ko00561//Glycerolipid metabolism;ko00053//Ascorbate and aldarate metabolism
Unigene29770	1.2.1.3	E1.2.1.3	K00128	-0.2884	Non-significant	-0.146	Non-significant	-0.4343	Non-significant	-1.7749	Down	1.629	Up	1.3406	Up	1569	83	7.9799	23	2.3318	92	7.2121	58	5.9055	gi|15219358|ref|NP_175081.1|	669	0	aldehyde dehydrogenase 3H1 [Arabidopsis thaliana] >gi|30693800|ref|NP_849770.1| aldehyde dehydrogenase 3H1 [Arabidopsis thaliana] >gi|118595576|sp|Q70DU8.2|AL3H1_ARATH RecName: Full=Aldehyde dehydrogenase family 3 member H1; Short=AtALDH4 >gi|332193904|gb	sp|Q70DU8|AL3H1_ARATH	669	0	Aldehyde dehydrogenase family 3 member H1 OS=Arabidopsis thaliana GN=ALDH3H1 PE=2 SV=2	alr3672	408	1e-113	COG1012	NAD-dependent aldehyde dehydrogenases	K00128	0	742	rcu:RCOM_0563960	aldehyde dehydrogenase (NAD+) [EC:1.2.1.3]	GO:0009414//response to water deprivation;GO:0009725//response to hormone stimulus;GO:0006970//response to osmotic stress;GO:0044237//cellular metabolic process	GO:0004030//aldehyde dehydrogenase [NAD(P)+] activity	GO:0043231//intracellular membrane-bounded organelle	ko01100//Metabolic pathways;ko01110//Biosynthesis of secondary metabolites;ko00010//Glycolysis / Gluconeogenesis;ko00620//Pyruvate metabolism;ko00903//Limonene and pinene degradation;ko00040//Pentose and glucuronate interconversions;ko00330//Arginine and
Unigene30516	1.1.1.2	E1.1.1.2	K00002	-1.4053	Down	1.3021	Up	-0.1033	Non-significant	-0.4683	Non-significant	1.7704	Up	0.365	Non-significant	1391	124	13.4474	85	9.7201	375	33.1589	109	12.5184	gi|297823651|ref|XP_002879708.1|	545	1e-154	oxidoreductase [Arabidopsis lyrata subsp. lyrata] >gi|297325547|gb|EFH55967.1| oxidoreductase [Arabidopsis lyrata subsp. lyrata]	sp|Q0PGJ6|AKRC9_ARATH	538	5e-152	Aldo-keto reductase family 4 member C9 OS=Arabidopsis thaliana GN=AKR4C9 PE=1 SV=1	slr0942	259	1e-68	COG0656	Aldo/keto reductases, related to diketogulonate reductase	K00002	3e-133	473	osa:4338987	alcohol dehydrogenase (NADP+) [EC:1.1.1.2]	-	-	-	ko01100//Metabolic pathways;ko01110//Biosynthesis of secondary metabolites;ko00010//Glycolysis / Gluconeogenesis;ko00561//Glycerolipid metabolism;ko00053//Ascorbate and aldarate metabolism
Unigene31229	1.1.1.2	E1.1.1.2	K00002	-0.7448	Non-significant	-1.0392	Down	-1.784	Down	-0.4514	Non-significant	-0.5878	Non-significant	-1.3326	Down	836	62	11.1874	43	8.1817	37	5.4437	17	3.2486	gi|53988164|gb|AAV28174.1|	329	2e-89	aldo/keto reductase [Fragaria x ananassa]	sp|P26690|6DCS_SOYBN	311	4e-84	NAD(P)H-dependent 6'-deoxychalcone synthase OS=Glycine max PE=1 SV=1	slr0942	202	4e-52	COG0656	Aldo/keto reductases, related to diketogulonate reductase	K00002	2e-45	179	osa:4338987	alcohol dehydrogenase (NADP+) [EC:1.1.1.2]	GO:0008152//metabolic process	GO:0016747//transferase activity, transferring acyl groups other than amino-acyl groups	-	ko01100//Metabolic pathways;ko01110//Biosynthesis of secondary metabolites;ko00010//Glycolysis / Gluconeogenesis;ko00561//Glycerolipid metabolism
Unigene31552	1.1.1.2	E1.1.1.2	K00002	0.2865	Non-significant	-0.0662	Non-significant	0.2202	Non-significant	-0.8336	Non-significant	0.7674	Non-significant	1.0538	Up	1467	280	28.7921	149	16.1561	328	27.5004	308	33.5405	gi|2792155|emb|CAA11226.1|	580	1e-164	chalcone reductase [Sesbania rostrata]	sp|Q7G764|NADO1_ORYSJ	316	2e-85	Probable NAD(P)H-dependent oxidoreductase 1 OS=Oryza sativa subsp. japonica GN=Os10g0113000 PE=1 SV=1	slr0942	224	2e-58	COG0656	Aldo/keto reductases, related to diketogulonate reductase	K00002	2e-71	267	osa:4338987	alcohol dehydrogenase (NADP+) [EC:1.1.1.2]	-	GO:0016747//transferase activity, transferring acyl groups other than amino-acyl groups	-	ko01100//Metabolic pathways;ko01110//Biosynthesis of secondary metabolites;ko00010//Glycolysis / Gluconeogenesis;ko00561//Glycerolipid metabolism
Unigene31553	1.1.1.2	E1.1.1.2	K00002	-1.1687	Down	-0.2708	Non-significant	-1.4394	Down	-0.7867	Non-significant	0.5159	Non-significant	-0.6528	Non-significant	1588	1146	108.863	630	63.1058	1165	90.2342	399	40.1394	gi|2792155|emb|CAA11226.1|	582	1e-165	chalcone reductase [Sesbania rostrata]	sp|Q7G764|NADO1_ORYSJ	318	9e-86	Probable NAD(P)H-dependent oxidoreductase 1 OS=Oryza sativa subsp. japonica GN=Os10g0113000 PE=1 SV=1	slr0942	224	3e-58	COG0656	Aldo/keto reductases, related to diketogulonate reductase	K00002	2e-71	267	osa:4338987	alcohol dehydrogenase (NADP+) [EC:1.1.1.2]	-	GO:0016747//transferase activity, transferring acyl groups other than amino-acyl groups	-	ko01100//Metabolic pathways;ko01110//Biosynthesis of secondary metabolites;ko00010//Glycolysis / Gluconeogenesis;ko00561//Glycerolipid metabolism
Unigene32569	1.1.1.2	E1.1.1.2	K00002	-1.9719	Down	0.9876	Non-significant	-0.9844	Non-significant	0.2318	Non-significant	0.7558	Non-significant	-1.2162	Down	704	44	9.4281	49	11.0714	107	18.6942	21	4.7654	gi|224138866|ref|XP_002322921.1|	414	1e-115	aldose reductase with ABC domain [Populus trichocarpa] >gi|222867551|gb|EEF04682.1| aldose reductase with ABC domain [Populus trichocarpa]	sp|Q0PGJ6|AKRC9_ARATH	325	2e-88	Aldo-keto reductase family 4 member C9 OS=Arabidopsis thaliana GN=AKR4C9 PE=1 SV=1	BS_ytbE	176	3e-44	COG0656	Aldo/keto reductases, related to diketogulonate reductase	K00002	7e-82	300	osa:4338987	alcohol dehydrogenase (NADP+) [EC:1.1.1.2]	-	-	-	ko01100//Metabolic pathways;ko01110//Biosynthesis of secondary metabolites;ko00010//Glycolysis / Gluconeogenesis;ko00561//Glycerolipid metabolism
Unigene32687	2.3.1.51	AGPAT3_4	K13523	-1.1302	Down	0.828	Non-significant	-0.3022	Non-significant	0.0016	Non-significant	0.8264	Non-significant	-0.3037	Non-significant	1284	158	18.5625	150	18.5826	344	32.9526	121	15.0546	gi|82568693|dbj|BAE48660.1|	579	1e-164	1-acyl-sn-glycerol-3-phosphate acyltransferase [Prunus mume]	sp|Q8LG50|LPAT2_ARATH	554	5e-157	1-acyl-sn-glycerol-3-phosphate acyltransferase 2 OS=Arabidopsis thaliana GN=LPAT2 PE=1 SV=2	SPBC428.14	109	9e-24	COG0204	1-acyl-sn-glycerol-3-phosphate acyltransferase	K13523	2e-166	583	vvi:100262467	lysophosphatidic acid acyltransferase / lysophosphatidylinositol acyltransferase [EC:2.3.1.51 2.3.1.-]	-	-	-	ko01100//Metabolic pathways;ko00564//Glycerophospholipid metabolism;ko00561//Glycerolipid metabolism
Unigene32772	2.4.1.46	E2.4.1.46	K03715	-1.9715	Down	0.6113	Non-significant	-1.3602	Down	-0.666	Non-significant	1.2773	Up	-0.6942	Non-significant	1362	87	9.6358	52	6.073	163	14.72	32	3.7534	gi|75173455|sp|Q9FZL4.1|MGDG_SOYBN	746	0	RecName: Full=Probable monogalactosyldiacylglycerol synthase, chloroplastic; Short=GmMGD1; AltName: Full=MGDG synthase type A; Flags: Precursor >gi|9884651|dbj|BAB11979.1| MGDG synthase type A [Glycine max]	sp|Q9FZL4|MGDG_SOYBN	746	0	Probable monogalactosyldiacylglycerol synthase, chloroplastic OS=Glycine max GN=MGD A PE=2 SV=1	BS_ypfP	109	1e-23	COG0707	UDP-N-acetylglucosamine:LPS N-acetylglucosamine transferase	K03715	0	731	vvi:100247378	1,2-diacylglycerol 3-beta-galactosyltransferase [EC:2.4.1.46]	-	-	-	ko01100//Metabolic pathways;ko00561//Glycerolipid metabolism
Unigene33022	2.3.1.158	E2.3.1.158	K00679	1.3583	Up	-0.8065	Non-significant	0.5517	Non-significant	-0.8887	Non-significant	0.0822	Non-significant	1.4404	Up	1102	164	22.4495	84	12.1249	115	12.8355	227	32.9073	gi|302120400|gb|ADK92410.1|	219	4e-56	phospholipid:diacylglycerol acyl transferase [Ricinus communis]	sp|Q9FNA9|PDAT1_ARATH	196	2e-49	Phospholipid:diacylglycerol acyltransferase 1 OS=Arabidopsis thaliana GN=PDAT1 PE=2 SV=1	--	--	--	--	--	K00679	1e-60	231	vvi:100256634	phospholipid:diacylglycerol acyltransferase [EC:2.3.1.158]	-	-	-	ko00561//Glycerolipid metabolism
Unigene33300	3.1.1.3	TGL4	K14674	0.7241	Non-significant	0.8684	Non-significant	1.5926	Up	0.2254	Non-significant	0.6431	Non-significant	1.3672	Up	881	46	7.8764	51	9.2082	103	14.3799	131	23.7544	gi|297806369|ref|XP_002871068.1|	170	3e-41	sugar-dependent1 [Arabidopsis lyrata subsp. lyrata] >gi|297316905|gb|EFH47327.1| sugar-dependent1 [Arabidopsis lyrata subsp. lyrata]	sp|Q9LZA6|SDP1_ARATH	166	3e-40	Triacylglycerol lipase SDP1 OS=Arabidopsis thaliana GN=SDP1 PE=1 SV=1	--	--	--	--	--	K14674	6e-57	218	vvi:100258980	TAG lipase / steryl ester hydrolase / phospholipase A2 / LPA acyltransferase [EC:3.1.1.3 3.1.1.13 3.1.1.4 2.3.1.51]	-	-	-	ko01100//Metabolic pathways;ko00564//Glycerophospholipid metabolism;ko00565//Ether lipid metabolism;ko00561//Glycerolipid metabolism;ko00592//alpha-Linolenic acid metabolism;ko00100//Steroid biosynthesis;ko00591//Linoleic acid metabolism;ko00590//Arachido
Unigene33300	2.3.1.51	TGL4	K14674	0.7241	Non-significant	0.8684	Non-significant	1.5926	Up	0.2254	Non-significant	0.6431	Non-significant	1.3672	Up	881	46	7.8764	51	9.2082	103	14.3799	131	23.7544	gi|297806369|ref|XP_002871068.1|	170	3e-41	sugar-dependent1 [Arabidopsis lyrata subsp. lyrata] >gi|297316905|gb|EFH47327.1| sugar-dependent1 [Arabidopsis lyrata subsp. lyrata]	sp|Q9LZA6|SDP1_ARATH	166	3e-40	Triacylglycerol lipase SDP1 OS=Arabidopsis thaliana GN=SDP1 PE=1 SV=1	--	--	--	--	--	K14674	6e-57	218	vvi:100258980	TAG lipase / steryl ester hydrolase / phospholipase A2 / LPA acyltransferase [EC:3.1.1.3 3.1.1.13 3.1.1.4 2.3.1.51]	-	-	-	ko01100//Metabolic pathways;ko00564//Glycerophospholipid metabolism;ko00565//Ether lipid metabolism;ko00561//Glycerolipid metabolism;ko00592//alpha-Linolenic acid metabolism;ko00100//Steroid biosynthesis;ko00591//Linoleic acid metabolism;ko00590//Arachido
Unigene33562	3.2.1.22	E3.2.1.22B	K07407	-0.5911	Non-significant	0.1824	Non-significant	-0.4087	Non-significant	-1.7161	Down	1.8985	Up	1.3074	Up	1190	97	12.2962	28	3.7427	135	13.9535	69	9.263	gi|124359617|gb|ABD32283.2|	496	1e-139	Glycoside hydrolase, clan GH-D; Ricin B-related lectin [Medicago truncatula]	sp|Q9URZ0|AGAL_SCHPO	59.7	4e-08	Probable alpha-galactosidase OS=Schizosaccharomyces pombe (strain ATCC 38366 / 972) GN=SPAC869.07c PE=2 SV=1	--	--	--	--	--	K07407	1e-09	61.6	vvi:100267960	alpha-galactosidase [EC:3.2.1.22]	-	-	-	ko00052//Galactose metabolism;ko00561//Glycerolipid metabolism;ko00600//Sphingolipid metabolism;ko00603//Glycosphingolipid biosynthesis - globo series
Unigene33598	1.2.1.3	E1.2.1.3	K00128	-1.9956	Down	1.2506	Up	-0.7449	Non-significant	-0.4358	Non-significant	1.6865	Up	-0.3091	Non-significant	1863	465	37.6517	326	27.8345	1357	89.5907	262	22.4666	gi|29373073|gb|AAO72532.1|	844	0	aldehyde dehydrogenase 1 precursor [Lotus corniculatus]	sp|Q8S528|AL2B7_ARATH	818	0	Aldehyde dehydrogenase family 2 member B7, mitochondrial OS=Arabidopsis thaliana GN=ALDH2B7 PE=2 SV=2	BS_dhaS	491	1e-138	COG1012	NAD-dependent aldehyde dehydrogenases	K00128	0	877	vvi:100259296	aldehyde dehydrogenase (NAD+) [EC:1.2.1.3]	GO:0008152//metabolic process	GO:0004030//aldehyde dehydrogenase [NAD(P)+] activity	GO:0043231//intracellular membrane-bounded organelle	ko01100//Metabolic pathways;ko01110//Biosynthesis of secondary metabolites;ko00010//Glycolysis / Gluconeogenesis;ko00620//Pyruvate metabolism;ko00903//Limonene and pinene degradation;ko00040//Pentose and glucuronate interconversions;ko00330//Arginine and
Unigene33631	2.3.1.51	LCLAT1	K13513	1.7844	Up	-0.9408	Non-significant	0.8435	Non-significant	0.8135	Non-significant	-1.7543	Down	0.0301	Non-significant	747	36	7.2699	60	12.7764	23	3.7871	61	13.0454	gi|183211898|gb|ACC59199.1|	283	2e-75	1-acyl-sn-glycerol-3-phosphate acyltransferase [Ricinus communis]	sp|Q8L4Y2|LPAT4_ARATH	253	1e-66	Probable 1-acyl-sn-glycerol-3-phosphate acyltransferase 4 OS=Arabidopsis thaliana GN=LPAT4 PE=2 SV=1	SPBC428.14	86.7	4e-17	COG0204	1-acyl-sn-glycerol-3-phosphate acyltransferase	K13513	4e-77	285	pop:POPTR_816499	lysocardiolipin and lysophospholipid acyltransferase [EC:2.3.1.- 2.3.1.51]	-	-	-	ko01100//Metabolic pathways;ko00564//Glycerophospholipid metabolism;ko00561//Glycerolipid metabolism
Unigene34011	2.4.1.241	E2.4.1.241	K09480	0.6115	Non-significant	-0.2145	Non-significant	0.3969	Non-significant	-0.84	Non-significant	0.6255	Non-significant	1.237	Up	2973	1948	98.8414	1032	55.2159	2059	85.1839	2422	130.145	gi|75120872|sp|Q6DW74.1|DGDG1_LOTJA	1367	0	RecName: Full=Digalactosyldiacylglycerol synthase 1, chloroplastic; Flags: Precursor >gi|49617333|gb|AAT67422.1| digalactosyldiacylglycerol synthase 1 [Lotus japonicus]	sp|Q6DW74|DGDG1_LOTJA	1367	0	Digalactosyldiacylglycerol synthase 1, chloroplastic OS=Lotus japonicus GN=DGD1 PE=2 SV=1	--	--	--	--	--	K09480	0	1280	vvi:100259167	digalactosyldiacylglycerol synthase [EC:2.4.1.241]	GO:0006810//transport;GO:0042548//regulation of photosynthesis, light reaction;GO:0009247//glycolipid biosynthetic process;GO:0044403//symbiosis, encompassing mutualism through parasitism	GO:0035250//UDP-galactosyltransferase activity	GO:0030659//cytoplasmic vesicle membrane;GO:0009527//plastid outer membrane	ko01100//Metabolic pathways;ko00561//Glycerolipid metabolism
Unigene34059	3.2.1.22	E3.2.1.22B	K07407	-1.9199	Down	2.8568	Up	0.9369	Non-significant	-0.454	Non-significant	3.3108	Up	1.3909	Up	889	26	4.4118	18	3.2207	231	31.96	47	8.4459	gi|124359617|gb|ABD32283.2|	433	1e-120	Glycoside hydrolase, clan GH-D; Ricin B-related lectin [Medicago truncatula]	sp|A7XZT2|AGALB_TALEM	66.6	2e-10	Probable alpha-galactosidase B OS=Talaromyces emersonii PE=3 SV=1	--	--	--	--	--	K07407	5e-09	59.3	vvi:100267960	alpha-galactosidase [EC:3.2.1.22]	-	-	-	ko00052//Galactose metabolism;ko00561//Glycerolipid metabolism;ko00600//Sphingolipid metabolism;ko00603//Glycosphingolipid biosynthesis - globo series
Unigene34454	3.2.1.22	E3.2.1.22B	K07407	-0.4915	Non-significant	0.7055	Non-significant	0.214	Non-significant	-0.7308	Non-significant	1.4363	Up	0.9448	Non-significant	549	21	5.7702	12	3.4769	42	9.4096	23	6.6927	gi|124359617|gb|ABD32283.2|	221	5e-57	Glycoside hydrolase, clan GH-D; Ricin B-related lectin [Medicago truncatula]	sp|Q9URZ0|AGAL_SCHPO	64.7	4e-10	Probable alpha-galactosidase OS=Schizosaccharomyces pombe (strain ATCC 38366 / 972) GN=SPAC869.07c PE=2 SV=1	--	--	--	--	--	K07407	1e-07	53.5	vvi:100248541	alpha-galactosidase [EC:3.2.1.22]	GO:0044238//primary metabolic process	GO:0030246//carbohydrate binding;GO:0043167//ion binding;GO:0015925;GO:0017111//nucleoside-triphosphatase activity;GO:0000166//nucleotide binding	GO:0043231//intracellular membrane-bounded organelle	ko00052//Galactose metabolism;ko00561//Glycerolipid metabolism;ko00600//Sphingolipid metabolism;ko00603//Glycosphingolipid biosynthesis - globo series
Unigene34550	2.4.1.241	E2.4.1.241	K09480	1.5887	Up	-0.4389	Non-significant	1.1498	Up	-1.3158	Down	0.8769	Non-significant	2.4656	Up	584	21	5.4244	8	2.179	19	4.0016	44	12.0362	gi|75120874|sp|Q6DW76.1|DGDG1_SOYBN	290	5e-86	RecName: Full=Digalactosyldiacylglycerol synthase 1, chloroplastic; Flags: Precursor >gi|49617329|gb|AAT67420.1| digalactosyldiacylglycerol synthase 1 [Glycine max]	sp|Q6DW76|DGDG1_SOYBN	290	3e-86	Digalactosyldiacylglycerol synthase 1, chloroplastic OS=Glycine max GN=DGD1 PE=2 SV=1	--	--	--	--	--	K09480	1e-81	273	rcu:RCOM_0322290	digalactosyldiacylglycerol synthase [EC:2.4.1.241]	-	-	-	ko01100//Metabolic pathways;ko00561//Glycerolipid metabolism
Unigene34759	2.3.1.51	plsC	K00655	0.0216	Non-significant	-0.1929	Non-significant	-0.1713	Non-significant	-0.5084	Non-significant	0.3155	Non-significant	0.3371	Non-significant	1385	192	20.912	128	14.7008	206	18.2942	161	18.5705	gi|115482728|ref|NP_001064957.1|	375	1e-103	Os10g0497100 [Oryza sativa Japonica Group] >gi|113639566|dbj|BAF26871.1| Os10g0497100 [Oryza sativa Japonica Group]	sp|Q8GXU8|LPAT1_ARATH	362	4e-99	1-acyl-sn-glycerol-3-phosphate acyltransferase 1, chloroplastic OS=Arabidopsis thaliana GN=LPAT1 PE=1 SV=1	TM1693	99.8	1e-20	COG0204	1-acyl-sn-glycerol-3-phosphate acyltransferase	K00655	2e-117	420	vvi:100248458	1-acyl-sn-glycerol-3-phosphate acyltransferase [EC:2.3.1.51]	-	-	-	ko01100//Metabolic pathways;ko00564//Glycerophospholipid metabolism;ko00561//Glycerolipid metabolism
Unigene35808	2.4.1.46	E2.4.1.46	K03715	-1.6334	Down	0.6137	Non-significant	-1.0196	Down	-0.6539	Non-significant	1.2676	Up	-0.3658	Non-significant	496	73	22.2017	44	14.1108	137	33.9731	34	10.9508	gi|75173455|sp|Q9FZL4.1|MGDG_SOYBN	67	1e-10	RecName: Full=Probable monogalactosyldiacylglycerol synthase, chloroplastic; Short=GmMGD1; AltName: Full=MGDG synthase type A; Flags: Precursor >gi|9884651|dbj|BAB11979.1| MGDG synthase type A [Glycine max]	sp|Q9FZL4|MGDG_SOYBN	67	5e-11	Probable monogalactosyldiacylglycerol synthase, chloroplastic OS=Glycine max GN=MGD A PE=2 SV=1	--	--	--	--	--	K03715	6e-10	60.8	pop:POPTR_562015	1,2-diacylglycerol 3-beta-galactosyltransferase [EC:2.4.1.46]	-	-	-	ko01100//Metabolic pathways;ko00561//Glycerolipid metabolism
Unigene35930	2.7.1.107	E2.7.1.107	K00901	1.5657	Up	-0.7751	Non-significant	0.7906	Non-significant	0.1469	Non-significant	-0.922	Non-significant	0.6436	Non-significant	857	60	10.5612	63	11.6934	43	6.1714	98	18.2681	gi|1374772|dbj|BAA09856.1|	162	4e-39	diacylglycerol kinase [Arabidopsis thaliana]	sp|Q39017|DGK1_ARATH	162	2e-39	Diacylglycerol kinase 1 OS=Arabidopsis thaliana GN=DGK1 PE=1 SV=2	--	--	--	--	--	K00901	8e-44	174	rcu:RCOM_1470420	diacylglycerol kinase [EC:2.7.1.107]	-	-	-	ko01100//Metabolic pathways;ko00564//Glycerophospholipid metabolism;ko04070//Phosphatidylinositol signaling system;ko00561//Glycerolipid metabolism
Unigene35959	2.7.1.107	E2.7.1.107	K00901	-1.6228	Down	0.1206	Non-significant	-1.5022	Down	0.4915	Non-significant	-0.371	Non-significant	-1.9938	Down	775	18	3.5036	24	4.9259	24	3.809	6	1.2368	gi|15242890|ref|NP_201182.1|	326	2e-88	diacylglycerol kinase 2 [Arabidopsis thaliana] >gi|10177058|dbj|BAB10470.1| diacylglycerol kinase [Arabidopsis thaliana] >gi|17065158|gb|AAL32733.1| diacylglycerol kinase [Arabidopsis thaliana] >gi|31711750|gb|AAP68231.1| At5g63770 [Arabidopsis thaliana]	sp|Q39017|DGK1_ARATH	228	4e-59	Diacylglycerol kinase 1 OS=Arabidopsis thaliana GN=DGK1 PE=1 SV=2	--	--	--	--	--	K00901	5e-99	357	vvi:100247408	diacylglycerol kinase [EC:2.7.1.107]	-	-	-	ko01100//Metabolic pathways;ko00564//Glycerophospholipid metabolism;ko04070//Phosphatidylinositol signaling system;ko00561//Glycerolipid metabolism
Unigene36620	3.1.1.3	TGL4	K14674	1.1042	Up	1.2416	Up	2.3457	Up	1.0765	Up	0.165	Non-significant	1.2692	Up	642	10	2.3497	20	4.9554	29	5.556	48	11.9441	gi|15237603|ref|NP_196024.1|	331	5e-90	triacylglycerol lipase SDP1 [Arabidopsis thaliana] >gi|75181222|sp|Q9LZA6.1|SDP1_ARATH RecName: Full=Triacylglycerol lipase SDP1; AltName: Full=Protein SUGAR-DEPENDENT 1 >gi|332003304|gb|AED90687.1| triacylglycerol lipase SDP1 [Arabidopsis thaliana]	sp|Q9LZA6|SDP1_ARATH	331	3e-90	Triacylglycerol lipase SDP1 OS=Arabidopsis thaliana GN=SDP1 PE=1 SV=1	YKR089c	60.5	2e-09	COG1752	Predicted esterase of the alpha-beta hydrolase superfamily	K14674	2e-94	342	rcu:RCOM_0254330	TAG lipase / steryl ester hydrolase / phospholipase A2 / LPA acyltransferase [EC:3.1.1.3 3.1.1.13 3.1.1.4 2.3.1.51]	GO:0006641//triglyceride metabolic process	GO:0032561//guanyl ribonucleotide binding;GO:0003824//catalytic activity	GO:0005811//lipid particle	ko01100//Metabolic pathways;ko00564//Glycerophospholipid metabolism;ko00565//Ether lipid metabolism;ko00561//Glycerolipid metabolism;ko00592//alpha-Linolenic acid metabolism;ko00100//Steroid biosynthesis;ko00591//Linoleic acid metabolism;ko00590//Arachido
Unigene36620	2.3.1.51	TGL4	K14674	1.1042	Up	1.2416	Up	2.3457	Up	1.0765	Up	0.165	Non-significant	1.2692	Up	642	10	2.3497	20	4.9554	29	5.556	48	11.9441	gi|15237603|ref|NP_196024.1|	331	5e-90	triacylglycerol lipase SDP1 [Arabidopsis thaliana] >gi|75181222|sp|Q9LZA6.1|SDP1_ARATH RecName: Full=Triacylglycerol lipase SDP1; AltName: Full=Protein SUGAR-DEPENDENT 1 >gi|332003304|gb|AED90687.1| triacylglycerol lipase SDP1 [Arabidopsis thaliana]	sp|Q9LZA6|SDP1_ARATH	331	3e-90	Triacylglycerol lipase SDP1 OS=Arabidopsis thaliana GN=SDP1 PE=1 SV=1	YKR089c	60.5	2e-09	COG1752	Predicted esterase of the alpha-beta hydrolase superfamily	K14674	2e-94	342	rcu:RCOM_0254330	TAG lipase / steryl ester hydrolase / phospholipase A2 / LPA acyltransferase [EC:3.1.1.3 3.1.1.13 3.1.1.4 2.3.1.51]	GO:0006641//triglyceride metabolic process	GO:0032561//guanyl ribonucleotide binding;GO:0003824//catalytic activity	GO:0005811//lipid particle	ko01100//Metabolic pathways;ko00564//Glycerophospholipid metabolism;ko00565//Ether lipid metabolism;ko00561//Glycerolipid metabolism;ko00592//alpha-Linolenic acid metabolism;ko00100//Steroid biosynthesis;ko00591//Linoleic acid metabolism;ko00590//Arachido
Unigene36685	2.3.1.20	DGAT1	K11155	-1.0715	Down	1.4569	Up	0.3853	Non-significant	-0.0755	Non-significant	1.5323	Up	0.4608	Non-significant	995	30	4.5482	27	4.3164	101	12.4852	37	5.9406	gi|124361135|gb|ABN09107.1|	363	2e-99	Membrane bound O-acyl transferase, MBOAT [Medicago truncatula]	sp|Q9SLD2|DGAT1_ARATH	292	2e-78	Diacylglycerol O-acyltransferase 1 OS=Arabidopsis thaliana GN=DGAT1 PE=1 SV=2	--	--	--	--	--	K11155	5e-82	301	vvi:100266364	diacylglycerol O-acyltransferase 1 [EC:2.3.1.20 2.3.1.75 2.3.1.76]	GO:0006310//DNA recombination;GO:0009725//response to hormone stimulus;GO:0009845//seed germination;GO:0009746;GO:2000026;GO:0006641//triglyceride metabolic process;GO:0006970//response to osmotic stress;GO:0003006//reproductive developmental process	GO:0003676//nucleic acid binding;GO:0016411//acylglycerol O-acyltransferase activity	GO:0031224//intrinsic to membrane;GO:0009526//plastid envelope	ko01100//Metabolic pathways;ko00561//Glycerolipid metabolism
Unigene36705	2.4.1.241	E2.4.1.241	K09480	0.5902	Non-significant	0.437	Non-significant	1.0272	Up	-0.442	Non-significant	0.879	Non-significant	1.4692	Up	889	53	8.9933	37	6.6203	88	12.1752	102	18.3293	gi|75120874|sp|Q6DW76.1|DGDG1_SOYBN	171	2e-41	RecName: Full=Digalactosyldiacylglycerol synthase 1, chloroplastic; Flags: Precursor >gi|49617329|gb|AAT67420.1| digalactosyldiacylglycerol synthase 1 [Glycine max]	sp|Q6DW76|DGDG1_SOYBN	171	8e-42	Digalactosyldiacylglycerol synthase 1, chloroplastic OS=Glycine max GN=DGD1 PE=2 SV=1	--	--	--	--	--	K09480	2e-42	170	pop:POPTR_835465	digalactosyldiacylglycerol synthase [EC:2.4.1.241]	-	-	-	ko01100//Metabolic pathways;ko00561//Glycerolipid metabolism
Unigene37134	1.1.1.2	E1.1.1.2	K00002	0.3772	Non-significant	-0.825	Non-significant	-0.4478	Non-significant	0.0765	Non-significant	-0.9015	Non-significant	-0.5243	Non-significant	512	13	3.8302	13	4.0388	9	2.1621	9	2.8082	gi|297796191|ref|XP_002865980.1|	277	5e-74	aldo/keto reductase family protein [Arabidopsis lyrata subsp. lyrata] >gi|297311815|gb|EFH42239.1| aldo/keto reductase family protein [Arabidopsis lyrata subsp. lyrata]	sp|Q94A68|Y1669_ARATH	149	1e-35	Uncharacterized oxidoreductase At1g06690, chloroplastic OS=Arabidopsis thaliana GN=At1g06690 PE=1 SV=1	alr0300	195	4e-50	COG0667	Predicted oxidoreductases (related to aryl-alcohol dehydrogenases)	K05275	2e-12	68.9	zma:100272747	pyridoxine 4-dehydrogenase [EC:1.1.1.65]	-	-	-	ko01100//Metabolic pathways;ko01110//Biosynthesis of secondary metabolites;ko00010//Glycolysis / Gluconeogenesis;ko00561//Glycerolipid metabolism;ko00750//Vitamin B6 metabolism
Unigene37176	2.3.1.158	E2.3.1.158	K00679	-0.8072	Non-significant	-0.458	Non-significant	-1.2652	Down	-2.4089	Down	1.9509	Up	1.1437	Up	510	28	8.2819	5	1.5595	25	6.0293	11	3.4456	gi|37785695|gb|AAP47635.1|	316	1e-85	lecithine cholesterol acyltransferase-like protein [Medicago truncatula]	sp|Q9FNA9|PDAT1_ARATH	286	4e-77	Phospholipid:diacylglycerol acyltransferase 1 OS=Arabidopsis thaliana GN=PDAT1 PE=2 SV=1	--	--	--	--	--	K00679	6e-78	286	ath:AT5G13640	phospholipid:diacylglycerol acyltransferase [EC:2.3.1.158]	GO:0044238//primary metabolic process	GO:0008080//N-acetyltransferase activity;GO:0008374//O-acyltransferase activity	-	ko00561//Glycerolipid metabolism
Unigene38281	2.3.1.15	GPAT3_4	K13506	0.6853	Non-significant	-0.5689	Non-significant	0.1164	Non-significant	-0.4364	Non-significant	-0.1325	Non-significant	0.5528	Non-significant	1625	127	11.7895	89	8.712	105	7.9475	130	12.7802	gi|308743347|gb|ADO40099.1|	716	0	glycerol-3-phosphate acyltransferase 9 [Vernicia fordii]	sp|Q5ZLL8|GPAT3_CHICK	246	4e-64	Glycerol-3-phosphate acyltransferase 3 OS=Gallus gallus GN=AGPAT9 PE=2 SV=1	ECU10g0310	200	5e-51	COG0204	1-acyl-sn-glycerol-3-phosphate acyltransferase	K13506	0	705	vvi:100243463	glycerol-3-phosphate O-acyltransferase 3/4 [EC:2.3.1.15]	-	GO:0016747//transferase activity, transferring acyl groups other than amino-acyl groups	-	ko01100//Metabolic pathways;ko00564//Glycerophospholipid metabolism;ko00561//Glycerolipid metabolism
Unigene38958	2.7.1.107	E2.7.1.107	K00901	-10.6368	Down	10.6368	Up	--	--	9.0079	Up	1.6289	Up	-9.0079	Down	618	0	0	2	0.5148	8	1.5922	0	0	gi|297793961|ref|XP_002864865.1|	184	7e-46	ATDGK2 [Arabidopsis lyrata subsp. lyrata] >gi|297310700|gb|EFH41124.1| ATDGK2 [Arabidopsis lyrata subsp. lyrata]	sp|Q39017|DGK1_ARATH	138	2e-32	Diacylglycerol kinase 1 OS=Arabidopsis thaliana GN=DGK1 PE=1 SV=2	--	--	--	--	--	K00901	6e-47	184	ath:AT5G63770	diacylglycerol kinase [EC:2.7.1.107]	-	-	-	ko01100//Metabolic pathways;ko00564//Glycerophospholipid metabolism;ko04070//Phosphatidylinositol signaling system;ko00561//Glycerolipid metabolism
Unigene38959	2.7.1.107	E2.7.1.107	K00901	-0.7102	Non-significant	-0.0144	Non-significant	-0.7246	Non-significant	-0.7308	Non-significant	0.7164	Non-significant	0.0062	Non-significant	708	14	2.9829	8	1.7974	17	2.9533	8	1.8051	gi|297793961|ref|XP_002864865.1|	248	7e-65	ATDGK2 [Arabidopsis lyrata subsp. lyrata] >gi|297310700|gb|EFH41124.1| ATDGK2 [Arabidopsis lyrata subsp. lyrata]	sp|Q39017|DGK1_ARATH	187	6e-47	Diacylglycerol kinase 1 OS=Arabidopsis thaliana GN=DGK1 PE=1 SV=2	--	--	--	--	--	K00901	2e-66	249	pop:POPTR_715832	diacylglycerol kinase [EC:2.7.1.107]	-	-	-	ko01100//Metabolic pathways;ko00564//Glycerophospholipid metabolism;ko04070//Phosphatidylinositol signaling system;ko00561//Glycerolipid metabolism
Unigene39028	1.2.1.3	E1.2.1.3	K00128	-0.3108	Non-significant	-0.3907	Non-significant	-0.7015	Non-significant	-0.3541	Non-significant	-0.0366	Non-significant	-0.3474	Non-significant	372	31	12.5708	23	9.8348	29	9.5885	18	7.73	gi|297841449|ref|XP_002888606.1|	97.8	4e-20	ALDH3H1 [Arabidopsis lyrata subsp. lyrata] >gi|297334447|gb|EFH64865.1| ALDH3H1 [Arabidopsis lyrata subsp. lyrata]	sp|Q70DU8|AL3H1_ARATH	94	3e-19	Aldehyde dehydrogenase family 3 member H1 OS=Arabidopsis thaliana GN=ALDH3H1 PE=2 SV=2	Rv0147	65.9	2e-11	COG1012	NAD-dependent aldehyde dehydrogenases	K00128	3e-27	117	pop:POPTR_754562	aldehyde dehydrogenase (NAD+) [EC:1.2.1.3]	-	-	-	ko01100//Metabolic pathways;ko01110//Biosynthesis of secondary metabolites;ko00010//Glycolysis / Gluconeogenesis;ko00620//Pyruvate metabolism;ko00903//Limonene and pinene degradation;ko00040//Pentose and glucuronate interconversions;ko00330//Arginine and
Unigene40751	2.3.1.158	E2.3.1.158	K00679	-0.3598	Non-significant	-0.195	Non-significant	-0.5547	Non-significant	-3.7307	Down	3.5357	Up	3.176	Up	360	14	5.8664	1	0.4419	15	5.1249	9	3.9938	gi|297738596|emb|CBI27841.3|	51.2	4e-06	unnamed protein product [Vitis vinifera]	--	--	--	--	--	--	--	--	--	K00679	2e-07	51.2	vvi:100259274	phospholipid:diacylglycerol acyltransferase [EC:2.3.1.158]	-	-	-	ko00561//Glycerolipid metabolism
Unigene41221	1.1.1.2	E1.1.1.2	K00002	-0.1082	Non-significant	0.1909	Non-significant	0.0827	Non-significant	-0.6604	Non-significant	0.8513	Non-significant	0.7431	Non-significant	394	5	1.9143	3	1.2112	7	2.1852	5	2.0273	gi|112807100|dbj|BAF03162.1|	77	8e-26	deoxymugineic acid synthase1 [Hordeum vulgare]	sp|P26690|6DCS_SOYBN	87.4	2e-17	NAD(P)H-dependent 6'-deoxychalcone synthase OS=Glycine max PE=1 SV=1	STM1676	59.7	1e-15	COG0656	Aldo/keto reductases, related to diketogulonate reductase	K00085	3e-08	54.7	ath:AT2G21260	aldose-6-phosphate reductase (NADPH2) [EC:1.1.1.200]	-	-	-	ko01100//Metabolic pathways;ko01110//Biosynthesis of secondary metabolites;ko00010//Glycolysis / Gluconeogenesis;ko00561//Glycerolipid metabolism
Unigene41222	1.1.1.2	E1.1.1.2	K00002	-1.2077	Down	-0.3876	Non-significant	-1.5953	Down	-3.9234	Down	3.5358	Up	2.3281	Up	525	16	4.5973	1	0.303	15	3.5142	5	1.5215	gi|53988164|gb|AAV28174.1|	208	3e-53	aldo/keto reductase [Fragaria x ananassa]	sp|P26690|6DCS_SOYBN	201	2e-51	NAD(P)H-dependent 6'-deoxychalcone synthase OS=Glycine max PE=1 SV=1	slr0942	149	3e-36	COG0656	Aldo/keto reductases, related to diketogulonate reductase	K00002	1e-27	119	osa:4338987	alcohol dehydrogenase (NADP+) [EC:1.1.1.2]	-	-	-	ko01100//Metabolic pathways;ko01110//Biosynthesis of secondary metabolites;ko00010//Glycolysis / Gluconeogenesis;ko00561//Glycerolipid metabolism
Unigene41334	2.3.1.15	GPAT	K13508	1.6992	Up	-2.1019	Down	-0.4027	Non-significant	-0.2714	Non-significant	-1.8305	Down	-0.1313	Non-significant	498	14	4.2408	11	3.5135	4	0.9879	10	3.2079	gi|255586944|ref|XP_002534072.1|	151	3e-71	ER glycerol-phosphate acyltransferase [Ricinus communis] >gi|223525899|gb|EEF28316.1| ER glycerol-phosphate acyltransferase [Ricinus communis]	sp|Q9SHJ5|GPAT1_ARATH	140	2e-63	Glycerol-3-phosphate acyltransferase 1 OS=Arabidopsis thaliana GN=GPAT1 PE=1 SV=1	--	--	--	--	--	K13508	3e-72	151	rcu:RCOM_0235670	glycerol-3-phosphate acyltransferase [EC:2.3.1.15]	GO:0003006//reproductive developmental process	GO:0016411//acylglycerol O-acyltransferase activity	GO:0043231//intracellular membrane-bounded organelle	ko01100//Metabolic pathways;ko00564//Glycerophospholipid metabolism;ko00561//Glycerolipid metabolism
Unigene41544	2.4.1.241	E2.4.1.241	K09480	1.4027	Up	-0.0107	Non-significant	1.3921	Up	-0.5401	Non-significant	0.5295	Non-significant	1.9322	Up	357	23	9.7186	15	6.6835	28	9.6469	57	25.5067	gi|76800640|gb|ABA55727.1|	225	1e-58	digalactosyldiacylglycerol synthase 1 [Vigna unguiculata]	sp|Q6DW76|DGDG1_SOYBN	224	2e-58	Digalactosyldiacylglycerol synthase 1, chloroplastic OS=Glycine max GN=DGD1 PE=2 SV=1	--	--	--	--	--	K09480	2e-59	224	pop:POPTR_835465	digalactosyldiacylglycerol synthase [EC:2.4.1.241]	-	-	-	ko01100//Metabolic pathways;ko00561//Glycerolipid metabolism
Unigene41556	2.3.1.51	AGPAT3_4	K13523	-0.0013	Non-significant	-1.0535	Down	-1.0548	Down	-0.213	Non-significant	-0.8405	Non-significant	-0.8418	Non-significant	398	22	8.3384	18	7.194	13	4.0175	10	4.0139	gi|156122740|gb|ABU50327.1|	125	2e-28	1-acyl-sn-glycerol-3-phosphate acyltransferase [Helianthus annuus]	sp|Q8LG50|LPAT2_ARATH	116	5e-26	1-acyl-sn-glycerol-3-phosphate acyltransferase 2 OS=Arabidopsis thaliana GN=LPAT2 PE=1 SV=2	--	--	--	--	--	K13523	1e-30	129	vvi:100262467	lysophosphatidic acid acyltransferase / lysophosphatidylinositol acyltransferase [EC:2.3.1.51 2.3.1.-]	-	-	-	ko01100//Metabolic pathways;ko00564//Glycerophospholipid metabolism;ko00561//Glycerolipid metabolism
Unigene41643	2.3.1.158	E2.3.1.158	K00679	-0.2394	Non-significant	-0.2945	Non-significant	-0.5339	Non-significant	-0.8621	Non-significant	0.5676	Non-significant	0.3281	Non-significant	517	23	6.7109	12	3.6921	23	5.4718	15	4.635	gi|338855354|gb|AEJ32006.1|	275	3e-73	phospholipid:diacylglycerol acyltransferase 1-2 [Ricinus communis]	sp|Q9FNA9|PDAT1_ARATH	268	1e-71	Phospholipid:diacylglycerol acyltransferase 1 OS=Arabidopsis thaliana GN=PDAT1 PE=2 SV=1	--	--	--	--	--	K00679	3e-77	284	vvi:100259274	phospholipid:diacylglycerol acyltransferase [EC:2.3.1.158]	GO:0044238//primary metabolic process	GO:0008080//N-acetyltransferase activity;GO:0008374//O-acyltransferase activity	-	ko00561//Glycerolipid metabolism
Unigene42137	1.1.1.2	E1.1.1.2	K00002	-2.0111	Down	1.2271	Up	-0.784	Non-significant	0.3703	Non-significant	0.8568	Non-significant	-1.1542	Down	427	31	10.9516	38	14.1558	89	25.6365	17	6.3602	gi|224138866|ref|XP_002322921.1|	103	7e-22	aldose reductase with ABC domain [Populus trichocarpa] >gi|222867551|gb|EEF04682.1| aldose reductase with ABC domain [Populus trichocarpa]	sp|Q84TF0|AKRCA_ARATH	89.4	7e-18	Aldo-keto reductase family 4 member C10 OS=Arabidopsis thaliana GN=AKR4C10 PE=1 SV=1	SPBC8E4.04	78.2	4e-15	COG0656	Aldo/keto reductases, related to diketogulonate reductase	K00002	4e-18	87.4	osa:4338987	alcohol dehydrogenase (NADP+) [EC:1.1.1.2]	-	-	-	ko01100//Metabolic pathways;ko01110//Biosynthesis of secondary metabolites;ko00010//Glycolysis / Gluconeogenesis;ko00561//Glycerolipid metabolism
Unigene42311	2.3.1.158	E2.3.1.158	K00679	-0.5297	Non-significant	-0.088	Non-significant	-0.6177	Non-significant	-1.6239	Down	1.5359	Up	1.0062	Up	305	13	6.4297	4	2.0861	15	6.0491	8	4.1902	gi|338855354|gb|AEJ32006.1|	164	2e-40	phospholipid:diacylglycerol acyltransferase 1-2 [Ricinus communis]	sp|Q9FNA9|PDAT1_ARATH	142	9e-34	Phospholipid:diacylglycerol acyltransferase 1 OS=Arabidopsis thaliana GN=PDAT1 PE=2 SV=1	--	--	--	--	--	K00679	2e-43	171	vvi:100256634	phospholipid:diacylglycerol acyltransferase [EC:2.3.1.158]	GO:0044238//primary metabolic process	GO:0008374//O-acyltransferase activity;GO:0016787//hydrolase activity;GO:0008080//N-acetyltransferase activity	-	ko00561//Glycerolipid metabolism
Unigene43072	2.3.1.51	LCLAT1	K13513	1.2137	Up	-0.9466	Non-significant	0.2672	Non-significant	0.3897	Non-significant	-1.3362	Down	-0.1225	Non-significant	617	66	16.1363	82	21.1402	42	8.3726	75	19.4189	gi|5882722|gb|AAD55275.1|AC008263_6	151	5e-36	Contains similarity to gb|Z95637 acyl-CoA:1-acylglycerol-3-phosphate acyltransferase from Brassica napus [Arabidopsis thaliana]	sp|Q8L4Y2|LPAT4_ARATH	151	3e-36	Probable 1-acyl-sn-glycerol-3-phosphate acyltransferase 4 OS=Arabidopsis thaliana GN=LPAT4 PE=2 SV=1	--	--	--	--	--	K13513	1e-43	173	pop:POPTR_816499	lysocardiolipin and lysophospholipid acyltransferase [EC:2.3.1.- 2.3.1.51]	-	GO:0016747//transferase activity, transferring acyl groups other than amino-acyl groups	GO:0043231//intracellular membrane-bounded organelle	ko01100//Metabolic pathways;ko00564//Glycerophospholipid metabolism;ko00561//Glycerolipid metabolism
Unigene43465	2.3.1.51	plsC	K00655	-5.9801	Down	0.0407	Non-significant	-5.9394	Down	-0.3311	Non-significant	0.3718	Non-significant	-5.6083	Down	770	65	12.7341	49	10.1224	82	13.0984	1	0.2075	gi|116309785|emb|CAH66825.1|	391	1e-108	OSIGBa0148A10.2 [Oryza sativa Indica Group]	sp|Q42670|PLSC_COCNU	389	2e-107	1-acyl-sn-glycerol-3-phosphate acyltransferase OS=Cocos nucifera PE=1 SV=1	YPO0672	118	1e-26	COG0204	1-acyl-sn-glycerol-3-phosphate acyltransferase	K00655	9e-17	84.7	olu:OSTLU_32744	1-acyl-sn-glycerol-3-phosphate acyltransferase [EC:2.3.1.51]	GO:0006644//phospholipid metabolic process	GO:0016411//acylglycerol O-acyltransferase activity	GO:0031224//intrinsic to membrane	ko01100//Metabolic pathways;ko00564//Glycerophospholipid metabolism;ko00561//Glycerolipid metabolism
Unigene43871	2.4.1.46	E2.4.1.46	K03715	-1.9827	Down	0.843	Non-significant	-1.1397	Down	-0.7308	Non-significant	1.5738	Up	-0.4088	Non-significant	710	35	7.4363	20	4.4808	77	13.3392	15	3.3751	gi|143636028|gb|ABO93348.1|	366	1e-100	monogalactosyl-diacylglycerol synthase type B [Vigna unguiculata]	sp|O82730|MGDG2_ARATH	330	6e-90	Monogalactosyldiacylglycerol synthase 2, chloroplastic OS=Arabidopsis thaliana GN=MGD2 PE=1 SV=1	BS_ypfP	81.3	1e-15	COG0707	UDP-N-acetylglucosamine:LPS N-acetylglucosamine transferase	K03715	1e-96	349	vvi:100248939	1,2-diacylglycerol 3-beta-galactosyltransferase [EC:2.4.1.46]	-	-	-	ko01100//Metabolic pathways;ko00561//Glycerolipid metabolism
Unigene44144	1.1.1.2	E1.1.1.2	K00002	-1.0479	Down	0.9718	Non-significant	-0.0761	Non-significant	-0.1655	Non-significant	1.1373	Up	0.0894	Non-significant	1385	259	28.2095	219	25.1521	623	55.3266	232	26.76	gi|3378650|emb|CAA66205.1|	527	1e-148	orf [Medicago sativa]	sp|Q0PGJ6|AKRC9_ARATH	484	6e-136	Aldo-keto reductase family 4 member C9 OS=Arabidopsis thaliana GN=AKR4C9 PE=1 SV=1	slr0942	280	4e-75	COG0656	Aldo/keto reductases, related to diketogulonate reductase	K00002	4e-125	445	osa:4338987	alcohol dehydrogenase (NADP+) [EC:1.1.1.2]	-	-	-	ko01100//Metabolic pathways;ko01110//Biosynthesis of secondary metabolites;ko00010//Glycolysis / Gluconeogenesis;ko00561//Glycerolipid metabolism
Unigene44280	1.1.1.2	E1.1.1.2	K00002	-1.6229	Down	0.1205	Non-significant	-1.5023	Down	-2.5082	Down	2.6288	Up	1.0059	Up	1375	12	1.3165	2	0.2314	16	1.4312	4	0.4647	gi|53988164|gb|AAV28174.1|	399	1e-110	aldo/keto reductase [Fragaria x ananassa]	sp|P26690|6DCS_SOYBN	384	1e-105	NAD(P)H-dependent 6'-deoxychalcone synthase OS=Glycine max PE=1 SV=1	slr0942	221	2e-57	COG0656	Aldo/keto reductases, related to diketogulonate reductase	K00002	2e-62	237	osa:4338987	alcohol dehydrogenase (NADP+) [EC:1.1.1.2]	-	-	-	ko01100//Metabolic pathways;ko01110//Biosynthesis of secondary metabolites;ko00010//Glycolysis / Gluconeogenesis;ko00561//Glycerolipid metabolism
Unigene44405	1.1.1.2	E1.1.1.2	K00002	6.5026	Up	-4.1462	Down	2.3564	Up	-0.1028	Non-significant	-4.0434	Down	2.4592	Up	1241	231	28.0792	204	26.148	16	1.5858	1117	143.79	gi|124301164|gb|ABN04834.1|	485	1e-136	At5g01670 [Arabidopsis thaliana]	sp|P23901|ALDR_HORVU	457	5e-128	Aldose reductase OS=Hordeum vulgare PE=1 SV=1	slr0942	217	4e-56	COG0656	Aldo/keto reductases, related to diketogulonate reductase	K00002	3e-67	253	osa:4338987	alcohol dehydrogenase (NADP+) [EC:1.1.1.2]	GO:0008152//metabolic process	GO:0003824//catalytic activity	-	ko01100//Metabolic pathways;ko01110//Biosynthesis of secondary metabolites;ko03008//Ribosome biogenesis in eukaryotes;ko00010//Glycolysis / Gluconeogenesis;ko00561//Glycerolipid metabolism
Unigene44448	1.1.1.2	E1.1.1.2	K00002	-0.6514	Non-significant	0.52	Non-significant	-0.1314	Non-significant	-0.3891	Non-significant	0.9091	Non-significant	0.2577	Non-significant	1247	145	17.5407	105	13.3938	255	25.1518	125	16.0137	gi|255311879|pdb|3H7U|A	453	1e-126	Chain A, Crystal Structure Of The Plant Stress-Response Enzyme Akr4c9	sp|Q0PGJ6|AKRC9_ARATH	452	2e-126	Aldo-keto reductase family 4 member C9 OS=Arabidopsis thaliana GN=AKR4C9 PE=1 SV=1	slr0942	255	1e-67	COG0656	Aldo/keto reductases, related to diketogulonate reductase	K00002	3e-112	402	osa:4338987	alcohol dehydrogenase (NADP+) [EC:1.1.1.2]	-	-	-	ko01100//Metabolic pathways;ko01110//Biosynthesis of secondary metabolites;ko00010//Glycolysis / Gluconeogenesis;ko00561//Glycerolipid metabolism;ko00053//Ascorbate and aldarate metabolism
Unigene44636	1.2.1.3	ALDH7A1	K14085	-0.7344	Non-significant	0.2495	Non-significant	-0.4849	Non-significant	-0.0338	Non-significant	0.2833	Non-significant	-0.4511	Non-significant	2015	3354	251.092	3107	245.271	4890	298.49	2263	179.415	gi|29893325|gb|AAP02957.1|	874	0	aldehyde dehydrogenase family 7 member A1 [Glycine max]	sp|P25795|AL7A1_PEA	865	0	Aldehyde dehydrogenase family 7 member A1 OS=Pisum sativum PE=1 SV=3	TVN1054	496	8e-140	COG1012	NAD-dependent aldehyde dehydrogenases	K14085	0	862	vvi:100252622	aldehyde dehydrogenase family 7 member A1 [EC:1.2.1.31 1.2.1.8 1.2.1.3]	-	-	-	ko01100//Metabolic pathways;ko01110//Biosynthesis of secondary metabolites;ko00010//Glycolysis / Gluconeogenesis;ko00620//Pyruvate metabolism;ko00330//Arginine and proline metabolism;ko00561//Glycerolipid metabolism;ko00071//Fatty acid metabolism;ko00053/
Unigene45261	1.1.1.2	E1.1.1.2	K00002	-1.7243	Down	0.6342	Non-significant	-1.0902	Down	-0.1233	Non-significant	0.7575	Non-significant	-0.9668	Non-significant	1243	487	59.102	424	54.2593	927	91.7285	216	27.7607	gi|10334991|gb|AAG15839.2|AF055910_1	555	1e-157	NADPH-dependent mannose 6-phosphate reductase [Phelipanche ramosa]	sp|P28475|S6PD_MALDO	465	3e-130	NADP-dependent D-sorbitol-6-phosphate dehydrogenase OS=Malus domestica GN=S6PDH PE=2 SV=1	slr0942	228	2e-59	COG0656	Aldo/keto reductases, related to diketogulonate reductase	K00085	9e-156	547	ath:AT2G21260	aldose-6-phosphate reductase (NADPH2) [EC:1.1.1.200]	-	-	-	ko01100//Metabolic pathways;ko01110//Biosynthesis of secondary metabolites;ko00010//Glycolysis / Gluconeogenesis;ko00561//Glycerolipid metabolism
Unigene46748	2.3.1.15	GPAT3_4	K13506	-2.1253	Down	-0.2945	Non-significant	-2.4198	Down	-0.426	Non-significant	0.1315	Non-significant	-1.9938	Down	251	34	20.4338	24	15.2096	34	16.661	6	3.8188	gi|156628062|gb|ABU88984.1|	127	3e-29	phospholipid/glycerol acyltransferase [Helianthus annuus]	sp|Q5ZLL8|GPAT3_CHICK	61.2	2e-09	Glycerol-3-phosphate acyltransferase 3 OS=Gallus gallus GN=AGPAT9 PE=2 SV=1	--	--	--	--	--	K13506	2e-28	120	vvi:100243463	glycerol-3-phosphate O-acyltransferase 3/4 [EC:2.3.1.15]	-	-	-	ko01100//Metabolic pathways;ko00564//Glycerophospholipid metabolism;ko00561//Glycerolipid metabolism
Unigene46774	3.2.1.22	E3.2.1.22B	K07407	4.3315	Up	-3.382	Down	0.9494	Non-significant	-4.0108	Down	0.6288	Non-significant	4.9603	Up	584	17	4.3912	1	0.2724	2	0.4212	31	8.48	gi|927575|gb|AAA73963.1|	352	2e-96	alpha galactosidase [Glycine max]	sp|P14749|AGAL_CYATE	350	3e-96	Alpha-galactosidase OS=Cyamopsis tetragonoloba PE=1 SV=1	--	--	--	--	--	K07407	5e-92	333	pop:POPTR_786149	alpha-galactosidase [EC:3.2.1.22]	GO:0009887//organ morphogenesis;GO:0009908//flower development;GO:0044238//primary metabolic process	GO:0043167//ion binding;GO:0015925	GO:0005618//cell wall	ko00052//Galactose metabolism;ko00561//Glycerolipid metabolism;ko00600//Sphingolipid metabolism;ko00603//Glycosphingolipid biosynthesis - globo series
Unigene47091	2.4.1.241	E2.4.1.241	K09480	2.1548	Up	-1.5169	Down	0.6379	Non-significant	-0.7308	Non-significant	-0.786	Non-significant	1.3688	Up	532	49	13.8941	28	8.3719	21	4.8552	72	21.6207	gi|75120874|sp|Q6DW76.1|DGDG1_SOYBN	97.8	6e-20	RecName: Full=Digalactosyldiacylglycerol synthase 1, chloroplastic; Flags: Precursor >gi|49617329|gb|AAT67420.1| digalactosyldiacylglycerol synthase 1 [Glycine max]	sp|Q6DW76|DGDG1_SOYBN	97.8	3e-20	Digalactosyldiacylglycerol synthase 1, chloroplastic OS=Glycine max GN=DGD1 PE=2 SV=1	--	--	--	--	--	K09480	1e-16	83.2	vvi:100259167	digalactosyldiacylglycerol synthase [EC:2.4.1.241]	-	-	-	ko01100//Metabolic pathways;ko00561//Glycerolipid metabolism
Unigene47113	1.1.1.2	E1.1.1.2	K00002	-0.8452	Non-significant	-0.8091	Non-significant	-1.6542	Down	-0.9235	Non-significant	0.1144	Non-significant	-0.7307	Non-significant	264	10	5.714	5	3.0126	7	3.2613	3	1.8154	gi|222101951|gb|ACM44070.1|	124	5e-28	NADPH-dependent codeinone reductase-like protein [Papaver rhoeas]	sp|P26690|6DCS_SOYBN	117	3e-26	NAD(P)H-dependent 6'-deoxychalcone synthase OS=Glycine max PE=1 SV=1	TM1009	67.8	5e-12	COG0656	Aldo/keto reductases, related to diketogulonate reductase	K00085	1e-10	62	ath:AT2G21260	aldose-6-phosphate reductase (NADPH2) [EC:1.1.1.200]	-	-	-	ko01100//Metabolic pathways;ko01110//Biosynthesis of secondary metabolites;ko00010//Glycolysis / Gluconeogenesis;ko00561//Glycerolipid metabolism
Unigene47645	2.3.1.51	AGPAT3_4	K13523	-1.2078	Down	1.0978	Up	-0.1099	Non-significant	-1.3385	Down	2.4363	Up	1.2286	Up	275	8	4.3884	3	1.7353	21	9.3925	7	4.0664	gi|289472611|gb|ADC97479.1|	64.3	5e-10	lysophosphatidic acid acyltransferase [Brassica napus]	sp|Q6IWY1|LPAT2_BRAOL	64.3	2e-10	1-acyl-sn-glycerol-3-phosphate acyltransferase 2 OS=Brassica oleracea GN=LPAT2 PE=2 SV=1	--	--	--	--	--	K13523	3e-11	63.9	vvi:100262467	lysophosphatidic acid acyltransferase / lysophosphatidylinositol acyltransferase [EC:2.3.1.51 2.3.1.-]	GO:0006644//phospholipid metabolic process	GO:0016411//acylglycerol O-acyltransferase activity	GO:0031090//organelle membrane;GO:0043231//intracellular membrane-bounded organelle;GO:0031224//intrinsic to membrane	ko01100//Metabolic pathways;ko00564//Glycerophospholipid metabolism;ko00561//Glycerolipid metabolism
Unigene48656	1.1.1.2	E1.1.1.2	K00002	--	--	--	--	--	--	--	--	--	--	--	--	1457	0	0	0	0	0	0	0	0	gi|1215788|dbj|BAA12084.1|	267	4e-99	polyketide reductase [Glycyrrhiza echinata]	sp|Q7G765|NADO2_ORYSJ	243	3e-82	Probable NAD(P)H-dependent oxidoreductase 2 OS=Oryza sativa subsp. japonica GN=Os10g0113100 PE=2 SV=1	slr0942	149	3e-52	COG0656	Aldo/keto reductases, related to diketogulonate reductase	K00002	2e-57	177	osa:4338987	alcohol dehydrogenase (NADP+) [EC:1.1.1.2]	GO:0000041//transition metal ion transport	GO:0016616//oxidoreductase activity, acting on the CH-OH group of donors, NAD or NADP as acceptor	-	ko01100//Metabolic pathways;ko01110//Biosynthesis of secondary metabolites;ko00010//Glycolysis / Gluconeogenesis;ko00561//Glycerolipid metabolism
Unigene48957	2.3.1.158	E2.3.1.158	K00679	-1.3486	Down	0.5468	Non-significant	-0.8018	Non-significant	-1.3385	Down	1.8853	Up	0.5367	Non-significant	777	24	4.6595	9	1.8425	43	6.8068	13	2.6728	gi|37785695|gb|AAP47635.1|	469	1e-131	lecithine cholesterol acyltransferase-like protein [Medicago truncatula]	sp|Q9FNA9|PDAT1_ARATH	410	5e-114	Phospholipid:diacylglycerol acyltransferase 1 OS=Arabidopsis thaliana GN=PDAT1 PE=2 SV=1	--	--	--	--	--	K00679	7e-131	463	vvi:100256634	phospholipid:diacylglycerol acyltransferase [EC:2.3.1.158]	-	-	-	ko00561//Glycerolipid metabolism
Unigene49960	1.1.1.2	E1.1.1.2	K00002	-3.5297	Down	0.6124	Non-significant	-2.9173	Down	0.7204	Non-significant	-0.108	Non-significant	-3.6377	Down	394	16	6.1259	25	10.0931	30	9.3653	2	0.8109	gi|2792155|emb|CAA11226.1|	139	1e-32	chalcone reductase [Sesbania rostrata]	sp|Q7G764|NADO1_ORYSJ	92.4	8e-19	Probable NAD(P)H-dependent oxidoreductase 1 OS=Oryza sativa subsp. japonica GN=Os10g0113000 PE=1 SV=1	slr0942	77.8	5e-15	COG0656	Aldo/keto reductases, related to diketogulonate reductase	K00085	2e-13	71.6	ath:AT2G21260	aldose-6-phosphate reductase (NADPH2) [EC:1.1.1.200]	-	-	-	ko01100//Metabolic pathways;ko01110//Biosynthesis of secondary metabolites;ko00010//Glycolysis / Gluconeogenesis;ko00561//Glycerolipid metabolism
Unigene50538	3.1.1.3	TGL4	K14674	0.3183	Non-significant	0.3494	Non-significant	0.6677	Non-significant	-1.9235	Down	2.2729	Up	2.5912	Up	379	16	6.3683	4	1.6788	25	8.1133	24	10.1163	gi|297806369|ref|XP_002871068.1|	95.9	1e-19	sugar-dependent1 [Arabidopsis lyrata subsp. lyrata] >gi|297316905|gb|EFH47327.1| sugar-dependent1 [Arabidopsis lyrata subsp. lyrata]	sp|Q9LZA6|SDP1_ARATH	95.9	7e-20	Triacylglycerol lipase SDP1 OS=Arabidopsis thaliana GN=SDP1 PE=1 SV=1	--	--	--	--	--	K14674	1e-24	108	vvi:100258980	TAG lipase / steryl ester hydrolase / phospholipase A2 / LPA acyltransferase [EC:3.1.1.3 3.1.1.13 3.1.1.4 2.3.1.51]	-	-	-	ko01100//Metabolic pathways;ko00564//Glycerophospholipid metabolism;ko00565//Ether lipid metabolism;ko00561//Glycerolipid metabolism;ko00592//alpha-Linolenic acid metabolism;ko00100//Steroid biosynthesis;ko00591//Linoleic acid metabolism;ko00590//Arachido
Unigene50538	2.3.1.51	TGL4	K14674	0.3183	Non-significant	0.3494	Non-significant	0.6677	Non-significant	-1.9235	Down	2.2729	Up	2.5912	Up	379	16	6.3683	4	1.6788	25	8.1133	24	10.1163	gi|297806369|ref|XP_002871068.1|	95.9	1e-19	sugar-dependent1 [Arabidopsis lyrata subsp. lyrata] >gi|297316905|gb|EFH47327.1| sugar-dependent1 [Arabidopsis lyrata subsp. lyrata]	sp|Q9LZA6|SDP1_ARATH	95.9	7e-20	Triacylglycerol lipase SDP1 OS=Arabidopsis thaliana GN=SDP1 PE=1 SV=1	--	--	--	--	--	K14674	1e-24	108	vvi:100258980	TAG lipase / steryl ester hydrolase / phospholipase A2 / LPA acyltransferase [EC:3.1.1.3 3.1.1.13 3.1.1.4 2.3.1.51]	-	-	-	ko01100//Metabolic pathways;ko00564//Glycerophospholipid metabolism;ko00565//Ether lipid metabolism;ko00561//Glycerolipid metabolism;ko00592//alpha-Linolenic acid metabolism;ko00100//Steroid biosynthesis;ko00591//Linoleic acid metabolism;ko00590//Arachido
Unigene51042	1.1.1.2	E1.1.1.2	K00002	--	--	--	--	--	--	--	--	--	--	--	--	847	0	0	0	0	0	0	0	0	gi|53988164|gb|AAV28174.1|	249	3e-65	aldo/keto reductase [Fragaria x ananassa]	sp|P26690|6DCS_SOYBN	243	1e-63	NAD(P)H-dependent 6'-deoxychalcone synthase OS=Glycine max PE=1 SV=1	slr0942	156	5e-38	COG0656	Aldo/keto reductases, related to diketogulonate reductase	K00002	4e-35	145	osa:4338987	alcohol dehydrogenase (NADP+) [EC:1.1.1.2]	-	-	-	ko01100//Metabolic pathways;ko01110//Biosynthesis of secondary metabolites;ko00010//Glycolysis / Gluconeogenesis;ko00561//Glycerolipid metabolism
Unigene51043	1.1.1.2	E1.1.1.2	K00002	0.5699	Non-significant	-0.4871	Non-significant	0.0828	Non-significant	-1.9232	Down	1.4361	Up	2.006	Up	1469	8	0.8215	2	0.2166	7	0.5861	8	0.87	gi|1215788|dbj|BAA12084.1|	252	1e-94	polyketide reductase [Glycyrrhiza echinata]	sp|Q7G765|NADO2_ORYSJ	228	8e-78	Probable NAD(P)H-dependent oxidoreductase 2 OS=Oryza sativa subsp. japonica GN=Os10g0113100 PE=2 SV=1	slr0942	134	8e-48	COG0656	Aldo/keto reductases, related to diketogulonate reductase	K00002	5e-53	162	osa:4338987	alcohol dehydrogenase (NADP+) [EC:1.1.1.2]	-	-	-	ko01100//Metabolic pathways;ko01110//Biosynthesis of secondary metabolites;ko00010//Glycolysis / Gluconeogenesis;ko00561//Glycerolipid metabolism
Unigene51388	2.3.1.15	GPAT	K13508	-11.1066	Down	-0.584	Non-significant	-11.6907	Down	-1.061	Down	0.477	Non-significant	-10.6296	Down	502	11	3.3055	5	1.5843	9	2.2051	0	0	gi|115486623|ref|NP_001068455.1|	146	1e-34	Os11g0679700 [Oryza sativa Japonica Group] >gi|108864647|gb|ABA95401.2| Acyltransferase family protein, expressed [Oryza sativa Japonica Group] >gi|113645677|dbj|BAF28818.1| Os11g0679700 [Oryza sativa Japonica Group]	sp|Q9FZ22|GPAT2_ARATH	134	4e-31	Probable glycerol-3-phosphate acyltransferase 2 OS=Arabidopsis thaliana GN=GPAT2 PE=2 SV=1	--	--	--	--	--	K13508	2e-38	155	vvi:100264200	glycerol-3-phosphate acyltransferase [EC:2.3.1.15]	-	-	-	ko01100//Metabolic pathways;ko00564//Glycerophospholipid metabolism;ko00561//Glycerolipid metabolism
Unigene51603	2.4.1.46	E2.4.1.46	K03715	-0.0013	Non-significant	0.7055	Non-significant	0.7042	Non-significant	-2.624	Down	3.3295	Up	3.3282	Up	537	13	3.6519	2	0.5924	26	5.9552	20	5.9498	gi|75173455|sp|Q9FZL4.1|MGDG_SOYBN	273	9e-73	RecName: Full=Probable monogalactosyldiacylglycerol synthase, chloroplastic; Short=GmMGD1; AltName: Full=MGDG synthase type A; Flags: Precursor >gi|9884651|dbj|BAB11979.1| MGDG synthase type A [Glycine max]	sp|Q9FZL4|MGDG_SOYBN	273	5e-73	Probable monogalactosyldiacylglycerol synthase, chloroplastic OS=Glycine max GN=MGD A PE=2 SV=1	--	--	--	--	--	K03715	2e-75	278	pop:POPTR_562015	1,2-diacylglycerol 3-beta-galactosyltransferase [EC:2.4.1.46]	-	-	-	ko01100//Metabolic pathways;ko00561//Glycerolipid metabolism
Unigene52928	1.1.1.2	E1.1.1.2	K00002	-1.2077	Down	0.2905	Non-significant	-0.9173	Non-significant	1.3984	Up	-1.1079	Down	-2.3157	Down	232	4	2.6009	10	6.8563	6	3.181	2	1.3772	gi|1514981|dbj|BAA13114.1|	99.4	1e-20	polyketide reductase (GGPKR2) [Glycyrrhiza glabra]	sp|P26690|6DCS_SOYBN	94	3e-19	NAD(P)H-dependent 6'-deoxychalcone synthase OS=Glycine max PE=1 SV=1	TM1009	59.7	1e-09	COG0656	Aldo/keto reductases, related to diketogulonate reductase	K00002	7e-09	56.2	osa:4338987	alcohol dehydrogenase (NADP+) [EC:1.1.1.2]	GO:0008152//metabolic process	GO:0016747//transferase activity, transferring acyl groups other than amino-acyl groups	-	ko01100//Metabolic pathways;ko01110//Biosynthesis of secondary metabolites;ko00010//Glycolysis / Gluconeogenesis;ko00561//Glycerolipid metabolism
Unigene53601	2.4.1.46	E2.4.1.46	K03715	1.6667	Up	-2.1245	Down	-0.4578	Non-significant	-2.3385	Down	0.214	Non-significant	1.8807	Up	445	32	10.8476	6	2.1447	9	2.4876	22	7.8979	gi|75173455|sp|Q9FZL4.1|MGDG_SOYBN	84.7	3e-16	RecName: Full=Probable monogalactosyldiacylglycerol synthase, chloroplastic; Short=GmMGD1; AltName: Full=MGDG synthase type A; Flags: Precursor >gi|9884651|dbj|BAB11979.1| MGDG synthase type A [Glycine max]	sp|Q9FZL4|MGDG_SOYBN	84.7	2e-16	Probable monogalactosyldiacylglycerol synthase, chloroplastic OS=Glycine max GN=MGD A PE=2 SV=1	--	--	--	--	--	K03715	3e-12	68.2	vvi:100247378	1,2-diacylglycerol 3-beta-galactosyltransferase [EC:2.4.1.46]	-	GO:0016740//transferase activity	GO:0044464//cell part	ko01100//Metabolic pathways;ko00561//Glycerolipid metabolism
Unigene53817	2.4.1.46	E2.4.1.46	K03715	1.0293	Up	0.1909	Non-significant	1.2202	Up	-0.6605	Non-significant	0.8514	Non-significant	1.8807	Up	397	5	1.8999	3	1.202	7	2.1687	11	4.4264	gi|217074864|gb|ACJ85792.1|	47.8	1e-07	unknown [Medicago truncatula]	--	--	--	--	--	--	--	--	--	K03715	7e-06	46.6	zma:100383973	1,2-diacylglycerol 3-beta-galactosyltransferase [EC:2.4.1.46]	-	-	-	ko01100//Metabolic pathways;ko00561//Glycerolipid metabolism
Unigene54171	2.3.1.15	GPAT	K13508	9.599	Up	-11.1012	Down	-1.5022	Down	0.0765	Non-significant	-11.1777	Down	-1.5787	Down	206	3	2.1968	3	2.3165	0	0	1	0.7755	gi|255586944|ref|XP_002534072.1|	113	8e-25	ER glycerol-phosphate acyltransferase [Ricinus communis] >gi|223525899|gb|EEF28316.1| ER glycerol-phosphate acyltransferase [Ricinus communis]	sp|Q9FZ22|GPAT2_ARATH	110	4e-24	Probable glycerol-3-phosphate acyltransferase 2 OS=Arabidopsis thaliana GN=GPAT2 PE=2 SV=1	--	--	--	--	--	K13508	3e-26	114	zma:100382138	glycerol-3-phosphate acyltransferase [EC:2.3.1.15]	-	-	-	ko01100//Metabolic pathways;ko00564//Glycerophospholipid metabolism;ko00561//Glycerolipid metabolism
Unigene55416	1.2.1.3	E1.2.1.3	K00128	0.1548	Non-significant	-1.394	Down	-1.2392	Down	-3.8304	Down	2.4364	Up	2.5911	Up	494	15	4.5805	1	0.322	7	1.7429	6	1.9403	gi|297802558|ref|XP_002869163.1|	75.5	3e-13	ALDH3I1 [Arabidopsis lyrata subsp. lyrata] >gi|297314999|gb|EFH45422.1| ALDH3I1 [Arabidopsis lyrata subsp. lyrata]	sp|Q8W033|AL3I1_ARATH	71.2	3e-12	Aldehyde dehydrogenase family 3 member I1, chloroplastic OS=Arabidopsis thaliana GN=ALDH3I1 PE=2 SV=2	Rv0147	50.8	1e-06	COG1012	NAD-dependent aldehyde dehydrogenases	K00128	2e-19	92	vvi:100248915	aldehyde dehydrogenase (NAD+) [EC:1.2.1.3]	GO:0044237//cellular metabolic process	GO:0016620//oxidoreductase activity, acting on the aldehyde or oxo group of donors, NAD or NADP as acceptor	-	ko01100//Metabolic pathways;ko01110//Biosynthesis of secondary metabolites;ko00010//Glycolysis / Gluconeogenesis;ko00620//Pyruvate metabolism;ko00903//Limonene and pinene degradation;ko00040//Pentose and glucuronate interconversions;ko00330//Arginine and
Unigene55433	3.2.1.22	E3.2.1.22B	K07407	2.4476	Up	-1.2945	Down	1.1531	Up	-1.2454	Down	-0.049	Non-significant	2.3986	Up	396	10	3.8093	4	1.6067	5	1.553	21	8.4717	gi|927575|gb|AAA73963.1|	125	2e-28	alpha galactosidase [Glycine max]	sp|P14749|AGAL_CYATE	115	1e-25	Alpha-galactosidase OS=Cyamopsis tetragonoloba PE=1 SV=1	--	--	--	--	--	K07407	7e-28	119	rcu:RCOM_0612700	alpha-galactosidase [EC:3.2.1.22]	GO:0009887//organ morphogenesis;GO:0009908//flower development;GO:0044238//primary metabolic process	GO:0043167//ion binding;GO:0015925	GO:0005618//cell wall	ko00052//Galactose metabolism;ko00561//Glycerolipid metabolism;ko00600//Sphingolipid metabolism;ko00603//Glycosphingolipid biosynthesis - globo series
Unigene55953	2.7.1.107	E2.7.1.107	K00901	-2.6672	Down	1.2905	Up	-1.3767	Down	0.7046	Non-significant	0.5859	Non-significant	-2.0813	Down	332	11	4.998	17	8.145	33	12.2256	4	1.9247	gi|297793961|ref|XP_002864865.1|	186	6e-47	ATDGK2 [Arabidopsis lyrata subsp. lyrata] >gi|297310700|gb|EFH41124.1| ATDGK2 [Arabidopsis lyrata subsp. lyrata]	sp|Q39017|DGK1_ARATH	137	2e-32	Diacylglycerol kinase 1 OS=Arabidopsis thaliana GN=DGK1 PE=1 SV=2	--	--	--	--	--	K00901	6e-50	192	pop:POPTR_718683	diacylglycerol kinase [EC:2.7.1.107]	GO:0006950//response to stress;GO:0048827//phyllome development;GO:0007186//G-protein coupled receptor protein signaling pathway	GO:0046872//metal ion binding;GO:0016301//kinase activity	GO:0044464//cell part	ko01100//Metabolic pathways;ko00564//Glycerophospholipid metabolism;ko04070//Phosphatidylinositol signaling system;ko00561//Glycerolipid metabolism
Unigene56254	2.3.1.15	GPAT	K13508	1.1142	Up	-1.41	Down	-0.2958	Non-significant	0.0765	Non-significant	-1.4865	Down	-0.3723	Non-significant	336	13	5.8365	13	6.1544	6	2.1964	10	4.7545	gi|255586944|ref|XP_002534072.1|	70.9	5e-12	ER glycerol-phosphate acyltransferase [Ricinus communis] >gi|223525899|gb|EEF28316.1| ER glycerol-phosphate acyltransferase [Ricinus communis]	sp|Q9SHJ5|GPAT1_ARATH	53.1	5e-07	Glycerol-3-phosphate acyltransferase 1 OS=Arabidopsis thaliana GN=GPAT1 PE=1 SV=1	--	--	--	--	--	K13508	2e-16	81.3	pop:POPTR_559475	glycerol-3-phosphate acyltransferase [EC:2.3.1.15]	-	-	-	ko01100//Metabolic pathways;ko00564//Glycerophospholipid metabolism;ko00561//Glycerolipid metabolism
Unigene56432	1.1.1.2	E1.1.1.2	K00002	2.2516	Up	-0.7094	Non-significant	1.5422	Up	2.4689	Up	-3.1783	Down	-0.9267	Non-significant	346	4	1.7439	21	9.6543	3	1.0665	11	5.0788	gi|112837|sp|P26690.1|6DCS_SOYBN	197	3e-50	RecName: Full=NAD(P)H-dependent 6'-deoxychalcone synthase >gi|18728|emb|CAA39261.1| NAD(P)H dependent 6'-deoxychalcone synthase [Glycine max]	sp|P26690|6DCS_SOYBN	197	2e-50	NAD(P)H-dependent 6'-deoxychalcone synthase OS=Glycine max PE=1 SV=1	slr0942	125	2e-29	COG0656	Aldo/keto reductases, related to diketogulonate reductase	K00002	1e-25	111	osa:4338987	alcohol dehydrogenase (NADP+) [EC:1.1.1.2]	-	-	-	ko01100//Metabolic pathways;ko01110//Biosynthesis of secondary metabolites;ko00010//Glycolysis / Gluconeogenesis;ko00561//Glycerolipid metabolism
