# Supplementary material for: De Novo Assembly of the Peanut (Arachis hypogaea L.) Seed Transcriptome Revealed Candidate Unigenes for Oil Accumulation Pathways
Source: PLoS One. 2013 Sep 10;8(9):e73767. doi: 10.1371/journal.pone.0073767 (PMC3769373; doi:10.1371/journal.pone.0073767)
Supplement: Table S10 — Peanut Unigenes in glycerophospholipid metabolism pathway. (XLS) [file pone.0073767.s011.xls]

## Sheet: Sheet1
Table S10
geneID	Enzyme	Enzyme_name	KO	log2(12_5_RPKM/12_3_RPKM)	12_3-vs-12_5	log2(12_3_RPKM/606_3_RPKM)	606_3-vs-12_3	log2(12_5_RPKM/606_3_RPKM)	606_3-vs-12_5	log2(606_5_RPKM/606_3_RPKM)	606_3-vs-606_5	log2(12_3_RPKM/606_5_RPKM)	606_5-vs-12_3	log2(12_5_RPKM/606_5_RPKM	606_5-vs-12_5	geneLength	606_3_rawreads(6629111)	606_3_RPKM	606_5_rawreads(6286669)	606_5_RPKM	12_3_rawreads(8130254)	12_3_RPKM	12_5_rawreads(6259672)	12_5_RPKM	Nr-ID	Nr-Score	Nr-Evalue	Nr-annotation	Swissprot-ID	Swissprot-Score	Swissprot-Evalue	Swissprot-annotation	COG-Protein-or-Domain	COG-Score	COG-Evalue	COG-ID	COG-Function-Description	KO_id	KEGG-Evalue	KEGG-Score	KEGG-Gene	ko_definition	GO-BiologicalProcess	GO-MolecularFunction	Go-CellularComponent	Pathway ID//Pathway
Unigene191	3.1.4.4	E3.1.4.4	K01115	-0.9447	Non-significant	0.4425	Non-significant	-0.5022	Non-significant	-0.286	Non-significant	0.7285	Non-significant	-0.2162	Non-significant	662	9	2.0508	7	1.682	15	2.7869	6	1.4479	gi|302398613|gb|ADL36601.1|	150	1e-35	BZIP domain class transcription factor [Malus x domestica]	sp|Q6K8Z4|FH7_ORYSJ	65.5	3e-10	Formin-like protein 7 OS=Oryza sativa subsp. japonica GN=FH7 PE=2 SV=2	Rv3876	54.3	2e-07	COG0455	ATPases involved in chromosome partitioning	K01115	4e-11	65.5	vcn:VOLCADRAFT_99471	phospholipase D [EC:3.1.4.4]	-	-	-	ko01100//Metabolic pathways;ko04144//Endocytosis;ko00564//Glycerophospholipid metabolism;ko00565//Ether lipid metabolism
Unigene422	3.1.4.4	E3.1.4.4	K01115	-10.4543	Down	-1.2945	Down	-11.7488	Down	-2.5085	Down	1.214	Up	-9.2403	Down	263	6	3.4414	1	0.6048	3	1.403	0	0	gi|297718718|gb|ADI50270.1|	70.1	8e-12	type II homeodomain-leucine zipper protein [Medicago sativa]	sp|Q99069|GRP1_SORBI	42.7	7e-07	Glycine-rich RNA-binding protein 1 (Fragment) OS=Sorghum bicolor GN=GRP1 PE=2 SV=1	CC3494_1	37	7e-06	COG3637	Opacity protein and related surface antigens	K13195	6e-07	45.8	pop:POPTR_712972	cold-inducible RNA-binding protein	-	GO:0003676//nucleic acid binding	GO:0044464//cell part	ko01100//Metabolic pathways;ko04144//Endocytosis;ko00564//Glycerophospholipid metabolism;ko03040//Spliceosome;ko00565//Ether lipid metabolism
Unigene726	2.3.1.15	GPAT3_4	K13506	0.9974	Non-significant	-1.169	Down	-0.1716	Non-significant	-0.6221	Non-significant	-0.5469	Non-significant	0.4505	Non-significant	669	99	22.3231	61	14.5038	54	9.928	83	19.8199	gi|308743347|gb|ADO40099.1|	176	1e-59	glycerol-3-phosphate acyltransferase 9 [Vernicia fordii]	--	--	--	--	--	--	--	--	--	K13506	8e-63	181	pop:POPTR_821054	glycerol-3-phosphate O-acyltransferase 3/4 [EC:2.3.1.15]	-	-	-	ko01100//Metabolic pathways;ko00564//Glycerophospholipid metabolism;ko00561//Glycerolipid metabolism
Unigene727	2.3.1.15	GPAT3_4	K13506	0.4128	Non-significant	-0.9268	Non-significant	-0.5139	Non-significant	-0.2053	Non-significant	-0.7215	Non-significant	-0.3087	Non-significant	647	62	14.4555	51	12.5385	40	7.6042	41	10.1234	gi|308743347|gb|ADO40099.1|	176	1e-59	glycerol-3-phosphate acyltransferase 9 [Vernicia fordii]	--	--	--	--	--	--	--	--	--	K13506	8e-63	181	pop:POPTR_821054	glycerol-3-phosphate O-acyltransferase 3/4 [EC:2.3.1.15]	-	-	-	ko01100//Metabolic pathways;ko00564//Glycerophospholipid metabolism;ko00561//Glycerolipid metabolism
Unigene1018	2.7.8.1	EPT1	K00993	-0.8452	Non-significant	0.5129	Non-significant	-0.3323	Non-significant	-0.1161	Non-significant	0.629	Non-significant	-0.2162	Non-significant	298	8	4.0497	7	3.7365	14	5.7784	6	3.2165	gi|530088|gb|AAA67719.1|	116	8e-26	aminoalcoholphosphotransferase [Glycine max]	--	--	--	--	--	--	--	--	--	K00993	7e-25	109	vvi:100259768	ethanolaminephosphotransferase [EC:2.7.8.1]	-	-	-	ko01100//Metabolic pathways;ko00564//Glycerophospholipid metabolism;ko00565//Ether lipid metabolism
Unigene1019	3.1.1.4	TGL4	K14674	0.7398	Non-significant	0.5129	Non-significant	1.2527	Up	-0.3385	Non-significant	0.8514	Non-significant	1.5911	Up	252	4	2.3944	3	1.8937	7	3.4166	9	5.7055	gi|224090021|ref|XP_002308909.1|	50.1	9e-06	predicted protein [Populus trichocarpa] >gi|222854885|gb|EEE92432.1| predicted protein [Populus trichocarpa]	--	--	--	--	--	--	--	--	--	K14674	5e-07	50.1	pop:POPTR_560432	TAG lipase / steryl ester hydrolase / phospholipase A2 / LPA acyltransferase [EC:3.1.1.3 3.1.1.13 3.1.1.4 2.3.1.51]	-	-	-	ko01100//Metabolic pathways;ko00564//Glycerophospholipid metabolism;ko00565//Ether lipid metabolism;ko00561//Glycerolipid metabolism;ko00592//alpha-Linolenic acid metabolism;ko00100//Steroid biosynthesis;ko00591//Linoleic acid metabolism;ko00590//Arachido
Unigene1019	2.3.1.51	TGL4	K14674	0.7398	Non-significant	0.5129	Non-significant	1.2527	Up	-0.3385	Non-significant	0.8514	Non-significant	1.5911	Up	252	4	2.3944	3	1.8937	7	3.4166	9	5.7055	gi|224090021|ref|XP_002308909.1|	50.1	9e-06	predicted protein [Populus trichocarpa] >gi|222854885|gb|EEE92432.1| predicted protein [Populus trichocarpa]	--	--	--	--	--	--	--	--	--	K14674	5e-07	50.1	pop:POPTR_560432	TAG lipase / steryl ester hydrolase / phospholipase A2 / LPA acyltransferase [EC:3.1.1.3 3.1.1.13 3.1.1.4 2.3.1.51]	-	-	-	ko01100//Metabolic pathways;ko00564//Glycerophospholipid metabolism;ko00565//Ether lipid metabolism;ko00561//Glycerolipid metabolism;ko00592//alpha-Linolenic acid metabolism;ko00100//Steroid biosynthesis;ko00591//Linoleic acid metabolism;ko00590//Arachido
Unigene1121	3.1.4.4	E3.1.4.4	K01115	10.6273	Up	-11.5445	Down	-0.9173	Non-significant	-1.9234	Down	-9.6211	Down	1.0061	Up	202	4	2.9871	1	0.7875	0	0	2	1.5817	gi|50871746|emb|CAH10216.1|	85.5	2e-16	polygalacturonase inhibiting protein [Phaseolus vulgaris]	sp|P58822|PGIP2_PHAVU	85.5	1e-16	Polygalacturonase inhibitor 2 OS=Phaseolus vulgaris GN=PGIP2 PE=1 SV=1	--	--	--	--	--	K12418	5e-07	50.1	cre:CHLREDRAFT_32523	fatty acid desaturase (delta-4 desaturase) [EC:1.14.19.-]	-	-	-	ko01100//Metabolic pathways;ko04144//Endocytosis;ko00564//Glycerophospholipid metabolism;ko00565//Ether lipid metabolism
Unigene1309	3.1.4.4	E3.1.4.4	K01115	--	--	-11.8593	Down	-11.8593	Down	-11.8593	Down	--	--	--	--	203	5	3.7155	0	0	0	0	0	0	gi|225431806|ref|XP_002272864.1|	130	7e-30	PREDICTED: similar to PLDP1 (PHOSPHOLIPASE D ZETA1); phospholipase D [Vitis vinifera]	sp|Q9LRZ5|PLDP1_ARATH	122	9e-28	Phospholipase D p1 OS=Arabidopsis thaliana GN=PLDP1 PE=2 SV=1	--	--	--	--	--	K01115	4e-31	130	vvi:100261987	phospholipase D [EC:3.1.4.4]	-	-	-	ko01100//Metabolic pathways;ko04144//Endocytosis;ko00564//Glycerophospholipid metabolism;ko00565//Ether lipid metabolism
Unigene1494	3.1.4.4	E3.1.4.4	K01115	-0.1082	Non-significant	-1.4871	Down	-1.5954	Down	-1.464	Down	-0.0231	Non-significant	-0.1313	Non-significant	399	32	12.0982	11	4.3853	14	4.3157	10	4.0038	gi|76262500|gb|ABA41400.1|	131	3e-30	pherophorin-C2 protein precursor [Chlamydomonas reinhardtii]	sp|Q9FPQ6|GP1_CHLRE	125	6e-29	Vegetative cell wall protein gp1 OS=Chlamydomonas reinhardtii GN=GP1 PE=2 SV=1	SPBC28F2.12	83.6	9e-17	COG0086	DNA-directed RNA polymerase, beta' subunit/160 kD subunit	K01115	6e-27	116	vcn:VOLCADRAFT_99471	phospholipase D [EC:3.1.4.4]	-	-	-	ko01100//Metabolic pathways;ko04144//Endocytosis;ko00564//Glycerophospholipid metabolism;ko00565//Ether lipid metabolism
Unigene1512	3.1.4.4	E3.1.4.4	K01115	1.8485	Up	-1.5899	Down	0.2586	Non-significant	-1.6784	Down	0.0884	Non-significant	1.937	Up	974	54	8.3633	16	2.613	22	2.7782	61	10.0051	gi|73808504|gb|AAZ85252.1|	179	7e-44	CT099 [Solanum ochranthum]	sp|Q9T076|ENL2_ARATH	155	3e-37	Early nodulin-like protein 2 OS=Arabidopsis thaliana GN=At4g27520 PE=1 SV=1	slr0599	91.7	2e-18	COG0515	Serine/threonine protein kinase	K01115	1e-25	114	vcn:VOLCADRAFT_99471	phospholipase D [EC:3.1.4.4]	-	-	-	ko01100//Metabolic pathways;ko04144//Endocytosis;ko00564//Glycerophospholipid metabolism;ko00565//Ether lipid metabolism
Unigene1535	3.1.4.4	E3.1.4.4	K01115	0.0779	Non-significant	0.1024	Non-significant	0.1803	Non-significant	-0.697	Non-significant	0.7994	Non-significant	0.8773	Non-significant	1231	600	73.5255	351	45.3553	790	78.9341	642	83.3154	gi|297788385|ref|XP_002862306.1|	288	1e-76	hydroxyproline-rich glycoprotein family protein [Arabidopsis lyrata subsp. lyrata] >gi|297307681|gb|EFH38564.1| hydroxyproline-rich glycoprotein family protein [Arabidopsis lyrata subsp. lyrata]	sp|Q9FLQ7|FH20_ARATH	78.2	1e-13	Formin-like protein 20 OS=Arabidopsis thaliana GN=FH20 PE=2 SV=3	PA1297	50.4	6e-06	COG1230	Co/Zn/Cd efflux system component	K01115	2e-11	68.2	rcu:RCOM_1613030	phospholipase D [EC:3.1.4.4]	-	-	-	ko01100//Metabolic pathways;ko04144//Endocytosis;ko00564//Glycerophospholipid metabolism;ko00565//Ether lipid metabolism
Unigene1667	3.1.4.4	E3.1.4.4	K01115	-9.2429	Down	-2.2945	Down	-11.5374	Down	-11.5374	Down	9.2429	Up	--	--	203	4	2.9724	0	0	1	0.6059	0	0	gi|281494540|gb|ADA72022.1|	83.2	9e-16	phospholipase D [Jatropha curcas]	sp|O04865|PLDA1_VIGUN	82	1e-15	Phospholipase D alpha 1 OS=Vigna unguiculata GN=PLD1 PE=2 SV=1	--	--	--	--	--	K01115	4e-17	83.6	pop:POPTR_763496	phospholipase D [EC:3.1.4.4]	-	-	-	ko01100//Metabolic pathways;ko04144//Endocytosis;ko00564//Glycerophospholipid metabolism;ko00565//Ether lipid metabolism
Unigene1687	3.1.4.4	E3.1.4.4	K01115	0.3772	Non-significant	-1.6164	Down	-1.2392	Down	-2.2453	Down	0.6289	Non-significant	1.0061	Up	225	5	3.3522	1	0.707	2	1.0933	2	1.42	gi|225431806|ref|XP_002272864.1|	149	1e-35	PREDICTED: similar to PLDP1 (PHOSPHOLIPASE D ZETA1); phospholipase D [Vitis vinifera]	sp|Q9LRZ5|PLDP1_ARATH	145	8e-35	Phospholipase D p1 OS=Arabidopsis thaliana GN=PLDP1 PE=2 SV=1	SPAC2F7.16c	85.9	2e-17	COG1502	Phosphatidylserine/phosphatidylglycerophosphate/cardiolipin synthases and related enzymes	K01115	3e-38	153	rcu:RCOM_0682600	phospholipase D [EC:3.1.4.4]	-	-	-	ko01100//Metabolic pathways;ko04144//Endocytosis;ko00564//Glycerophospholipid metabolism;ko00565//Ether lipid metabolism
Unigene1738	3.1.4.4	E3.1.4.4	K01115	-11.069	Down	0.7055	Non-significant	-10.3636	Down	0.0765	Non-significant	0.629	Non-significant	-10.44	Down	229	2	1.3175	2	1.3892	4	2.1484	0	0	gi|76262498|gb|ABA41399.1|	78.2	3e-14	pherophorin-C1 protein precursor [Chlamydomonas reinhardtii]	sp|Q9Z0G8|WIPF3_RAT	74.7	2e-13	WAS/WASL-interacting protein family member 3 OS=Rattus norvegicus GN=Wipf3 PE=1 SV=1	YMR109w	52.4	2e-07	COG5022	Myosin heavy chain	K01115	2e-13	71.2	vcn:VOLCADRAFT_99471	phospholipase D [EC:3.1.4.4]	-	-	-	ko01100//Metabolic pathways;ko04144//Endocytosis;ko00564//Glycerophospholipid metabolism;ko00565//Ether lipid metabolism
Unigene2068	3.1.1.4	TGL4	K14674	--	--	-11.0179	Down	-11.0179	Down	-11.0179	Down	--	--	--	--	291	4	2.0735	0	0	0	0	0	0	gi|225441329|ref|XP_002276377.1|	67.8	4e-11	PREDICTED: hypothetical protein isoform 2 [Vitis vinifera]	--	--	--	--	--	--	--	--	--	K14674	2e-12	67.8	vvi:100258980	TAG lipase / steryl ester hydrolase / phospholipase A2 / LPA acyltransferase [EC:3.1.1.3 3.1.1.13 3.1.1.4 2.3.1.51]	-	-	-	ko01100//Metabolic pathways;ko00564//Glycerophospholipid metabolism;ko00565//Ether lipid metabolism;ko00561//Glycerolipid metabolism;ko00592//alpha-Linolenic acid metabolism;ko00100//Steroid biosynthesis;ko00591//Linoleic acid metabolism;ko00590//Arachido
Unigene2068	2.3.1.51	TGL4	K14674	--	--	-11.0179	Down	-11.0179	Down	-11.0179	Down	--	--	--	--	291	4	2.0735	0	0	0	0	0	0	gi|225441329|ref|XP_002276377.1|	67.8	4e-11	PREDICTED: hypothetical protein isoform 2 [Vitis vinifera]	--	--	--	--	--	--	--	--	--	K14674	2e-12	67.8	vvi:100258980	TAG lipase / steryl ester hydrolase / phospholipase A2 / LPA acyltransferase [EC:3.1.1.3 3.1.1.13 3.1.1.4 2.3.1.51]	-	-	-	ko01100//Metabolic pathways;ko00564//Glycerophospholipid metabolism;ko00565//Ether lipid metabolism;ko00561//Glycerolipid metabolism;ko00592//alpha-Linolenic acid metabolism;ko00100//Steroid biosynthesis;ko00591//Linoleic acid metabolism;ko00590//Arachido
Unigene2072	3.1.4.4	E3.1.4.4	K01115	--	--	-9.1367	Down	-9.1367	Down	-9.1367	Down	--	--	--	--	268	1	0.5629	0	0	0	0	0	0	gi|30696817|ref|NP_200517.2|	76.3	1e-13	hydroxyproline-rich glycoprotein family protein [Arabidopsis thaliana] >gi|332009460|gb|AED96843.1| hydroxyproline-rich glycoprotein family protein [Arabidopsis thaliana]	sp|O73590|ZFHX4_CHICK	66.6	5e-11	Zinc finger homeobox protein 4 OS=Gallus gallus GN=ZFHX4 PE=2 SV=2	CC3494_1	49.7	1e-06	COG3637	Opacity protein and related surface antigens	K01115	3e-08	54.3	vcn:VOLCADRAFT_99471	phospholipase D [EC:3.1.4.4]	-	-	-	ko01100//Metabolic pathways;ko04144//Endocytosis;ko00564//Glycerophospholipid metabolism;ko00565//Ether lipid metabolism
Unigene2076	3.1.4.4	E3.1.4.4	K01115	-11.1401	Down	-0.8795	Non-significant	-12.0195	Down	-2.5084	Down	1.6289	Up	-9.5112	Down	218	6	4.1518	1	0.7297	4	2.2568	0	0	gi|124360603|gb|ABN08602.1|	68.2	3e-11	Phosphoinositide-binding clathrin adaptor, N-terminal; Wiscott-Aldrich syndrome, C-terminal [Medicago truncatula]	sp|A6R7X5|PAN1_AJECN	68.2	2e-11	Actin cytoskeleton-regulatory complex protein PAN1 OS=Ajellomyces capsulata (strain NAm1 / WU24) GN=PAN1 PE=3 SV=1	Rv3876	51.2	5e-07	COG0455	ATPases involved in chromosome partitioning	K01115	3e-09	57.4	vcn:VOLCADRAFT_99471	phospholipase D [EC:3.1.4.4]	-	-	-	ko01100//Metabolic pathways;ko04144//Endocytosis;ko00564//Glycerophospholipid metabolism;ko00565//Ether lipid metabolism
Unigene2551	3.1.4.3	plcC	K01114	-1.0822	Down	-1.2274	Down	-2.3096	Down	-12.9226	Down	11.6953	Up	10.6131	Up	408	21	7.7643	0	0	11	3.3161	4	1.5662	gi|297833008|ref|XP_002884386.1|	130	4e-30	phosphoesterase family protein [Arabidopsis lyrata subsp. lyrata] >gi|297330226|gb|EFH60645.1| phosphoesterase family protein [Arabidopsis lyrata subsp. lyrata]	--	--	--	--	--	--	--	--	--	K01114	4e-33	137	pop:POPTR_571365	phospholipase C [EC:3.1.4.3]	GO:0006644//phospholipid metabolic process	GO:0004629//phospholipase C activity	GO:0016020//membrane	ko01100//Metabolic pathways;ko00564//Glycerophospholipid metabolism;ko00565//Ether lipid metabolism;ko00562//Inositol phosphate metabolism
Unigene2636	3.1.4.4	E3.1.4.4	K01115	-11.1467	Down	-1.1019	Down	-12.2486	Down	-2.7309	Down	1.629	Up	-9.5177	Down	217	7	4.8661	1	0.733	4	2.2672	0	0	gi|302838151|ref|XP_002950634.1|	59.7	1e-08	metalloproteinase, extracellular matrix glycoprotein VMP25 [Volvox carteri f. nagariensis] >gi|300264183|gb|EFJ48380.1| metalloproteinase, extracellular matrix glycoprotein VMP25 [Volvox carteri f. nagariensis]	sp|Q9FPQ6|GP1_CHLRE	57.8	2e-08	Vegetative cell wall protein gp1 OS=Chlamydomonas reinhardtii GN=GP1 PE=2 SV=1	--	--	--	--	--	K01115	1e-08	55.5	vcn:VOLCADRAFT_99471	phospholipase D [EC:3.1.4.4]	-	GO:0003824//catalytic activity	-	ko01100//Metabolic pathways;ko04144//Endocytosis;ko00564//Glycerophospholipid metabolism;ko00565//Ether lipid metabolism
Unigene3020	3.1.4.4	E3.1.4.4	K01115	--	--	-11.4319	Down	-11.4319	Down	-11.4319	Down	--	--	--	--	273	5	2.7628	0	0	0	0	0	0	gi|323449313|gb|EGB05202.1|	52.4	2e-06	expressed protein [Aureococcus anophagefferens]	sp|Q9SX31|PERK9_ARATH	50.8	3e-06	Proline-rich receptor-like protein kinase PERK9 OS=Arabidopsis thaliana GN=PERK9 PE=2 SV=1	--	--	--	--	--	K01115	1e-06	48.5	vcn:VOLCADRAFT_99471	phospholipase D [EC:3.1.4.4]	-	-	-	ko01100//Metabolic pathways;ko04144//Endocytosis;ko00564//Glycerophospholipid metabolism;ko00565//Ether lipid metabolism
Unigene3132	2.3.1.51	AGPAT3_4	K13523	-11.3847	Down	-1.0314	Down	-12.4162	Down	-1.6604	Down	0.629	Non-significant	-10.7557	Down	276	10	5.4656	3	1.729	6	2.6739	0	0	gi|82568693|dbj|BAE48660.1|	68.2	3e-11	1-acyl-sn-glycerol-3-phosphate acyltransferase [Prunus mume]	sp|Q6IWY1|LPAT2_BRAOL	62.8	7e-10	1-acyl-sn-glycerol-3-phosphate acyltransferase 2 OS=Brassica oleracea GN=LPAT2 PE=2 SV=1	--	--	--	--	--	K13523	5e-12	66.6	rcu:RCOM_1577630	lysophosphatidic acid acyltransferase / lysophosphatidylinositol acyltransferase [EC:2.3.1.51 2.3.1.-]	GO:0006644//phospholipid metabolic process	GO:0016411//acylglycerol O-acyltransferase activity	GO:0031090//organelle membrane;GO:0043231//intracellular membrane-bounded organelle;GO:0031224//intrinsic to membrane	ko01100//Metabolic pathways;ko00564//Glycerophospholipid metabolism;ko00561//Glycerolipid metabolism
Unigene3132	2.3.1.-	AGPAT3_4	K13523	-11.3847	Down	-1.0314	Down	-12.4162	Down	-1.6604	Down	0.629	Non-significant	-10.7557	Down	276	10	5.4656	3	1.729	6	2.6739	0	0	gi|82568693|dbj|BAE48660.1|	68.2	3e-11	1-acyl-sn-glycerol-3-phosphate acyltransferase [Prunus mume]	sp|Q6IWY1|LPAT2_BRAOL	62.8	7e-10	1-acyl-sn-glycerol-3-phosphate acyltransferase 2 OS=Brassica oleracea GN=LPAT2 PE=2 SV=1	--	--	--	--	--	K13523	5e-12	66.6	rcu:RCOM_1577630	lysophosphatidic acid acyltransferase / lysophosphatidylinositol acyltransferase [EC:2.3.1.51 2.3.1.-]	GO:0006644//phospholipid metabolic process	GO:0016411//acylglycerol O-acyltransferase activity	GO:0031090//organelle membrane;GO:0043231//intracellular membrane-bounded organelle;GO:0031224//intrinsic to membrane	ko01100//Metabolic pathways;ko00564//Glycerophospholipid metabolism;ko00561//Glycerolipid metabolism
Unigene3224	3.1.4.4	E3.1.4.4	K01115	11.1562	Up	-9.4884	Down	1.6678	Up	-9.4884	Down	--	--	11.1562	Up	210	1	0.7183	0	0	0	0	3	2.2822	gi|1345531|emb|CAA39212.1|	150	5e-36	extensin (class I) [Solanum lycopersicum]	sp|O65375|LRX1_ARATH	108	8e-24	Leucine-rich repeat extensin-like protein 1 OS=Arabidopsis thaliana GN=LRX1 PE=1 SV=1	Rv1078	57.8	5e-09	COG1714	Predicted membrane protein/domain	K01115	4e-16	80.1	vcn:VOLCADRAFT_99471	phospholipase D [EC:3.1.4.4]	GO:0007047//cell wall organization	GO:0005198//structural molecule activity	-	ko01100//Metabolic pathways;ko04144//Endocytosis;ko00564//Glycerophospholipid metabolism;ko00565//Ether lipid metabolism
Unigene3365	2.3.1.15	GPAT	K13508	-1.2079	Down	-1.5168	Down	-2.7247	Down	-1.1459	Down	-0.371	Non-significant	-1.5788	Down	233	7	4.532	3	2.0481	3	1.5837	1	0.6856	gi|295828238|gb|ADG37788.1|	69.3	1e-11	AT1G06520-like protein [Capsella grandiflora]	sp|Q9FZ22|GPAT2_ARATH	68.2	2e-11	Probable glycerol-3-phosphate acyltransferase 2 OS=Arabidopsis thaliana GN=GPAT2 PE=2 SV=1	--	--	--	--	--	K13508	8e-16	79.3	vvi:100264200	glycerol-3-phosphate acyltransferase [EC:2.3.1.15]	GO:0003006//reproductive developmental process	GO:0016411//acylglycerol O-acyltransferase activity	GO:0043231//intracellular membrane-bounded organelle	ko01100//Metabolic pathways;ko00564//Glycerophospholipid metabolism;ko00561//Glycerolipid metabolism
Unigene3784	3.1.4.4	E3.1.4.4	K01115	0.3773	Non-significant	-0.9726	Non-significant	-0.5953	Non-significant	-2.9234	Down	1.9508	Up	2.3281	Up	369	8	3.2705	1	0.4311	5	1.6666	5	2.1647	gi|15241224|ref|NP_197497.1|	91.3	3e-18	uncharacterized protein [Arabidopsis thaliana] >gi|332005392|gb|AED92775.1| uncharacterized protein [Arabidopsis thaliana]	sp|Q9FFW5|PERK8_ARATH	70.9	2e-12	Proline-rich receptor-like protein kinase PERK8 OS=Arabidopsis thaliana GN=PERK8 PE=1 SV=1	SPBC28F2.12	55.8	2e-08	COG0086	DNA-directed RNA polymerase, beta' subunit/160 kD subunit	K01115	1e-08	55.8	vcn:VOLCADRAFT_99471	phospholipase D [EC:3.1.4.4]	GO:0043170	-	-	ko01100//Metabolic pathways;ko04144//Endocytosis;ko00564//Glycerophospholipid metabolism;ko00565//Ether lipid metabolism
Unigene3831	3.1.4.4	E3.1.4.4	K01115	-10.6167	Down	-1.0314	Down	-11.6482	Down	-0.6605	Non-significant	-0.371	Non-significant	-10.9877	Down	235	5	3.2096	3	2.0306	3	1.5702	0	0	gi|60678627|gb|AAX33674.1|	60.1	9e-09	plus agglutinin [Chlamydomonas incerta]	sp|Q9FPQ6|GP1_CHLRE	53.5	4e-07	Vegetative cell wall protein gp1 OS=Chlamydomonas reinhardtii GN=GP1 PE=2 SV=1	--	--	--	--	--	K01115	9e-07	49.3	vcn:VOLCADRAFT_99471	phospholipase D [EC:3.1.4.4]	-	-	-	ko01100//Metabolic pathways;ko04144//Endocytosis;ko00564//Glycerophospholipid metabolism;ko00565//Ether lipid metabolism
Unigene3967	2.3.1.15	GPAT3_4	K13506	-0.6228	Non-significant	-0.0315	Non-significant	-0.6543	Non-significant	-1.2454	Down	1.214	Up	0.5912	Non-significant	285	10	5.293	4	2.2325	12	5.1788	6	3.3632	gi|308743347|gb|ADO40099.1|	68.9	2e-11	glycerol-3-phosphate acyltransferase 9 [Vernicia fordii]	--	--	--	--	--	--	--	--	--	K13506	1e-12	68.9	rcu:RCOM_1419880	glycerol-3-phosphate O-acyltransferase 3/4 [EC:2.3.1.15]	-	GO:0016747//transferase activity, transferring acyl groups other than amino-acyl groups	-	ko01100//Metabolic pathways;ko00564//Glycerophospholipid metabolism;ko00561//Glycerolipid metabolism
Unigene3968	2.3.1.15	GPAT3_4	K13506	--	--	-10.0329	Down	-10.0329	Down	-10.0329	Down	--	--	--	--	288	2	1.0476	0	0	0	0	0	0	gi|308743347|gb|ADO40099.1|	68.9	2e-11	glycerol-3-phosphate acyltransferase 9 [Vernicia fordii]	--	--	--	--	--	--	--	--	--	K13506	1e-12	68.9	rcu:RCOM_1419880	glycerol-3-phosphate O-acyltransferase 3/4 [EC:2.3.1.15]	-	GO:0016747//transferase activity, transferring acyl groups other than amino-acyl groups	-	ko01100//Metabolic pathways;ko00564//Glycerophospholipid metabolism;ko00561//Glycerolipid metabolism
Unigene4129	3.1.1.5	LYPLA2	K06130	-12.8708	Down	0.6315	Non-significant	-12.2393	Down	0.0765	Non-significant	0.555	Non-significant	-12.3158	Down	312	10	4.8349	10	5.0983	19	7.4902	0	0	gi|317106756|dbj|BAJ53250.1|	60.8	5e-09	JHL25H03.13 [Jatropha curcas]	--	--	--	--	--	--	--	--	--	K06130	3e-11	63.9	vvi:100246445	lysophospholipase II [EC:3.1.1.5]	-	GO:0016788//hydrolase activity, acting on ester bonds	-	ko00564//Glycerophospholipid metabolism
Unigene4376	3.1.4.4	E3.1.4.4	K01115	-0.7483	Non-significant	-0.169	Non-significant	-0.9173	Non-significant	-0.5756	Non-significant	0.4066	Non-significant	-0.3417	Non-significant	250	22	13.2748	14	8.9077	24	11.8077	11	7.0291	gi|15233361|ref|NP_192882.1|	65.1	3e-10	hydroxyproline-rich glycoprotein family protein [Arabidopsis thaliana] >gi|332657611|gb|AEE83011.1| hydroxyproline-rich glycoprotein family protein [Arabidopsis thaliana]	sp|P21260|YPRO_OWEFU	61.6	1e-09	Uncharacterized proline-rich protein (Fragment) OS=Owenia fusiformis PE=4 SV=1	CC3494_1	53.5	9e-08	COG3637	Opacity protein and related surface antigens	K01115	9e-09	55.8	vcn:VOLCADRAFT_99471	phospholipase D [EC:3.1.4.4]	-	GO:0005488//binding	-	ko01100//Metabolic pathways;ko04144//Endocytosis;ko00564//Glycerophospholipid metabolism;ko00565//Ether lipid metabolism
Unigene4432	3.1.4.4	E3.1.4.4	K01115	--	--	--	--	--	--	--	--	--	--	--	--	967	0	0	0	0	0	0	0	0	gi|297796763|ref|XP_002866266.1|	177	2e-43	phox domain-containing protein [Arabidopsis lyrata subsp. lyrata] >gi|297312101|gb|EFH42525.1| phox domain-containing protein [Arabidopsis lyrata subsp. lyrata]	sp|Q02817|MUC2_HUMAN	95.1	7e-19	Mucin-2 OS=Homo sapiens GN=MUC2 PE=1 SV=2	Rv0312	51.6	2e-06	COG0443	Molecular chaperone	K01115	3e-12	70.1	vcn:VOLCADRAFT_99471	phospholipase D [EC:3.1.4.4]	GO:0009987//cellular process;GO:0006810//transport	GO:0005543//phospholipid binding	GO:0044464//cell part	ko01100//Metabolic pathways;ko04144//Endocytosis;ko00564//Glycerophospholipid metabolism;ko00565//Ether lipid metabolism
Unigene4461	3.1.4.4	E3.1.4.4	K01115	0.3772	Non-significant	-0.7981	Non-significant	-0.4208	Non-significant	-0.2714	Non-significant	-0.5267	Non-significant	-0.1494	Non-significant	479	112	35.2718	88	29.2231	79	20.2856	79	26.3475	gi|76262500|gb|ABA41400.1|	122	1e-29	pherophorin-C2 protein precursor [Chlamydomonas reinhardtii]	sp|Q9FPQ6|GP1_CHLRE	113	5e-25	Vegetative cell wall protein gp1 OS=Chlamydomonas reinhardtii GN=GP1 PE=2 SV=1	XF0818	72.8	2e-13	COG2730	Endoglucanase	K01115	4e-26	114	vcn:VOLCADRAFT_99471	phospholipase D [EC:3.1.4.4]	-	GO:0008233//peptidase activity;GO:0005488//binding	-	ko01100//Metabolic pathways;ko04144//Endocytosis;ko00564//Glycerophospholipid metabolism;ko00565//Ether lipid metabolism
Unigene4564	3.1.4.4	E3.1.4.4	K01115	12.0047	Up	-11.2439	Down	0.7608	Non-significant	-11.2439	Down	--	--	12.0047	Up	311	5	2.4252	0	0	0	0	8	4.1094	gi|1405559|emb|CAA67152.1|	67.8	4e-11	GRPF1 [Fagus sylvatica]	sp|P21260|YPRO_OWEFU	60.8	2e-09	Uncharacterized proline-rich protein (Fragment) OS=Owenia fusiformis PE=4 SV=1	CC3494_1	47.8	5e-06	COG3637	Opacity protein and related surface antigens	K01115	3e-08	53.9	vcn:VOLCADRAFT_99471	phospholipase D [EC:3.1.4.4]	-	-	GO:0044464//cell part	ko01100//Metabolic pathways;ko04144//Endocytosis;ko00564//Glycerophospholipid metabolism;ko00565//Ether lipid metabolism
Unigene4604	3.1.4.4	E3.1.4.4	K01115	-0.4225	Non-significant	0.4021	Non-significant	-0.0204	Non-significant	0.2185	Non-significant	0.1836	Non-significant	-0.2389	Non-significant	1412	87	9.2946	96	10.8147	141	12.2823	81	9.1643	gi|297831228|ref|XP_002883496.1|	254	1e-116	glycosyltransferase family 14 protein [Arabidopsis lyrata subsp. lyrata] >gi|297329336|gb|EFH59755.1| glycosyltransferase family 14 protein [Arabidopsis lyrata subsp. lyrata]	sp|Q02817|MUC2_HUMAN	67.8	2e-10	Mucin-2 OS=Homo sapiens GN=MUC2 PE=1 SV=2	SPBC28F2.12	53.9	7e-07	COG0086	DNA-directed RNA polymerase, beta' subunit/160 kD subunit	K01115	1e-08	55.8	vcn:VOLCADRAFT_99471	phospholipase D [EC:3.1.4.4]	-	GO:0016757//transferase activity, transferring glycosyl groups	-	ko01100//Metabolic pathways;ko04144//Endocytosis;ko00564//Glycerophospholipid metabolism;ko00565//Ether lipid metabolism
Unigene4668	3.1.4.4	E3.1.4.4	K01115	--	--	--	--	--	--	--	--	--	--	--	--	320	0	0	0	0	0	0	0	0	gi|302836357|ref|XP_002949739.1|	79.7	1e-14	extracellular matrix glycoprotein pherophorin-V32 [Volvox carteri f. nagariensis] >gi|300265098|gb|EFJ49291.1| extracellular matrix glycoprotein pherophorin-V32 [Volvox carteri f. nagariensis]	sp|Q84ZL0|FH5_ORYSJ	75.5	1e-13	Formin-like protein 5 OS=Oryza sativa subsp. japonica GN=FH5 PE=2 SV=2	CC3494_1	61.2	4e-10	COG3637	Opacity protein and related surface antigens	K01115	4e-13	70.5	vcn:VOLCADRAFT_99471	phospholipase D [EC:3.1.4.4]	-	-	-	ko01100//Metabolic pathways;ko04144//Endocytosis;ko00564//Glycerophospholipid metabolism;ko00565//Ether lipid metabolism
Unigene5091	3.1.4.4	E3.1.4.4	K01115	--	--	--	--	--	--	--	--	--	--	--	--	295	0	0	0	0	0	0	0	0	gi|46396546|sp|Q9S8M0.2|LECT_SOLTU	56.6	1e-10	RecName: Full=Chitin-binding lectin 1; AltName: Full=PL-I; Flags: Precursor	sp|Q9S8M0|LECT_SOLTU	56.6	6e-11	Chitin-binding lectin 1 OS=Solanum tuberosum PE=1 SV=2	--	--	--	--	--	K01115	2e-10	61.2	vcn:VOLCADRAFT_99471	phospholipase D [EC:3.1.4.4]	-	GO:0005488//binding;GO:0003824//catalytic activity	GO:0031410//cytoplasmic vesicle	ko01100//Metabolic pathways;ko04144//Endocytosis;ko00564//Glycerophospholipid metabolism;ko00565//Ether lipid metabolism
Unigene5092	3.1.4.4	E3.1.4.4	K01115	0.2741	Non-significant	-1.0215	Down	-0.7473	Non-significant	-0.5084	Non-significant	-0.513	Non-significant	-0.2389	Non-significant	244	48	29.6754	32	20.8612	29	14.6185	27	17.6776	gi|308803368|ref|XP_003078997.1|	50.1	6e-08	Meltrins, fertilins and related Zn-dependent metalloproteinases of the ADAMs family (ISS) [Ostreococcus tauri] >gi|116057450|emb|CAL51877.1| Meltrins, fertilins and related Zn-dependent metalloproteinases of the ADAMs family (ISS) [Ostreococcus tauri]	sp|P21997|SSGP_VOLCA	48.5	2e-07	Sulfated surface glycoprotein 185 OS=Volvox carteri PE=1 SV=1	--	--	--	--	--	K01115	2e-08	50.4	vcn:VOLCADRAFT_99471	phospholipase D [EC:3.1.4.4]	-	GO:0005488//binding;GO:0016787//hydrolase activity	GO:0031410//cytoplasmic vesicle	ko01100//Metabolic pathways;ko04144//Endocytosis;ko00564//Glycerophospholipid metabolism;ko00565//Ether lipid metabolism
Unigene5213	2.3.1.15	GPAT3_4	K13506	-10.4217	Down	1.2904	Up	-9.1313	Down	3.7769	Up	-2.4865	Down	-12.9082	Down	269	1	0.5608	13	7.6872	3	1.3717	0	0	gi|308743347|gb|ADO40099.1|	146	7e-35	glycerol-3-phosphate acyltransferase 9 [Vernicia fordii]	--	--	--	--	--	--	--	--	--	K13506	4e-37	150	vvi:100243463	glycerol-3-phosphate O-acyltransferase 3/4 [EC:2.3.1.15]	-	GO:0016747//transferase activity, transferring acyl groups other than amino-acyl groups	-	ko01100//Metabolic pathways;ko00564//Glycerophospholipid metabolism;ko00561//Glycerolipid metabolism
Unigene5550	3.1.4.4	E3.1.4.4	K01115	-1.1322	Down	0.6743	Non-significant	-0.4578	Non-significant	0.2337	Non-significant	0.4406	Non-significant	-0.6916	Non-significant	1017	304	45.0918	339	53.0222	595	71.9601	209	32.8302	gi|18400602|ref|NP_566496.1|	335	5e-91	cobalt ion binding protein [Arabidopsis thaliana] >gi|25091502|sp|Q9LKA5.1|UMP1_ARATH RecName: Full=Uncharacterized protein At3g15000, mitochondrial >gi|16226543|gb|AAL16196.1|AF428427_1 AT3g15000/K15M2_14 [Arabidopsis thaliana] >gi|53828643|gb|AAU94431.1	sp|Q9LKA5|UMP1_ARATH	335	2e-91	Uncharacterized protein At3g15000, mitochondrial OS=Arabidopsis thaliana GN=At3g15000 PE=1 SV=1	Rv0312	54.3	3e-07	COG0443	Molecular chaperone	K06236	1e-08	58.5	pop:POPTR_584471	collagen, type I/II/III/V/XI, alpha	-	GO:0046914//transition metal ion binding	-	ko01100//Metabolic pathways;ko04144//Endocytosis;ko00564//Glycerophospholipid metabolism;ko00565//Ether lipid metabolism
Unigene5572	3.1.4.4	E3.1.4.4	K01115	5.4648	Up	-3.4101	Down	2.0547	Up	2.1705	Up	-5.5806	Down	-0.1158	Non-significant	574	26	6.8329	111	30.7603	3	0.6428	102	28.3881	gi|21322711|emb|CAD22154.1|	207	7e-53	pherophorin-dz1 protein [Volvox carteri f. nagariensis]	sp|Q9T0K5|LRX3_ARATH	169	8e-42	Leucine-rich repeat extensin-like protein 3 OS=Arabidopsis thaliana GN=LRX3 PE=1 SV=1	XF0818	152	4e-37	COG2730	Endoglucanase	K01115	6e-39	157	vcn:VOLCADRAFT_99471	phospholipase D [EC:3.1.4.4]	-	-	-	ko01100//Metabolic pathways;ko04144//Endocytosis;ko00564//Glycerophospholipid metabolism;ko00565//Ether lipid metabolism
Unigene5592	3.1.4.4	E3.1.4.4	K01115	-0.4708	Non-significant	0.6828	Non-significant	0.212	Non-significant	0.4859	Non-significant	0.1969	Non-significant	-0.2739	Non-significant	902	64	10.7033	85	14.9897	126	17.1815	70	12.3977	gi|18423010|ref|NP_568708.1|	141	1e-32	hydroxyproline-rich glycoprotein family protein [Arabidopsis thaliana] >gi|21553492|gb|AAM62585.1| extensin like protein [Arabidopsis thaliana] >gi|194708810|gb|ACF88489.1| At5g49280 [Arabidopsis thaliana] >gi|332008409|gb|AED95792.1| hydroxyproline-rich	sp|Q9LUI1|LRX6_ARATH	77	2e-13	Leucine-rich repeat extensin-like protein 6 OS=Arabidopsis thaliana GN=LRX6 PE=2 SV=1	Rv1078	71.2	2e-12	COG1714	Predicted membrane protein/domain	K01115	1e-11	67.8	rcu:RCOM_1613030	phospholipase D [EC:3.1.4.4]	-	-	-	ko01100//Metabolic pathways;ko04144//Endocytosis;ko00564//Glycerophospholipid metabolism;ko00565//Ether lipid metabolism
Unigene5609	3.1.4.4	E3.1.4.4	K01115	0.9318	Non-significant	-0.5799	Non-significant	0.3519	Non-significant	0.7911	Non-significant	-1.371	Down	-0.4392	Non-significant	1259	39	4.6729	64	8.086	32	3.1262	47	5.9638	gi|15221511|ref|NP_172140.1|	182	7e-45	tropomyosin-related protein [Arabidopsis thaliana] >gi|6692690|gb|AAF24824.1|AC007592_17 F12K11.14 [Arabidopsis thaliana] >gi|332189881|gb|AEE28002.1| tropomyosin-related protein [Arabidopsis thaliana]	sp|Q9FPQ6|GP1_CHLRE	77	3e-13	Vegetative cell wall protein gp1 OS=Chlamydomonas reinhardtii GN=GP1 PE=2 SV=1	PH1798	68.6	2e-11	COG1196	Chromosome segregation ATPases	K06638	5e-10	63.2	ota:Ot01g03130	mitotic spindle assembly checkpoint protein MAD1	-	-	-	ko01100//Metabolic pathways;ko04144//Endocytosis;ko00564//Glycerophospholipid metabolism;ko00565//Ether lipid metabolism;ko03022//Basal transcription factors
Unigene5619	3.1.4.4	E3.1.4.4	K01115	0.3773	Non-significant	0.7056	Non-significant	1.0829	Up	1.6615	Up	-0.9559	Non-significant	-0.5786	Non-significant	461	1	0.3272	3	1.0351	2	0.5336	2	0.6931	gi|317106640|dbj|BAJ53146.1|	70.1	4e-15	JHL05D22.17 [Jatropha curcas]	sp|P13983|EXTN_TOBAC	69.7	7e-12	Extensin OS=Nicotiana tabacum GN=HRGPNT3 PE=2 SV=1	--	--	--	--	--	K01115	9e-10	60.1	rcu:RCOM_1613030	phospholipase D [EC:3.1.4.4]	-	-	-	ko01100//Metabolic pathways;ko04144//Endocytosis;ko00564//Glycerophospholipid metabolism;ko00565//Ether lipid metabolism
Unigene5748	3.1.4.4	E3.1.4.4	K01115	-8.8805	Down	-0.2944	Non-significant	-9.1749	Down	3.0764	Up	-3.3709	Down	-12.2514	Down	261	1	0.578	8	4.8756	1	0.4713	0	0	gi|15234538|ref|NP_195401.1|	92.8	1e-18	GNS1/SUR4 membrane protein [Arabidopsis thaliana] >gi|46931232|gb|AAT06420.1| At4g36830 [Arabidopsis thaliana] >gi|56381945|gb|AAV85691.1| At4g36830 [Arabidopsis thaliana] >gi|332661307|gb|AEE86707.1| GNS1/SUR4 membrane protein [Arabidopsis thaliana]	sp|P21997|SSGP_VOLCA	48.1	2e-08	Sulfated surface glycoprotein 185 OS=Volvox carteri PE=1 SV=1	CC3494_1	47.4	9e-07	COG3637	Opacity protein and related surface antigens	K01115	2e-09	47.8	vcn:VOLCADRAFT_99471	phospholipase D [EC:3.1.4.4]	-	-	-	ko01100//Metabolic pathways;ko04144//Endocytosis;ko00564//Glycerophospholipid metabolism;ko00565//Ether lipid metabolism
Unigene6156	3.1.4.4	E3.1.4.4	K01115	1.1845	Up	-2.2945	Down	-1.1099	Down	1.3985	Up	-3.6929	Down	-2.5084	Down	273	16	8.841	40	23.3065	4	1.8022	7	4.0962	gi|32479346|gb|AAP83840.1|	71.2	4e-12	glycine-rich protein TomR2 [Solanum lycopersicum]	sp|P10496|GRP2_PHAVU	65.1	1e-10	Glycine-rich cell wall structural protein 1.8 OS=Phaseolus vulgaris PE=2 SV=1	CC3494_1	50.4	8e-07	COG3637	Opacity protein and related surface antigens	K01115	2e-08	54.7	vcn:VOLCADRAFT_99471	phospholipase D [EC:3.1.4.4]	-	-	-	ko01100//Metabolic pathways;ko04144//Endocytosis;ko00564//Glycerophospholipid metabolism;ko00565//Ether lipid metabolism
Unigene6222	3.1.4.4	E3.1.4.4	K01115	3.0777	Up	-0.2945	Non-significant	2.7832	Up	1.6615	Up	-1.956	Down	1.1217	Up	287	2	1.0512	6	3.3254	2	0.8571	13	7.2362	gi|186479105|ref|NP_174461.3|	55.8	2e-07	formin-like protein 14 [Arabidopsis thaliana] >gi|166215071|sp|Q9C6S1.3|FH14_ARATH RecName: Full=Formin-like protein 14; Short=AtFH14 >gi|332193274|gb|AEE31395.1| formin-like protein 14 [Arabidopsis thaliana]	sp|Q9C6S1|FH14_ARATH	55.8	8e-08	Formin-like protein 14 OS=Arabidopsis thaliana GN=FH14 PE=1 SV=3	--	--	--	--	--	K01115	2e-06	48.1	vcn:VOLCADRAFT_99471	phospholipase D [EC:3.1.4.4]	-	GO:0005488//binding	-	ko01100//Metabolic pathways;ko04144//Endocytosis;ko00564//Glycerophospholipid metabolism;ko00565//Ether lipid metabolism
Unigene6314	3.1.4.4	E3.1.4.4	K01115	-1.7382	Down	0.4059	Non-significant	-1.3323	Down	-0.1161	Non-significant	0.5221	Non-significant	-1.2162	Down	239	8	5.0494	7	4.6589	13	6.6902	3	2.0053	gi|15239119|ref|NP_196723.1|	93.2	9e-19	RING zinc-finger domain-containing protein [Arabidopsis thaliana] >gi|66865892|gb|AAY57580.1| PHD family protein [Arabidopsis thaliana] >gi|332004319|gb|AED91702.1| RING zinc-finger domain-containing protein [Arabidopsis thaliana]	sp|Q7G6K7|FH3_ORYSJ	40.8	9e-06	Formin-like protein 3 OS=Oryza sativa subsp. japonica GN=FH3 PE=2 SV=2	--	--	--	--	--	K01115	1e-06	42.7	vcn:VOLCADRAFT_99471	phospholipase D [EC:3.1.4.4]	-	GO:0046914//transition metal ion binding	-	ko01100//Metabolic pathways;ko04144//Endocytosis;ko00564//Glycerophospholipid metabolism;ko00565//Ether lipid metabolism
Unigene6378	3.1.4.4	E3.1.4.4	K01115	0.3772	Non-significant	-1.4644	Down	-1.0872	Down	-0.7715	Non-significant	-0.6929	Non-significant	-0.3157	Non-significant	351	18	7.7359	10	4.5318	8	2.8034	8	3.6411	gi|79568177|ref|NP_181166.3|	65.1	3e-10	pentatricopeptide repeat-containing protein [Arabidopsis thaliana] >gi|75206301|sp|Q9SJN2.1|PP187_ARATH RecName: Full=Pentatricopeptide repeat-containing protein At2g36240 >gi|330254126|gb|AEC09220.1| pentatricopeptide repeat-containing protein [Arabidops	sp|Q9SJN2|PP187_ARATH	65.1	1e-10	Pentatricopeptide repeat-containing protein At2g36240 OS=Arabidopsis thaliana GN=At2g36240 PE=2 SV=1	CC3494_1	50.1	1e-06	COG3637	Opacity protein and related surface antigens	K01115	7e-07	49.7	vcn:VOLCADRAFT_99471	phospholipase D [EC:3.1.4.4]	-	-	-	ko01100//Metabolic pathways;ko04144//Endocytosis;ko00564//Glycerophospholipid metabolism;ko03040//Spliceosome;ko03013//RNA transport;ko00565//Ether lipid metabolism;ko03015//mRNA surveillance pathway
Unigene6514	2.7.7.14	E2.7.7.14	K00967	-0.9448	Non-significant	0.0275	Non-significant	-0.9174	Non-significant	1.5359	Up	-1.5084	Down	-2.4532	Down	991	4	0.6089	11	1.7656	5	0.6206	2	0.3224	gi|115481800|ref|NP_001064493.1|	311	9e-84	Os10g0387000 [Oryza sativa Japonica Group] >gi|78708489|gb|ABB47464.1| Cytidylyltransferase family protein, expressed [Oryza sativa Japonica Group] >gi|113639102|dbj|BAF26407.1| Os10g0387000 [Oryza sativa Japonica Group]	sp|Q55BZ4|PCY2_DICDI	177	8e-44	Ethanolamine-phosphate cytidylyltransferase OS=Dictyostelium discoideum GN=pctA PE=1 SV=1	SPAC15E1.05c	147	3e-35	COG0615	Cytidylyltransferase	K00967	2e-98	356	pop:POPTR_736610	ethanolamine-phosphate cytidylyltransferase [EC:2.7.7.14]	GO:0008152//metabolic process	GO:0016772//transferase activity, transferring phosphorus-containing groups	-	ko01100//Metabolic pathways;ko00564//Glycerophospholipid metabolism
Unigene6776	2.7.1.107	E2.7.1.107	K00901	10.7005	Up	-9.0329	Down	1.6677	Up	0.0764	Non-significant	-9.1093	Down	1.5912	Up	288	1	0.5238	1	0.5523	0	0	3	1.6641	gi|15241456|ref|NP_196409.1|	149	1e-35	diacylglycerol kinase1 [Arabidopsis thaliana] >gi|20141593|sp|Q39017.2|DGK1_ARATH RecName: Full=Diacylglycerol kinase 1; Short=DAG kinase 1; AltName: Full=Diglyceride kinase 1; Short=DGK 1 >gi|6562306|emb|CAB62604.1| diacylglycerol kinase (ATDGK1) [Arabid	sp|Q39017|DGK1_ARATH	149	5e-36	Diacylglycerol kinase 1 OS=Arabidopsis thaliana GN=DGK1 PE=1 SV=2	--	--	--	--	--	K00901	3e-39	157	vvi:100255335	diacylglycerol kinase [EC:2.7.1.107]	-	-	-	ko01100//Metabolic pathways;ko00564//Glycerophospholipid metabolism;ko04070//Phosphatidylinositol signaling system;ko00561//Glycerolipid metabolism
Unigene6844	3.1.4.4	E3.1.4.4	K01115	2.378	Up	-1.88	Down	0.4979	Non-significant	0.8137	Non-significant	-2.6937	Down	-0.3157	Non-significant	2012	3	0.2249	5	0.3953	1	0.0611	4	0.3176	gi|337733636|gb|AEI72267.1|	569	0	early flowering 5 protein [Citrus trifoliata]	sp|Q84ZL0|FH5_ORYSJ	171	2e-41	Formin-like protein 5 OS=Oryza sativa subsp. japonica GN=FH5 PE=2 SV=2	mlr2363	89.4	2e-17	COG0515	Serine/threonine protein kinase	K12866	0	557	pop:POPTR_824729	WW domain-binding protein 11	-	-	-	ko01100//Metabolic pathways;ko04144//Endocytosis;ko00564//Glycerophospholipid metabolism;ko03040//Spliceosome;ko00565//Ether lipid metabolism
Unigene6972	3.1.4.4	E3.1.4.4	K01115	-3.1342	Down	0.7325	Non-significant	-2.4017	Down	-0.0315	Non-significant	0.7641	Non-significant	-2.3702	Down	214	291	205.127	270	200.692	593	340.829	52	38.8184	gi|3402282|emb|CAA04449.1|	85.1	2e-16	proline-rich protein [Solanum tuberosum]	sp|Q9T0K5|LRX3_ARATH	73.2	5e-13	Leucine-rich repeat extensin-like protein 3 OS=Arabidopsis thaliana GN=LRX3 PE=1 SV=1	PA0197	61.6	3e-10	COG0810	Periplasmic protein TonB, links inner and outer membranes	K01115	5e-13	70.1	vcn:VOLCADRAFT_99471	phospholipase D [EC:3.1.4.4]	-	-	-	ko01100//Metabolic pathways;ko04144//Endocytosis;ko00564//Glycerophospholipid metabolism;ko00565//Ether lipid metabolism
Unigene6981	3.1.4.4	E3.1.4.4	K01115	-0.2594	Non-significant	0.3087	Non-significant	0.0493	Non-significant	-0.4333	Non-significant	0.7421	Non-significant	0.4826	Non-significant	1221	131	16.1845	92	11.9854	199	20.0463	128	16.7472	gi|15233789|ref|NP_194164.1|	460	1e-128	uncharacterized protein [Arabidopsis thaliana] >gi|58652054|gb|AAW80852.1| At4g24330 [Arabidopsis thaliana] >gi|332659490|gb|AEE84890.1| uncharacterized protein [Arabidopsis thaliana]	sp|Q94CC0|Y5994_ARATH	423	1e-117	Uncharacterized protein At5g49945 OS=Arabidopsis thaliana GN=At5g49945 PE=1 SV=1	--	--	--	--	--	K01115	4e-11	67	vcn:VOLCADRAFT_99471	phospholipase D [EC:3.1.4.4]	-	-	-	ko01100//Metabolic pathways;ko04144//Endocytosis;ko00564//Glycerophospholipid metabolism;ko00565//Ether lipid metabolism
Unigene6989	3.1.4.4	E3.1.4.4	K01115	-0.0664	Non-significant	0.9856	Non-significant	0.9192	Non-significant	-10.886	Down	11.8716	Up	11.8052	Up	1116	14	1.8924	0	0	34	3.7472	25	3.5787	gi|297788385|ref|XP_002862306.1|	287	2e-76	hydroxyproline-rich glycoprotein family protein [Arabidopsis lyrata subsp. lyrata] >gi|297307681|gb|EFH38564.1| hydroxyproline-rich glycoprotein family protein [Arabidopsis lyrata subsp. lyrata]	sp|Q9T0K5|LRX3_ARATH	82.8	4e-15	Leucine-rich repeat extensin-like protein 3 OS=Arabidopsis thaliana GN=LRX3 PE=1 SV=1	Rv0312	62	2e-09	COG0443	Molecular chaperone	K15174	2e-13	74.3	pop:POPTR_751858	RNA polymerase II-associated factor 1	-	-	-	ko01100//Metabolic pathways;ko04144//Endocytosis;ko00564//Glycerophospholipid metabolism;ko00565//Ether lipid metabolism
Unigene7298	2.7.1.32	CHK	K14156	-0.9446	Non-significant	1.0274	Up	0.0827	Non-significant	-9.4715	Down	10.4988	Up	9.5542	Up	425	2	0.7099	0	0	5	1.447	2	0.7518	gi|1438883|gb|AAC49376.1|	229	6e-60	GmCK3p [Glycine max]	sp|A7SK27|EKI_NEMVE	103	4e-22	Probable ethanolamine kinase OS=Nematostella vectensis GN=etnk PE=3 SV=1	YLR133w	67	1e-11	COG0510	Predicted choline kinase involved in LPS biosynthesis	K14156	3e-52	200	vvi:100243934	choline/ethanolamine kinase [EC:2.7.1.32 2.7.1.82]	-	GO:0016301//kinase activity	-	ko01100//Metabolic pathways;ko00564//Glycerophospholipid metabolism
Unigene7298	2.7.1.82	CHK	K14156	-0.9446	Non-significant	1.0274	Up	0.0827	Non-significant	-9.4715	Down	10.4988	Up	9.5542	Up	425	2	0.7099	0	0	5	1.447	2	0.7518	gi|1438883|gb|AAC49376.1|	229	6e-60	GmCK3p [Glycine max]	sp|A7SK27|EKI_NEMVE	103	4e-22	Probable ethanolamine kinase OS=Nematostella vectensis GN=etnk PE=3 SV=1	YLR133w	67	1e-11	COG0510	Predicted choline kinase involved in LPS biosynthesis	K14156	3e-52	200	vvi:100243934	choline/ethanolamine kinase [EC:2.7.1.32 2.7.1.82]	-	GO:0016301//kinase activity	-	ko01100//Metabolic pathways;ko00564//Glycerophospholipid metabolism
Unigene7319	3.1.4.4	E3.1.4.4	K01115	-2.3598	Down	1.4425	Up	-0.9173	Non-significant	3.9178	Up	-2.4753	Down	-4.8351	Down	366	6	2.4729	86	37.3763	20	6.7212	3	1.3094	gi|535586|gb|AAB41815.1|	103	9e-22	proline rich protein [Medicago sativa]	sp|Q9C5S0|AGP9_ARATH	97.1	3e-20	Classical arabinogalactan protein 9 OS=Arabidopsis thaliana GN=AGP9 PE=1 SV=2	Rv2264c	72.8	1e-13	COG0443	Molecular chaperone	K01115	1e-21	98.6	vcn:VOLCADRAFT_99471	phospholipase D [EC:3.1.4.4]	-	-	-	ko01100//Metabolic pathways;ko04144//Endocytosis;ko00564//Glycerophospholipid metabolism;ko00565//Ether lipid metabolism
Unigene7347	3.1.4.4	E3.1.4.4	K01115	-0.7927	Non-significant	2.8754	Up	2.0827	Up	1.0765	Up	1.7989	Up	1.0062	Up	495	2	0.6095	4	1.2854	18	4.4726	8	2.5819	gi|22331818|ref|NP_191173.2|	198	2e-50	uncharacterized protein [Arabidopsis thaliana] >gi|34098801|gb|AAQ56783.1| At3g56140 [Arabidopsis thaliana] >gi|332645964|gb|AEE79485.1| uncharacterized protein [Arabidopsis thaliana]	sp|Q9ULL5|PRR12_HUMAN	57.8	3e-08	Proline-rich protein 12 OS=Homo sapiens GN=PRR12 PE=1 SV=2	--	--	--	--	--	K01115	3e-06	48.5	vcn:VOLCADRAFT_99471	phospholipase D [EC:3.1.4.4]	-	-	GO:0009534//chloroplast thylakoid	ko01100//Metabolic pathways;ko04144//Endocytosis;ko00564//Glycerophospholipid metabolism;ko00565//Ether lipid metabolism
Unigene7388	3.1.4.4	E3.1.4.4	K01115	-10.1736	Down	10.1736	Up	--	--	--	--	10.1736	Up	--	--	213	0	0	0	0	2	1.1549	0	0	gi|297808313|ref|XP_002872040.1|	52.4	2e-06	enhancer of ag-4 2 [Arabidopsis lyrata subsp. lyrata] >gi|297317877|gb|EFH48299.1| enhancer of ag-4 2 [Arabidopsis lyrata subsp. lyrata]	sp|Q9XIB6|PLRX2_ARATH	52.4	9e-07	Pollen-specific leucine-rich repeat extensin-like protein 2 OS=Arabidopsis thaliana GN=PEX2 PE=1 SV=1	--	--	--	--	--	K14774	2e-07	51.2	ppp:PHYPADRAFT_168559	U3 small nucleolar RNA-associated protein 25	-	-	-	ko01100//Metabolic pathways;ko04144//Endocytosis;ko00564//Glycerophospholipid metabolism;ko00565//Ether lipid metabolism;ko00230//Purine metabolism;ko00240//Pyrimidine metabolism;ko03020//RNA polymerase
Unigene7474	2.7.1.107	E2.7.1.107	K00901	-12.5812	Down	3.513	Up	-9.0682	Down	2.3985	Up	1.1144	Up	-11.4668	Down	281	1	0.5368	5	2.8304	14	6.128	0	0	gi|297793961|ref|XP_002864865.1|	149	8e-36	ATDGK2 [Arabidopsis lyrata subsp. lyrata] >gi|297310700|gb|EFH41124.1| ATDGK2 [Arabidopsis lyrata subsp. lyrata]	sp|Q39017|DGK1_ARATH	133	3e-31	Diacylglycerol kinase 1 OS=Arabidopsis thaliana GN=DGK1 PE=1 SV=2	--	--	--	--	--	K00901	3e-41	163	vvi:100247408	diacylglycerol kinase [EC:2.7.1.107]	GO:0006950//response to stress;GO:0048827//phyllome development;GO:0007186//G-protein coupled receptor protein signaling pathway	GO:0005488//binding;GO:0016301//kinase activity	GO:0044464//cell part	ko01100//Metabolic pathways;ko00564//Glycerophospholipid metabolism;ko04070//Phosphatidylinositol signaling system;ko00561//Glycerolipid metabolism
Unigene7601	2.3.1.51	AGPAT3_4	K13523	0.2073	Non-significant	0.8755	Non-significant	1.0828	Up	-1.9236	Down	2.799	Up	3.0063	Up	292	4	2.0664	1	0.5447	9	3.791	8	4.3768	gi|289472611|gb|ADC97479.1|	190	5e-48	lysophosphatidic acid acyltransferase [Brassica napus]	sp|Q6IWY1|LPAT2_BRAOL	190	3e-48	1-acyl-sn-glycerol-3-phosphate acyltransferase 2 OS=Brassica oleracea GN=LPAT2 PE=2 SV=1	SPBC428.14	60.5	7e-10	COG0204	1-acyl-sn-glycerol-3-phosphate acyltransferase	K13523	3e-49	190	ath:AT3G57650	lysophosphatidic acid acyltransferase / lysophosphatidylinositol acyltransferase [EC:2.3.1.51 2.3.1.-]	-	-	-	ko01100//Metabolic pathways;ko00564//Glycerophospholipid metabolism;ko00561//Glycerolipid metabolism
Unigene7601	2.3.1.-	AGPAT3_4	K13523	0.2073	Non-significant	0.8755	Non-significant	1.0828	Up	-1.9236	Down	2.799	Up	3.0063	Up	292	4	2.0664	1	0.5447	9	3.791	8	4.3768	gi|289472611|gb|ADC97479.1|	190	5e-48	lysophosphatidic acid acyltransferase [Brassica napus]	sp|Q6IWY1|LPAT2_BRAOL	190	3e-48	1-acyl-sn-glycerol-3-phosphate acyltransferase 2 OS=Brassica oleracea GN=LPAT2 PE=2 SV=1	SPBC428.14	60.5	7e-10	COG0204	1-acyl-sn-glycerol-3-phosphate acyltransferase	K13523	3e-49	190	ath:AT3G57650	lysophosphatidic acid acyltransferase / lysophosphatidylinositol acyltransferase [EC:2.3.1.51 2.3.1.-]	-	-	-	ko01100//Metabolic pathways;ko00564//Glycerophospholipid metabolism;ko00561//Glycerolipid metabolism
Unigene7909	3.1.4.4	E3.1.4.4	K01115	-3.0822	Down	1.165	Up	-1.9173	Down	-0.3385	Non-significant	1.5035	Up	-1.5788	Down	257	8	4.6957	6	3.7136	22	10.529	2	1.2432	gi|3914359|sp|O04865.1|PLDA1_VIGUN	153	7e-37	RecName: Full=Phospholipase D alpha 1; Short=PLD alpha 1; AltName: Full=Choline phosphatase 1; AltName: Full=Phosphatidylcholine-hydrolyzing phospholipase D 1 >gi|1928979|gb|AAB51392.1| phospholipase D [Vigna unguiculata]	sp|O04865|PLDA1_VIGUN	153	4e-37	Phospholipase D alpha 1 OS=Vigna unguiculata GN=PLD1 PE=2 SV=1	--	--	--	--	--	K01115	2e-35	144	pop:POPTR_810176	phospholipase D [EC:3.1.4.4]	-	-	-	ko01100//Metabolic pathways;ko04144//Endocytosis;ko00564//Glycerophospholipid metabolism;ko00565//Ether lipid metabolism
Unigene8010	3.1.4.4	E3.1.4.4	K01115	-1.1082	Down	2.191	Up	1.0827	Up	0.3396	Non-significant	1.8514	Up	0.7432	Non-significant	755	5	0.999	6	1.2641	28	4.5615	10	2.1159	gi|76262500|gb|ABA41400.1|	172	6e-42	pherophorin-C2 protein precursor [Chlamydomonas reinhardtii]	sp|Q9FPQ6|GP1_CHLRE	156	2e-37	Vegetative cell wall protein gp1 OS=Chlamydomonas reinhardtii GN=GP1 PE=2 SV=1	SPBC28F2.12	91.3	2e-18	COG0086	DNA-directed RNA polymerase, beta' subunit/160 kD subunit	K14709	7e-37	151	vcn:VOLCADRAFT_104214	solute carrier family 39 (zinc transporter), member 1/2/3	-	-	-	ko01100//Metabolic pathways;ko04144//Endocytosis;ko00564//Glycerophospholipid metabolism;ko00565//Ether lipid metabolism
Unigene8118	3.1.4.4	E3.1.4.4	K01115	-10.0627	Down	-0.2945	Non-significant	-10.3572	Down	1.8839	Up	-2.1784	Down	-12.2411	Down	230	2	1.3117	7	4.8412	2	1.0695	0	0	gi|21322711|emb|CAD22154.1|	140	5e-33	pherophorin-dz1 protein [Volvox carteri f. nagariensis]	sp|P27483|GRP1_ARATH	124	1e-28	Glycine-rich cell wall structural protein OS=Arabidopsis thaliana GN=At3g17050 PE=2 SV=2	XF0818	103	1e-22	COG2730	Endoglucanase	K01115	1e-26	115	vcn:VOLCADRAFT_99471	phospholipase D [EC:3.1.4.4]	-	-	-	ko01100//Metabolic pathways;ko04144//Endocytosis;ko00564//Glycerophospholipid metabolism;ko00565//Ether lipid metabolism
Unigene8161	2.7.8.11	E2.7.8.11	K00999	-10.7184	Down	10.7184	Up	--	--	--	--	10.7184	Up	--	--	292	0	0	0	0	4	1.6849	0	0	gi|297841527|ref|XP_002888645.1|	140	5e-33	ATPIS1 [Arabidopsis lyrata subsp. lyrata] >gi|297334486|gb|EFH64904.1| ATPIS1 [Arabidopsis lyrata subsp. lyrata]	sp|Q8LBA6|PIS1_ARATH	139	4e-33	CDP-diacylglycerol--inositol 3-phosphatidyltransferase 1 OS=Arabidopsis thaliana GN=PIS1 PE=1 SV=2	YPR113w	71.6	3e-13	COG0558	Phosphatidylglycerophosphate synthase	K00999	6e-35	142	pop:POPTR_649209	CDP-diacylglycerol--inositol 3-phosphatidyltransferase [EC:2.7.8.11]	-	-	-	ko01100//Metabolic pathways;ko00564//Glycerophospholipid metabolism;ko04070//Phosphatidylinositol signaling system;ko00562//Inositol phosphate metabolism
Unigene8406	3.1.4.4	E3.1.4.4	K01115	0.3772	Non-significant	0.406	Non-significant	0.7832	Non-significant	0.3985	Non-significant	0.0075	Non-significant	0.3847	Non-significant	1163	16	2.0753	20	2.7355	26	2.7497	26	3.5714	gi|15221511|ref|NP_172140.1|	189	9e-47	tropomyosin-related protein [Arabidopsis thaliana] >gi|6692690|gb|AAF24824.1|AC007592_17 F12K11.14 [Arabidopsis thaliana] >gi|332189881|gb|AEE28002.1| tropomyosin-related protein [Arabidopsis thaliana]	sp|Q1HPU0|TPM1_BOMMO	75.1	9e-13	Tropomyosin-1 OS=Bombyx mori PE=1 SV=1	PH1798	75.5	2e-13	COG1196	Chromosome segregation ATPases	K09291	8e-11	65.9	ath:AT1G79280	nucleoprotein TPR	-	-	-	ko01100//Metabolic pathways;ko04144//Endocytosis;ko00564//Glycerophospholipid metabolism;ko03013//RNA transport;ko00565//Ether lipid metabolism;ko03022//Basal transcription factors
Unigene8554	3.1.4.4	E3.1.4.4	K01115	-10.9634	Down	-0.5575	Non-significant	-11.5209	Down	-0.5084	Non-significant	-0.0491	Non-significant	-11.0125	Down	308	6	2.9386	4	2.0658	5	1.9967	0	0	gi|302828408|ref|XP_002945771.1|	43.1	5e-07	pathogenesis-related protein 1-like protein [Volvox carteri f. nagariensis] >gi|300268586|gb|EFJ52766.1| pathogenesis-related protein 1-like protein [Volvox carteri f. nagariensis]	sp|Q55FU3|CCD53_DICDI	50.8	3e-06	WASH complex subunit CCDC53 homolog OS=Dictyostelium discoideum GN=DDB_G0267948 PE=3 SV=1	--	--	--	--	--	K01115	8e-08	47.4	vcn:VOLCADRAFT_99471	phospholipase D [EC:3.1.4.4]	-	-	-	ko01100//Metabolic pathways;ko04144//Endocytosis;ko00564//Glycerophospholipid metabolism;ko00565//Ether lipid metabolism
Unigene8826	3.1.4.4	E3.1.4.4	K01115	-8.8154	Down	-0.2947	Non-significant	-9.1101	Down	1.0764	Up	-1.3711	Down	-10.1865	Down	273	1	0.5526	2	1.1653	1	0.4505	0	0	gi|302845449|ref|XP_002954263.1|	52.4	4e-09	extracellular matrix glycoprotein pherophorin-V40 [Volvox carteri f. nagariensis] >gi|300260468|gb|EFJ44687.1| extracellular matrix glycoprotein pherophorin-V40 [Volvox carteri f. nagariensis]	sp|Q54WH2|FORA_DICDI	45.4	9e-09	Formin-A OS=Dictyostelium discoideum GN=forA PE=1 SV=1	Rv3876	38.1	2e-06	COG0455	ATPases involved in chromosome partitioning	K11367	5e-10	51.6	vcn:VOLCADRAFT_120343	chromodomain-helicase-DNA-binding protein 1 [EC:3.6.4.12]	-	-	-	ko01100//Metabolic pathways;ko04144//Endocytosis;ko00564//Glycerophospholipid metabolism;ko00565//Ether lipid metabolism
Unigene9115	3.1.4.4	E3.1.4.4	K01115	--	--	--	--	--	--	--	--	--	--	--	--	1097	0	0	0	0	0	0	0	0	gi|297809303|ref|XP_002872535.1|	238	1e-61	HpcH/HpaI aldolase family protein [Arabidopsis lyrata subsp. lyrata] >gi|297318372|gb|EFH48794.1| HpcH/HpaI aldolase family protein [Arabidopsis lyrata subsp. lyrata]	sp|B1LLJ9|RHMA_ECOSM	111	8e-24	2-keto-3-deoxy-L-rhamnonate aldolase OS=Escherichia coli (strain SMS-3-5 / SECEC) GN=rhmA PE=3 SV=1	DRA0291	107	4e-23	COG3836	2,4-dihydroxyhept-2-ene-1,7-dioic acid aldolase	K01115	8e-07	52.4	vcn:VOLCADRAFT_99471	phospholipase D [EC:3.1.4.4]	GO:0009755//hormone-mediated signaling pathway	GO:0016829//lyase activity	GO:0009536//plastid	ko01100//Metabolic pathways;ko04144//Endocytosis;ko00564//Glycerophospholipid metabolism;ko00565//Ether lipid metabolism
Unigene9184	3.1.4.4	E3.1.4.4	K01115	-1.5023	Down	1.7729	Up	0.2707	Non-significant	0.7856	Non-significant	0.9873	Non-significant	-0.515	Non-significant	471	115	36.8317	188	63.4916	482	125.87	131	44.4323	gi|3818416|gb|AAD03487.1|	155	2e-37	proline-rich cell wall protein [Medicago sativa]	sp|Q00451|PRF1_SOLLC	102	1e-21	36.4 kDa proline-rich protein OS=Solanum lycopersicum GN=TPRP-F1 PE=2 SV=1	XF0818	50.8	1e-06	COG2730	Endoglucanase	K01115	1e-12	69.7	vcn:VOLCADRAFT_99471	phospholipase D [EC:3.1.4.4]	-	-	-	ko01100//Metabolic pathways;ko04144//Endocytosis;ko00564//Glycerophospholipid metabolism;ko00565//Ether lipid metabolism
Unigene9510	3.1.4.4	E3.1.4.4	K01115	-1.9448	Down	11.0753	Up	9.1306	Up	--	--	11.0753	Up	9.1306	Up	285	0	0	0	0	5	2.1578	1	0.5605	gi|124360405|gb|ABN08418.1|	157	4e-38	Phospholipase D/Transphosphatidylase; C2 calcium/lipid-binding region, CaLB [Medicago truncatula]	sp|Q9C888|PLDE1_ARATH	142	8e-34	Phospholipase D epsilon OS=Arabidopsis thaliana GN=PLDEPSILON PE=2 SV=1	--	--	--	--	--	K01115	3e-39	157	rcu:RCOM_0312720	phospholipase D [EC:3.1.4.4]	GO:0009267//cellular response to starvation;GO:0040007//growth;GO:0006650//glycerophospholipid metabolic process;GO:0048513//organ development;GO:0006808//regulation of nitrogen utilization	GO:0004620//phospholipase activity;GO:0046872//metal ion binding	GO:0016020//membrane	ko01100//Metabolic pathways;ko04144//Endocytosis;ko00564//Glycerophospholipid metabolism;ko00565//Ether lipid metabolism
Unigene10159	3.1.4.4	E3.1.4.4	K01115	-10.5045	Down	10.5045	Up	--	--	--	--	10.5045	Up	--	--	254	0	0	0	0	3	1.4527	0	0	gi|20198318|gb|AAB63542.2|	126	1e-28	phospholipase D [Arabidopsis thaliana]	sp|P93733|PLDB1_ARATH	124	2e-28	Phospholipase D beta 1 OS=Arabidopsis thaliana GN=PLDBETA1 PE=2 SV=3	--	--	--	--	--	K01115	4e-31	130	pop:POPTR_1067075	phospholipase D [EC:3.1.4.4]	GO:0006650//glycerophospholipid metabolic process	GO:0046872//metal ion binding;GO:0004620//phospholipase activity	GO:0044464//cell part	ko01100//Metabolic pathways;ko04144//Endocytosis;ko00564//Glycerophospholipid metabolism;ko00565//Ether lipid metabolism
Unigene10234	3.1.4.4	E3.1.4.4	K01115	-1.7603	Down	2.58	Up	0.8197	Non-significant	0.0766	Non-significant	2.5034	Up	0.7431	Non-significant	348	3	1.3004	3	1.3713	22	7.7757	5	2.2953	gi|297592173|gb|ADI46957.1|	76.3	1e-13	HPRG1m [Volvox carteri f. nagariensis]	sp|Q6ZCX3|FH6_ORYSJ	73.6	4e-13	Formin-like protein 6 OS=Oryza sativa subsp. japonica GN=FH6 PE=2 SV=2	Rv3876	64.7	4e-11	COG0455	ATPases involved in chromosome partitioning	K01115	2e-14	74.3	vcn:VOLCADRAFT_99471	phospholipase D [EC:3.1.4.4]	-	-	-	ko01100//Metabolic pathways;ko04144//Endocytosis;ko00564//Glycerophospholipid metabolism;ko00565//Ether lipid metabolism
Unigene10864	3.1.4.4	E3.1.4.4	K01115	-12.011	Down	12.011	Up	--	--	--	--	12.011	Up	--	--	298	0	0	0	0	10	4.1274	0	0	gi|15233322|ref|NP_188864.1|	80.1	8e-15	UDP-glycosyltransferase-like protein [Arabidopsis thaliana] >gi|75311175|sp|Q9LHJ2.1|U82A1_ARATH RecName: Full=UDP-glycosyltransferase 82A1 >gi|9294091|dbj|BAB01943.1| UDP-glucose glucosyltransferase-like protein [Arabidopsis thaliana] >gi|332643091|gb|AE	sp|Q9LHJ2|U82A1_ARATH	80.1	4e-15	UDP-glycosyltransferase 82A1 OS=Arabidopsis thaliana GN=UGT82A1 PE=2 SV=1	--	--	--	--	--	K01115	1e-09	58.5	vcn:VOLCADRAFT_99471	phospholipase D [EC:3.1.4.4]	-	-	-	ko01100//Metabolic pathways;ko04144//Endocytosis;ko00564//Glycerophospholipid metabolism;ko00565//Ether lipid metabolism
Unigene11284	2.7.1.107	E2.7.1.107	K00901	-11.5915	Down	11.5915	Up	--	--	--	--	11.5915	Up	--	--	279	0	0	0	0	7	3.086	0	0	gi|10798894|gb|AAG23130.1|	72.8	1e-12	diacylglycerol kinase variant A [Solanum lycopersicum]	--	--	--	--	--	--	--	--	--	K00901	1e-08	55.5	ppp:PHYPADRAFT_106363	diacylglycerol kinase [EC:2.7.1.107]	GO:0007186//G-protein coupled receptor protein signaling pathway	GO:0016301//kinase activity	GO:0043231//intracellular membrane-bounded organelle	ko01100//Metabolic pathways;ko00564//Glycerophospholipid metabolism;ko04070//Phosphatidylinositol signaling system;ko00561//Glycerolipid metabolism
Unigene11335	3.1.4.4	E3.1.4.4	K01115	-1.9449	Down	2.0273	Up	0.0824	Non-significant	0.0763	Non-significant	1.9511	Up	0.0062	Non-significant	325	1	0.4642	1	0.4894	5	1.8923	1	0.4915	gi|225431806|ref|XP_002272864.1|	95.1	1e-35	PREDICTED: similar to PLDP1 (PHOSPHOLIPASE D ZETA1); phospholipase D [Vitis vinifera]	sp|Q9LRZ5|PLDP1_ARATH	83.6	6e-31	Phospholipase D p1 OS=Arabidopsis thaliana GN=PLDP1 PE=2 SV=1	--	--	--	--	--	K01115	1e-39	100	pop:POPTR_833366	phospholipase D [EC:3.1.4.4]	GO:0006644//phospholipid metabolic process;GO:0009725//response to hormone stimulus;GO:0009267//cellular response to starvation;GO:0048513//organ development;GO:0050794//regulation of cellular process;GO:0009247//glycolipid biosynthetic process	GO:0004620//phospholipase activity;GO:0016628//oxidoreductase activity, acting on the CH-CH group of donors, NAD or NADP as acceptor;GO:0005543//phospholipid binding	GO:0043231//intracellular membrane-bounded organelle	ko01100//Metabolic pathways;ko04144//Endocytosis;ko00564//Glycerophospholipid metabolism;ko00565//Ether lipid metabolism
Unigene11340	3.1.1.32	pldA	K01058	-1.7927	Down	-0.2945	Non-significant	-2.0872	Down	-0.7715	Non-significant	0.477	Non-significant	-1.3157	Down	363	9	3.7401	5	2.191	9	3.0495	2	0.8802	gi|240255813|ref|NP_193091.5|	203	6e-52	triacylglycerol lipase [Arabidopsis thaliana] >gi|332657892|gb|AEE83292.1| triacylglycerol lipase [Arabidopsis thaliana]	sp|Q6F358|PLA6_ORYSJ	56.2	6e-08	Phospholipase A1-II 6 OS=Oryza sativa subsp. japonica GN=Os05g0574000 PE=2 SV=1	--	--	--	--	--	K01058	3e-06	47.4	ath:AT2G44810	phospholipase A1 [EC:3.1.1.32]	GO:0006260//DNA replication	GO:0046914//transition metal ion binding;GO:0003676//nucleic acid binding;GO:0004091//carboxylesterase activity;GO:0034061	GO:0043231//intracellular membrane-bounded organelle	ko01100//Metabolic pathways;ko00564//Glycerophospholipid metabolism;ko00592//alpha-Linolenic acid metabolism
Unigene11974	3.1.4.4	E3.1.4.4	K01115	-9.5596	Down	9.5596	Up	--	--	--	--	9.5596	Up	--	--	326	0	0	0	0	2	0.7546	0	0	gi|225446819|ref|XP_002279329.1|	141	3e-33	PREDICTED: similar to Golgi transport complex protein-related [Vitis vinifera]	sp|P09125|MSP8_EIMAC	65.9	8e-11	Merozoite surface protein CMZ-8 (Fragment) OS=Eimeria acervulina PE=2 SV=1	--	--	--	--	--	K01115	1e-07	52	vcn:VOLCADRAFT_99471	phospholipase D [EC:3.1.4.4]	GO:0006810//transport	-	GO:0044464//cell part	ko01100//Metabolic pathways;ko04144//Endocytosis;ko00564//Glycerophospholipid metabolism;ko00565//Ether lipid metabolism
Unigene12014	2.1.1.103	E2.1.1.103	K05929	-11.482	Down	11.482	Up	--	--	9.531	Up	1.951	Up	-9.531	Down	215	0	0	1	0.7398	5	2.8604	0	0	gi|56692311|dbj|BAD80838.1|	97.1	6e-20	phosphoethanolamine N-methyltransferase [Atriplex nummularia]	sp|Q944H0|PEAM2_ARATH	94.7	2e-19	Phosphoethanolamine N-methyltransferase 2 OS=Arabidopsis thaliana GN=NMT2 PE=2 SV=1	--	--	--	--	--	K05929	1e-20	95.5	rcu:RCOM_0161380	phosphoethanolamine N-methyltransferase [EC:2.1.1.103]	GO:0048868//pollen tube development;GO:0006498;GO:0048229//gametophyte development;GO:0046470//phosphatidylcholine metabolic process;GO:0019695//choline metabolic process;GO:0009791//post-embryonic development;GO:0000904//cell morphogenesis involved in di	GO:0008170//N-methyltransferase activity;GO:0016410//N-acyltransferase activity	GO:0044424//intracellular part	ko00564//Glycerophospholipid metabolism
Unigene12330	2.7.1.107	E2.7.1.107	K00901	-3.0151	Down	1.7759	Up	-1.2392	Down	0.0765	Non-significant	1.6994	Up	-1.3157	Down	701	5	1.076	5	1.1346	21	3.6847	2	0.4558	gi|10798895|gb|AAG23131.1|	251	1e-73	diacylglycerol kinase variant B [Solanum lycopersicum]	sp|O08560|DGKZ_RAT	93.2	1e-18	Diacylglycerol kinase zeta OS=Rattus norvegicus GN=Dgkz PE=2 SV=1	--	--	--	--	--	K00901	5e-48	185	ppp:PHYPADRAFT_106363	diacylglycerol kinase [EC:2.7.1.107]	-	-	-	ko01100//Metabolic pathways;ko00564//Glycerophospholipid metabolism;ko04070//Phosphatidylinositol signaling system;ko00561//Glycerolipid metabolism
Unigene12520	3.1.4.4	E3.1.4.4	K01115	-1.9447	Down	11.8948	Up	9.9501	Up	9.9438	Up	1.951	Up	0.0063	Non-significant	323	0	0	2	0.9849	10	3.808	2	0.9892	gi|18409003|ref|NP_564928.1|	62.4	2e-09	uncharacterized protein [Arabidopsis thaliana] >gi|15081757|gb|AAK82533.1| At1g68340/T22E19_3 [Arabidopsis thaliana] >gi|18252275|gb|AAL62018.1| At1g68340/T22E19_3 [Arabidopsis thaliana] >gi|332196662|gb|AEE34783.1| uncharacterized protein [Arabidopsis th	sp|Q9C6S1|FH14_ARATH	53.5	4e-07	Formin-like protein 14 OS=Arabidopsis thaliana GN=FH14 PE=1 SV=3	--	--	--	--	--	K15174	5e-09	56.6	pop:POPTR_751858	RNA polymerase II-associated factor 1	-	-	-	ko01100//Metabolic pathways;ko04144//Endocytosis;ko00564//Glycerophospholipid metabolism;ko00565//Ether lipid metabolism
Unigene12570	2.7.1.107	E2.7.1.107	K00901	-11.3114	Down	2.0276	Up	-9.2838	Down	-9.2838	Down	11.3114	Up	--	--	242	1	0.6233	0	0	5	2.5413	0	0	gi|30681194|ref|NP_850007.1|	149	1e-35	diacylglycerol kinase 5 [Arabidopsis thaliana] >gi|79322579|ref|NP_001031381.1| diacylglycerol kinase 5 [Arabidopsis thaliana] >gi|330251999|gb|AEC07093.1| diacylglycerol kinase 5 [Arabidopsis thaliana] >gi|330252002|gb|AEC07096.1| diacylglycerol kinase 5	--	--	--	--	--	--	--	--	--	K00901	2e-21	98.2	ppp:PHYPADRAFT_106363	diacylglycerol kinase [EC:2.7.1.107]	-	-	-	ko01100//Metabolic pathways;ko00564//Glycerophospholipid metabolism;ko04070//Phosphatidylinositol signaling system;ko00561//Glycerolipid metabolism
Unigene12689	2.3.1.15	GPAT3_4	K13506	-7.8667	Down	-1.2945	Down	-9.1611	Down	-0.9237	Non-significant	-0.3708	Non-significant	-8.2374	Down	527	2	0.5725	1	0.3018	1	0.2334	0	0	gi|308743347|gb|ADO40099.1|	340	4e-93	glycerol-3-phosphate acyltransferase 9 [Vernicia fordii]	sp|Q4V8J4|GPAT3_RAT	182	8e-46	Glycerol-3-phosphate acyltransferase 3 OS=Rattus norvegicus GN=Agpat9 PE=2 SV=1	ECU10g0310	152	2e-37	COG0204	1-acyl-sn-glycerol-3-phosphate acyltransferase	K13506	2e-93	338	vvi:100243463	glycerol-3-phosphate O-acyltransferase 3/4 [EC:2.3.1.15]	-	-	-	ko01100//Metabolic pathways;ko00564//Glycerophospholipid metabolism;ko00561//Glycerolipid metabolism
Unigene12771	3.1.4.4	E3.1.4.4	K01115	-1.7712	Down	0.7164	Non-significant	-1.0548	Down	-0.4443	Non-significant	1.1607	Up	-0.6105	Non-significant	842	66	11.8243	46	8.6901	133	19.4283	30	5.6919	gi|307136175|gb|ADN34016.1|	69.3	6e-11	ty3-gypsy retrotransposon protein [Cucumis melo subsp. melo]	sp|Q52KI8|SRRM1_MOUSE	60.5	1e-08	Serine/arginine repetitive matrix protein 1 OS=Mus musculus GN=Srrm1 PE=1 SV=1	--	--	--	--	--	K01115	4e-07	52.8	vcn:VOLCADRAFT_99471	phospholipase D [EC:3.1.4.4]	-	-	-	ko01100//Metabolic pathways;ko04144//Endocytosis;ko00564//Glycerophospholipid metabolism;ko00565//Ether lipid metabolism
Unigene13034	2.7.7.14	E2.7.7.14	K00967	-1.6228	Down	0.1205	Non-significant	-1.5022	Down	-0.7011	Non-significant	0.8216	Non-significant	-0.8011	Non-significant	703	12	2.575	7	1.5839	16	2.7994	4	0.909	gi|159895669|gb|ABX10445.1|	362	2e-99	ethanolamine-phosphate cytidylyltransferase 1 [Gossypium hirsutum]	sp|Q55BZ4|PCY2_DICDI	234	5e-61	Ethanolamine-phosphate cytidylyltransferase OS=Dictyostelium discoideum GN=pctA PE=1 SV=1	ECU11g0870	145	5e-35	COG0615	Cytidylyltransferase	K00967	3e-102	368	vvi:100251543	ethanolamine-phosphate cytidylyltransferase [EC:2.7.7.14]	-	-	-	ko01100//Metabolic pathways;ko00564//Glycerophospholipid metabolism
Unigene13299	3.1.4.4	E3.1.4.4	K01115	-2.6228	Down	2.1206	Up	-0.5022	Non-significant	-10.4345	Down	12.5551	Up	9.9324	Up	327	3	1.3839	0	0	16	6.0182	2	0.9771	gi|79456853|ref|NP_191848.2|	88.6	2e-17	pentatricopeptide repeat-containing protein [Arabidopsis thaliana] >gi|75116883|sp|Q683I9.1|PP295_ARATH RecName: Full=Pentatricopeptide repeat-containing protein At3g62890 >gi|332646886|gb|AEE80407.1| pentatricopeptide repeat-containing protein [Arabidops	sp|Q683I9|PP295_ARATH	88.6	1e-17	Pentatricopeptide repeat-containing protein At3g62890 OS=Arabidopsis thaliana GN=PCMP-H82 PE=2 SV=1	--	--	--	--	--	K01115	4e-07	50.4	vcn:VOLCADRAFT_99471	phospholipase D [EC:3.1.4.4]	-	-	-	ko01100//Metabolic pathways;ko04144//Endocytosis;ko00564//Glycerophospholipid metabolism;ko00565//Ether lipid metabolism
Unigene13429	2.3.1.51	LCLAT1	K13513	0.6992	Non-significant	0.7055	Non-significant	1.4047	Up	-0.9232	Non-significant	1.6287	Up	2.3279	Up	559	2	0.5397	1	0.2846	4	0.8801	5	1.4289	gi|5882722|gb|AAD55275.1|AC008263_6	103	1e-21	Contains similarity to gb|Z95637 acyl-CoA:1-acylglycerol-3-phosphate acyltransferase from Brassica napus [Arabidopsis thaliana]	sp|Q8L4Y2|LPAT4_ARATH	103	5e-22	Probable 1-acyl-sn-glycerol-3-phosphate acyltransferase 4 OS=Arabidopsis thaliana GN=LPAT4 PE=2 SV=1	--	--	--	--	--	K13513	2e-26	116	pop:POPTR_816499	lysocardiolipin and lysophospholipid acyltransferase [EC:2.3.1.- 2.3.1.51]	-	-	-	ko01100//Metabolic pathways;ko00564//Glycerophospholipid metabolism;ko00561//Glycerolipid metabolism
Unigene13429	2.3.1.-	LCLAT1	K13513	0.6992	Non-significant	0.7055	Non-significant	1.4047	Up	-0.9232	Non-significant	1.6287	Up	2.3279	Up	559	2	0.5397	1	0.2846	4	0.8801	5	1.4289	gi|5882722|gb|AAD55275.1|AC008263_6	103	1e-21	Contains similarity to gb|Z95637 acyl-CoA:1-acylglycerol-3-phosphate acyltransferase from Brassica napus [Arabidopsis thaliana]	sp|Q8L4Y2|LPAT4_ARATH	103	5e-22	Probable 1-acyl-sn-glycerol-3-phosphate acyltransferase 4 OS=Arabidopsis thaliana GN=LPAT4 PE=2 SV=1	--	--	--	--	--	K13513	2e-26	116	pop:POPTR_816499	lysocardiolipin and lysophospholipid acyltransferase [EC:2.3.1.- 2.3.1.51]	-	-	-	ko01100//Metabolic pathways;ko00564//Glycerophospholipid metabolism;ko00561//Glycerolipid metabolism
Unigene13541	3.1.4.46	E3.1.4.46	K01126	-13.8985	Down	3.6795	Up	-10.2189	Down	-1.1459	Down	4.8254	Up	-9.0731	Down	886	7	1.1918	3	0.5386	110	15.2706	0	0	gi|304421390|gb|ADM32494.1|	459	1e-128	phytase [Glycine max]	sp|P09394|GLPQ_ECOLI	74.3	1e-12	Glycerophosphoryl diester phosphodiesterase OS=Escherichia coli (strain K12) GN=glpQ PE=1 SV=2	all0275_2	106	5e-23	COG0584	Glycerophosphoryl diester phosphodiesterase	K01126	5e-128	454	vvi:100260480	glycerophosphoryl diester phosphodiesterase [EC:3.1.4.46]	-	-	-	ko00564//Glycerophospholipid metabolism
Unigene13570	3.1.4.4	E3.1.4.4	K01115	-1.6228	Down	2.2905	Up	0.6677	Non-significant	0.4916	Non-significant	1.7989	Up	0.1761	Non-significant	350	6	2.586	8	3.6358	36	12.6512	9	4.1079	gi|79329389|ref|NP_001031987.1|	79.7	1e-14	pentatricopeptide repeat-containing protein [Arabidopsis thaliana] >gi|10178152|dbj|BAB11597.1| selenium-binding protein-like [Arabidopsis thaliana] >gi|332007161|gb|AED94544.1| pentatricopeptide repeat-containing protein [Arabidopsis thaliana]	sp|A7M7C7|SKOR2_MOUSE	59.7	5e-09	SKI family transcriptional corepressor 2 OS=Mus musculus GN=Skor2 PE=1 SV=1	YGL028c	48.9	2e-06	COG5309	Exo-beta-1,3-glucanase	K15174	8e-08	52.8	pop:POPTR_751858	RNA polymerase II-associated factor 1	-	-	-	ko01100//Metabolic pathways;ko04144//Endocytosis;ko00564//Glycerophospholipid metabolism;ko00565//Ether lipid metabolism
Unigene13725	3.1.4.4	E3.1.4.4	K01115	-8.4611	Down	8.4611	Up	--	--	--	--	8.4611	Up	--	--	349	0	0	0	0	1	0.3524	0	0	gi|25056007|gb|AAD55980.2|AF159297_1	57.4	5e-08	extensin-like protein [Zea mays]	sp|Q9LJ64|PLRX1_ARATH	57	4e-08	Pollen-specific leucine-rich repeat extensin-like protein 1 OS=Arabidopsis thaliana GN=PEX1 PE=2 SV=1	--	--	--	--	--	K01115	1e-09	58.9	vcn:VOLCADRAFT_99471	phospholipase D [EC:3.1.4.4]	-	-	-	ko01100//Metabolic pathways;ko04144//Endocytosis;ko00564//Glycerophospholipid metabolism;ko00565//Ether lipid metabolism
Unigene13746	3.1.4.4	E3.1.4.4	K01115	-1.0822	Down	2.1649	Up	1.0827	Up	1.8838	Up	0.2811	Non-significant	-0.8011	Non-significant	376	2	0.8024	7	2.9613	11	3.5983	4	1.6995	gi|307136200|gb|ADN34038.1|	78.2	3e-14	DNA binding protein [Cucumis melo subsp. melo]	sp|Q9FPQ6|GP1_CHLRE	40	4e-06	Vegetative cell wall protein gp1 OS=Chlamydomonas reinhardtii GN=GP1 PE=2 SV=1	--	--	--	--	--	K01115	3e-07	40.4	vcn:VOLCADRAFT_99471	phospholipase D [EC:3.1.4.4]	-	-	-	ko01100//Metabolic pathways;ko04144//Endocytosis;ko00564//Glycerophospholipid metabolism;ko00565//Ether lipid metabolism
Unigene13785	2.3.1.23	LPCAT1_2	K13510	--	--	-10.2427	Down	-10.2427	Down	-10.2427	Down	--	--	--	--	249	2	1.2116	0	0	0	0	0	0	gi|317106626|dbj|BAJ53132.1|	51.2	4e-06	JHL05D22.3 [Jatropha curcas]	--	--	--	--	--	--	--	--	--	K13510	3e-07	50.8	pop:POPTR_851914	lysophosphatidylcholine acyltransferase / lyso-PAF acetyltransferase [EC:2.3.1.23 2.3.1.67]	-	-	-	ko01100//Metabolic pathways;ko00564//Glycerophospholipid metabolism;ko00565//Ether lipid metabolism
Unigene13836	3.1.4.3	plcC	K01114	--	--	--	--	--	--	--	--	--	--	--	--	593	0	0	0	0	0	0	0	0	gi|297825919|ref|XP_002880842.1|	136	2e-31	phosphoesterase family protein [Arabidopsis lyrata subsp. lyrata] >gi|297326681|gb|EFH57101.1| phosphoesterase family protein [Arabidopsis lyrata subsp. lyrata]	--	--	--	--	--	--	--	--	--	K01114	1e-36	150	rcu:RCOM_1477980	phospholipase C [EC:3.1.4.3]	-	-	-	ko01100//Metabolic pathways;ko00564//Glycerophospholipid metabolism;ko00565//Ether lipid metabolism;ko00562//Inositol phosphate metabolism
Unigene13887	3.1.4.4	E3.1.4.4	K01115	-8.8713	Down	-0.7093	Non-significant	-9.5806	Down	-0.3384	Non-significant	-0.3709	Non-significant	-9.2422	Down	788	4	0.7657	3	0.6056	3	0.4683	0	0	gi|41400384|gb|AAS07044.1|	52	5e-10	plus agglutinin [Chlamydomonas reinhardtii]	sp|Q9SX31|PERK9_ARATH	55.1	6e-07	Proline-rich receptor-like protein kinase PERK9 OS=Arabidopsis thaliana GN=PERK9 PE=2 SV=1	--	--	--	--	--	K03006	2e-06	50.1	cre:CHLREDRAFT_196948	DNA-directed RNA polymerase II subunit RPB1 [EC:2.7.7.6]	-	-	-	ko01100//Metabolic pathways;ko04144//Endocytosis;ko00564//Glycerophospholipid metabolism;ko00565//Ether lipid metabolism;ko00230//Purine metabolism;ko00240//Pyrimidine metabolism;ko03020//RNA polymerase
Unigene14059	3.1.4.4	E3.1.4.4	K01115	7.6668	Up	-9.9063	Down	-2.2395	Down	-1.2456	Down	-8.6607	Down	-0.994	Non-significant	786	5	0.9596	2	0.4047	0	0	1	0.2032	gi|75318577|sp|O65530.1|PEK14_ARATH	57	3e-07	RecName: Full=Proline-rich receptor-like protein kinase PERK14; AltName: Full=Proline-rich extensin-like receptor kinase 14; Short=AtPERK14	sp|O65530|PEK14_ARATH	57	1e-07	Proline-rich receptor-like protein kinase PERK14 OS=Arabidopsis thaliana GN=PERK14 PE=2 SV=1	--	--	--	--	--	K01115	3e-06	49.7	vcn:VOLCADRAFT_99471	phospholipase D [EC:3.1.4.4]	-	-	-	ko01100//Metabolic pathways;ko04144//Endocytosis;ko00564//Glycerophospholipid metabolism;ko00565//Ether lipid metabolism
Unigene14062	3.1.4.4	E3.1.4.4	K01115	-1.6228	Down	0.1206	Non-significant	-1.5023	Down	-0.5084	Non-significant	0.629	Non-significant	-0.9938	Non-significant	852	9	1.5935	6	1.1202	12	1.7324	3	0.5625	gi|15239643|ref|NP_197410.1|	173	3e-42	heavy metal transport/detoxification domain-containing protein [Arabidopsis thaliana] >gi|332005267|gb|AED92650.1| heavy metal transport/detoxification domain-containing protein [Arabidopsis thaliana]	sp|P09789|GRP1_PETHY	90.1	2e-17	Glycine-rich cell wall structural protein 1 OS=Petunia hybrida GN=GRP-1 PE=1 SV=1	XF0818	81.6	2e-15	COG2730	Endoglucanase	K12825	1e-14	78.2	vcn:VOLCADRAFT_105119	splicing factor 3A subunit 1	-	-	-	ko01100//Metabolic pathways;ko04144//Endocytosis;ko00564//Glycerophospholipid metabolism;ko03040//Spliceosome;ko00565//Ether lipid metabolism
Unigene14130	3.1.4.4	E3.1.4.4	K01115	-0.6228	Non-significant	1.3798	Up	0.757	Non-significant	0.4527	Non-significant	0.9271	Non-significant	0.3043	Non-significant	2191	47	3.2359	61	4.4286	150	8.4206	75	5.4685	gi|337733636|gb|AEI72267.1|	728	0	early flowering 5 protein [Citrus trifoliata]	sp|Q84ZL0|FH5_ORYSJ	171	2e-41	Formin-like protein 5 OS=Oryza sativa subsp. japonica GN=FH5 PE=2 SV=2	mlr2363	89.7	2e-17	COG0515	Serine/threonine protein kinase	K12866	0	693	pop:POPTR_824729	WW domain-binding protein 11	GO:0010467//gene expression	-	-	ko01100//Metabolic pathways;ko04144//Endocytosis;ko00564//Glycerophospholipid metabolism;ko03040//Spliceosome;ko00565//Ether lipid metabolism
Unigene14168	3.1.4.4	E3.1.4.4	K01115	-2.3233	Down	1.8209	Up	-0.5024	Non-significant	-1.5084	Down	3.3294	Up	1.0061	Up	865	6	1.0464	2	0.3678	26	3.697	4	0.7387	gi|297820890|ref|XP_002878328.1|	152	7e-36	DNA binding protein [Arabidopsis lyrata subsp. lyrata] >gi|297324166|gb|EFH54587.1| DNA binding protein [Arabidopsis lyrata subsp. lyrata]	sp|Q9SN46|LRX5_ARATH	58.9	4e-08	Leucine-rich repeat extensin-like protein 5 OS=Arabidopsis thaliana GN=LRX5 PE=2 SV=2	--	--	--	--	--	K03126	4e-10	62.8	pop:POPTR_560743	transcription initiation factor TFIID subunit 12	-	-	GO:0016020//membrane	ko01100//Metabolic pathways;ko04144//Endocytosis;ko00564//Glycerophospholipid metabolism;ko00565//Ether lipid metabolism;ko03022//Basal transcription factors
Unigene14222	3.1.4.4	E3.1.4.4	K01115	-1.6817	Down	0.7644	Non-significant	-0.9173	Non-significant	0.6615	Non-significant	0.1029	Non-significant	-1.5788	Down	843	12	2.1473	18	3.3964	25	3.6476	6	1.137	gi|297796763|ref|XP_002866266.1|	177	1e-43	phox domain-containing protein [Arabidopsis lyrata subsp. lyrata] >gi|297312101|gb|EFH42525.1| phox domain-containing protein [Arabidopsis lyrata subsp. lyrata]	sp|Q02817|MUC2_HUMAN	94	1e-18	Mucin-2 OS=Homo sapiens GN=MUC2 PE=1 SV=2	Rv0312	50.4	4e-06	COG0443	Molecular chaperone	K01115	2e-13	73.6	vcn:VOLCADRAFT_99471	phospholipase D [EC:3.1.4.4]	GO:0009987//cellular process;GO:0006810//transport	GO:0005543//phospholipid binding	GO:0044464//cell part	ko01100//Metabolic pathways;ko04144//Endocytosis;ko00564//Glycerophospholipid metabolism;ko00565//Ether lipid metabolism
Unigene14346	3.1.1.32	pldA	K01058	12.1562	Up	-9.2661	Down	2.8901	Up	-9.2661	Down	--	--	12.1562	Up	245	1	0.6157	0	0	0	0	7	4.5644	gi|297822769|ref|XP_002879267.1|	107	4e-23	lipase class 3 family protein [Arabidopsis lyrata subsp. lyrata] >gi|297325106|gb|EFH55526.1| lipase class 3 family protein [Arabidopsis lyrata subsp. lyrata]	sp|Q3EBR6|PLA16_ARATH	105	9e-23	Phospholipase A1-Igamma2, chloroplastic OS=Arabidopsis thaliana GN=At2g30550 PE=1 SV=2	--	--	--	--	--	K01058	3e-15	77.4	rcu:RCOM_1608140	phospholipase A1 [EC:3.1.1.32]	GO:0044238//primary metabolic process	GO:0004091//carboxylesterase activity	GO:0009536//plastid	ko01100//Metabolic pathways;ko00564//Glycerophospholipid metabolism;ko00592//alpha-Linolenic acid metabolism
Unigene14362	3.1.1.32	pldA	K01058	11.8834	Up	-8.9932	Down	2.8901	Up	-8.9932	Down	--	--	11.8834	Up	296	1	0.5096	0	0	0	0	7	3.7779	gi|115463677|ref|NP_001055438.1|	136	7e-32	Os05g0390000 [Oryza sativa Japonica Group] >gi|113578989|dbj|BAF17352.1| Os05g0390000 [Oryza sativa Japonica Group]	sp|Q3EBR6|PLA16_ARATH	133	4e-31	Phospholipase A1-Igamma2, chloroplastic OS=Arabidopsis thaliana GN=At2g30550 PE=1 SV=2	--	--	--	--	--	K01058	1e-10	62	pop:POPTR_755075	phospholipase A1 [EC:3.1.1.32]	GO:0044238//primary metabolic process	GO:0004091//carboxylesterase activity	GO:0009536//plastid	ko01100//Metabolic pathways;ko00564//Glycerophospholipid metabolism;ko00592//alpha-Linolenic acid metabolism
Unigene14479	3.1.4.4	E3.1.4.4	K01115	-1.6981	Down	1.0032	Up	-0.6949	Non-significant	0.2464	Non-significant	0.7568	Non-significant	-0.9413	Non-significant	331	24	10.9377	27	12.9752	59	21.924	14	6.7569	gi|297832608|ref|XP_002884186.1|	70.9	5e-12	hydroxyproline-rich glycoprotein family protein [Arabidopsis lyrata subsp. lyrata] >gi|297330026|gb|EFH60445.1| hydroxyproline-rich glycoprotein family protein [Arabidopsis lyrata subsp. lyrata]	sp|Q9LJ64|PLRX1_ARATH	51.6	2e-06	Pollen-specific leucine-rich repeat extensin-like protein 1 OS=Arabidopsis thaliana GN=PEX1 PE=2 SV=1	--	--	--	--	--	K01115	5e-07	50.1	vcn:VOLCADRAFT_99471	phospholipase D [EC:3.1.4.4]	-	-	-	ko01100//Metabolic pathways;ko04144//Endocytosis;ko00564//Glycerophospholipid metabolism;ko00565//Ether lipid metabolism
Unigene14515	3.1.4.4	E3.1.4.4	K01115	2.9623	Up	8.9195	Up	11.8818	Up	--	--	8.9195	Up	11.8818	Up	254	0	0	0	0	1	0.4842	6	3.7737	gi|71738561|gb|AAZ40342.1|	134	3e-31	beta-1,3-glucanase 2 [Ziziphus jujuba]	sp|Q9ZU91|E133_ARATH	82.8	6e-16	Glucan endo-1,3-beta-glucosidase 3 OS=Arabidopsis thaliana GN=At2g01630 PE=1 SV=2	--	--	--	--	--	K01115	9e-06	45.8	vcn:VOLCADRAFT_99471	phospholipase D [EC:3.1.4.4]	GO:0044238//primary metabolic process	GO:0043167//ion binding;GO:0008422//beta-glucosidase activity	GO:0044464//cell part	ko01100//Metabolic pathways;ko04144//Endocytosis;ko00564//Glycerophospholipid metabolism;ko00565//Ether lipid metabolism
Unigene14812	3.1.4.4	E3.1.4.4	K01115	0.2753	Non-significant	0.0564	Non-significant	0.3318	Non-significant	-0.7101	Non-significant	0.7665	Non-significant	1.0418	Up	821	69	12.678	40	7.7499	88	13.1836	82	15.9558	gi|30685027|ref|NP_849676.1|	87.4	2e-16	uncharacterized protein [Arabidopsis thaliana] >gi|16930409|gb|AAL31890.1|AF419558_1 At1g16840/F17F16.27 [Arabidopsis thaliana] >gi|19310507|gb|AAL84987.1| At1g16840/F17F16.27 [Arabidopsis thaliana] >gi|332191385|gb|AEE29506.1| uncharacterized protein [Ar	sp|Q9C660|PEK10_ARATH	63.5	2e-09	Proline-rich receptor-like protein kinase PERK10 OS=Arabidopsis thaliana GN=PERK10 PE=1 SV=2	--	--	--	--	--	K01115	4e-08	56.2	vcn:VOLCADRAFT_99471	phospholipase D [EC:3.1.4.4]	-	-	-	ko01100//Metabolic pathways;ko04144//Endocytosis;ko00564//Glycerophospholipid metabolism;ko00565//Ether lipid metabolism
Unigene14939	3.1.4.4	E3.1.4.4	K01115	2.3773	Up	-3.4645	Down	-1.0872	Down	-3.0933	Down	-0.3711	Non-significant	2.0061	Up	283	9	4.7973	1	0.5621	1	0.4346	4	2.258	gi|159480184|ref|XP_001698164.1|	55.8	2e-07	mastigoneme-like flagellar protein [Chlamydomonas reinhardtii] >gi|158273662|gb|EDO99449.1| mastigoneme-like flagellar protein [Chlamydomonas reinhardtii]	sp|Q9S8M0|LECT_SOLTU	53.5	4e-07	Chitin-binding lectin 1 OS=Solanum tuberosum PE=1 SV=2	--	--	--	--	--	K01115	2e-07	51.2	vcn:VOLCADRAFT_99471	phospholipase D [EC:3.1.4.4]	-	-	-	ko01100//Metabolic pathways;ko04144//Endocytosis;ko00564//Glycerophospholipid metabolism;ko00565//Ether lipid metabolism
Unigene15142	3.1.4.4	E3.1.4.4	K01115	1.1142	Up	-1.0315	Down	0.0827	Non-significant	0.0765	Non-significant	-1.108	Down	0.0062	Non-significant	348	5	2.1674	5	2.2854	3	1.0603	5	2.2953	gi|15235668|ref|NP_193070.1|	68.6	2e-11	leucine-rich repeat extensin-like protein 3 [Arabidopsis thaliana] >gi|75337952|sp|Q9T0K5.1|LRX3_ARATH RecName: Full=Leucine-rich repeat extensin-like protein 3; Short=AtLRX3; Short=LRR/EXTENSIN3; AltName: Full=Cell wall hydroxyproline-rich glycoprotein;	sp|Q9T0K5|LRX3_ARATH	68.6	1e-11	Leucine-rich repeat extensin-like protein 3 OS=Arabidopsis thaliana GN=LRX3 PE=1 SV=1	PAE3650	50.1	1e-06	COG2512	Uncharacterized membrane-associated protein/domain	K01115	6e-13	69.7	vcn:VOLCADRAFT_99471	phospholipase D [EC:3.1.4.4]	-	-	-	ko01100//Metabolic pathways;ko04144//Endocytosis;ko00564//Glycerophospholipid metabolism;ko00565//Ether lipid metabolism
Unigene15542	3.1.4.4	E3.1.4.4	K01115	-0.5255	Non-significant	0.7055	Non-significant	0.18	Non-significant	0.0078	Non-significant	0.6977	Non-significant	0.1722	Non-significant	1256	43	5.1644	41	5.1925	86	8.4218	46	5.8508	gi|257831435|gb|ACV71018.1|	313	4e-84	UPA18 [Capsicum annuum]	sp|Q9FPQ6|GP1_CHLRE	48.1	1e-10	Vegetative cell wall protein gp1 OS=Chlamydomonas reinhardtii GN=GP1 PE=2 SV=1	SPBC28F2.12	38.9	1e-06	COG0086	DNA-directed RNA polymerase, beta' subunit/160 kD subunit	K01115	5e-11	44.3	vcn:VOLCADRAFT_99471	phospholipase D [EC:3.1.4.4]	-	-	-	ko01100//Metabolic pathways;ko04144//Endocytosis;ko00564//Glycerophospholipid metabolism;ko00565//Ether lipid metabolism;ko00230//Purine metabolism;ko00240//Pyrimidine metabolism;ko03020//RNA polymerase
Unigene15597	3.1.4.4	E3.1.4.4	K01115	1.8797	Up	-1.2945	Down	0.5852	Non-significant	-1.9235	Down	0.629	Non-significant	2.5087	Up	277	24	13.07	6	3.4455	12	5.3284	34	19.6086	gi|297592053|gb|ADI46838.1|	59.3	1e-08	SAD1f [Volvox carteri f. nagariensis]	sp|P20730|CHHB2_BOMMO	63.9	3e-10	Chorion class high-cysteine HCB protein 13 OS=Bombyx mori PE=3 SV=1	--	--	--	--	--	K01115	9e-09	55.8	vcn:VOLCADRAFT_99471	phospholipase D [EC:3.1.4.4]	-	-	-	ko01100//Metabolic pathways;ko04144//Endocytosis;ko00564//Glycerophospholipid metabolism;ko00565//Ether lipid metabolism
Unigene15612	3.1.4.4	E3.1.4.4	K01115	--	--	--	--	--	--	--	--	--	--	--	--	224	0	0	0	0	0	0	0	0	gi|302853476|ref|XP_002958253.1|	51.2	4e-06	hypothetical protein VOLCADRAFT_99471 [Volvox carteri f. nagariensis] >gi|300256441|gb|EFJ40707.1| hypothetical protein VOLCADRAFT_99471 [Volvox carteri f. nagariensis]	--	--	--	--	--	--	--	--	--	K01115	2e-07	51.2	vcn:VOLCADRAFT_99471	phospholipase D [EC:3.1.4.4]	-	-	-	ko01100//Metabolic pathways;ko04144//Endocytosis;ko00564//Glycerophospholipid metabolism;ko00565//Ether lipid metabolism
Unigene15613	3.1.4.4	E3.1.4.4	K01115	--	--	--	--	--	--	--	--	--	--	--	--	286	0	0	0	0	0	0	0	0	gi|134920|sp|P21997.1|SSGP_VOLCA	40	3e-08	RecName: Full=Sulfated surface glycoprotein 185; Short=SSG 185; Flags: Precursor >gi|1405821|emb|CAA35953.1| SULFATED SURFACE GLYCOPROTEIN 185 [Volvox carteri]	sp|P21997|SSGP_VOLCA	40	1e-08	Sulfated surface glycoprotein 185 OS=Volvox carteri PE=1 SV=1	--	--	--	--	--	K01115	8e-07	41.2	vcn:VOLCADRAFT_99471	phospholipase D [EC:3.1.4.4]	-	GO:0016787//hydrolase activity	-	ko01100//Metabolic pathways;ko04144//Endocytosis;ko00564//Glycerophospholipid metabolism;ko00565//Ether lipid metabolism
Unigene15930	3.1.4.4	E3.1.4.4	K01115	0.9622	Non-significant	1.2905	Up	2.2527	Up	0.6615	Non-significant	0.629	Non-significant	1.5912	Up	325	2	0.9283	3	1.4683	6	2.2707	9	4.4239	gi|302845449|ref|XP_002954263.1|	52.8	1e-06	extracellular matrix glycoprotein pherophorin-V40 [Volvox carteri f. nagariensis] >gi|300260468|gb|EFJ44687.1| extracellular matrix glycoprotein pherophorin-V40 [Volvox carteri f. nagariensis]	sp|Q66J90|SET1B_XENLA	57.4	3e-08	Histone-lysine N-methyltransferase SETD1B OS=Xenopus laevis GN=setd1b PE=2 SV=1	--	--	--	--	--	K01115	5e-08	53.5	vcn:VOLCADRAFT_99471	phospholipase D [EC:3.1.4.4]	-	-	-	ko01100//Metabolic pathways;ko04144//Endocytosis;ko00564//Glycerophospholipid metabolism;ko00565//Ether lipid metabolism;ko03008//Ribosome biogenesis in eukaryotes
Unigene16141	3.1.4.4	E3.1.4.4	K01115	1.5996	Up	-1.5169	Down	0.0827	Non-significant	-12.0101	Down	10.4933	Up	12.0928	Up	256	7	4.1248	0	0	3	1.4414	7	4.3682	gi|302801900|ref|XP_002982706.1|	47	1e-07	hypothetical protein SELMODRAFT_422030 [Selaginella moellendorffii] >gi|300149805|gb|EFJ16459.1| hypothetical protein SELMODRAFT_422030 [Selaginella moellendorffii]	--	--	--	--	--	--	--	--	--	K01115	8e-06	40	vcn:VOLCADRAFT_99471	phospholipase D [EC:3.1.4.4]	-	-	-	ko01100//Metabolic pathways;ko04144//Endocytosis;ko00564//Glycerophospholipid metabolism;ko00565//Ether lipid metabolism
Unigene16355	3.1.4.4	E3.1.4.4	K01115	12.2411	Up	--	--	12.2411	Up	9.065	Up	-9.065	Down	3.1761	Up	297	0	0	1	0.5356	0	0	9	4.841	gi|18408611|ref|NP_564884.1|	89.7	1e-17	glycine-rich protein [Arabidopsis thaliana] >gi|332196438|gb|AEE34559.1| glycine-rich protein [Arabidopsis thaliana]	sp|Q7TQM5|KPRP_RAT	61.6	1e-09	Keratinocyte proline-rich protein OS=Rattus norvegicus GN=Kprp PE=2 SV=1	BH0971	55.5	2e-08	COG1511	Predicted membrane protein	K12418	5e-09	56.6	cre:CHLREDRAFT_32523	fatty acid desaturase (delta-4 desaturase) [EC:1.14.19.-]	-	-	GO:0043231//intracellular membrane-bounded organelle	ko01100//Metabolic pathways;ko04144//Endocytosis;ko00564//Glycerophospholipid metabolism;ko00565//Ether lipid metabolism
Unigene16365	3.1.4.4	E3.1.4.4	K01115	3.3771	Up	-1.2944	Down	2.0827	Up	-0.9237	Non-significant	-0.3708	Non-significant	3.0063	Up	319	2	0.9458	1	0.4986	1	0.3856	8	4.0063	gi|194272792|gb|ACF37256.1|	135	1e-31	nematode resistance HS1pro1 protein [Glycine max]	sp|O04203|HSPR2_ARATH	127	3e-29	Nematode resistance protein-like HSPRO2 OS=Arabidopsis thaliana GN=HSPRO2 PE=1 SV=1	--	--	--	--	--	K01115	9e-06	45.8	vcn:VOLCADRAFT_99471	phospholipase D [EC:3.1.4.4]	GO:0042742//defense response to bacterium;GO:0010033//response to organic substance	GO:0004871//signal transducer activity	-	ko01100//Metabolic pathways;ko04144//Endocytosis;ko00564//Glycerophospholipid metabolism;ko00565//Ether lipid metabolism
Unigene16371	3.1.1.32	pldA	K01058	0.5996	Non-significant	-0.2945	Non-significant	0.3051	Non-significant	-0.1865	Non-significant	-0.108	Non-significant	0.4916	Non-significant	373	6	2.4265	5	2.1323	6	1.9785	7	2.998	gi|269996964|gb|ACZ57767.1|	209	9e-54	glycerolipase A1 [Nicotiana attenuata]	sp|O23522|PLA14_ARATH	196	3e-50	Phospholipase A1-Ibeta2, chloroplastic OS=Arabidopsis thaliana GN=At4g16820 PE=1 SV=1	--	--	--	--	--	K01058	6e-36	146	ath:AT2G44810	phospholipase A1 [EC:3.1.1.32]	GO:0044238//primary metabolic process	GO:0004091//carboxylesterase activity	GO:0009536//plastid	ko01100//Metabolic pathways;ko00564//Glycerophospholipid metabolism;ko00592//alpha-Linolenic acid metabolism
Unigene16851	3.1.4.4	E3.1.4.4	K01115	1.1846	Up	0.7055	Non-significant	1.8901	Up	0.6614	Non-significant	0.0441	Non-significant	1.2286	Up	315	2	0.9578	3	1.5149	4	1.5619	7	3.5501	gi|30697213|ref|NP_851220.1|	53.9	6e-07	uncharacterized protein [Arabidopsis thaliana] >gi|332009797|gb|AED97180.1| uncharacterized protein [Arabidopsis thaliana]	sp|Q8TEK3|DOT1L_HUMAN	50.4	3e-06	Histone-lysine N-methyltransferase, H3 lysine-79 specific OS=Homo sapiens GN=DOT1L PE=1 SV=2	--	--	--	--	--	K01115	2e-06	47.8	vcn:VOLCADRAFT_99471	phospholipase D [EC:3.1.4.4]	-	-	-	ko01100//Metabolic pathways;ko04144//Endocytosis;ko00564//Glycerophospholipid metabolism;ko00565//Ether lipid metabolism
Unigene17124	3.1.4.4	E3.1.4.4	K01115	-1.4301	Down	11.779	Up	10.3488	Up	--	--	11.779	Up	10.3488	Up	245	0	0	0	0	7	3.5142	2	1.3041	gi|154425144|emb|CAL91937.1|	52.4	2e-06	cell wall glycoprotein GP2 precursor [Chlamydomonas reinhardtii] >gi|163913935|emb|CAM06928.2| cell wall glycoprotein GP2 [Chlamydomonas reinhardtii]	sp|Q867T7|NCFA_DICDI	53.1	5e-07	NADPH oxidase activator OS=Dictyostelium discoideum GN=ncfA PE=2 SV=1	--	--	--	--	--	K14325	3e-06	47.4	osa:4337561	RNA-binding protein with serine-rich domain 1	-	-	GO:0043231//intracellular membrane-bounded organelle	ko01100//Metabolic pathways;ko04144//Endocytosis;ko00564//Glycerophospholipid metabolism;ko03013//RNA transport;ko00565//Ether lipid metabolism;ko03008//Ribosome biogenesis in eukaryotes;ko03015//mRNA surveillance pathway;ko04712//Circadian rhythm - plant
Unigene17134	2.7.7.14	E2.7.7.14	K00967	0.3772	Non-significant	-0.1018	Non-significant	0.2754	Non-significant	0.0765	Non-significant	-0.1783	Non-significant	0.1989	Non-significant	330	7	3.1998	7	3.3741	8	2.9818	8	3.8728	gi|15224925|ref|NP_181401.1|	137	5e-32	ethanolamine-phosphate cytidylyltransferase [Arabidopsis thaliana] >gi|330254474|gb|AEC09568.1| ethanolamine-phosphate cytidylyltransferase [Arabidopsis thaliana]	sp|Q99447|PCY2_HUMAN	54.7	2e-07	Ethanolamine-phosphate cytidylyltransferase OS=Homo sapiens GN=PCYT2 PE=1 SV=1	--	--	--	--	--	K00967	2e-37	150	pop:POPTR_809912	ethanolamine-phosphate cytidylyltransferase [EC:2.7.7.14]	GO:0046335//ethanolamine biosynthetic process	GO:0070567	GO:0043231//intracellular membrane-bounded organelle;GO:0031410//cytoplasmic vesicle	ko01100//Metabolic pathways;ko00564//Glycerophospholipid metabolism
Unigene17346	3.1.4.4	E3.1.4.4	K01115	-0.8733	Non-significant	0.5286	Non-significant	-0.3447	Non-significant	0.435	Non-significant	0.0937	Non-significant	-0.7797	Non-significant	420	39	14.0075	50	18.9365	69	20.2067	29	11.0305	gi|18397961|ref|NP_566309.1|	145	2e-34	2Fe-2S ferredoxin-like protein [Arabidopsis thaliana] >gi|297829298|ref|XP_002882531.1| electron carrier/ iron ion binding protein [Arabidopsis lyrata subsp. lyrata] >gi|297328371|gb|EFH58790.1| electron carrier/ iron ion binding protein [Arabidopsis lyra	sp|Q52KI8|SRRM1_MOUSE	57.8	2e-08	Serine/arginine repetitive matrix protein 1 OS=Mus musculus GN=Srrm1 PE=1 SV=1	--	--	--	--	--	K13448	6e-35	143	vvi:100267033	calcium-binding protein CML	-	GO:0051540	GO:0009536//plastid	ko01100//Metabolic pathways;ko04626//Plant-pathogen interaction;ko04144//Endocytosis;ko00564//Glycerophospholipid metabolism;ko00565//Ether lipid metabolism
Unigene17386	3.1.4.4	E3.1.4.4	K01115	0.3773	Non-significant	10.6303	Up	11.0075	Up	--	--	10.6303	Up	11.0075	Up	388	0	0	0	0	5	1.585	5	2.0587	gi|25446695|gb|AAN74842.1|	120	4e-27	Unknown protein [Oryza sativa Japonica Group]	sp|P31356|OPSD_TODPA	58.9	1e-08	Rhodopsin OS=Todarodes pacificus GN=RHO PE=1 SV=2	--	--	--	--	--	K01115	1e-06	49.3	sbi:SORBI_01g031100	phospholipase D [EC:3.1.4.4]	-	-	-	ko01100//Metabolic pathways;ko04144//Endocytosis;ko00564//Glycerophospholipid metabolism;ko03040//Spliceosome;ko00565//Ether lipid metabolism
Unigene17536	3.1.4.4	E3.1.4.4	K01115	2.3773	Up	-0.2946	Non-significant	2.0827	Up	-10.0633	Down	9.7687	Up	12.1459	Up	282	2	1.0699	0	0	2	0.8723	8	4.532	gi|159474026|ref|XP_001695130.1|	58.9	2e-08	cell wall protein pherophorin-C10 [Chlamydomonas reinhardtii] >gi|158276064|gb|EDP01838.1| cell wall protein pherophorin-C10 [Chlamydomonas reinhardtii]	sp|Q9FPQ6|GP1_CHLRE	57.4	3e-08	Vegetative cell wall protein gp1 OS=Chlamydomonas reinhardtii GN=GP1 PE=2 SV=1	--	--	--	--	--	K01115	1e-07	52	vcn:VOLCADRAFT_99471	phospholipase D [EC:3.1.4.4]	-	GO:0016787//hydrolase activity	-	ko01100//Metabolic pathways;ko04144//Endocytosis;ko00564//Glycerophospholipid metabolism;ko00565//Ether lipid metabolism
Unigene17751	3.1.4.4	E3.1.4.4	K01115	-0.1253	Non-significant	0.208	Non-significant	0.0827	Non-significant	-0.5084	Non-significant	0.7165	Non-significant	0.5912	Non-significant	1030	24	3.5149	16	2.4709	34	4.0601	24	3.7224	gi|15239643|ref|NP_197410.1|	241	1e-62	heavy metal transport/detoxification domain-containing protein [Arabidopsis thaliana] >gi|332005267|gb|AED92650.1| heavy metal transport/detoxification domain-containing protein [Arabidopsis thaliana]	sp|P09789|GRP1_PETHY	90.1	2e-17	Glycine-rich cell wall structural protein 1 OS=Petunia hybrida GN=GRP-1 PE=1 SV=1	XF0818	81.6	2e-15	COG2730	Endoglucanase	K12825	1e-14	78.2	vcn:VOLCADRAFT_105119	splicing factor 3A subunit 1	-	-	-	ko01100//Metabolic pathways;ko04144//Endocytosis;ko00564//Glycerophospholipid metabolism;ko03040//Spliceosome;ko00565//Ether lipid metabolism
Unigene17754	3.1.4.4	E3.1.4.4	K01115	11.1089	Up	--	--	11.1089	Up	--	--	--	--	11.1089	Up	651	0	0	0	0	0	0	9	2.2086	gi|10198182|gb|AAG15241.1|AF289098_1	181	5e-45	ENOD2 [Cladrastis kentukea]	sp|P08297|NO75_SOYBN	168	2e-41	Early nodulin-75 OS=Glycine max GN=ENOD2A PE=2 SV=2	XF0818	75.9	5e-14	COG2730	Endoglucanase	K01115	2e-17	86.3	vcn:VOLCADRAFT_99471	phospholipase D [EC:3.1.4.4]	-	-	-	ko01100//Metabolic pathways;ko04144//Endocytosis;ko00564//Glycerophospholipid metabolism;ko00565//Ether lipid metabolism
Unigene17769	3.1.4.4	E3.1.4.4	K01115	-1.1176	Down	0.3378	Non-significant	-0.7798	Non-significant	0.0765	Non-significant	0.2612	Non-significant	-0.8563	Non-significant	729	20	4.1385	20	4.364	31	5.2303	11	2.4105	gi|15235580|ref|NP_195467.1|	104	1e-21	Ribonuclease III family protein [Arabidopsis thaliana] >gi|95147308|gb|ABF57289.1| At4g37510 [Arabidopsis thaliana] >gi|332661403|gb|AEE86803.1| Ribonuclease III family protein [Arabidopsis thaliana]	--	--	--	--	--	--	--	--	--	K01115	3e-07	45.1	vcn:VOLCADRAFT_99471	phospholipase D [EC:3.1.4.4]	-	-	-	ko01100//Metabolic pathways;ko04144//Endocytosis;ko00564//Glycerophospholipid metabolism;ko00565//Ether lipid metabolism
Unigene17801	3.1.4.4	E3.1.4.4	K01115	0.1402	Non-significant	0.3576	Non-significant	0.4978	Non-significant	0.3847	Non-significant	-0.027	Non-significant	0.1131	Non-significant	1032	21	3.0696	26	4.0075	33	3.9331	28	4.3344	gi|297796763|ref|XP_002866266.1|	177	2e-43	phox domain-containing protein [Arabidopsis lyrata subsp. lyrata] >gi|297312101|gb|EFH42525.1| phox domain-containing protein [Arabidopsis lyrata subsp. lyrata]	sp|Q02817|MUC2_HUMAN	92.4	5e-18	Mucin-2 OS=Homo sapiens GN=MUC2 PE=1 SV=2	Rv0312	51.6	2e-06	COG0443	Molecular chaperone	K01115	5e-13	72.8	vcn:VOLCADRAFT_99471	phospholipase D [EC:3.1.4.4]	GO:0009987//cellular process;GO:0006810//transport	GO:0005543//phospholipid binding	GO:0044464//cell part	ko01100//Metabolic pathways;ko04144//Endocytosis;ko00564//Glycerophospholipid metabolism;ko00565//Ether lipid metabolism
Unigene17863	4.1.1.65	E4.1.1.65	K01613	1.3773	Up	8.7996	Up	10.1769	Up	--	--	8.7996	Up	10.1769	Up	276	0	0	0	0	1	0.4456	2	1.1576	gi|57900287|dbj|BAD87120.1|	103	9e-22	phosphatidylserine decarboxylase-like [Oryza sativa Japonica Group]	--	--	--	--	--	--	--	--	--	K01613	7e-23	102	vvi:100246885	phosphatidylserine decarboxylase [EC:4.1.1.65]	GO:0006644//phospholipid metabolic process	GO:0046872//metal ion binding;GO:0016831//carboxy-lyase activity	GO:0043231//intracellular membrane-bounded organelle	ko01100//Metabolic pathways;ko00564//Glycerophospholipid metabolism
Unigene17913	3.1.4.4	E3.1.4.4	K01115	0.3771	Non-significant	-0.8795	Non-significant	-0.5023	Non-significant	-1.5083	Down	0.6289	Non-significant	1.006	Up	633	3	0.7149	1	0.2513	2	0.3886	2	0.5047	gi|21373|emb|CAA44939.1|	177	1e-43	nodulin [Sesbania rostrata]	sp|P08297|NO75_SOYBN	168	2e-41	Early nodulin-75 OS=Glycine max GN=ENOD2A PE=2 SV=2	XF0818	71.6	1e-12	COG2730	Endoglucanase	K01115	5e-16	81.6	vcn:VOLCADRAFT_99471	phospholipase D [EC:3.1.4.4]	-	-	-	ko01100//Metabolic pathways;ko04144//Endocytosis;ko00564//Glycerophospholipid metabolism;ko00565//Ether lipid metabolism
Unigene17949	3.1.4.4	E3.1.4.4	K01115	-0.2719	Non-significant	0.5286	Non-significant	0.2568	Non-significant	-1.4015	Down	1.9302	Up	1.6583	Up	879	78	13.386	28	5.067	138	19.3102	88	15.9935	gi|18404561|ref|NP_566770.1|	164	1e-39	uncharacterized protein [Arabidopsis thaliana] >gi|16604420|gb|AAL24216.1| AT3g25550/MWL2_17 [Arabidopsis thaliana] >gi|19699216|gb|AAL90974.1| AT3g25550/MWL2_17 [Arabidopsis thaliana] >gi|332643503|gb|AEE77024.1| uncharacterized protein [Arabidopsis thal	sp|O10341|Y091_NPVOP	62.4	4e-09	Uncharacterized 29.3 kDa protein OS=Orgyia pseudotsugata multicapsid polyhedrosis virus GN=ORF92 PE=4 SV=1	slr0599	52.4	1e-06	COG0515	Serine/threonine protein kinase	K12616	2e-07	54.3	rcu:RCOM_0820360	enhancer of mRNA-decapping protein 4	-	-	-	ko01100//Metabolic pathways;ko04144//Endocytosis;ko00564//Glycerophospholipid metabolism;ko00565//Ether lipid metabolism;ko03018//RNA degradation
Unigene18044	3.1.4.4	E3.1.4.4	K01115	-2.8872	Down	0.746	Non-significant	-2.1413	Down	-0.6318	Non-significant	1.3777	Up	-1.5095	Down	296	299	152.379	183	98.3419	615	255.552	64	34.5411	gi|3402282|emb|CAA04449.1|	92	2e-18	proline-rich protein [Solanum tuberosum]	sp|Q9T0K5|LRX3_ARATH	83.2	5e-16	Leucine-rich repeat extensin-like protein 3 OS=Arabidopsis thaliana GN=LRX3 PE=1 SV=1	XF0818	63.5	9e-11	COG2730	Endoglucanase	K01115	8e-16	79.3	vcn:VOLCADRAFT_99471	phospholipase D [EC:3.1.4.4]	-	-	-	ko01100//Metabolic pathways;ko04144//Endocytosis;ko00564//Glycerophospholipid metabolism;ko00565//Ether lipid metabolism
Unigene18055	3.1.4.4	E3.1.4.4	K01115	11.9516	Up	--	--	11.9516	Up	--	--	--	--	11.9516	Up	242	0	0	0	0	0	0	6	3.9608	gi|3402282|emb|CAA04449.1|	119	1e-26	proline-rich protein [Solanum tuberosum]	sp|Q9T0K5|LRX3_ARATH	84	3e-16	Leucine-rich repeat extensin-like protein 3 OS=Arabidopsis thaliana GN=LRX3 PE=1 SV=1	XF0818	63.2	1e-10	COG2730	Endoglucanase	K01115	3e-11	64.3	vcn:VOLCADRAFT_99471	phospholipase D [EC:3.1.4.4]	-	-	-	ko01100//Metabolic pathways;ko04144//Endocytosis;ko00564//Glycerophospholipid metabolism;ko00565//Ether lipid metabolism
Unigene18220	3.1.4.4	E3.1.4.4	K01115	--	--	--	--	--	--	--	--	--	--	--	--	1339	0	0	0	0	0	0	0	0	gi|18182309|gb|AAL65124.1|	435	1e-121	GT-2 factor [Glycine max]	sp|Q39117|TGT2_ARATH	313	2e-84	Trihelix transcription factor GT-2 OS=Arabidopsis thaliana GN=GT-2 PE=2 SV=1	CC3494_1	62.4	2e-09	COG3637	Opacity protein and related surface antigens	K01115	5e-12	66.6	vcn:VOLCADRAFT_99471	phospholipase D [EC:3.1.4.4]	-	-	-	ko01100//Metabolic pathways;ko04144//Endocytosis;ko00564//Glycerophospholipid metabolism;ko00565//Ether lipid metabolism
Unigene18235	3.1.4.4	E3.1.4.4	K01115	0.1548	Non-significant	0.6384	Non-significant	0.7932	Non-significant	0.524	Non-significant	0.1144	Non-significant	0.2692	Non-significant	1251	22	2.6528	30	3.8146	42	4.1294	36	4.5972	gi|18182309|gb|AAL65124.1|	422	1e-117	GT-2 factor [Glycine max]	sp|Q39117|TGT2_ARATH	309	2e-83	Trihelix transcription factor GT-2 OS=Arabidopsis thaliana GN=GT-2 PE=2 SV=1	CC3494_1	62.4	2e-09	COG3637	Opacity protein and related surface antigens	K01115	4e-12	66.6	vcn:VOLCADRAFT_99471	phospholipase D [EC:3.1.4.4]	-	-	-	ko01100//Metabolic pathways;ko04144//Endocytosis;ko00564//Glycerophospholipid metabolism;ko00565//Ether lipid metabolism
Unigene18255	3.1.4.4	E3.1.4.4	K01115	0.1582	Non-significant	0.6329	Non-significant	0.7911	Non-significant	0.7368	Non-significant	-0.1039	Non-significant	0.0543	Non-significant	2208	112	7.6518	177	12.7513	213	11.8652	183	13.2404	gi|38194913|gb|AAR13301.1|	470	1e-131	anthocyanin acyltransferase [Phaseolus vulgaris]	sp|Q8W1W9|5MAT1_SALSN	237	3e-61	Malonyl-coenzyme:anthocyanin 5-O-glucoside-6'''-O-malonyltransferase OS=Salvia splendens GN=5MAT1 PE=1 SV=1	CC3494_1	54.7	7e-07	COG3637	Opacity protein and related surface antigens	K13065	7e-12	70.5	pop:POPTR_554899	shikimate O-hydroxycinnamoyltransferase [EC:2.3.1.133]	-	-	-	ko01100//Metabolic pathways;ko01110//Biosynthesis of secondary metabolites;ko04144//Endocytosis;ko00564//Glycerophospholipid metabolism;ko00565//Ether lipid metabolism;ko00940//Phenylpropanoid biosynthesis;ko00941//Flavonoid biosynthesis;ko00945//Stilbeno
Unigene18260	3.1.4.4	E3.1.4.4	K01115	-0.9082	Non-significant	0.9035	Non-significant	-0.0047	Non-significant	-0.3105	Non-significant	1.214	Up	0.3058	Non-significant	1038	34	4.9411	26	3.9843	78	9.2426	32	4.9249	gi|195549536|gb|ACG49996.1|	284	1e-75	WRKY transcription factor [Arachis hypogaea]	sp|O22176|WRK15_ARATH	94.4	1e-18	Probable WRKY transcription factor 15 OS=Arabidopsis thaliana GN=WRKY15 PE=1 SV=1	--	--	--	--	--	K01115	1e-07	55.1	vcn:VOLCADRAFT_99471	phospholipase D [EC:3.1.4.4]	-	-	-	ko01100//Metabolic pathways;ko04144//Endocytosis;ko00564//Glycerophospholipid metabolism;ko00565//Ether lipid metabolism
Unigene18263	3.1.4.4	E3.1.4.4	K01115	0.5407	Non-significant	-0.351	Non-significant	0.1896	Non-significant	0.131	Non-significant	-0.482	Non-significant	0.0587	Non-significant	1150	26	3.4105	27	3.7346	25	2.6739	28	3.8896	gi|195549536|gb|ACG49996.1|	284	1e-75	WRKY transcription factor [Arachis hypogaea]	sp|O22176|WRK15_ARATH	102	7e-21	Probable WRKY transcription factor 15 OS=Arabidopsis thaliana GN=WRKY15 PE=1 SV=1	SPBC28F2.12	60.5	5e-09	COG0086	DNA-directed RNA polymerase, beta' subunit/160 kD subunit	K01115	8e-10	62.4	vcn:VOLCADRAFT_99471	phospholipase D [EC:3.1.4.4]	-	-	-	ko01100//Metabolic pathways;ko04144//Endocytosis;ko00564//Glycerophospholipid metabolism;ko00565//Ether lipid metabolism;ko00230//Purine metabolism;ko00240//Pyrimidine metabolism;ko03020//RNA polymerase
Unigene18264	3.1.4.4	E3.1.4.4	K01115	0.4994	Non-significant	-0.1762	Non-significant	0.3232	Non-significant	-0.5602	Non-significant	0.384	Non-significant	0.8834	Non-significant	2476	667	40.6368	429	27.5604	724	35.9653	788	50.8422	gi|13646986|dbj|BAB41080.1|	627	1e-178	DNA-binding protein DF1 [Pisum sativum]	sp|Q39117|TGT2_ARATH	471	1e-131	Trihelix transcription factor GT-2 OS=Arabidopsis thaliana GN=GT-2 PE=2 SV=1	Rv0312	55.1	6e-07	COG0443	Molecular chaperone	K01115	5e-09	55.8	vcn:VOLCADRAFT_99471	phospholipase D [EC:3.1.4.4]	-	-	-	ko01100//Metabolic pathways;ko04144//Endocytosis;ko00564//Glycerophospholipid metabolism;ko00565//Ether lipid metabolism
Unigene18289	3.1.4.4	E3.1.4.4	K01115	-0.8072	Non-significant	0.2619	Non-significant	-0.5453	Non-significant	-0.2036	Non-significant	0.4655	Non-significant	-0.3417	Non-significant	618	17	4.1496	14	3.6035	25	4.9756	11	2.8435	gi|15239082|ref|NP_196716.1|	150	2e-35	ARM repeat-containing protein-like protein [Arabidopsis thaliana] >gi|332004311|gb|AED91694.1| ARM repeat-containing protein-like protein [Arabidopsis thaliana]	sp|O73590|ZFHX4_CHICK	69.7	1e-11	Zinc finger homeobox protein 4 OS=Gallus gallus GN=ZFHX4 PE=2 SV=2	Rv3876	48.5	1e-07	COG0455	ATPases involved in chromosome partitioning	K01115	7e-15	57.4	vcn:VOLCADRAFT_99471	phospholipase D [EC:3.1.4.4]	-	-	-	ko01100//Metabolic pathways;ko04144//Endocytosis;ko00564//Glycerophospholipid metabolism;ko00565//Ether lipid metabolism
Unigene18320	3.1.4.4	E3.1.4.4	K01115	-0.229	Non-significant	-0.4632	Non-significant	-0.6922	Non-significant	-0.4133	Non-significant	-0.0499	Non-significant	-0.2789	Non-significant	4284	462	16.2681	329	12.2159	411	11.8002	270	10.0685	gi|302398613|gb|ADL36601.1|	846	0	BZIP domain class transcription factor [Malus x domestica]	sp|P21997|SSGP_VOLCA	101	6e-20	Sulfated surface glycoprotein 185 OS=Volvox carteri PE=1 SV=1	XF0818	80.5	2e-14	COG2730	Endoglucanase	K01115	4e-20	99	vcn:VOLCADRAFT_99471	phospholipase D [EC:3.1.4.4]	-	-	-	ko01100//Metabolic pathways;ko04144//Endocytosis;ko00564//Glycerophospholipid metabolism;ko00565//Ether lipid metabolism
Unigene18418	3.1.4.4	E3.1.4.4	K01115	0.6992	Non-significant	-0.7274	Non-significant	-0.0283	Non-significant	-0.4304	Non-significant	-0.297	Non-significant	0.4021	Non-significant	652	27	6.2468	19	4.6354	20	3.7729	25	6.1255	gi|57472005|gb|AAW51128.1|	56.2	3e-07	minus agglutinin [Chlamydomonas incerta]	sp|Q02817|MUC2_HUMAN	59.3	2e-08	Mucin-2 OS=Homo sapiens GN=MUC2 PE=1 SV=2	--	--	--	--	--	K01115	7e-08	54.7	vcn:VOLCADRAFT_99471	phospholipase D [EC:3.1.4.4]	-	-	-	ko01100//Metabolic pathways;ko04144//Endocytosis;ko00564//Glycerophospholipid metabolism;ko00565//Ether lipid metabolism
Unigene18422	3.1.4.4	E3.1.4.4	K01115	--	--	--	--	--	--	--	--	--	--	--	--	1446	0	0	0	0	0	0	0	0	gi|117606933|gb|ABK42021.1|	47.4	3e-11	vegetative cell wall protein [Chlamydomonas incerta]	sp|Q9FPQ6|GP1_CHLRE	69.3	7e-11	Vegetative cell wall protein gp1 OS=Chlamydomonas reinhardtii GN=GP1 PE=2 SV=1	YPO2725	55.1	3e-07	COG3501	Uncharacterized protein conserved in bacteria	K14709	2e-08	58.5	vcn:VOLCADRAFT_104214	solute carrier family 39 (zinc transporter), member 1/2/3	-	-	-	ko01100//Metabolic pathways;ko04144//Endocytosis;ko00564//Glycerophospholipid metabolism;ko03013//RNA transport;ko00565//Ether lipid metabolism;ko00230//Purine metabolism;ko00240//Pyrimidine metabolism;ko03015//mRNA surveillance pathway;ko03020//RNA polym
Unigene18423	3.1.4.4	E3.1.4.4	K01115	0.5853	Non-significant	0.3936	Non-significant	0.9789	Non-significant	0.607	Non-significant	-0.2135	Non-significant	0.3719	Non-significant	1314	36	4.1329	52	6.2949	58	5.4291	67	8.1457	gi|294845998|gb|ADF43157.1|	75.1	2e-12	SAD1p [Chlamydomonas reinhardtii]	sp|Q02817|MUC2_HUMAN	75.5	8e-13	Mucin-2 OS=Homo sapiens GN=MUC2 PE=1 SV=2	--	--	--	--	--	K01115	6e-07	53.1	vcn:VOLCADRAFT_99471	phospholipase D [EC:3.1.4.4]	-	-	-	ko01100//Metabolic pathways;ko04144//Endocytosis;ko00564//Glycerophospholipid metabolism;ko00565//Ether lipid metabolism;ko00230//Purine metabolism;ko00240//Pyrimidine metabolism;ko03020//RNA polymerase
Unigene18424	3.1.4.4	E3.1.4.4	K01115	0.2841	Non-significant	0.8982	Non-significant	1.1822	Up	-0.1459	Non-significant	1.0441	Up	1.3282	Up	952	7	1.1092	6	1.0025	16	2.0672	15	2.5171	gi|294845998|gb|ADF43157.1|	73.9	3e-12	SAD1p [Chlamydomonas reinhardtii]	sp|P13983|EXTN_TOBAC	70.9	1e-11	Extensin OS=Nicotiana tabacum GN=HRGPNT3 PE=2 SV=1	YDL140c	49.3	1e-05	COG0086	DNA-directed RNA polymerase, beta' subunit/160 kD subunit	K01115	6e-10	62.4	vcn:VOLCADRAFT_99471	phospholipase D [EC:3.1.4.4]	-	-	-	ko01100//Metabolic pathways;ko04144//Endocytosis;ko00564//Glycerophospholipid metabolism;ko00565//Ether lipid metabolism
Unigene18429	3.1.4.4	E3.1.4.4	K01115	--	--	--	--	--	--	--	--	--	--	--	--	1049	0	0	0	0	0	0	0	0	gi|57472005|gb|AAW51128.1|	61.6	2e-08	minus agglutinin [Chlamydomonas incerta]	sp|Q02817|MUC2_HUMAN	66.6	3e-10	Mucin-2 OS=Homo sapiens GN=MUC2 PE=1 SV=2	--	--	--	--	--	K01115	3e-07	53.9	vcn:VOLCADRAFT_99471	phospholipase D [EC:3.1.4.4]	-	-	-	ko01100//Metabolic pathways;ko04144//Endocytosis;ko00564//Glycerophospholipid metabolism;ko00565//Ether lipid metabolism
Unigene18431	3.1.4.4	E3.1.4.4	K01115	--	--	--	--	--	--	--	--	--	--	--	--	895	0	0	0	0	0	0	0	0	gi|302828408|ref|XP_002945771.1|	53.5	5e-10	pathogenesis-related protein 1-like protein [Volvox carteri f. nagariensis] >gi|300268586|gb|EFJ52766.1| pathogenesis-related protein 1-like protein [Volvox carteri f. nagariensis]	sp|Q02817|MUC2_HUMAN	69.3	3e-11	Mucin-2 OS=Homo sapiens GN=MUC2 PE=1 SV=2	--	--	--	--	--	K14709	4e-08	47.4	vcn:VOLCADRAFT_104214	solute carrier family 39 (zinc transporter), member 1/2/3	-	-	-	ko01100//Metabolic pathways;ko04144//Endocytosis;ko00564//Glycerophospholipid metabolism;ko00565//Ether lipid metabolism
Unigene18433	3.1.4.4	E3.1.4.4	K01115	-0.4113	Non-significant	-0.3685	Non-significant	-0.7798	Non-significant	-0.5449	Non-significant	0.1765	Non-significant	-0.2348	Non-significant	962	20	3.1362	13	2.1496	19	2.4293	11	1.8267	gi|60678627|gb|AAX33674.1|	55.8	9e-07	plus agglutinin [Chlamydomonas incerta]	sp|Q8UZB4|ORF3_GFKVM	52.8	4e-06	Uncharacterized protein ORF3 OS=Grapevine fleck virus (isolate Italy/MT48) GN=ORF3 PE=4 SV=1	--	--	--	--	--	K01115	9e-07	52	vcn:VOLCADRAFT_99471	phospholipase D [EC:3.1.4.4]	-	-	-	ko01100//Metabolic pathways;ko04144//Endocytosis;ko00564//Glycerophospholipid metabolism;ko00565//Ether lipid metabolism
Unigene18436	3.1.4.4	E3.1.4.4	K01115	9.4119	Up	-9.6512	Down	-0.2393	Non-significant	1.455	Up	-11.1062	Down	-1.6943	Down	938	5	0.8041	13	2.2045	0	0	4	0.6812	gi|159474026|ref|XP_001695130.1|	58.5	3e-11	cell wall protein pherophorin-C10 [Chlamydomonas reinhardtii] >gi|158276064|gb|EDP01838.1| cell wall protein pherophorin-C10 [Chlamydomonas reinhardtii]	sp|Q02817|MUC2_HUMAN	69.3	4e-11	Mucin-2 OS=Homo sapiens GN=MUC2 PE=1 SV=2	--	--	--	--	--	K01115	1e-08	58.2	vcn:VOLCADRAFT_99471	phospholipase D [EC:3.1.4.4]	-	-	-	ko01100//Metabolic pathways;ko04144//Endocytosis;ko00564//Glycerophospholipid metabolism;ko03013//RNA transport;ko00565//Ether lipid metabolism;ko03015//mRNA surveillance pathway
Unigene18437	3.1.4.4	E3.1.4.4	K01115	--	--	--	--	--	--	7.3811	Up	-7.3811	Down	-7.3811	Down	954	0	0	1	0.1667	0	0	0	0	gi|19920099|gb|AAM08531.1|AC079935_3	57.8	2e-07	Hypothetical protein [Oryza sativa Japonica Group] >gi|19920232|gb|AAM08664.1|AC113338_20 Hypothetical protein [Oryza sativa Japonica Group]	sp|Q28256|GP1BA_CANFA	55.8	4e-07	Platelet glycoprotein Ib alpha chain OS=Canis familiaris GN=GP1BA PE=2 SV=2	YPO2725	56.2	8e-08	COG3501	Uncharacterized protein conserved in bacteria	K01115	2e-07	54.3	vcn:VOLCADRAFT_99471	phospholipase D [EC:3.1.4.4]	-	-	-	ko01100//Metabolic pathways;ko04144//Endocytosis;ko00564//Glycerophospholipid metabolism;ko00565//Ether lipid metabolism
Unigene18438	3.1.4.4	E3.1.4.4	K01115	1.5999	Up	1.2897	Up	2.8896	Up	-6.7266	Down	8.0163	Up	9.6162	Up	1425	1	0.1059	0	0	3	0.2589	7	0.7848	gi|307136482|gb|ADN34283.1|	73.6	7e-12	ATP binding protein [Cucumis melo subsp. melo]	sp|Q9SN46|LRX5_ARATH	73.2	5e-12	Leucine-rich repeat extensin-like protein 5 OS=Arabidopsis thaliana GN=LRX5 PE=2 SV=2	--	--	--	--	--	K01115	7e-09	59.7	vcn:VOLCADRAFT_99471	phospholipase D [EC:3.1.4.4]	-	-	-	ko01100//Metabolic pathways;ko04144//Endocytosis;ko00564//Glycerophospholipid metabolism;ko00565//Ether lipid metabolism
Unigene18441	3.1.4.4	E3.1.4.4	K01115	1.9625	Up	7.6272	Up	9.5897	Up	8.9986	Up	-1.3714	Down	0.5911	Non-significant	1244	0	0	4	0.5115	2	0.1977	6	0.7705	gi|186512422|ref|NP_001078427.2|	53.5	4e-10	bifunctional inhibitor/lipid-transfer protein/seed storage 2S albumin-like protein [Arabidopsis thaliana] >gi|332659211|gb|AEE84611.1| bifunctional inhibitor/lipid-transfer protein/seed storage 2S albumin-like protein [Arabidopsis thaliana]	sp|Q02817|MUC2_HUMAN	68.2	1e-10	Mucin-2 OS=Homo sapiens GN=MUC2 PE=1 SV=2	YPO2725	62	2e-09	COG3501	Uncharacterized protein conserved in bacteria	K01115	1e-07	55.5	vcn:VOLCADRAFT_99471	phospholipase D [EC:3.1.4.4]	-	-	-	ko01100//Metabolic pathways;ko04144//Endocytosis;ko00564//Glycerophospholipid metabolism;ko00565//Ether lipid metabolism
Unigene18442	3.1.4.4	E3.1.4.4	K01115	1.0333	Up	-0.2043	Non-significant	0.829	Non-significant	-0.9708	Non-significant	0.7665	Non-significant	1.7998	Up	884	31	5.29	15	2.6991	33	4.5915	52	9.3972	gi|57472005|gb|AAW51128.1|	67.4	2e-10	minus agglutinin [Chlamydomonas incerta]	sp|Q7G6K7|FH3_ORYSJ	45.4	2e-09	Formin-like protein 3 OS=Oryza sativa subsp. japonica GN=FH3 PE=2 SV=2	Rv3876	49.3	9e-06	COG0455	ATPases involved in chromosome partitioning	K01115	3e-07	53.5	vcn:VOLCADRAFT_99471	phospholipase D [EC:3.1.4.4]	-	GO:0003824//catalytic activity	-	ko01100//Metabolic pathways;ko04144//Endocytosis;ko00564//Glycerophospholipid metabolism;ko03013//RNA transport;ko00565//Ether lipid metabolism;ko03015//mRNA surveillance pathway
Unigene18443	3.1.4.4	E3.1.4.4	K01115	-0.0377	Non-significant	9.9814	Up	9.9437	Up	9.0893	Up	0.8921	Non-significant	0.8544	Non-significant	1460	0	0	5	0.5447	12	1.0109	9	0.9848	gi|60678627|gb|AAX33674.1|	65.1	1e-15	plus agglutinin [Chlamydomonas incerta]	sp|Q9SN46|LRX5_ARATH	79	9e-14	Leucine-rich repeat extensin-like protein 5 OS=Arabidopsis thaliana GN=LRX5 PE=2 SV=2	--	--	--	--	--	K14709	7e-08	47.4	vcn:VOLCADRAFT_104214	solute carrier family 39 (zinc transporter), member 1/2/3	-	-	-	ko01100//Metabolic pathways;ko04144//Endocytosis;ko00564//Glycerophospholipid metabolism;ko00565//Ether lipid metabolism;ko04141//Protein processing in endoplasmic reticulum
Unigene18444	3.1.4.4	E3.1.4.4	K01115	0.4992	Non-significant	-0.2514	Non-significant	0.2478	Non-significant	-0.1605	Non-significant	-0.0909	Non-significant	0.4083	Non-significant	1228	33	4.0538	28	3.6269	34	3.4055	37	4.8134	gi|41400381|gb|AAS07042.1|	41.2	1e-08	minus agglutinin [Chlamydomonas reinhardtii]	sp|Q9T0K5|LRX3_ARATH	44.7	1e-06	Leucine-rich repeat extensin-like protein 3 OS=Arabidopsis thaliana GN=LRX3 PE=1 SV=1	--	--	--	--	--	K01115	5e-06	40.8	vcn:VOLCADRAFT_99471	phospholipase D [EC:3.1.4.4]	-	-	GO:0044464//cell part	ko01100//Metabolic pathways;ko04144//Endocytosis;ko00564//Glycerophospholipid metabolism;ko00565//Ether lipid metabolism
Unigene18445	3.1.4.4	E3.1.4.4	K01115	-0.2748	Non-significant	-0.5355	Non-significant	-0.8103	Non-significant	-0.302	Non-significant	-0.2335	Non-significant	-0.5083	Non-significant	1349	39	4.3611	30	3.5374	33	3.0088	21	2.4869	gi|294845998|gb|ADF43157.1|	60.8	4e-08	SAD1p [Chlamydomonas reinhardtii]	sp|O65530|PEK14_ARATH	60.5	3e-08	Proline-rich receptor-like protein kinase PERK14 OS=Arabidopsis thaliana GN=PERK14 PE=2 SV=1	--	--	--	--	--	K01115	2e-08	58.2	vcn:VOLCADRAFT_99471	phospholipase D [EC:3.1.4.4]	-	-	-	ko01100//Metabolic pathways;ko04144//Endocytosis;ko00564//Glycerophospholipid metabolism;ko00565//Ether lipid metabolism
Unigene18494	3.1.4.4	E3.1.4.4	K01115	-1.0557	Down	1.3449	Up	0.2892	Non-significant	-1.0389	Down	2.3839	Up	1.3281	Up	918	26	4.2724	12	2.0793	81	10.8527	30	5.2207	gi|289540910|gb|ADD09584.1|	132	3e-33	proteinase inhibitor [Trifolium repens]	sp|O65351|SUBL_ARATH	127	1e-28	Subtilisin-like protease OS=Arabidopsis thaliana GN=ARA12 PE=1 SV=1	--	--	--	--	--	K01115	9e-06	48.5	vcn:VOLCADRAFT_99471	phospholipase D [EC:3.1.4.4]	-	-	-	ko01100//Metabolic pathways;ko04144//Endocytosis;ko00564//Glycerophospholipid metabolism;ko00565//Ether lipid metabolism
Unigene18804	3.1.4.4	E3.1.4.4	K01115	--	--	--	--	--	--	--	--	--	--	--	--	1748	0	0	0	0	0	0	0	0	gi|76262500|gb|ABA41400.1|	228	3e-58	pherophorin-C2 protein precursor [Chlamydomonas reinhardtii]	sp|Q9FPQ6|GP1_CHLRE	222	8e-57	Vegetative cell wall protein gp1 OS=Chlamydomonas reinhardtii GN=GP1 PE=2 SV=1	Rv3876	104	6e-22	COG0455	ATPases involved in chromosome partitioning	K01115	2e-41	167	vcn:VOLCADRAFT_99471	phospholipase D [EC:3.1.4.4]	-	-	-	ko01100//Metabolic pathways;ko04144//Endocytosis;ko00564//Glycerophospholipid metabolism;ko00565//Ether lipid metabolism
Unigene18805	3.1.4.4	E3.1.4.4	K01115	--	--	--	--	--	--	--	--	--	--	--	--	1622	0	0	0	0	0	0	0	0	gi|15238868|ref|NP_200198.1|	226	1e-57	early nodulin-like protein 1 [Arabidopsis thaliana] >gi|109946411|gb|ABG48384.1| At5g53870 [Arabidopsis thaliana] >gi|332009038|gb|AED96421.1| early nodulin-like protein 1 [Arabidopsis thaliana]	sp|Q9T076|ENL2_ARATH	184	1e-45	Early nodulin-like protein 2 OS=Arabidopsis thaliana GN=At4g27520 PE=1 SV=1	SPBC28F2.12	98.6	3e-20	COG0086	DNA-directed RNA polymerase, beta' subunit/160 kD subunit	K01115	4e-35	147	vcn:VOLCADRAFT_99471	phospholipase D [EC:3.1.4.4]	-	-	-	ko01100//Metabolic pathways;ko04144//Endocytosis;ko00564//Glycerophospholipid metabolism;ko00565//Ether lipid metabolism
Unigene18806	3.1.4.4	E3.1.4.4	K01115	--	--	--	--	--	--	--	--	--	--	--	--	1727	0	0	0	0	0	0	0	0	gi|28396618|emb|CAD66637.1|	226	1e-57	phytocyanin protein, PUP2 [Arabidopsis thaliana]	sp|Q9FPQ6|GP1_CHLRE	212	6e-54	Vegetative cell wall protein gp1 OS=Chlamydomonas reinhardtii GN=GP1 PE=2 SV=1	Rv3876	105	3e-22	COG0455	ATPases involved in chromosome partitioning	K01115	1e-40	165	vcn:VOLCADRAFT_99471	phospholipase D [EC:3.1.4.4]	-	-	-	ko01100//Metabolic pathways;ko04144//Endocytosis;ko00564//Glycerophospholipid metabolism;ko00565//Ether lipid metabolism
Unigene18807	3.1.4.4	E3.1.4.4	K01115	--	--	--	--	--	--	--	--	--	--	--	--	1697	0	0	0	0	0	0	0	0	gi|28396618|emb|CAD66637.1|	226	6e-58	phytocyanin protein, PUP2 [Arabidopsis thaliana]	sp|Q9FPQ6|GP1_CHLRE	207	3e-52	Vegetative cell wall protein gp1 OS=Chlamydomonas reinhardtii GN=GP1 PE=2 SV=1	SPBC28F2.12	104	5e-22	COG0086	DNA-directed RNA polymerase, beta' subunit/160 kD subunit	K01115	3e-40	164	vcn:VOLCADRAFT_99471	phospholipase D [EC:3.1.4.4]	-	-	-	ko01100//Metabolic pathways;ko04144//Endocytosis;ko00564//Glycerophospholipid metabolism;ko00565//Ether lipid metabolism
Unigene18808	3.1.4.4	E3.1.4.4	K01115	--	--	--	--	--	--	--	--	--	--	--	--	1643	0	0	0	0	0	0	0	0	gi|15238868|ref|NP_200198.1|	228	2e-58	early nodulin-like protein 1 [Arabidopsis thaliana] >gi|109946411|gb|ABG48384.1| At5g53870 [Arabidopsis thaliana] >gi|332009038|gb|AED96421.1| early nodulin-like protein 1 [Arabidopsis thaliana]	sp|Q9FPQ6|GP1_CHLRE	191	1e-47	Vegetative cell wall protein gp1 OS=Chlamydomonas reinhardtii GN=GP1 PE=2 SV=1	SPBC28F2.12	99	2e-20	COG0086	DNA-directed RNA polymerase, beta' subunit/160 kD subunit	K01115	2e-35	148	vcn:VOLCADRAFT_99471	phospholipase D [EC:3.1.4.4]	-	-	-	ko01100//Metabolic pathways;ko04144//Endocytosis;ko00564//Glycerophospholipid metabolism;ko00565//Ether lipid metabolism
Unigene18809	3.1.4.4	E3.1.4.4	K01115	--	--	--	--	--	--	--	--	--	--	--	--	1643	0	0	0	0	0	0	0	0	gi|15238868|ref|NP_200198.1|	225	1e-57	early nodulin-like protein 1 [Arabidopsis thaliana] >gi|109946411|gb|ABG48384.1| At5g53870 [Arabidopsis thaliana] >gi|332009038|gb|AED96421.1| early nodulin-like protein 1 [Arabidopsis thaliana]	sp|Q9FPQ6|GP1_CHLRE	192	5e-48	Vegetative cell wall protein gp1 OS=Chlamydomonas reinhardtii GN=GP1 PE=2 SV=1	SPBC28F2.12	105	3e-22	COG0086	DNA-directed RNA polymerase, beta' subunit/160 kD subunit	K01115	2e-37	154	vcn:VOLCADRAFT_99471	phospholipase D [EC:3.1.4.4]	-	-	-	ko01100//Metabolic pathways;ko04144//Endocytosis;ko00564//Glycerophospholipid metabolism;ko00565//Ether lipid metabolism
Unigene18811	3.1.4.4	E3.1.4.4	K01115	-2.6229	Down	-0.4644	Non-significant	-3.0873	Down	-1.5085	Down	1.0442	Up	-1.5788	Down	1517	18	1.7899	6	0.6291	16	1.2973	2	0.2106	gi|15238868|ref|NP_200198.1|	226	9e-58	early nodulin-like protein 1 [Arabidopsis thaliana] >gi|109946411|gb|ABG48384.1| At5g53870 [Arabidopsis thaliana] >gi|332009038|gb|AED96421.1| early nodulin-like protein 1 [Arabidopsis thaliana]	sp|Q9FPQ6|GP1_CHLRE	207	1e-52	Vegetative cell wall protein gp1 OS=Chlamydomonas reinhardtii GN=GP1 PE=2 SV=1	Rv3876	100	5e-21	COG0455	ATPases involved in chromosome partitioning	K01115	2e-39	161	vcn:VOLCADRAFT_99471	phospholipase D [EC:3.1.4.4]	-	-	-	ko01100//Metabolic pathways;ko04144//Endocytosis;ko00564//Glycerophospholipid metabolism;ko00565//Ether lipid metabolism
Unigene18812	3.1.4.4	E3.1.4.4	K01115	--	--	--	--	--	--	--	--	--	--	--	--	1769	0	0	0	0	0	0	0	0	gi|76262500|gb|ABA41400.1|	233	5e-60	pherophorin-C2 protein precursor [Chlamydomonas reinhardtii]	sp|Q9FPQ6|GP1_CHLRE	228	1e-58	Vegetative cell wall protein gp1 OS=Chlamydomonas reinhardtii GN=GP1 PE=2 SV=1	Rv3876	105	3e-22	COG0455	ATPases involved in chromosome partitioning	K01115	2e-41	168	vcn:VOLCADRAFT_99471	phospholipase D [EC:3.1.4.4]	-	-	-	ko01100//Metabolic pathways;ko04144//Endocytosis;ko00564//Glycerophospholipid metabolism;ko00565//Ether lipid metabolism
Unigene18813	3.1.4.4	E3.1.4.4	K01115	--	--	--	--	--	--	--	--	--	--	--	--	1604	0	0	0	0	0	0	0	0	gi|15238868|ref|NP_200198.1|	243	8e-63	early nodulin-like protein 1 [Arabidopsis thaliana] >gi|109946411|gb|ABG48384.1| At5g53870 [Arabidopsis thaliana] >gi|332009038|gb|AED96421.1| early nodulin-like protein 1 [Arabidopsis thaliana]	sp|Q9T076|ENL2_ARATH	181	2e-44	Early nodulin-like protein 2 OS=Arabidopsis thaliana GN=At4g27520 PE=1 SV=1	Rv3876	100	9e-21	COG0455	ATPases involved in chromosome partitioning	K01115	1e-33	142	vcn:VOLCADRAFT_99471	phospholipase D [EC:3.1.4.4]	-	-	-	ko01100//Metabolic pathways;ko04144//Endocytosis;ko00564//Glycerophospholipid metabolism;ko00565//Ether lipid metabolism
Unigene18814	3.1.4.4	E3.1.4.4	K01115	--	--	--	--	--	--	--	--	--	--	--	--	1664	0	0	0	0	0	0	0	0	gi|28396618|emb|CAD66637.1|	228	2e-58	phytocyanin protein, PUP2 [Arabidopsis thaliana]	sp|Q9FPQ6|GP1_CHLRE	198	9e-50	Vegetative cell wall protein gp1 OS=Chlamydomonas reinhardtii GN=GP1 PE=2 SV=1	SPBC28F2.12	104	5e-22	COG0086	DNA-directed RNA polymerase, beta' subunit/160 kD subunit	K01115	1e-37	155	vcn:VOLCADRAFT_99471	phospholipase D [EC:3.1.4.4]	-	-	-	ko01100//Metabolic pathways;ko04144//Endocytosis;ko00564//Glycerophospholipid metabolism;ko00565//Ether lipid metabolism
Unigene18815	3.1.4.4	E3.1.4.4	K01115	--	--	--	--	--	--	--	--	--	--	--	--	1673	0	0	0	0	0	0	0	0	gi|15238868|ref|NP_200198.1|	225	1e-57	early nodulin-like protein 1 [Arabidopsis thaliana] >gi|109946411|gb|ABG48384.1| At5g53870 [Arabidopsis thaliana] >gi|332009038|gb|AED96421.1| early nodulin-like protein 1 [Arabidopsis thaliana]	sp|Q9FPQ6|GP1_CHLRE	199	5e-50	Vegetative cell wall protein gp1 OS=Chlamydomonas reinhardtii GN=GP1 PE=2 SV=1	Rv3876	102	2e-21	COG0455	ATPases involved in chromosome partitioning	K01115	1e-36	152	vcn:VOLCADRAFT_99471	phospholipase D [EC:3.1.4.4]	-	-	-	ko01100//Metabolic pathways;ko04144//Endocytosis;ko00564//Glycerophospholipid metabolism;ko00565//Ether lipid metabolism
Unigene18816	3.1.4.4	E3.1.4.4	K01115	--	--	--	--	--	--	--	--	--	--	--	--	1748	0	0	0	0	0	0	0	0	gi|28396618|emb|CAD66637.1|	228	2e-58	phytocyanin protein, PUP2 [Arabidopsis thaliana]	sp|Q9FPQ6|GP1_CHLRE	223	5e-57	Vegetative cell wall protein gp1 OS=Chlamydomonas reinhardtii GN=GP1 PE=2 SV=1	Rv3876	105	3e-22	COG0455	ATPases involved in chromosome partitioning	K01115	9e-41	166	vcn:VOLCADRAFT_99471	phospholipase D [EC:3.1.4.4]	-	-	-	ko01100//Metabolic pathways;ko04144//Endocytosis;ko00564//Glycerophospholipid metabolism;ko00565//Ether lipid metabolism
Unigene18817	3.1.4.4	E3.1.4.4	K01115	--	--	--	--	--	--	--	--	--	--	--	--	1604	0	0	0	0	0	0	0	0	gi|15238868|ref|NP_200198.1|	239	1e-61	early nodulin-like protein 1 [Arabidopsis thaliana] >gi|109946411|gb|ABG48384.1| At5g53870 [Arabidopsis thaliana] >gi|332009038|gb|AED96421.1| early nodulin-like protein 1 [Arabidopsis thaliana]	sp|Q9T076|ENL2_ARATH	192	6e-48	Early nodulin-like protein 2 OS=Arabidopsis thaliana GN=At4g27520 PE=1 SV=1	SPBC28F2.12	104	5e-22	COG0086	DNA-directed RNA polymerase, beta' subunit/160 kD subunit	K01115	8e-33	139	vcn:VOLCADRAFT_99471	phospholipase D [EC:3.1.4.4]	-	-	-	ko01100//Metabolic pathways;ko04144//Endocytosis;ko00564//Glycerophospholipid metabolism;ko00565//Ether lipid metabolism
Unigene18818	3.1.4.4	E3.1.4.4	K01115	--	--	--	--	--	--	--	--	--	--	--	--	1625	0	0	0	0	0	0	0	0	gi|15238868|ref|NP_200198.1|	244	3e-63	early nodulin-like protein 1 [Arabidopsis thaliana] >gi|109946411|gb|ABG48384.1| At5g53870 [Arabidopsis thaliana] >gi|332009038|gb|AED96421.1| early nodulin-like protein 1 [Arabidopsis thaliana]	sp|Q9FPQ6|GP1_CHLRE	189	4e-47	Vegetative cell wall protein gp1 OS=Chlamydomonas reinhardtii GN=GP1 PE=2 SV=1	SPBC28F2.12	103	7e-22	COG0086	DNA-directed RNA polymerase, beta' subunit/160 kD subunit	K01115	4e-34	143	vcn:VOLCADRAFT_99471	phospholipase D [EC:3.1.4.4]	-	-	-	ko01100//Metabolic pathways;ko04144//Endocytosis;ko00564//Glycerophospholipid metabolism;ko00565//Ether lipid metabolism
Unigene18819	3.1.4.4	E3.1.4.4	K01115	8.6571	Up	-7.5744	Down	1.0827	Up	1.0763	Up	-8.6507	Down	0.0064	Non-significant	1583	2	0.1906	4	0.4019	0	0	4	0.4037	gi|15238868|ref|NP_200198.1|	240	4e-62	early nodulin-like protein 1 [Arabidopsis thaliana] >gi|109946411|gb|ABG48384.1| At5g53870 [Arabidopsis thaliana] >gi|332009038|gb|AED96421.1| early nodulin-like protein 1 [Arabidopsis thaliana]	sp|Q9T076|ENL2_ARATH	190	2e-47	Early nodulin-like protein 2 OS=Arabidopsis thaliana GN=At4g27520 PE=1 SV=1	Rv3876	99.4	2e-20	COG0455	ATPases involved in chromosome partitioning	K01115	5e-33	140	vcn:VOLCADRAFT_99471	phospholipase D [EC:3.1.4.4]	-	-	-	ko01100//Metabolic pathways;ko04144//Endocytosis;ko00564//Glycerophospholipid metabolism;ko00565//Ether lipid metabolism
Unigene18821	3.1.4.4	E3.1.4.4	K01115	--	--	--	--	--	--	--	--	--	--	--	--	1715	0	0	0	0	0	0	0	0	gi|28396618|emb|CAD66637.1|	236	1e-60	phytocyanin protein, PUP2 [Arabidopsis thaliana]	sp|Q9FPQ6|GP1_CHLRE	214	1e-54	Vegetative cell wall protein gp1 OS=Chlamydomonas reinhardtii GN=GP1 PE=2 SV=1	Rv3876	105	2e-22	COG0455	ATPases involved in chromosome partitioning	K01115	3e-39	160	vcn:VOLCADRAFT_99471	phospholipase D [EC:3.1.4.4]	-	-	-	ko01100//Metabolic pathways;ko04144//Endocytosis;ko00564//Glycerophospholipid metabolism;ko00565//Ether lipid metabolism
Unigene18823	3.1.4.4	E3.1.4.4	K01115	--	--	-8.4561	Down	-8.4561	Down	-8.4561	Down	--	--	--	--	1718	4	0.3512	0	0	0	0	0	0	gi|28396618|emb|CAD66637.1|	228	3e-58	phytocyanin protein, PUP2 [Arabidopsis thaliana]	sp|Q9FPQ6|GP1_CHLRE	213	5e-54	Vegetative cell wall protein gp1 OS=Chlamydomonas reinhardtii GN=GP1 PE=2 SV=1	SPBC28F2.12	102	2e-21	COG0086	DNA-directed RNA polymerase, beta' subunit/160 kD subunit	K01115	9e-41	166	vcn:VOLCADRAFT_99471	phospholipase D [EC:3.1.4.4]	-	-	-	ko01100//Metabolic pathways;ko04144//Endocytosis;ko00564//Glycerophospholipid metabolism;ko00565//Ether lipid metabolism
Unigene18824	3.1.4.4	E3.1.4.4	K01115	0.3068	Non-significant	-0.546	Non-significant	-0.2392	Non-significant	-4.567	Down	4.021	Up	4.3277	Up	1709	25	2.2067	1	0.0931	21	1.5114	20	1.8695	gi|15238868|ref|NP_200198.1|	228	2e-58	early nodulin-like protein 1 [Arabidopsis thaliana] >gi|109946411|gb|ABG48384.1| At5g53870 [Arabidopsis thaliana] >gi|332009038|gb|AED96421.1| early nodulin-like protein 1 [Arabidopsis thaliana]	sp|Q9FPQ6|GP1_CHLRE	216	4e-55	Vegetative cell wall protein gp1 OS=Chlamydomonas reinhardtii GN=GP1 PE=2 SV=1	Rv3876	102	2e-21	COG0455	ATPases involved in chromosome partitioning	K01115	2e-40	164	vcn:VOLCADRAFT_99471	phospholipase D [EC:3.1.4.4]	-	-	-	ko01100//Metabolic pathways;ko04144//Endocytosis;ko00564//Glycerophospholipid metabolism;ko00565//Ether lipid metabolism
Unigene18825	3.1.4.4	E3.1.4.4	K01115	-0.2078	Non-significant	7.6532	Up	7.4454	Up	--	--	7.6532	Up	7.4454	Up	1833	0	0	0	0	3	0.2013	2	0.1743	gi|15238868|ref|NP_200198.1|	227	4e-58	early nodulin-like protein 1 [Arabidopsis thaliana] >gi|109946411|gb|ABG48384.1| At5g53870 [Arabidopsis thaliana] >gi|332009038|gb|AED96421.1| early nodulin-like protein 1 [Arabidopsis thaliana]	sp|Q9FPQ6|GP1_CHLRE	222	8e-57	Vegetative cell wall protein gp1 OS=Chlamydomonas reinhardtii GN=GP1 PE=2 SV=1	Rv3876	103	1e-21	COG0455	ATPases involved in chromosome partitioning	K01115	2e-39	161	vcn:VOLCADRAFT_99471	phospholipase D [EC:3.1.4.4]	-	-	-	ko01100//Metabolic pathways;ko04144//Endocytosis;ko00564//Glycerophospholipid metabolism;ko00565//Ether lipid metabolism
Unigene18826	3.1.4.4	E3.1.4.4	K01115	--	--	--	--	--	--	--	--	--	--	--	--	1782	0	0	0	0	0	0	0	0	gi|15238868|ref|NP_200198.1|	237	4e-61	early nodulin-like protein 1 [Arabidopsis thaliana] >gi|109946411|gb|ABG48384.1| At5g53870 [Arabidopsis thaliana] >gi|332009038|gb|AED96421.1| early nodulin-like protein 1 [Arabidopsis thaliana]	sp|Q9FPQ6|GP1_CHLRE	202	9e-51	Vegetative cell wall protein gp1 OS=Chlamydomonas reinhardtii GN=GP1 PE=2 SV=1	SPBC28F2.12	102	3e-21	COG0086	DNA-directed RNA polymerase, beta' subunit/160 kD subunit	K01115	4e-38	157	vcn:VOLCADRAFT_99471	phospholipase D [EC:3.1.4.4]	-	-	-	ko01100//Metabolic pathways;ko04144//Endocytosis;ko00564//Glycerophospholipid metabolism;ko00565//Ether lipid metabolism
Unigene18828	3.1.4.4	E3.1.4.4	K01115	0.3769	Non-significant	7.2133	Up	7.5902	Up	--	--	7.2133	Up	7.5902	Up	1658	0	0	0	0	2	0.1484	2	0.1927	gi|15238868|ref|NP_200198.1|	231	2e-59	early nodulin-like protein 1 [Arabidopsis thaliana] >gi|109946411|gb|ABG48384.1| At5g53870 [Arabidopsis thaliana] >gi|332009038|gb|AED96421.1| early nodulin-like protein 1 [Arabidopsis thaliana]	sp|Q9FPQ6|GP1_CHLRE	198	9e-50	Vegetative cell wall protein gp1 OS=Chlamydomonas reinhardtii GN=GP1 PE=2 SV=1	SPBC28F2.12	99	2e-20	COG0086	DNA-directed RNA polymerase, beta' subunit/160 kD subunit	K01115	1e-36	152	vcn:VOLCADRAFT_99471	phospholipase D [EC:3.1.4.4]	-	-	-	ko01100//Metabolic pathways;ko04144//Endocytosis;ko00564//Glycerophospholipid metabolism;ko00565//Ether lipid metabolism
Unigene19019	3.1.4.4	E3.1.4.4	K01115	-1.3721	Down	0.669	Non-significant	-0.7031	Non-significant	-0.1244	Non-significant	0.7934	Non-significant	-0.5787	Non-significant	1586	100	9.5113	87	8.7256	195	15.1226	58	5.8422	gi|42565286|ref|NP_189577.2|	166	9e-40	calmodulin-binding protein-like protein [Arabidopsis thaliana] >gi|19310462|gb|AAL84966.1| AT3g29310/MUO10_1 [Arabidopsis thaliana] >gi|23506159|gb|AAN31091.1| At3g29310/MUO10_1 [Arabidopsis thaliana] >gi|332644045|gb|AEE77566.1| calmodulin-binding protei	sp|P04929|HRPX_PLALO	65.5	1e-09	Histidine-rich glycoprotein OS=Plasmodium lophurae PE=4 SV=1	--	--	--	--	--	K01115	1e-06	45.4	vcn:VOLCADRAFT_99471	phospholipase D [EC:3.1.4.4]	-	-	-	ko01100//Metabolic pathways;ko04144//Endocytosis;ko00564//Glycerophospholipid metabolism;ko00565//Ether lipid metabolism
Unigene19295	3.1.4.4	E3.1.4.4	K01115	-0.4948	Non-significant	0.1156	Non-significant	-0.3792	Non-significant	-0.5897	Non-significant	0.7054	Non-significant	0.2106	Non-significant	1452	73	7.584	46	5.0393	97	8.2168	53	5.8312	gi|18395895|ref|NP_565317.1|	147	3e-34	uncharacterized protein [Arabidopsis thaliana] >gi|20197981|gb|AAM15336.1| expressed protein [Arabidopsis thaliana] >gi|20198199|gb|AAD25581.2| expressed protein [Arabidopsis thaliana] >gi|330250789|gb|AEC05883.1| uncharacterized protein [Arabidopsis thal	sp|A4K526|CQ061_BUFBG	66.2	6e-10	UPF0451 protein C17orf61 homolog OS=Bufo bufo gargarizans PE=3 SV=1	--	--	--	--	--	K01115	2e-06	50.1	vcn:VOLCADRAFT_99471	phospholipase D [EC:3.1.4.4]	-	-	-	ko01100//Metabolic pathways;ko04144//Endocytosis;ko00564//Glycerophospholipid metabolism;ko00565//Ether lipid metabolism
Unigene19342	3.1.4.4	E3.1.4.4	K01115	-2.4301	Down	-0.657	Non-significant	-3.0871	Down	-1.5085	Down	0.8514	Non-significant	-1.5787	Down	801	18	3.3899	6	1.1915	14	2.1498	2	0.3989	gi|18397819|ref|NP_565374.1|	191	1e-47	uncharacterized protein [Arabidopsis thaliana] >gi|4544369|gb|AAD22280.1| expressed protein [Arabidopsis thaliana] >gi|115311445|gb|ABI93903.1| At2g15440 [Arabidopsis thaliana] >gi|330251307|gb|AEC06401.1| uncharacterized protein [Arabidopsis thaliana]	sp|Q9FPQ6|GP1_CHLRE	113	1e-24	Vegetative cell wall protein gp1 OS=Chlamydomonas reinhardtii GN=GP1 PE=2 SV=1	Rv3876	84	3e-16	COG0455	ATPases involved in chromosome partitioning	K01115	3e-25	112	vcn:VOLCADRAFT_99471	phospholipase D [EC:3.1.4.4]	-	-	-	ko01100//Metabolic pathways;ko04144//Endocytosis;ko00564//Glycerophospholipid metabolism;ko00565//Ether lipid metabolism
Unigene19347	3.1.4.4	E3.1.4.4	K01115	0.0403	Non-significant	-0.2101	Non-significant	-0.1698	Non-significant	-0.8616	Non-significant	0.6515	Non-significant	0.6918	Non-significant	3807	548	21.7141	286	11.9499	581	18.7711	460	19.3029	gi|145360324|ref|NP_180151.3|	1341	0	uncharacterized protein [Arabidopsis thaliana] >gi|330252660|gb|AEC07754.1| uncharacterized protein [Arabidopsis thaliana]	sp|Q9FPQ6|GP1_CHLRE	113	1e-23	Vegetative cell wall protein gp1 OS=Chlamydomonas reinhardtii GN=GP1 PE=2 SV=1	Rv3876	84	2e-15	COG0455	ATPases involved in chromosome partitioning	K01115	2e-24	112	vcn:VOLCADRAFT_99471	phospholipase D [EC:3.1.4.4]	-	-	-	ko01100//Metabolic pathways;ko04144//Endocytosis;ko00564//Glycerophospholipid metabolism;ko00565//Ether lipid metabolism
Unigene19446	3.1.4.4	E3.1.4.4	K01115	-0.4648	Non-significant	0.6833	Non-significant	0.2184	Non-significant	-0.1516	Non-significant	0.8349	Non-significant	0.3701	Non-significant	2468	294	17.97	251	16.1774	579	28.8555	323	20.9077	gi|226502488|ref|NP_001148458.1|	285	2e-75	AT-hook protein 1 [Zea mays] >gi|195619414|gb|ACG31537.1| AT-hook protein 1 [Zea mays]	sp|Q76E23|IF4G1_ARATH	136	8e-31	Eukaryotic translation initiation factor 4G OS=Arabidopsis thaliana GN=EIF4G PE=1 SV=2	slr0599	48.5	4e-06	COG0515	Serine/threonine protein kinase	K03260	7e-55	213	rcu:RCOM_0658590	translation initiation factor 4G	GO:0044260	GO:0005488//binding	-	ko01100//Metabolic pathways;ko04144//Endocytosis;ko00564//Glycerophospholipid metabolism;ko03013//RNA transport;ko00565//Ether lipid metabolism
Unigene19650	3.1.4.4	E3.1.4.4	K01115	-0.6525	Non-significant	0.0348	Non-significant	-0.6177	Non-significant	-0.1645	Non-significant	0.1993	Non-significant	-0.4532	Non-significant	480	39	12.2565	33	10.9358	49	12.556	24	7.9876	gi|297793387|ref|XP_002864578.1|	85.5	3e-16	kinase family protein [Arabidopsis lyrata subsp. lyrata] >gi|297310413|gb|EFH40837.1| kinase family protein [Arabidopsis lyrata subsp. lyrata]	sp|P21997|SSGP_VOLCA	52.8	1e-06	Sulfated surface glycoprotein 185 OS=Volvox carteri PE=1 SV=1	--	--	--	--	--	K15174	3e-07	51.6	sbi:SORBI_07g003820	RNA polymerase II-associated factor 1	-	-	-	ko01100//Metabolic pathways;ko04144//Endocytosis;ko00564//Glycerophospholipid metabolism;ko00565//Ether lipid metabolism
Unigene19775	3.1.4.4	E3.1.4.4	K01115	-0.3898	Non-significant	0.1156	Non-significant	-0.2742	Non-significant	0.0864	Non-significant	0.0292	Non-significant	-0.3606	Non-significant	1804	146	12.2085	147	12.9616	194	13.227	114	10.0952	gi|307136370|gb|ADN34182.1|	127	4e-28	pentatricopeptide repeat-containing protein [Cucumis melo subsp. melo]	sp|Q9SS83|PP220_ARATH	119	1e-25	Pentatricopeptide repeat-containing protein At3g09040, mitochondrial OS=Arabidopsis thaliana GN=PCMP-E88 PE=2 SV=1	Rv1078	51.2	6e-06	COG1714	Predicted membrane protein/domain	K02882	1e-17	89.4	rcu:RCOM_0632990	large subunit ribosomal protein L18Ae	-	-	-	ko01100//Metabolic pathways;ko04144//Endocytosis;ko00564//Glycerophospholipid metabolism;ko00565//Ether lipid metabolism;ko03010//Ribosome
Unigene19891	3.1.4.4	E3.1.4.4	K01115	-9.0765	Down	9.0765	Up	--	--	--	--	9.0765	Up	--	--	2278	0	0	0	0	10	0.5399	0	0	gi|334182485|ref|NP_001184967.1|	792	0	O-Glycosyl hydrolases family 17 protein [Arabidopsis thaliana] >gi|332190670|gb|AEE28791.1| O-Glycosyl hydrolases family 17 protein [Arabidopsis thaliana]	sp|O65399|E131_ARATH	622	5e-177	Glucan endo-1,3-beta-glucosidase 1 OS=Arabidopsis thaliana GN=At1g11820 PE=1 SV=2	--	--	--	--	--	K14489	2e-19	95.5	vvi:100263145	arabidopsis histidine kinase 2/3/4 (cytokinin receptor) [EC:2.7.13.3]	-	-	-	ko01100//Metabolic pathways;ko04075//Plant hormone signal transduction;ko04144//Endocytosis;ko00564//Glycerophospholipid metabolism;ko00565//Ether lipid metabolism
Unigene19893	3.1.4.4	E3.1.4.4	K01115	-5.0152	Down	2.5129	Up	-2.5023	Down	-0.3068	Non-significant	2.8197	Up	-2.1955	Down	2427	60	3.7293	46	3.0149	420	21.2851	10	0.6582	gi|334182485|ref|NP_001184967.1|	792	0	O-Glycosyl hydrolases family 17 protein [Arabidopsis thaliana] >gi|332190670|gb|AEE28791.1| O-Glycosyl hydrolases family 17 protein [Arabidopsis thaliana]	sp|O65399|E131_ARATH	622	5e-177	Glucan endo-1,3-beta-glucosidase 1 OS=Arabidopsis thaliana GN=At1g11820 PE=1 SV=2	--	--	--	--	--	K14489	2e-19	95.5	vvi:100263145	arabidopsis histidine kinase 2/3/4 (cytokinin receptor) [EC:2.7.13.3]	-	-	-	ko01100//Metabolic pathways;ko04075//Plant hormone signal transduction;ko04144//Endocytosis;ko00564//Glycerophospholipid metabolism;ko00565//Ether lipid metabolism
Unigene19895	3.1.4.4	E3.1.4.4	K01115	-3.046	Down	2.5007	Up	-0.5453	Non-significant	0.159	Non-significant	2.3417	Up	-0.7043	Non-significant	2400	34	2.137	36	2.386	236	12.0947	22	1.4644	gi|334182485|ref|NP_001184967.1|	792	0	O-Glycosyl hydrolases family 17 protein [Arabidopsis thaliana] >gi|332190670|gb|AEE28791.1| O-Glycosyl hydrolases family 17 protein [Arabidopsis thaliana]	sp|O65399|E131_ARATH	622	5e-177	Glucan endo-1,3-beta-glucosidase 1 OS=Arabidopsis thaliana GN=At1g11820 PE=1 SV=2	--	--	--	--	--	K14489	2e-19	95.5	vvi:100263145	arabidopsis histidine kinase 2/3/4 (cytokinin receptor) [EC:2.7.13.3]	-	-	-	ko01100//Metabolic pathways;ko04075//Plant hormone signal transduction;ko04144//Endocytosis;ko00564//Glycerophospholipid metabolism;ko00565//Ether lipid metabolism
Unigene19909	3.1.4.4	E3.1.4.4	K01115	1.7642	Up	-1.179	Down	0.5852	Non-significant	-0.9235	Non-significant	-0.2555	Non-significant	1.5087	Up	598	24	6.0542	12	3.192	13	2.6739	34	9.0829	gi|21322711|emb|CAD22154.1|	167	7e-41	pherophorin-dz1 protein [Volvox carteri f. nagariensis]	sp|Q9T0K5|LRX3_ARATH	161	3e-39	Leucine-rich repeat extensin-like protein 3 OS=Arabidopsis thaliana GN=LRX3 PE=1 SV=1	XF0818	106	2e-23	COG2730	Endoglucanase	K01115	5e-38	154	vcn:VOLCADRAFT_99471	phospholipase D [EC:3.1.4.4]	-	-	-	ko01100//Metabolic pathways;ko04144//Endocytosis;ko00564//Glycerophospholipid metabolism;ko00565//Ether lipid metabolism
Unigene19911	3.1.4.4	E3.1.4.4	K01115	-0.234	Non-significant	0.3747	Non-significant	0.1407	Non-significant	-0.3464	Non-significant	0.7211	Non-significant	0.4871	Non-significant	2348	122	7.838	91	6.1649	194	10.1625	127	8.6408	gi|186479105|ref|NP_174461.3|	909	0	formin-like protein 14 [Arabidopsis thaliana] >gi|166215071|sp|Q9C6S1.3|FH14_ARATH RecName: Full=Formin-like protein 14; Short=AtFH14 >gi|332193274|gb|AEE31395.1| formin-like protein 14 [Arabidopsis thaliana]	sp|Q9C6S1|FH14_ARATH	909	0	Formin-like protein 14 OS=Arabidopsis thaliana GN=FH14 PE=1 SV=3	Rv3876	144	9e-34	COG0455	ATPases involved in chromosome partitioning	K04512	1e-160	564	pop:POPTR_744173	dishevelled associated activator of morphogenesis	-	-	-	ko01100//Metabolic pathways;ko04144//Endocytosis;ko00564//Glycerophospholipid metabolism;ko00565//Ether lipid metabolism
Unigene19940	3.1.4.4	E3.1.4.4	K01115	-0.4779	Non-significant	0.7157	Non-significant	0.2378	Non-significant	-0.0296	Non-significant	0.7453	Non-significant	0.2674	Non-significant	1892	141	11.242	131	11.0136	284	18.4626	157	13.2564	gi|18399840|ref|NP_565522.1|	428	1e-118	F-box/kelch-repeat protein SKIP6 [Arabidopsis thaliana] >gi|75206206|sp|Q9SJ04.1|SKIP6_ARATH RecName: Full=F-box/kelch-repeat protein SKIP6; AltName: Full=SKP1-interacting partner 6 >gi|330252151|gb|AEC07245.1| F-box/kelch-repeat protein SKIP6 [Arabidopsi	sp|Q9SJ04|SKIP6_ARATH	428	6e-119	F-box/kelch-repeat protein SKIP6 OS=Arabidopsis thaliana GN=SKIP6 PE=1 SV=1	DR0479	53.1	2e-06	COG0744	Membrane carboxypeptidase (penicillin-binding protein)	K01115	3e-08	58.2	vcn:VOLCADRAFT_99471	phospholipase D [EC:3.1.4.4]	-	-	GO:0031224//intrinsic to membrane;GO:0031410//cytoplasmic vesicle;GO:0043231//intracellular membrane-bounded organelle	ko01100//Metabolic pathways;ko04144//Endocytosis;ko00564//Glycerophospholipid metabolism;ko00565//Ether lipid metabolism;ko00520//Amino sugar and nucleotide sugar metabolism
Unigene20244	3.1.4.4	E3.1.4.4	K01115	1.0521	Up	-0.7654	Non-significant	0.2867	Non-significant	0.4592	Non-significant	-1.2246	Down	-0.1725	Non-significant	968	79	12.3111	103	16.9255	57	7.2426	91	15.0181	gi|298201168|gb|ADI60286.1|	253	4e-66	PALMATE-LIKE PENTAFOLIATA1 [Medicago truncatula]	sp|Q38895|SUP_ARATH	102	5e-21	Transcriptional regulator SUPERMAN OS=Arabidopsis thaliana GN=SUP PE=1 SV=1	--	--	--	--	--	K11367	6e-09	48.9	vcn:VOLCADRAFT_120343	chromodomain-helicase-DNA-binding protein 1 [EC:3.6.4.12]	-	-	-	ko01100//Metabolic pathways;ko04144//Endocytosis;ko00564//Glycerophospholipid metabolism;ko00565//Ether lipid metabolism;ko03018//RNA degradation
Unigene20517	3.1.4.4	E3.1.4.4	K01115	0.034	Non-significant	0.2376	Non-significant	0.2717	Non-significant	-0.1215	Non-significant	0.3592	Non-significant	0.3932	Non-significant	2315	343	22.3505	299	20.5447	496	26.3528	391	26.982	gi|42562316|ref|NP_564237.2|	810	0	Di-glucose binding protein with Leucine-rich repeat domain [Arabidopsis thaliana] >gi|332192522|gb|AEE30643.1| Di-glucose binding protein with Leucine-rich repeat domain [Arabidopsis thaliana]	sp|C0LGV0|Y5487_ARATH	141	2e-32	Probable LRR receptor-like serine/threonine-protein kinase At5g48740 OS=Arabidopsis thaliana GN=At5g48740 PE=2 SV=1	slr0599	68.9	4e-11	COG0515	Serine/threonine protein kinase	K01115	2e-18	92.4	vcn:VOLCADRAFT_99471	phospholipase D [EC:3.1.4.4]	-	-	-	ko01100//Metabolic pathways;ko04144//Endocytosis;ko00564//Glycerophospholipid metabolism;ko00565//Ether lipid metabolism
Unigene20570	2.7.7.41	E2.7.7.41	K00981	-0.6001	Non-significant	-0.546	Non-significant	-1.1461	Down	-0.8125	Non-significant	0.2664	Non-significant	-0.3336	Non-significant	1543	150	14.6646	81	8.3502	126	10.0439	64	6.6262	gi|87241162|gb|ABD33020.1|	766	0	Phosphatidate cytidylyltransferase [Medicago truncatula]	sp|O04940|CDS1_SOLTU	701	0	Phosphatidate cytidylyltransferase OS=Solanum tuberosum GN=CDS1 PE=2 SV=1	SPBC13A2.03	299	1e-80	COG0575	CDP-diglyceride synthetase	K00981	0	707	rcu:RCOM_0902650	phosphatidate cytidylyltransferase [EC:2.7.7.41]	-	-	-	ko01100//Metabolic pathways;ko00564//Glycerophospholipid metabolism;ko04070//Phosphatidylinositol signaling system
Unigene20658	3.1.4.4	E3.1.4.4	K01115	-0.7062	Non-significant	0.5088	Non-significant	-0.1974	Non-significant	-0.41	Non-significant	0.9189	Non-significant	0.2127	Non-significant	2922	255	13.1645	182	9.9076	445	18.7316	210	11.4812	gi|42569633|ref|NP_181078.2|	793	0	protein phosphatase 2C 29 [Arabidopsis thaliana] >gi|158514812|sp|O82302.2|P2C29_ARATH RecName: Full=Protein phosphatase 2C 29; Short=AtPP2C29; AltName: Full=Protein POLTERGEIST-LIKE 1; AltName: Full=Protein phosphatase 2C PLL1; Short=PP2C PLL1 >gi|330254	sp|O82302|P2C29_ARATH	793	0	Protein phosphatase 2C 29 OS=Arabidopsis thaliana GN=PLL1 PE=1 SV=2	SPAC10F6.17c	62.8	3e-09	COG0631	Serine/threonine protein phosphatase	K01090	2e-06	53.1	ppp:PHYPADRAFT_139554	protein phosphatase [EC:3.1.3.16]	-	GO:0016787//hydrolase activity	-	ko01100//Metabolic pathways;ko04144//Endocytosis;ko00564//Glycerophospholipid metabolism;ko00565//Ether lipid metabolism
Unigene20659	3.1.4.4	E3.1.4.4	K01115	-0.343	Non-significant	1.2409	Up	0.8979	Non-significant	0.1821	Non-significant	1.0588	Up	0.7158	Non-significant	2540	79	4.6918	85	5.3231	229	11.0891	139	8.7424	gi|42569633|ref|NP_181078.2|	701	0	protein phosphatase 2C 29 [Arabidopsis thaliana] >gi|158514812|sp|O82302.2|P2C29_ARATH RecName: Full=Protein phosphatase 2C 29; Short=AtPP2C29; AltName: Full=Protein POLTERGEIST-LIKE 1; AltName: Full=Protein phosphatase 2C PLL1; Short=PP2C PLL1 >gi|330254	sp|O82302|P2C29_ARATH	701	0	Protein phosphatase 2C 29 OS=Arabidopsis thaliana GN=PLL1 PE=1 SV=2	SPAC10F6.17c	67	1e-10	COG0631	Serine/threonine protein phosphatase	K01115	1e-09	52	vcn:VOLCADRAFT_99471	phospholipase D [EC:3.1.4.4]	-	GO:0016787//hydrolase activity	-	ko01100//Metabolic pathways;ko04144//Endocytosis;ko00564//Glycerophospholipid metabolism;ko00565//Ether lipid metabolism
Unigene20677	3.1.4.4	E3.1.4.4	K01115	0.8842	Non-significant	-0.0721	Non-significant	0.8121	Non-significant	0.1445	Non-significant	-0.2166	Non-significant	0.6676	Non-significant	3271	228	10.5148	239	11.6224	266	10.0022	378	18.4612	gi|42563113|ref|NP_177219.2|	459	1e-127	cyclin-related protein [Arabidopsis thaliana] >gi|332196969|gb|AEE35090.1| cyclin-related protein [Arabidopsis thaliana]	sp|Q9T0K5|LRX3_ARATH	101	4e-20	Leucine-rich repeat extensin-like protein 3 OS=Arabidopsis thaliana GN=LRX3 PE=1 SV=1	Rv3876	64.7	1e-09	COG0455	ATPases involved in chromosome partitioning	K01115	1e-21	103	vcn:VOLCADRAFT_99471	phospholipase D [EC:3.1.4.4]	-	-	-	ko01100//Metabolic pathways;ko04144//Endocytosis;ko00564//Glycerophospholipid metabolism;ko00565//Ether lipid metabolism
Unigene20678	1.1.5.3	glpA	K00111	--	--	--	--	--	--	--	--	--	--	--	--	793	0	0	0	0	0	0	0	0	gi|115457356|ref|NP_001052278.1|	452	1e-126	Os04g0224900 [Oryza sativa Japonica Group] >gi|113563849|dbj|BAF14192.1| Os04g0224900 [Oryza sativa Japonica Group]	sp|Q9SS48|SDP6_ARATH	447	5e-125	Glycerol-3-phosphate dehydrogenase SDP6, mitochondrial OS=Arabidopsis thaliana GN=SDP6 PE=1 SV=1	ECU10g0870	181	1e-45	COG0578	Glycerol-3-phosphate dehydrogenase	K00111	2e-133	472	rcu:RCOM_0722140	glycerol-3-phosphate dehydrogenase [EC:1.1.5.3]	-	-	-	ko00564//Glycerophospholipid metabolism
Unigene20679	1.1.5.3	glpA	K00111	-0.0171	Non-significant	-0.1285	Non-significant	-0.1455	Non-significant	-1.1111	Down	0.9826	Non-significant	0.9656	Non-significant	1640	82	7.5425	36	3.4917	92	6.8999	70	6.8187	gi|15228273|ref|NP_187648.1|	950	0	glycerol-3-phosphate dehydrogenase SDP6 [Arabidopsis thaliana] >gi|75266244|sp|Q9SS48.1|SDP6_ARATH RecName: Full=Glycerol-3-phosphate dehydrogenase SDP6, mitochondrial; AltName: Full=Protein SUGAR-DEPENDENT 6; Flags: Precursor >gi|332641376|gb|AEE74897.1|	sp|Q9SS48|SDP6_ARATH	950	0	Glycerol-3-phosphate dehydrogenase SDP6, mitochondrial OS=Arabidopsis thaliana GN=SDP6 PE=1 SV=1	YIL155c	398	1e-110	COG0578	Glycerol-3-phosphate dehydrogenase	K00111	0	962	vvi:100266754	glycerol-3-phosphate dehydrogenase [EC:1.1.5.3]	-	-	-	ko00564//Glycerophospholipid metabolism
Unigene20680	1.1.5.3	glpA	K00111	0.1631	Non-significant	0.2658	Non-significant	0.4289	Non-significant	-0.4842	Non-significant	0.75	Non-significant	0.9131	Non-significant	1442	59	6.1721	40	4.4124	87	7.4208	75	8.3089	gi|15228273|ref|NP_187648.1|	700	0	glycerol-3-phosphate dehydrogenase SDP6 [Arabidopsis thaliana] >gi|75266244|sp|Q9SS48.1|SDP6_ARATH RecName: Full=Glycerol-3-phosphate dehydrogenase SDP6, mitochondrial; AltName: Full=Protein SUGAR-DEPENDENT 6; Flags: Precursor >gi|332641376|gb|AEE74897.1|	sp|Q9SS48|SDP6_ARATH	700	0	Glycerol-3-phosphate dehydrogenase SDP6, mitochondrial OS=Arabidopsis thaliana GN=SDP6 PE=1 SV=1	YIL155c	271	2e-72	COG0578	Glycerol-3-phosphate dehydrogenase	K00111	0	729	rcu:RCOM_0722140	glycerol-3-phosphate dehydrogenase [EC:1.1.5.3]	-	-	-	ko00564//Glycerophospholipid metabolism
Unigene20681	1.1.5.3	glpA	K00111	0.6749	Non-significant	-0.0846	Non-significant	0.5903	Non-significant	0.0413	Non-significant	-0.1259	Non-significant	0.549	Non-significant	1805	83	6.9366	81	7.1382	96	6.5417	118	10.4437	gi|15228273|ref|NP_187648.1|	911	0	glycerol-3-phosphate dehydrogenase SDP6 [Arabidopsis thaliana] >gi|75266244|sp|Q9SS48.1|SDP6_ARATH RecName: Full=Glycerol-3-phosphate dehydrogenase SDP6, mitochondrial; AltName: Full=Protein SUGAR-DEPENDENT 6; Flags: Precursor >gi|332641376|gb|AEE74897.1|	sp|Q9SS48|SDP6_ARATH	911	0	Glycerol-3-phosphate dehydrogenase SDP6, mitochondrial OS=Arabidopsis thaliana GN=SDP6 PE=1 SV=1	YIL155c	380	3e-105	COG0578	Glycerol-3-phosphate dehydrogenase	K00111	0	945	vvi:100266754	glycerol-3-phosphate dehydrogenase [EC:1.1.5.3]	-	-	-	ko00564//Glycerophospholipid metabolism
Unigene20690	2.7.1.107	E2.7.1.107	K00901	0.0038	Non-significant	0.3685	Non-significant	0.3723	Non-significant	-1.393	Down	1.7615	Up	1.7652	Up	1591	36	3.4133	13	1.2997	57	4.4066	44	4.4181	gi|18399515|ref|NP_565492.1|	718	0	diacylglycerol kinase 5 [Arabidopsis thaliana] >gi|42570849|ref|NP_973498.1| diacylglycerol kinase 5 [Arabidopsis thaliana] >gi|222423216|dbj|BAH19585.1| AT2G20900 [Arabidopsis thaliana] >gi|222424359|dbj|BAH20135.1| AT2G20900 [Arabidopsis thaliana] >gi|3	sp|O75912|DGKI_HUMAN	155	1e-36	Diacylglycerol kinase iota OS=Homo sapiens GN=DGKI PE=1 SV=1	--	--	--	--	--	K00901	6e-137	485	ppp:PHYPADRAFT_106363	diacylglycerol kinase [EC:2.7.1.107]	-	-	-	ko01100//Metabolic pathways;ko00564//Glycerophospholipid metabolism;ko04070//Phosphatidylinositol signaling system;ko00561//Glycerolipid metabolism
Unigene20692	2.7.1.107	E2.7.1.107	K00901	0.0687	Non-significant	0.242	Non-significant	0.3107	Non-significant	-0.0597	Non-significant	0.3017	Non-significant	0.3704	Non-significant	3036	111	5.5153	101	5.2917	161	6.5226	130	6.8405	gi|30681194|ref|NP_850007.1|	751	0	diacylglycerol kinase 5 [Arabidopsis thaliana] >gi|79322579|ref|NP_001031381.1| diacylglycerol kinase 5 [Arabidopsis thaliana] >gi|330251999|gb|AEC07093.1| diacylglycerol kinase 5 [Arabidopsis thaliana] >gi|330252002|gb|AEC07096.1| diacylglycerol kinase 5	sp|Q7XAB8|THF1_SOLTU	405	7e-112	Protein THYLAKOID FORMATION1, chloroplastic OS=Solanum tuberosum GN=THF1 PE=2 SV=1	--	--	--	--	--	K00901	1e-144	512	ppp:PHYPADRAFT_106363	diacylglycerol kinase [EC:2.7.1.107]	-	-	-	ko01100//Metabolic pathways;ko00564//Glycerophospholipid metabolism;ko04070//Phosphatidylinositol signaling system;ko00561//Glycerolipid metabolism
Unigene20739	3.1.4.4	E3.1.4.4	K01115	0.3424	Non-significant	0.5743	Non-significant	0.9167	Non-significant	-0.0547	Non-significant	0.629	Non-significant	0.9714	Non-significant	692	23	5.0138	21	4.8272	42	7.4652	41	9.4651	gi|15240762|ref|NP_201548.1|	134	1e-30	formin-like protein 6 [Arabidopsis thaliana] >gi|75171125|sp|Q9FJX6.1|FH6_ARATH RecName: Full=Formin-like protein 6; Short=AtFH6; Short=AtFORMIN-6; Flags: Precursor >gi|9757868|dbj|BAB08455.1| formin-like protein [Arabidopsis thaliana] >gi|37694426|gb|AAQ	sp|Q9FJX6|FH6_ARATH	134	7e-31	Formin-like protein 6 OS=Arabidopsis thaliana GN=FH6 PE=1 SV=1	mlr2363	49.3	6e-06	COG0515	Serine/threonine protein kinase	K12831	1e-08	57.8	zma:100192006	splicing factor 3B subunit 4	-	-	-	ko01100//Metabolic pathways;ko04144//Endocytosis;ko00564//Glycerophospholipid metabolism;ko03040//Spliceosome;ko00565//Ether lipid metabolism
Unigene20797	3.1.4.4	E3.1.4.4	K01115	0.4052	Non-significant	-0.48	Non-significant	-0.0748	Non-significant	-0.8273	Non-significant	0.3472	Non-significant	0.7525	Non-significant	683	58	12.8101	31	7.2197	51	9.1843	52	12.1627	gi|334185066|ref|NP_001189804.1|	107	2e-22	uncharacterized protein [Arabidopsis thaliana] >gi|332640525|gb|AEE74046.1| uncharacterized protein [Arabidopsis thaliana]	sp|Q9LK03|PERK2_ARATH	71.6	4e-12	Proline-rich receptor-like protein kinase PERK2 OS=Arabidopsis thaliana GN=PERK2 PE=2 SV=3	--	--	--	--	--	K13156	2e-30	130	rcu:RCOM_1122770	U11/U12 small nuclear ribonucleoprotein 48 kDa protein	-	-	-	ko01100//Metabolic pathways;ko04144//Endocytosis;ko00564//Glycerophospholipid metabolism;ko00565//Ether lipid metabolism
Unigene20851	3.1.4.4	E3.1.4.4	K01115	9.1231	Up	-9.0403	Down	0.0828	Non-significant	0.0766	Non-significant	-9.1169	Down	0.0062	Non-significant	573	2	0.5265	2	0.5552	0	0	2	0.5576	gi|75159129|sp|Q8S0F0.1|FH1_ORYSJ	68.9	4e-11	RecName: Full=Formin-like protein 1; AltName: Full=OsFH1; Flags: Precursor	sp|Q8S0F0|FH1_ORYSJ	68.9	2e-11	Formin-like protein 1 OS=Oryza sativa subsp. japonica GN=FH1 PE=2 SV=1	Rv3876	55.1	8e-08	COG0455	ATPases involved in chromosome partitioning	K12616	9e-17	84	vvi:100259985	enhancer of mRNA-decapping protein 4	-	-	-	ko01100//Metabolic pathways;ko04144//Endocytosis;ko00564//Glycerophospholipid metabolism;ko00565//Ether lipid metabolism;ko03018//RNA degradation
Unigene21279	3.1.4.4	E3.1.4.4	K01115	-0.1703	Non-significant	0.348	Non-significant	0.1777	Non-significant	-0.0472	Non-significant	0.3952	Non-significant	0.2249	Non-significant	4648	426	13.8257	391	13.381	665	17.5975	455	15.6384	gi|334184015|ref|NP_178053.4|	2042	0	RING/FYVE/PHD zinc finger domain-containing protein [Arabidopsis thaliana] >gi|332198112|gb|AEE36233.1| RING/FYVE/PHD zinc finger domain-containing protein [Arabidopsis thaliana]	sp|A3KN83|SBNO1_HUMAN	837	0	Protein strawberry notch homolog 1 OS=Homo sapiens GN=SBNO1 PE=1 SV=1	--	--	--	--	--	K01115	1e-07	57.4	vcn:VOLCADRAFT_99471	phospholipase D [EC:3.1.4.4]	-	-	-	ko01100//Metabolic pathways;ko04144//Endocytosis;ko00564//Glycerophospholipid metabolism;ko03040//Spliceosome;ko00565//Ether lipid metabolism
Unigene21421	3.1.4.4	E3.1.4.4	K01115	9.9169	Up	-10.1562	Down	-0.2393	Non-significant	0.5619	Non-significant	-10.7181	Down	-0.8012	Non-significant	1322	10	1.1411	14	1.6845	0	0	8	0.9667	gi|76262500|gb|ABA41400.1|	223	5e-57	pherophorin-C2 protein precursor [Chlamydomonas reinhardtii]	sp|Q9FPQ6|GP1_CHLRE	191	1e-47	Vegetative cell wall protein gp1 OS=Chlamydomonas reinhardtii GN=GP1 PE=2 SV=1	XF0818	117	6e-26	COG2730	Endoglucanase	K01115	1e-40	164	vcn:VOLCADRAFT_99471	phospholipase D [EC:3.1.4.4]	-	-	-	ko01100//Metabolic pathways;ko04144//Endocytosis;ko00564//Glycerophospholipid metabolism;ko00565//Ether lipid metabolism
Unigene21499	3.1.4.4	E3.1.4.4	K01115	0.498	Non-significant	0.2234	Non-significant	0.7213	Non-significant	-0.5003	Non-significant	0.7236	Non-significant	1.2216	Up	1910	88	6.9501	59	4.9136	126	8.114	137	11.4587	gi|15232968|ref|NP_191644.1|	736	0	uncharacterized protein [Arabidopsis thaliana] >gi|30725468|gb|AAP37756.1| At3g60850 [Arabidopsis thaliana] >gi|332646596|gb|AEE80117.1| uncharacterized protein [Arabidopsis thaliana]	sp|Q02817|MUC2_HUMAN	91.3	2e-17	Mucin-2 OS=Homo sapiens GN=MUC2 PE=1 SV=2	Rv3876	75.5	3e-13	COG0455	ATPases involved in chromosome partitioning	K01115	2e-16	85.5	vcn:VOLCADRAFT_99471	phospholipase D [EC:3.1.4.4]	-	-	-	ko01100//Metabolic pathways;ko04144//Endocytosis;ko00564//Glycerophospholipid metabolism;ko00565//Ether lipid metabolism
Unigene21500	3.1.4.4	E3.1.4.4	K01115	0.6991	Non-significant	-1.0169	Down	-0.3178	Non-significant	-0.4443	Non-significant	-0.5726	Non-significant	0.1265	Non-significant	869	33	5.7285	23	4.2101	20	2.8308	25	4.5959	gi|13646986|dbj|BAB41080.1|	211	1e-53	DNA-binding protein DF1 [Pisum sativum]	sp|Q39117|TGT2_ARATH	177	7e-44	Trihelix transcription factor GT-2 OS=Arabidopsis thaliana GN=GT-2 PE=2 SV=1	PA0081	57.4	3e-08	COG3456	Uncharacterized conserved protein, contains FHA domain	K09422	5e-09	59.3	sbi:SORBI_02g013010	myb proto-oncogene protein, plant	-	-	-	ko01100//Metabolic pathways;ko04144//Endocytosis;ko00564//Glycerophospholipid metabolism;ko00565//Ether lipid metabolism
Unigene21501	3.1.4.4	E3.1.4.4	K01115	0.3433	Non-significant	-0.2433	Non-significant	0.1	Non-significant	-1.2541	Down	1.0109	Up	1.3541	Up	1978	83	6.3299	33	2.6538	86	5.3477	84	6.7842	gi|15232968|ref|NP_191644.1|	550	1e-155	uncharacterized protein [Arabidopsis thaliana] >gi|30725468|gb|AAP37756.1| At3g60850 [Arabidopsis thaliana] >gi|332646596|gb|AEE80117.1| uncharacterized protein [Arabidopsis thaliana]	sp|Q9C882|GTL1_ARATH	118	1e-25	Trihelix transcription factor GTL1 OS=Arabidopsis thaliana GN=GTL1 PE=1 SV=2	PA0081	60.8	8e-09	COG3456	Uncharacterized conserved protein, contains FHA domain	K09422	2e-11	68.6	sbi:SORBI_02g013010	myb proto-oncogene protein, plant	-	-	-	ko01100//Metabolic pathways;ko04144//Endocytosis;ko00564//Glycerophospholipid metabolism;ko00565//Ether lipid metabolism
Unigene21768	3.1.4.4	E3.1.4.4	K01115	0.9564	Non-significant	-0.096	Non-significant	0.8603	Non-significant	-0.5455	Non-significant	0.4494	Non-significant	1.4058	Up	1836	217	17.8292	141	12.2159	249	16.681	372	32.3682	gi|111038269|gb|ABH03531.1|	606	1e-172	class II knotted-like homeobox protein [Prunus persica] >gi|215983122|gb|ACJ71731.1| class II knotted-like homeobox transcription factor [Prunus persica]	sp|O04136|KNAP3_MALDO	586	2e-166	Homeobox protein knotted-1-like 3 OS=Malus domestica PE=2 SV=1	Rv3876	52	3e-06	COG0455	ATPases involved in chromosome partitioning	K01115	6e-08	57	vcn:VOLCADRAFT_99471	phospholipase D [EC:3.1.4.4]	-	-	-	ko01100//Metabolic pathways;ko04144//Endocytosis;ko00564//Glycerophospholipid metabolism;ko00565//Ether lipid metabolism;ko03022//Basal transcription factors
Unigene21769	3.1.4.4	E3.1.4.4	K01115	0.5416	Non-significant	-0.3514	Non-significant	0.1902	Non-significant	-0.4575	Non-significant	0.1061	Non-significant	0.6478	Non-significant	2179	181	12.5304	125	9.125	174	9.8217	195	14.2964	gi|111038269|gb|ABH03531.1|	633	1e-180	class II knotted-like homeobox protein [Prunus persica] >gi|215983122|gb|ACJ71731.1| class II knotted-like homeobox transcription factor [Prunus persica]	sp|O04136|KNAP3_MALDO	598	4e-170	Homeobox protein knotted-1-like 3 OS=Malus domestica PE=2 SV=1	Rv0312	54.3	9e-07	COG0443	Molecular chaperone	K01115	2e-09	62	vcn:VOLCADRAFT_99471	phospholipase D [EC:3.1.4.4]	-	-	-	ko01100//Metabolic pathways;ko04144//Endocytosis;ko00564//Glycerophospholipid metabolism;ko00565//Ether lipid metabolism
Unigene21785	3.1.4.4	E3.1.4.4	K01115	0.1049	Non-significant	-0.1702	Non-significant	-0.0653	Non-significant	0.2107	Non-significant	-0.3809	Non-significant	-0.276	Non-significant	3615	400	16.6915	439	19.3168	436	14.8345	361	15.9532	gi|334187813|ref|NP_001190355.1|	749	0	LA RNA-binding protein [Arabidopsis thaliana] >gi|332005560|gb|AED92943.1| LA RNA-binding protein [Arabidopsis thaliana]	sp|Q6PKG0|LARP1_HUMAN	281	2e-74	La-related protein 1 OS=Homo sapiens GN=LARP1 PE=1 SV=2	SPAC1527.03	82.8	4e-15	COG5193	La protein, small RNA-binding pol III transcript stabilizing protein and related La-motif-containing proteins involved in translation	K15191	2e-11	69.7	pop:POPTR_234558	La-related protein 7	-	-	GO:0044444//cytoplasmic part;GO:0043231//intracellular membrane-bounded organelle	ko01100//Metabolic pathways;ko04144//Endocytosis;ko00564//Glycerophospholipid metabolism;ko00565//Ether lipid metabolism
Unigene21911	3.1.4.4	E3.1.4.4	K01115	--	--	--	--	--	--	--	--	--	--	--	--	942	0	0	0	0	0	0	0	0	gi|110736480|dbj|BAF00208.1|	135	8e-31	AR401 [Arabidopsis thaliana]	sp|Q5JPI9|MTL10_HUMAN	65.5	5e-10	Methyltransferase-like protein 10 OS=Homo sapiens GN=METTL10 PE=1 SV=2	--	--	--	--	--	K01115	2e-09	60.5	vcn:VOLCADRAFT_99471	phospholipase D [EC:3.1.4.4]	-	GO:0016741//transferase activity, transferring one-carbon groups	GO:0044444//cytoplasmic part	ko01100//Metabolic pathways;ko04144//Endocytosis;ko00564//Glycerophospholipid metabolism;ko00565//Ether lipid metabolism
Unigene21914	3.1.4.4	E3.1.4.4	K01115	1.8297	Up	-0.4389	Non-significant	1.3909	Up	-0.1865	Non-significant	-0.2524	Non-significant	1.5774	Up	563	42	11.2534	35	9.8887	38	8.3018	104	29.5103	gi|79352581|ref|NP_173940.2|	72	4e-12	proline-rich extensin-like receptor kinase 10 [Arabidopsis thaliana] >gi|310947343|sp|Q9C660.2|PEK10_ARATH RecName: Full=Proline-rich receptor-like protein kinase PERK10; AltName: Full=Proline-rich extensin-like receptor kinase 10; Short=AtPERK10 >gi|3321	sp|Q9C660|PEK10_ARATH	72	2e-12	Proline-rich receptor-like protein kinase PERK10 OS=Arabidopsis thaliana GN=PERK10 PE=1 SV=2	Rv3876	53.9	2e-07	COG0455	ATPases involved in chromosome partitioning	K01115	8e-13	70.9	vcn:VOLCADRAFT_99471	phospholipase D [EC:3.1.4.4]	-	-	-	ko01100//Metabolic pathways;ko04144//Endocytosis;ko00564//Glycerophospholipid metabolism;ko00565//Ether lipid metabolism
Unigene21970	2.3.1.23	LPCAT1_2	K13510	0.4927	Non-significant	-0.7095	Non-significant	-0.2168	Non-significant	-2.9235	Down	2.2139	Up	2.7067	Up	460	16	5.2469	2	0.6916	12	3.2086	13	4.5148	gi|12231951|gb|AAG49320.1|AF316320_1	174	8e-68	JD1 [Nicotiana tabacum]	sp|Q0KHU5|PCAT1_DROME	81.6	3e-21	1-acylglycerophosphocholine O-acyltransferase 1 OS=Drosophila melanogaster GN=CG32699 PE=2 SV=1	--	--	--	--	--	K13510	3e-65	166	osa:4342043	lysophosphatidylcholine acyltransferase / lyso-PAF acetyltransferase [EC:2.3.1.23 2.3.1.67]	-	-	-	ko01100//Metabolic pathways;ko00564//Glycerophospholipid metabolism;ko00565//Ether lipid metabolism
Unigene21971	2.3.1.23	LPCAT1_2	K13510	0.4767	Non-significant	-1.0107	Down	-0.5339	Non-significant	-1.8621	Down	0.8514	Non-significant	1.3281	Up	781	23	4.4424	6	1.222	14	2.2048	15	3.0682	gi|12231951|gb|AAG49320.1|AF316320_1	338	4e-92	JD1 [Nicotiana tabacum]	sp|Q8NF37|PCAT1_HUMAN	133	2e-30	Lysophosphatidylcholine acyltransferase 1 OS=Homo sapiens GN=LPCAT1 PE=1 SV=2	ECU10g0310	59.3	7e-09	COG0204	1-acyl-sn-glycerol-3-phosphate acyltransferase	K13510	5e-92	334	pop:POPTR_1098087	lysophosphatidylcholine acyltransferase / lyso-PAF acetyltransferase [EC:2.3.1.23 2.3.1.67]	-	-	-	ko01100//Metabolic pathways;ko00564//Glycerophospholipid metabolism;ko00565//Ether lipid metabolism
Unigene21972	2.3.1.23	LPCAT1_2	K13510	0.1293	Non-significant	-0.0465	Non-significant	0.0827	Non-significant	-1.9235	Down	1.877	Up	2.0062	Up	778	16	3.1023	4	0.8178	19	3.0038	16	3.2854	gi|317106626|dbj|BAJ53132.1|	438	1e-122	JHL05D22.3 [Jatropha curcas]	sp|Q0KHU5|PCAT1_DROME	150	7e-36	1-acylglycerophosphocholine O-acyltransferase 1 OS=Drosophila melanogaster GN=CG32699 PE=2 SV=1	ECU10g0310	64.3	2e-10	COG0204	1-acyl-sn-glycerol-3-phosphate acyltransferase	K13510	1e-122	436	vvi:100262557	lysophosphatidylcholine acyltransferase / lyso-PAF acetyltransferase [EC:2.3.1.23 2.3.1.67]	-	-	-	ko01100//Metabolic pathways;ko00564//Glycerophospholipid metabolism;ko00565//Ether lipid metabolism
Unigene21973	2.3.1.23	LPCAT1_2	K13510	0.06	Non-significant	1.1985	Up	1.2586	Up	0.6792	Non-significant	0.5194	Non-significant	0.5794	Non-significant	984	27	4.1392	41	6.6278	76	9.4998	61	9.9034	gi|317106626|dbj|BAJ53132.1|	308	1e-106	JHL05D22.3 [Jatropha curcas]	sp|Q6DCK1|LPCT4_XENLA	67.4	1e-23	Lysophospholipid acyltransferase LPCAT4 OS=Xenopus laevis GN=lpcat4 PE=2 SV=2	--	--	--	--	--	K13510	4e-111	318	pop:POPTR_851914	lysophosphatidylcholine acyltransferase / lyso-PAF acetyltransferase [EC:2.3.1.23 2.3.1.67]	-	-	-	ko01100//Metabolic pathways;ko00564//Glycerophospholipid metabolism;ko00565//Ether lipid metabolism
Unigene21974	2.3.1.23	LPCAT1_2	K13510	0.3502	Non-significant	0.175	Non-significant	0.5252	Non-significant	-0.2547	Non-significant	0.4297	Non-significant	0.7799	Non-significant	1526	39	3.8553	31	3.2314	54	4.3525	53	5.5484	gi|12231951|gb|AAG49320.1|AF316320_1	412	1e-144	JD1 [Nicotiana tabacum]	sp|Q8BYI6|PCAT2_MOUSE	129	9e-36	Lysophosphatidylcholine acyltransferase 2 OS=Mus musculus GN=Lpcat2 PE=1 SV=1	--	--	--	--	--	K13510	3e-149	425	pop:POPTR_851914	lysophosphatidylcholine acyltransferase / lyso-PAF acetyltransferase [EC:2.3.1.23 2.3.1.67]	-	-	-	ko01100//Metabolic pathways;ko00564//Glycerophospholipid metabolism;ko00565//Ether lipid metabolism
Unigene22033	3.1.4.4	E3.1.4.4	K01115	-0.6466	Non-significant	0.19	Non-significant	-0.4566	Non-significant	-0.1603	Non-significant	0.3503	Non-significant	-0.2964	Non-significant	2363	218	13.9167	185	12.4534	305	15.8757	150	10.1409	gi|15223823|ref|NP_175546.1|	754	0	armadillo/beta-catenin-like repeats-containing protein [Arabidopsis thaliana] >gi|30725506|gb|AAP37775.1| At1g51350 [Arabidopsis thaliana] >gi|332194533|gb|AEE32654.1| armadillo/beta-catenin-like repeats-containing protein [Arabidopsis thaliana]	sp|Q05AL1|ARMC8_DANRE	204	3e-51	Armadillo repeat-containing protein 8 OS=Danio rerio GN=armc8 PE=2 SV=1	SPAC26H5.04	101	5e-21	COG5369	Uncharacterized conserved protein	K01115	2e-11	69.3	vcn:VOLCADRAFT_99471	phospholipase D [EC:3.1.4.4]	-	-	GO:0009534//chloroplast thylakoid	ko01100//Metabolic pathways;ko04144//Endocytosis;ko00564//Glycerophospholipid metabolism;ko00565//Ether lipid metabolism
Unigene22107	3.1.4.4	E3.1.4.4	K01115	-0.8717	Non-significant	0.3264	Non-significant	-0.5453	Non-significant	-0.5704	Non-significant	0.8968	Non-significant	0.0251	Non-significant	2102	119	8.54	76	5.7512	183	10.7081	77	5.852	gi|15222569|ref|NP_174489.1|	246	1e-63	early-responsive to dehydration stress protein (ERD4) [Arabidopsis thaliana] >gi|332193314|gb|AEE31435.1| early-responsive to dehydration stress protein (ERD4) [Arabidopsis thaliana]	sp|Q9LR67|PPR9_ARATH	112	1e-23	Pentatricopeptide repeat-containing protein At1g03560, mitochondrial OS=Arabidopsis thaliana GN=At1g03560 PE=2 SV=1	slr0599	55.1	5e-07	COG0515	Serine/threonine protein kinase	K01115	7e-09	60.5	vcn:VOLCADRAFT_99471	phospholipase D [EC:3.1.4.4]	-	-	GO:0016020//membrane	ko01100//Metabolic pathways;ko04144//Endocytosis;ko00564//Glycerophospholipid metabolism;ko00565//Ether lipid metabolism
Unigene22142	3.1.4.4	E3.1.4.4	K01115	-1.1115	Down	0.1485	Non-significant	-0.9631	Non-significant	0.0073	Non-significant	0.1412	Non-significant	-0.9703	Non-significant	1836	64	5.2584	61	5.2849	87	5.8283	31	2.6974	gi|257831435|gb|ACV71018.1|	313	5e-84	UPA18 [Capsicum annuum]	sp|Q9FPQ6|GP1_CHLRE	48.1	2e-10	Vegetative cell wall protein gp1 OS=Chlamydomonas reinhardtii GN=GP1 PE=2 SV=1	SPBC28F2.12	38.9	2e-06	COG0086	DNA-directed RNA polymerase, beta' subunit/160 kD subunit	K01115	7e-11	44.3	vcn:VOLCADRAFT_99471	phospholipase D [EC:3.1.4.4]	-	-	-	ko01100//Metabolic pathways;ko04144//Endocytosis;ko00564//Glycerophospholipid metabolism;ko00565//Ether lipid metabolism;ko00230//Purine metabolism;ko00240//Pyrimidine metabolism;ko03020//RNA polymerase
Unigene22188	3.1.4.4	E3.1.4.4	K01115	1.8691	Up	-1.2718	Down	0.5973	Non-significant	-1.2003	Down	-0.0714	Non-significant	1.7976	Up	734	126	25.8952	52	11.269	64	10.7246	180	39.1764	gi|15233117|ref|NP_191705.1|	196	3e-49	brassinosteroid-responsive RING-H2 [Arabidopsis thaliana] >gi|297820998|ref|XP_002878382.1| brassinosteroid-responsive ring-H2 [Arabidopsis lyrata subsp. lyrata] >gi|4689366|gb|AAD27870.1|AF134155_1 BRH1 RING finger protein [Arabidopsis thaliana] >gi|6850	sp|Q9SUS5|RHA1B_ARATH	97.1	1e-19	E3 ubiquitin-protein ligase RHA1B OS=Arabidopsis thaliana GN=RHA1B PE=2 SV=1	SPBC28F2.12	54.3	2e-07	COG0086	DNA-directed RNA polymerase, beta' subunit/160 kD subunit	K01115	6e-09	58.5	vcn:VOLCADRAFT_99471	phospholipase D [EC:3.1.4.4]	GO:0009725//response to hormone stimulus;GO:0009743//response to carbohydrate stimulus	GO:0046872//metal ion binding	-	ko01100//Metabolic pathways;ko04144//Endocytosis;ko00564//Glycerophospholipid metabolism;ko00565//Ether lipid metabolism;ko00230//Purine metabolism;ko00240//Pyrimidine metabolism;ko03020//RNA polymerase
Unigene22189	3.1.4.4	E3.1.4.4	K01115	1.6246	Up	-0.6534	Non-significant	0.9712	Non-significant	-0.2824	Non-significant	-0.371	Non-significant	1.2536	Up	1125	168	22.5269	131	18.5224	131	14.3224	311	44.1628	gi|257831433|gb|ACV71017.1|	169	7e-41	UPA17 [Capsicum annuum]	sp|Q55BQ3|SCY2_DICDI	71.2	4e-13	Probable inactive serine/threonine-protein kinase scy2 OS=Dictyostelium discoideum GN=scy2 PE=3 SV=1	--	--	--	--	--	K01115	1e-07	55.1	vcn:VOLCADRAFT_99471	phospholipase D [EC:3.1.4.4]	-	-	-	ko01100//Metabolic pathways;ko04144//Endocytosis;ko00564//Glycerophospholipid metabolism;ko03040//Spliceosome;ko00565//Ether lipid metabolism
Unigene22217	3.1.4.4	E3.1.4.4	K01115	0.3771	Non-significant	7.8411	Up	8.2182	Up	--	--	7.8411	Up	8.2182	Up	1073	0	0	0	0	2	0.2293	2	0.2978	gi|22329567|ref|NP_172956.2|	291	1e-77	uncharacterized protein [Arabidopsis thaliana] >gi|6899649|gb|AAF31026.1|AC012189_8 T15D22.8 [Arabidopsis thaliana] >gi|332191136|gb|AEE29257.1| uncharacterized protein [Arabidopsis thaliana]	sp|P21997|SSGP_VOLCA	46.6	1e-06	Sulfated surface glycoprotein 185 OS=Volvox carteri PE=1 SV=1	--	--	--	--	--	K01115	1e-06	46.2	vcn:VOLCADRAFT_99471	phospholipase D [EC:3.1.4.4]	-	-	-	ko01100//Metabolic pathways;ko04144//Endocytosis;ko00564//Glycerophospholipid metabolism;ko00565//Ether lipid metabolism
Unigene22290	3.1.4.4	E3.1.4.4	K01115	-0.2077	Non-significant	0.2851	Non-significant	0.0774	Non-significant	0.2936	Non-significant	-0.0084	Non-significant	-0.2162	Non-significant	2801	271	14.5949	315	17.8886	405	17.7843	270	15.3992	gi|297815382|ref|XP_002875574.1|	911	0	transducin family protein [Arabidopsis lyrata subsp. lyrata] >gi|297321412|gb|EFH51833.1| transducin family protein [Arabidopsis lyrata subsp. lyrata]	sp|Q9BZH6|WDR11_HUMAN	101	5e-27	WD repeat-containing protein 11 OS=Homo sapiens GN=WDR11 PE=1 SV=1	YPO2725	61.6	7e-09	COG3501	Uncharacterized protein conserved in bacteria	K01115	4e-11	68.2	vcn:VOLCADRAFT_99471	phospholipase D [EC:3.1.4.4]	-	-	-	ko01100//Metabolic pathways;ko04144//Endocytosis;ko00564//Glycerophospholipid metabolism;ko00565//Ether lipid metabolism
Unigene22294	2.7.7.15	E2.7.7.15	K00968	-0.3094	Non-significant	-0.3448	Non-significant	-0.6542	Non-significant	-0.6604	Non-significant	0.3156	Non-significant	0.0062	Non-significant	2018	175	13.0816	105	8.2765	169	10.3006	105	8.3122	gi|1418127|dbj|BAA09642.1|	470	1e-131	CTP:phosphocholine cytidylyltransferase [Brassica napus]	sp|Q9QZC4|PCY1B_RAT	265	7e-70	Choline-phosphate cytidylyltransferase B OS=Rattus norvegicus GN=Pcyt1b PE=2 SV=1	SPCC1827.02c	239	1e-62	COG0615	Cytidylyltransferase	K00968	4e-142	503	vvi:100267395	choline-phosphate cytidylyltransferase [EC:2.7.7.15]	-	-	-	ko01100//Metabolic pathways;ko00564//Glycerophospholipid metabolism
Unigene22295	2.7.7.15	E2.7.7.15	K00968	-0.7462	Non-significant	-0.2945	Non-significant	-1.0407	Down	-0.428	Non-significant	0.1335	Non-significant	-0.6127	Non-significant	1417	61	6.4939	43	4.827	61	5.2949	28	3.1567	gi|1416514|dbj|BAA09644.1|	455	1e-127	CTP:phosphocholine cytidylyltransferase [Brassica napus]	sp|Q9Y5K3|PCY1B_HUMAN	260	2e-68	Choline-phosphate cytidylyltransferase B OS=Homo sapiens GN=PCYT1B PE=1 SV=1	SPCC1827.02c	237	4e-62	COG0615	Cytidylyltransferase	K00968	1e-141	500	vvi:100267395	choline-phosphate cytidylyltransferase [EC:2.7.7.15]	-	-	-	ko01100//Metabolic pathways;ko00564//Glycerophospholipid metabolism
Unigene22296	2.7.7.15	E2.7.7.15	K00968	0.0466	Non-significant	-0.1578	Non-significant	-0.1113	Non-significant	0.0861	Non-significant	-0.2439	Non-significant	-0.1973	Non-significant	2225	151	10.2374	152	10.8666	166	9.1764	132	9.4775	gi|1418127|dbj|BAA09642.1|	471	1e-131	CTP:phosphocholine cytidylyltransferase [Brassica napus]	sp|Q9QZC4|PCY1B_RAT	268	2e-70	Choline-phosphate cytidylyltransferase B OS=Rattus norvegicus GN=Pcyt1b PE=2 SV=1	SPCC1827.02c	241	4e-63	COG0615	Cytidylyltransferase	K00968	1e-142	504	vvi:100267395	choline-phosphate cytidylyltransferase [EC:2.7.7.15]	-	-	-	ko01100//Metabolic pathways;ko00564//Glycerophospholipid metabolism
Unigene22297	2.7.7.15	E2.7.7.15	K00968	-0.5289	Non-significant	0.834	Non-significant	0.3051	Non-significant	0.2621	Non-significant	0.5719	Non-significant	0.043	Non-significant	1102	102	13.9625	116	16.7439	223	24.8897	119	17.251	gi|1657382|emb|CAA70317.1|	498	1e-140	cholinephosphate cytidylyltransferase [Pisum sativum]	sp|Q9Y5K3|PCY1B_HUMAN	254	1e-66	Choline-phosphate cytidylyltransferase B OS=Homo sapiens GN=PCYT1B PE=1 SV=1	SPCC1827.02c	235	9e-62	COG0615	Cytidylyltransferase	K00968	2e-127	452	rcu:RCOM_0060990	choline-phosphate cytidylyltransferase [EC:2.7.7.15]	-	-	-	ko01100//Metabolic pathways;ko00564//Glycerophospholipid metabolism
Unigene22326	3.1.4.4	E3.1.4.4	K01115	-0.4916	Non-significant	0.7286	Non-significant	0.237	Non-significant	0.2922	Non-significant	0.4363	Non-significant	-0.0552	Non-significant	1530	62	6.1129	72	7.4855	126	10.1292	69	7.2045	gi|124359490|gb|ABN05928.1|	413	1e-114	MADF; Homeodomain-like [Medicago truncatula]	sp|Q02817|MUC2_HUMAN	86.3	6e-16	Mucin-2 OS=Homo sapiens GN=MUC2 PE=1 SV=2	SPBC28F2.12	63.5	9e-10	COG0086	DNA-directed RNA polymerase, beta' subunit/160 kD subunit	K01115	2e-12	71.6	vcn:VOLCADRAFT_99471	phospholipase D [EC:3.1.4.4]	-	-	-	ko01100//Metabolic pathways;ko04144//Endocytosis;ko00564//Glycerophospholipid metabolism;ko00565//Ether lipid metabolism;ko00230//Purine metabolism;ko00240//Pyrimidine metabolism;ko03020//RNA polymerase
Unigene22327	3.1.4.4	E3.1.4.4	K01115	0.3328	Non-significant	-0.005	Non-significant	0.3279	Non-significant	-0.5084	Non-significant	0.5035	Non-significant	0.8363	Non-significant	1568	27	2.5975	18	1.826	33	2.5886	32	3.2603	gi|124359490|gb|ABN05928.1|	413	1e-114	MADF; Homeodomain-like [Medicago truncatula]	sp|Q9C6S1|FH14_ARATH	54.3	2e-06	Formin-like protein 14 OS=Arabidopsis thaliana GN=FH14 PE=1 SV=3	--	--	--	--	--	K01115	8e-06	49.7	vcn:VOLCADRAFT_99471	phospholipase D [EC:3.1.4.4]	-	-	-	ko01100//Metabolic pathways;ko04144//Endocytosis;ko00564//Glycerophospholipid metabolism;ko00565//Ether lipid metabolism
Unigene22329	3.1.4.4	E3.1.4.4	K01115	-0.7927	Non-significant	0.3363	Non-significant	-0.4564	Non-significant	0.2922	Non-significant	0.044	Non-significant	-0.7487	Non-significant	771	93	18.1959	108	22.2817	144	22.9723	64	13.2609	gi|15240735|ref|NP_196893.1|	197	2e-49	uncharacterized protein [Arabidopsis thaliana] >gi|30684647|ref|NP_850816.1| uncharacterized protein [Arabidopsis thaliana] >gi|30684651|ref|NP_850817.1| uncharacterized protein [Arabidopsis thaliana] >gi|108385354|gb|ABF85775.1| At5g13890 [Arabidopsis th	sp|Q9LK03|PERK2_ARATH	102	4e-21	Proline-rich receptor-like protein kinase PERK2 OS=Arabidopsis thaliana GN=PERK2 PE=2 SV=3	SPBC28F2.12	93.6	3e-19	COG0086	DNA-directed RNA polymerase, beta' subunit/160 kD subunit	K01115	2e-21	100	vcn:VOLCADRAFT_99471	phospholipase D [EC:3.1.4.4]	-	-	GO:0044464//cell part	ko01100//Metabolic pathways;ko04144//Endocytosis;ko00564//Glycerophospholipid metabolism;ko00565//Ether lipid metabolism
Unigene22330	3.1.4.4	E3.1.4.4	K01115	-1.4203	Down	1.1949	Up	-0.2254	Non-significant	0.9908	Non-significant	0.2041	Non-significant	-1.2162	Down	1254	26	3.1277	49	6.2155	73	7.1601	21	2.6753	gi|15240735|ref|NP_196893.1|	197	3e-49	uncharacterized protein [Arabidopsis thaliana] >gi|30684647|ref|NP_850816.1| uncharacterized protein [Arabidopsis thaliana] >gi|30684651|ref|NP_850817.1| uncharacterized protein [Arabidopsis thaliana] >gi|108385354|gb|ABF85775.1| At5g13890 [Arabidopsis th	sp|Q9LK03|PERK2_ARATH	90.5	2e-17	Proline-rich receptor-like protein kinase PERK2 OS=Arabidopsis thaliana GN=PERK2 PE=2 SV=3	SPBC28F2.12	57.8	4e-08	COG0086	DNA-directed RNA polymerase, beta' subunit/160 kD subunit	K01115	1e-14	79	vcn:VOLCADRAFT_99471	phospholipase D [EC:3.1.4.4]	-	-	GO:0044464//cell part	ko01100//Metabolic pathways;ko04144//Endocytosis;ko00564//Glycerophospholipid metabolism;ko00565//Ether lipid metabolism
Unigene22331	3.1.4.4	E3.1.4.4	K01115	0.7148	Non-significant	0.0111	Non-significant	0.7259	Non-significant	-0.2293	Non-significant	0.2404	Non-significant	0.9552	Non-significant	1882	89	7.1337	72	6.0854	110	7.189	139	11.799	gi|124359490|gb|ABN05928.1|	413	1e-114	MADF; Homeodomain-like [Medicago truncatula]	sp|Q9LK03|PERK2_ARATH	66.6	6e-10	Proline-rich receptor-like protein kinase PERK2 OS=Arabidopsis thaliana GN=PERK2 PE=2 SV=3	--	--	--	--	--	K01115	6e-09	60.5	vcn:VOLCADRAFT_99471	phospholipase D [EC:3.1.4.4]	-	-	-	ko01100//Metabolic pathways;ko04144//Endocytosis;ko00564//Glycerophospholipid metabolism;ko00565//Ether lipid metabolism
Unigene22358	3.1.4.4	E3.1.4.4	K01115	4.7388	Up	-1.6927	Down	3.0461	Up	-1.1563	Down	-0.5363	Non-significant	4.2024	Up	1760	369	31.627	157	14.1895	140	9.7839	2878	261.232	gi|15220100|ref|NP_178147.1|	592	1e-168	sulfate transmembrane transporter [Arabidopsis thaliana] >gi|332198265|gb|AEE36386.1| sulfate transmembrane transporter [Arabidopsis thaliana]	sp|Q9FPQ6|GP1_CHLRE	98.6	1e-19	Vegetative cell wall protein gp1 OS=Chlamydomonas reinhardtii GN=GP1 PE=2 SV=1	YDL140c	71.2	5e-12	COG0086	DNA-directed RNA polymerase, beta' subunit/160 kD subunit	K01115	2e-15	82	vcn:VOLCADRAFT_99471	phospholipase D [EC:3.1.4.4]	-	-	-	ko01100//Metabolic pathways;ko04144//Endocytosis;ko00564//Glycerophospholipid metabolism;ko00565//Ether lipid metabolism;ko00230//Purine metabolism;ko00240//Pyrimidine metabolism;ko03020//RNA polymerase
Unigene22359	3.1.4.4	E3.1.4.4	K01115	-0.065	Non-significant	-0.0082	Non-significant	-0.0732	Non-significant	-0.1518	Non-significant	0.1436	Non-significant	0.0786	Non-significant	1612	205	19.1838	175	17.2684	250	19.0753	184	18.2348	gi|15239632|ref|NP_200251.1|	394	1e-108	S-adenosyl-L-methionine-dependent methyltransferase-like protein [Arabidopsis thaliana] >gi|124301150|gb|ABN04827.1| At5g54400 [Arabidopsis thaliana] >gi|332009109|gb|AED96492.1| S-adenosyl-L-methionine-dependent methyltransferase-like protein [Arabidopsi	sp|Q6ZQP7|YV021_HUMAN	58.5	1e-07	Uncharacterized protein LOC284861 OS=Homo sapiens PE=2 SV=1	--	--	--	--	--	K03183	1e-08	59.3	pop:POPTR_420703	ubiquinone/menaquinone biosynthesis methyltransferase [EC:2.1.1.163 2.1.1.-]	-	GO:0016741//transferase activity, transferring one-carbon groups	-	ko01100//Metabolic pathways;ko01110//Biosynthesis of secondary metabolites;ko04144//Endocytosis;ko00564//Glycerophospholipid metabolism;ko00565//Ether lipid metabolism;ko00130//Ubiquinone and other terpenoid-quinone biosynthesis
Unigene22395	3.1.4.46	E3.1.4.46	K01126	-1.2666	Down	0.6675	Non-significant	-0.5991	Non-significant	0.236	Non-significant	0.4316	Non-significant	-0.8351	Non-significant	1420	77	8.1799	86	9.6336	150	12.9927	48	5.4001	gi|115500890|dbj|BAF34116.1|	572	1e-162	glycerophosphodiesterase-like protein [Nicotiana tabacum]	sp|Q9FJ62|GLPQ1_ARATH	530	1e-149	Probable glycerophosphoryl diester phosphodiesterase 1 OS=Arabidopsis thaliana GN=GPDL1 PE=1 SV=1	all1051	95.9	2e-19	COG0584	Glycerophosphoryl diester phosphodiesterase	K01126	3e-26	117	vvi:100260480	glycerophosphoryl diester phosphodiesterase [EC:3.1.4.46]	-	-	-	ko00564//Glycerophospholipid metabolism
Unigene22396	3.1.4.46	E3.1.4.46	K01126	-1.5255	Down	0.9983	Non-significant	-0.5271	Non-significant	0.1627	Non-significant	0.8356	Non-significant	-0.6898	Non-significant	2870	731	38.422	776	43.009	1791	76.7555	479	26.6626	gi|115500890|dbj|BAF34116.1|	843	0	glycerophosphodiesterase-like protein [Nicotiana tabacum]	sp|Q9FJ62|GLPQ1_ARATH	808	0	Probable glycerophosphoryl diester phosphodiesterase 1 OS=Arabidopsis thaliana GN=GPDL1 PE=1 SV=1	all1051	95.9	3e-19	COG0584	Glycerophosphoryl diester phosphodiesterase	K01126	2e-21	102	vvi:100260480	glycerophosphoryl diester phosphodiesterase [EC:3.1.4.46]	GO:0010383;GO:0035315//hair cell differentiation;GO:0000904//cell morphogenesis involved in differentiation	GO:0008081//phosphoric diester hydrolase activity	GO:0031410//cytoplasmic vesicle;GO:0031225//anchored to membrane	ko00564//Glycerophospholipid metabolism
Unigene22397	3.1.4.46	E3.1.4.46	K01126	-1.3048	Down	1.1492	Up	-0.1556	Non-significant	0.2913	Non-significant	0.8579	Non-significant	-0.4468	Non-significant	2668	243	13.7393	282	16.8129	661	30.4727	206	12.3347	gi|115500890|dbj|BAF34116.1|	883	0	glycerophosphodiesterase-like protein [Nicotiana tabacum]	sp|Q9FJ62|GLPQ1_ARATH	832	0	Probable glycerophosphoryl diester phosphodiesterase 1 OS=Arabidopsis thaliana GN=GPDL1 PE=1 SV=1	all1051	97.1	1e-19	COG0584	Glycerophosphoryl diester phosphodiesterase	K01126	2e-21	102	vvi:100260480	glycerophosphoryl diester phosphodiesterase [EC:3.1.4.46]	GO:0010383;GO:0035315//hair cell differentiation;GO:0000904//cell morphogenesis involved in differentiation	GO:0008081//phosphoric diester hydrolase activity	GO:0031410//cytoplasmic vesicle;GO:0031225//anchored to membrane	ko00564//Glycerophospholipid metabolism
Unigene22516	3.1.4.4	E3.1.4.4	K01115	0.4037	Non-significant	-0.1128	Non-significant	0.2909	Non-significant	-0.499	Non-significant	0.3862	Non-significant	0.7899	Non-significant	3565	380	16.0794	255	11.3778	431	14.8701	439	19.6722	gi|15230025|ref|NP_187218.1|	523	1e-147	RING/U-box protein [Arabidopsis thaliana] >gi|332640753|gb|AEE74274.1| RING/U-box protein [Arabidopsis thaliana]	sp|Q67YI6|ATL65_ARATH	345	2e-93	RING-H2 finger protein ATL65 OS=Arabidopsis thaliana GN=ATL65 PE=2 SV=2	SPBC28F2.12	62.8	3e-14	COG0086	DNA-directed RNA polymerase, beta' subunit/160 kD subunit	K01115	5e-17	58.2	vcn:VOLCADRAFT_99471	phospholipase D [EC:3.1.4.4]	-	GO:0005488//binding	-	ko01100//Metabolic pathways;ko04144//Endocytosis;ko00564//Glycerophospholipid metabolism;ko00565//Ether lipid metabolism
Unigene22562	3.1.4.4	E3.1.4.4	K01115	-0.8081	Non-significant	0.8564	Non-significant	0.0482	Non-significant	0.4366	Non-significant	0.4198	Non-significant	-0.3883	Non-significant	1863	127	10.2834	163	13.9173	282	18.618	124	10.633	gi|297848386|ref|XP_002892074.1|	674	0	aspartyl protease family protein [Arabidopsis lyrata subsp. lyrata] >gi|297337916|gb|EFH68333.1| aspartyl protease family protein [Arabidopsis lyrata subsp. lyrata]	sp|Q766C3|NEP1_NEPGR	274	1e-72	Aspartic proteinase nepenthesin-1 OS=Nepenthes gracilis GN=nep1 PE=1 SV=1	--	--	--	--	--	K00924	2e-34	144	ath:AT5G22850	[EC:2.7.1.-]	-	-	-	ko01100//Metabolic pathways;ko04144//Endocytosis;ko00564//Glycerophospholipid metabolism;ko00565//Ether lipid metabolism
Unigene22564	3.1.4.4	E3.1.4.4	K01115	-3.4083	Down	2.3466	Up	-1.0617	Down	0.6729	Non-significant	1.6737	Up	-1.7346	Down	2017	84	6.2823	127	10.0156	524	31.9537	38	3.0097	gi|297848386|ref|XP_002892074.1|	663	0	aspartyl protease family protein [Arabidopsis lyrata subsp. lyrata] >gi|297337916|gb|EFH68333.1| aspartyl protease family protein [Arabidopsis lyrata subsp. lyrata]	sp|Q766C3|NEP1_NEPGR	280	4e-74	Aspartic proteinase nepenthesin-1 OS=Nepenthes gracilis GN=nep1 PE=1 SV=1	--	--	--	--	--	K00924	5e-33	140	ath:AT5G22850	[EC:2.7.1.-]	-	-	-	ko01100//Metabolic pathways;ko04144//Endocytosis;ko00564//Glycerophospholipid metabolism;ko00565//Ether lipid metabolism
Unigene22702	3.1.4.4	E3.1.4.4	K01115	0.0718	Non-significant	-0.0007	Non-significant	0.0711	Non-significant	-0.6585	Non-significant	0.6578	Non-significant	0.7296	Non-significant	2984	248	12.5371	149	7.9427	304	12.5306	246	13.17	gi|338795736|gb|AEI99558.1|	1280	0	phospholipase D delta [Litchi chinensis]	sp|Q9C5Y0|PLDD1_ARATH	1243	0	Phospholipase D delta OS=Arabidopsis thaliana GN=PLDDELTA PE=1 SV=2	SPAC2F7.16c	135	4e-31	COG1502	Phosphatidylserine/phosphatidylglycerophosphate/cardiolipin synthases and related enzymes	K01115	0	1259	rcu:RCOM_0783110	phospholipase D [EC:3.1.4.4]	GO:0006650//glycerophospholipid metabolic process	GO:0046872//metal ion binding;GO:0004620//phospholipase activity	GO:0044464//cell part	ko01100//Metabolic pathways;ko04144//Endocytosis;ko00564//Glycerophospholipid metabolism;ko00565//Ether lipid metabolism
Unigene22725	3.1.4.4	E3.1.4.4	K01115	1.1967	Up	-0.207	Non-significant	0.9896	Non-significant	-0.7011	Non-significant	0.4941	Non-significant	1.6907	Up	1595	48	4.5397	28	2.7924	51	3.9328	90	9.0143	gi|28416565|gb|AAO42813.1|	709	0	At1g78130 [Arabidopsis thaliana] >gi|110742895|dbj|BAE99345.1| transporter like protein [Arabidopsis thaliana]	sp|Q9GQQ0|SPIN_DROME	67	4e-10	Protein spinster OS=Drosophila melanogaster GN=spin PE=1 SV=1	PH0367	114	4e-25	COG0477	Permeases of the major facilitator superfamily	K01115	2e-09	61.6	vcn:VOLCADRAFT_99471	phospholipase D [EC:3.1.4.4]	GO:0009566//fertilization;GO:0006810//transport	GO:0022891//substrate-specific transmembrane transporter activity	GO:0044464//cell part	ko01100//Metabolic pathways;ko04144//Endocytosis;ko00564//Glycerophospholipid metabolism;ko00565//Ether lipid metabolism
Unigene22817	3.1.4.4	E3.1.4.4	K01115	-0.0565	Non-significant	0.0455	Non-significant	-0.0111	Non-significant	-0.5598	Non-significant	0.6053	Non-significant	0.5487	Non-significant	1364	143	15.8149	92	10.7288	181	16.3215	134	15.6942	gi|186493960|ref|NP_177041.3|	77.8	3e-13	arabinogalactan protein 19 [Arabidopsis thaliana] >gi|332196711|gb|AEE34832.1| arabinogalactan protein 19 [Arabidopsis thaliana]	sp|Q2EG98|PK1L3_MOUSE	78.6	1e-13	Polycystic kidney disease protein 1-like 3 OS=Mus musculus GN=Pkd1l3 PE=2 SV=2	YPO2725	58.5	3e-08	COG3501	Uncharacterized protein conserved in bacteria	K01115	6e-12	69.7	vcn:VOLCADRAFT_99471	phospholipase D [EC:3.1.4.4]	-	GO:0005488//binding	-	ko01100//Metabolic pathways;ko04144//Endocytosis;ko00564//Glycerophospholipid metabolism;ko00565//Ether lipid metabolism;ko03022//Basal transcription factors
Unigene22848	3.1.4.4	E3.1.4.4	K01115	0.1433	Non-significant	0.2066	Non-significant	0.3498	Non-significant	0.1008	Non-significant	0.1058	Non-significant	0.2491	Non-significant	2307	236	15.4315	240	16.5479	334	17.8072	284	19.6661	gi|297847954|ref|XP_002891858.1|	250	6e-65	pentatricopeptide repeat-containing protein [Arabidopsis lyrata subsp. lyrata] >gi|297337700|gb|EFH68117.1| pentatricopeptide repeat-containing protein [Arabidopsis lyrata subsp. lyrata]	sp|Q9LG23|PPR82_ARATH	249	5e-65	Pentatricopeptide repeat-containing protein At1g55890, mitochondrial OS=Arabidopsis thaliana GN=At1g55890 PE=1 SV=1	Rv2953	79.7	2e-14	COG3268	Uncharacterized conserved protein	K15078	5e-08	57.8	vvi:100250139	structure-specific endonuclease subunit SLX1 [EC:3.6.1.-]	-	-	GO:0043231//intracellular membrane-bounded organelle	ko01100//Metabolic pathways;ko04144//Endocytosis;ko00564//Glycerophospholipid metabolism;ko00565//Ether lipid metabolism
Unigene23063	2.7.8.-	PTDSS2	K08730	0.5027	Non-significant	0.0775	Non-significant	0.5802	Non-significant	-0.011	Non-significant	0.0884	Non-significant	0.5912	Non-significant	724	17	3.5421	16	3.5153	22	3.7375	24	5.2957	gi|159895665|gb|ABX10443.1|	327	1e-88	phosphatidyl serine synthase [Gossypium hirsutum]	sp|Q9BVG9|PTSS2_HUMAN	115	3e-25	Phosphatidylserine synthase 2 OS=Homo sapiens GN=PTDSS2 PE=1 SV=1	--	--	--	--	--	K08730	4e-91	331	vvi:100261188	phosphatidylserine synthase 2 [EC:2.7.8.-]	GO:0006658//phosphatidylserine metabolic process	-	GO:0044464//cell part	ko01100//Metabolic pathways;ko00564//Glycerophospholipid metabolism
Unigene23092	3.1.4.4	E3.1.4.4	K01115	-0.5848	Non-significant	0.578	Non-significant	-0.0068	Non-significant	0.4888	Non-significant	0.0892	Non-significant	-0.4956	Non-significant	2872	266	13.9715	354	19.6064	487	20.8565	250	13.9061	gi|18394153|ref|NP_563957.1|	488	1e-136	hydroxyproline-rich glycoprotein-like protein [Arabidopsis thaliana] >gi|30683962|ref|NP_849663.1| hydroxyproline-rich glycoprotein-like protein [Arabidopsis thaliana] >gi|332191091|gb|AEE29212.1| hydroxyproline-rich glycoprotein-like protein [Arabidopsis	sp|Q6MWG9|FH18_ORYSJ	59.3	2e-07	Formin-like protein 18 OS=Oryza sativa subsp. japonica GN=FH18 PE=2 SV=1	--	--	--	--	--	K01115	9e-07	53.9	vcn:VOLCADRAFT_99471	phospholipase D [EC:3.1.4.4]	-	-	-	ko01100//Metabolic pathways;ko04144//Endocytosis;ko00564//Glycerophospholipid metabolism;ko03040//Spliceosome;ko00565//Ether lipid metabolism
Unigene23202	3.1.4.4	E3.1.4.4	K01115	-1.4246	Down	0.3592	Non-significant	-1.0654	Down	-0.3037	Non-significant	0.6629	Non-significant	-0.7616	Non-significant	678	164	36.4887	126	29.5611	258	46.8043	74	17.4361	gi|302845449|ref|XP_002954263.1|	85.5	6e-16	extracellular matrix glycoprotein pherophorin-V40 [Volvox carteri f. nagariensis] >gi|300260468|gb|EFJ44687.1| extracellular matrix glycoprotein pherophorin-V40 [Volvox carteri f. nagariensis]	sp|Q9Z0G8|WIPF3_RAT	78.6	4e-14	WAS/WASL-interacting protein family member 3 OS=Rattus norvegicus GN=Wipf3 PE=1 SV=1	CC3494_1	57	3e-08	COG3637	Opacity protein and related surface antigens	K01115	2e-15	80.1	vcn:VOLCADRAFT_99471	phospholipase D [EC:3.1.4.4]	-	-	-	ko01100//Metabolic pathways;ko04144//Endocytosis;ko00564//Glycerophospholipid metabolism;ko00565//Ether lipid metabolism
Unigene23204	3.1.4.4	E3.1.4.4	K01115	0.0368	Non-significant	-0.1123	Non-significant	-0.0755	Non-significant	-0.462	Non-significant	0.3497	Non-significant	0.3866	Non-significant	2205	260	17.7873	179	12.9129	295	16.4554	233	16.8809	gi|90265237|emb|CAH67772.1|	321	2e-86	H0322F07.9 [Oryza sativa Indica Group] >gi|90399190|emb|CAH68177.1| H0403D02.5 [Oryza sativa Indica Group]	sp|Q6L8H1|KRA54_HUMAN	92	2e-17	Keratin-associated protein 5-4 OS=Homo sapiens GN=KRTAP5-4 PE=2 SV=1	YPO2725	73.6	1e-12	COG3501	Uncharacterized protein conserved in bacteria	K01115	1e-15	83.2	vcn:VOLCADRAFT_99471	phospholipase D [EC:3.1.4.4]	-	-	-	ko01100//Metabolic pathways;ko04144//Endocytosis;ko00564//Glycerophospholipid metabolism;ko00565//Ether lipid metabolism
Unigene23220	3.1.4.4	E3.1.4.4	K01115	-3.7875	Down	1.4935	Up	-2.294	Down	-0.232	Non-significant	1.7256	Up	-2.062	Down	2244	161	10.823	130	9.2151	556	30.4753	31	2.2069	gi|30684447|ref|NP_193591.2|	590	1e-167	uncharacterized protein [Arabidopsis thaliana] >gi|22135814|gb|AAM91093.1| AT4g18560/F28J12_220 [Arabidopsis thaliana] >gi|28416477|gb|AAO42769.1| At4g18560/F28J12_220 [Arabidopsis thaliana] >gi|332658661|gb|AEE84061.1| uncharacterized protein [Arabidopsi	sp|Q9LI74|CHUP1_ARATH	351	2e-95	Protein CHUP1, chloroplastic OS=Arabidopsis thaliana GN=CHUP1 PE=1 SV=1	Rv3886c	52.4	3e-06	COG1404	Subtilisin-like serine proteases	K15174	6e-10	63.9	rcu:RCOM_1489440	RNA polymerase II-associated factor 1	-	-	-	ko01100//Metabolic pathways;ko04144//Endocytosis;ko00564//Glycerophospholipid metabolism;ko00565//Ether lipid metabolism
Unigene23221	3.1.4.4	E3.1.4.4	K01115	--	--	--	--	--	--	--	--	--	--	--	--	734	0	0	0	0	0	0	0	0	gi|60678627|gb|AAX33674.1|	71.2	1e-11	plus agglutinin [Chlamydomonas incerta]	sp|Q02817|MUC2_HUMAN	65.1	5e-10	Mucin-2 OS=Homo sapiens GN=MUC2 PE=1 SV=2	YPO2725	50.8	2e-06	COG3501	Uncharacterized protein conserved in bacteria	K14709	3e-09	59.7	vcn:VOLCADRAFT_104214	solute carrier family 39 (zinc transporter), member 1/2/3	-	-	-	ko01100//Metabolic pathways;ko04144//Endocytosis;ko00564//Glycerophospholipid metabolism;ko00565//Ether lipid metabolism
Unigene23223	3.1.4.4	E3.1.4.4	K01115	0.1016	Non-significant	0.6441	Non-significant	0.7457	Non-significant	0.2465	Non-significant	0.3977	Non-significant	0.4992	Non-significant	993	24	3.6459	27	4.3251	46	5.6978	38	6.1134	gi|57472005|gb|AAW51128.1|	85.5	1e-15	minus agglutinin [Chlamydomonas incerta]	sp|Q9FPQ6|GP1_CHLRE	71.6	8e-12	Vegetative cell wall protein gp1 OS=Chlamydomonas reinhardtii GN=GP1 PE=2 SV=1	Rv3876	51.6	2e-06	COG0455	ATPases involved in chromosome partitioning	K01115	2e-09	60.8	vcn:VOLCADRAFT_99471	phospholipase D [EC:3.1.4.4]	-	-	-	ko01100//Metabolic pathways;ko04144//Endocytosis;ko00564//Glycerophospholipid metabolism;ko00565//Ether lipid metabolism;ko04141//Protein processing in endoplasmic reticulum
Unigene23922	3.1.1.4	TGL4	K14674	1.3772	Up	-0.5169	Non-significant	0.8604	Non-significant	-1.7308	Down	1.2139	Up	2.5912	Up	1304	21	2.4293	6	0.7319	18	1.6978	36	4.4104	gi|297806369|ref|XP_002871068.1|	687	0	sugar-dependent1 [Arabidopsis lyrata subsp. lyrata] >gi|297316905|gb|EFH47327.1| sugar-dependent1 [Arabidopsis lyrata subsp. lyrata]	sp|Q9LZA6|SDP1_ARATH	686	0	Triacylglycerol lipase SDP1 OS=Arabidopsis thaliana GN=SDP1 PE=1 SV=1	SPAC1A6.05c	161	3e-39	COG1752	Predicted esterase of the alpha-beta hydrolase superfamily	K14674	0	768	vvi:100258980	TAG lipase / steryl ester hydrolase / phospholipase A2 / LPA acyltransferase [EC:3.1.1.3 3.1.1.13 3.1.1.4 2.3.1.51]	-	-	-	ko01100//Metabolic pathways;ko00564//Glycerophospholipid metabolism;ko00565//Ether lipid metabolism;ko00561//Glycerolipid metabolism;ko00592//alpha-Linolenic acid metabolism;ko00100//Steroid biosynthesis;ko00591//Linoleic acid metabolism;ko00590//Arachido
Unigene23922	2.3.1.51	TGL4	K14674	1.3772	Up	-0.5169	Non-significant	0.8604	Non-significant	-1.7308	Down	1.2139	Up	2.5912	Up	1304	21	2.4293	6	0.7319	18	1.6978	36	4.4104	gi|297806369|ref|XP_002871068.1|	687	0	sugar-dependent1 [Arabidopsis lyrata subsp. lyrata] >gi|297316905|gb|EFH47327.1| sugar-dependent1 [Arabidopsis lyrata subsp. lyrata]	sp|Q9LZA6|SDP1_ARATH	686	0	Triacylglycerol lipase SDP1 OS=Arabidopsis thaliana GN=SDP1 PE=1 SV=1	SPAC1A6.05c	161	3e-39	COG1752	Predicted esterase of the alpha-beta hydrolase superfamily	K14674	0	768	vvi:100258980	TAG lipase / steryl ester hydrolase / phospholipase A2 / LPA acyltransferase [EC:3.1.1.3 3.1.1.13 3.1.1.4 2.3.1.51]	-	-	-	ko01100//Metabolic pathways;ko00564//Glycerophospholipid metabolism;ko00565//Ether lipid metabolism;ko00561//Glycerolipid metabolism;ko00592//alpha-Linolenic acid metabolism;ko00100//Steroid biosynthesis;ko00591//Linoleic acid metabolism;ko00590//Arachido
Unigene23923	3.1.1.4	TGL4	K14674	1.0006	Up	-0.0623	Non-significant	0.9383	Non-significant	-0.6913	Non-significant	0.629	Non-significant	1.6296	Up	1938	63	4.9038	37	3.0369	74	4.6965	114	9.3972	gi|297806369|ref|XP_002871068.1|	787	0	sugar-dependent1 [Arabidopsis lyrata subsp. lyrata] >gi|297316905|gb|EFH47327.1| sugar-dependent1 [Arabidopsis lyrata subsp. lyrata]	sp|Q9LZA6|SDP1_ARATH	782	0	Triacylglycerol lipase SDP1 OS=Arabidopsis thaliana GN=SDP1 PE=1 SV=1	YOR081c	182	1e-45	COG1752	Predicted esterase of the alpha-beta hydrolase superfamily	K14674	0	902	vvi:100258980	TAG lipase / steryl ester hydrolase / phospholipase A2 / LPA acyltransferase [EC:3.1.1.3 3.1.1.13 3.1.1.4 2.3.1.51]	-	-	-	ko01100//Metabolic pathways;ko00564//Glycerophospholipid metabolism;ko00565//Ether lipid metabolism;ko00561//Glycerolipid metabolism;ko00592//alpha-Linolenic acid metabolism;ko00100//Steroid biosynthesis;ko00591//Linoleic acid metabolism;ko00590//Arachido
Unigene23923	2.3.1.51	TGL4	K14674	1.0006	Up	-0.0623	Non-significant	0.9383	Non-significant	-0.6913	Non-significant	0.629	Non-significant	1.6296	Up	1938	63	4.9038	37	3.0369	74	4.6965	114	9.3972	gi|297806369|ref|XP_002871068.1|	787	0	sugar-dependent1 [Arabidopsis lyrata subsp. lyrata] >gi|297316905|gb|EFH47327.1| sugar-dependent1 [Arabidopsis lyrata subsp. lyrata]	sp|Q9LZA6|SDP1_ARATH	782	0	Triacylglycerol lipase SDP1 OS=Arabidopsis thaliana GN=SDP1 PE=1 SV=1	YOR081c	182	1e-45	COG1752	Predicted esterase of the alpha-beta hydrolase superfamily	K14674	0	902	vvi:100258980	TAG lipase / steryl ester hydrolase / phospholipase A2 / LPA acyltransferase [EC:3.1.1.3 3.1.1.13 3.1.1.4 2.3.1.51]	-	-	-	ko01100//Metabolic pathways;ko00564//Glycerophospholipid metabolism;ko00565//Ether lipid metabolism;ko00561//Glycerolipid metabolism;ko00592//alpha-Linolenic acid metabolism;ko00100//Steroid biosynthesis;ko00591//Linoleic acid metabolism;ko00590//Arachido
Unigene23924	3.1.1.4	TGL4	K14674	1.1142	Up	0.1385	Non-significant	1.2526	Up	-1.545	Down	1.6835	Up	2.7976	Up	1374	40	4.3916	13	1.505	54	4.834	90	10.4642	gi|15237603|ref|NP_196024.1|	834	0	triacylglycerol lipase SDP1 [Arabidopsis thaliana] >gi|75181222|sp|Q9LZA6.1|SDP1_ARATH RecName: Full=Triacylglycerol lipase SDP1; AltName: Full=Protein SUGAR-DEPENDENT 1 >gi|332003304|gb|AED90687.1| triacylglycerol lipase SDP1 [Arabidopsis thaliana]	sp|Q9LZA6|SDP1_ARATH	834	0	Triacylglycerol lipase SDP1 OS=Arabidopsis thaliana GN=SDP1 PE=1 SV=1	YKR089c	225	1e-58	COG1752	Predicted esterase of the alpha-beta hydrolase superfamily	K14674	0	860	vvi:100258980	TAG lipase / steryl ester hydrolase / phospholipase A2 / LPA acyltransferase [EC:3.1.1.3 3.1.1.13 3.1.1.4 2.3.1.51]	-	-	-	ko01100//Metabolic pathways;ko00564//Glycerophospholipid metabolism;ko00565//Ether lipid metabolism;ko00561//Glycerolipid metabolism;ko00592//alpha-Linolenic acid metabolism;ko00100//Steroid biosynthesis;ko00591//Linoleic acid metabolism;ko00590//Arachido
Unigene23924	2.3.1.51	TGL4	K14674	1.1142	Up	0.1385	Non-significant	1.2526	Up	-1.545	Down	1.6835	Up	2.7976	Up	1374	40	4.3916	13	1.505	54	4.834	90	10.4642	gi|15237603|ref|NP_196024.1|	834	0	triacylglycerol lipase SDP1 [Arabidopsis thaliana] >gi|75181222|sp|Q9LZA6.1|SDP1_ARATH RecName: Full=Triacylglycerol lipase SDP1; AltName: Full=Protein SUGAR-DEPENDENT 1 >gi|332003304|gb|AED90687.1| triacylglycerol lipase SDP1 [Arabidopsis thaliana]	sp|Q9LZA6|SDP1_ARATH	834	0	Triacylglycerol lipase SDP1 OS=Arabidopsis thaliana GN=SDP1 PE=1 SV=1	YKR089c	225	1e-58	COG1752	Predicted esterase of the alpha-beta hydrolase superfamily	K14674	0	860	vvi:100258980	TAG lipase / steryl ester hydrolase / phospholipase A2 / LPA acyltransferase [EC:3.1.1.3 3.1.1.13 3.1.1.4 2.3.1.51]	-	-	-	ko01100//Metabolic pathways;ko00564//Glycerophospholipid metabolism;ko00565//Ether lipid metabolism;ko00561//Glycerolipid metabolism;ko00592//alpha-Linolenic acid metabolism;ko00100//Steroid biosynthesis;ko00591//Linoleic acid metabolism;ko00590//Arachido
Unigene23971	3.1.4.4	E3.1.4.4	K01115	0.332	Non-significant	0.0119	Non-significant	0.3439	Non-significant	-0.2154	Non-significant	0.2274	Non-significant	0.5594	Non-significant	1912	131	10.3354	107	8.9017	162	10.4213	157	13.1178	gi|297804050|ref|XP_002869909.1|	459	1e-128	binding protein [Arabidopsis lyrata subsp. lyrata] >gi|297315745|gb|EFH46168.1| binding protein [Arabidopsis lyrata subsp. lyrata]	sp|A8MQA3|PP330_ARATH	456	2e-127	Pentatricopeptide repeat-containing protein At4g21065 OS=Arabidopsis thaliana GN=PCMP-H28 PE=2 SV=2	--	--	--	--	--	K15078	2e-99	360	vvi:100250139	structure-specific endonuclease subunit SLX1 [EC:3.6.1.-]	-	-	-	ko01100//Metabolic pathways;ko04144//Endocytosis;ko00564//Glycerophospholipid metabolism;ko00565//Ether lipid metabolism
Unigene23973	3.1.4.4	E3.1.4.4	K01115	0.5929	Non-significant	-0.4277	Non-significant	0.1652	Non-significant	-1.2036	Down	0.7758	Non-significant	1.3688	Up	1010	34	5.0781	14	2.2049	31	3.7752	36	5.6942	gi|334188430|ref|NP_001190548.1|	259	5e-68	RNA recognition motif-containing protein [Arabidopsis thaliana] >gi|332009283|gb|AED96666.1| RNA recognition motif-containing protein [Arabidopsis thaliana]	sp|Q9T0K5|LRX3_ARATH	98.6	6e-20	Leucine-rich repeat extensin-like protein 3 OS=Arabidopsis thaliana GN=LRX3 PE=1 SV=1	XF0818	79.3	9e-15	COG2730	Endoglucanase	K14398	4e-45	179	pop:POPTR_769044	cleavage and polyadenylation specificity factor subunit 6/7	-	GO:0003676//nucleic acid binding	-	ko01100//Metabolic pathways;ko04144//Endocytosis;ko00564//Glycerophospholipid metabolism;ko00565//Ether lipid metabolism;ko03015//mRNA surveillance pathway
Unigene24008	3.1.4.4	E3.1.4.4	K01115	-3.6014	Down	1.9219	Up	-1.6795	Down	0.4936	Non-significant	1.4283	Up	-2.1731	Down	1061	346	49.1932	462	69.2637	1608	186.409	102	15.3579	gi|21046|emb|CAA42942.1|	320	3e-86	proline-rich protein [Phaseolus vulgaris]	sp|Q03211|PEXLP_TOBAC	112	6e-24	Pistil-specific extensin-like protein OS=Nicotiana tabacum PE=2 SV=1	YDL140c	56.2	9e-08	COG0086	DNA-directed RNA polymerase, beta' subunit/160 kD subunit	K01115	5e-09	59.7	vcn:VOLCADRAFT_99471	phospholipase D [EC:3.1.4.4]	-	-	-	ko01100//Metabolic pathways;ko04144//Endocytosis;ko00564//Glycerophospholipid metabolism;ko00565//Ether lipid metabolism
Unigene24256	2.7.8.1	EPT1	K00993	-1.6981	Down	1.1287	Up	-0.5694	Non-significant	-1.7979	Down	2.9266	Up	1.2286	Up	705	22	4.7074	6	1.3538	59	10.2934	14	3.1724	gi|530088|gb|AAA67719.1|	363	2e-99	aminoalcoholphosphotransferase [Glycine max]	sp|P22140|EPT1_YEAST	165	2e-40	Choline/ethanolaminephosphotransferase 1 OS=Saccharomyces cerevisiae (strain ATCC 204508 / S288c) GN=EPT1 PE=1 SV=2	YHR123w	165	6e-41	COG5050	sn-1,2-diacylglycerol ethanolamine- and cholinephosphotranferases	K00993	9e-100	360	rcu:RCOM_1464650	ethanolaminephosphotransferase [EC:2.7.8.1]	GO:0006644//phospholipid metabolic process	GO:0017169//CDP-alcohol phosphatidyltransferase activity	GO:0043231//intracellular membrane-bounded organelle	ko01100//Metabolic pathways;ko00564//Glycerophospholipid metabolism;ko00565//Ether lipid metabolism
Unigene24257	2.7.8.1	EPT1	K00993	-0.9936	Non-significant	0.3798	Non-significant	-0.6139	Non-significant	-0.6201	Non-significant	0.9998	Non-significant	0.0062	Non-significant	844	47	8.4004	29	5.4656	75	10.9299	29	5.4891	gi|255546949|ref|XP_002514532.1|	367	1e-100	Diacylglycerol Cholinephosphotransferase [Ricinus communis] >gi|223546136|gb|EEF47638.1| Diacylglycerol Cholinephosphotransferase [Ricinus communis]	sp|Q550W1|CAPTC_DICDI	166	2e-40	Uncharacterized CDP-alcohol phosphatidyltransferase class-I family protein 3 OS=Dictyostelium discoideum GN=captC PE=2 SV=1	YHR123w	166	6e-41	COG5050	sn-1,2-diacylglycerol ethanolamine- and cholinephosphotranferases	K00993	8e-102	367	rcu:RCOM_1464650	ethanolaminephosphotransferase [EC:2.7.8.1]	GO:0006644//phospholipid metabolic process	GO:0016780//phosphotransferase activity, for other substituted phosphate groups	GO:0043231//intracellular membrane-bounded organelle	ko01100//Metabolic pathways;ko00564//Glycerophospholipid metabolism;ko00565//Ether lipid metabolism
Unigene24258	2.7.8.1	EPT1	K00993	-0.8913	Non-significant	0.8286	Non-significant	-0.0627	Non-significant	-0.1591	Non-significant	0.9877	Non-significant	0.0964	Non-significant	1143	73	9.6343	62	8.6283	159	17.1099	66	9.2246	gi|530088|gb|AAA67719.1|	632	1e-180	aminoalcoholphosphotransferase [Glycine max]	sp|Q550W1|CAPTC_DICDI	184	8e-46	Uncharacterized CDP-alcohol phosphatidyltransferase class-I family protein 3 OS=Dictyostelium discoideum GN=captC PE=2 SV=1	SPAC22A12.10	145	2e-34	COG5050	sn-1,2-diacylglycerol ethanolamine- and cholinephosphotranferases	K00993	2e-171	598	vvi:100259768	ethanolaminephosphotransferase [EC:2.7.8.1]	-	-	-	ko01100//Metabolic pathways;ko00564//Glycerophospholipid metabolism;ko00565//Ether lipid metabolism
Unigene24300	3.1.4.4	E3.1.4.4	K01115	11.2218	Up	-10.7765	Down	0.4453	Non-significant	-0.7309	Non-significant	-10.0456	Down	1.1761	Up	602	7	1.7541	4	1.0569	0	0	9	2.3883	gi|21992|emb|CAA46283.1|	66.2	3e-10	extensin [Volvox carteri]	sp|Q9LK03|PERK2_ARATH	64.7	4e-10	Proline-rich receptor-like protein kinase PERK2 OS=Arabidopsis thaliana GN=PERK2 PE=2 SV=3	--	--	--	--	--	K01115	8e-09	57.8	vcn:VOLCADRAFT_99471	phospholipase D [EC:3.1.4.4]	-	-	-	ko01100//Metabolic pathways;ko04144//Endocytosis;ko00564//Glycerophospholipid metabolism;ko00565//Ether lipid metabolism
Unigene24301	3.1.4.4	E3.1.4.4	K01115	0.6768	Non-significant	-0.2945	Non-significant	0.3823	Non-significant	0.7684	Non-significant	-1.0629	Down	-0.3861	Non-significant	805	13	2.4361	21	4.1496	13	1.9863	16	3.1752	gi|57472005|gb|AAW51128.1|	71.6	1e-11	minus agglutinin [Chlamydomonas incerta]	sp|P13983|EXTN_TOBAC	66.6	2e-10	Extensin OS=Nicotiana tabacum GN=HRGPNT3 PE=2 SV=1	--	--	--	--	--	K01115	6e-11	65.5	vcn:VOLCADRAFT_99471	phospholipase D [EC:3.1.4.4]	-	-	-	ko01100//Metabolic pathways;ko04144//Endocytosis;ko00564//Glycerophospholipid metabolism;ko00565//Ether lipid metabolism;ko00230//Purine metabolism;ko00240//Pyrimidine metabolism;ko03020//RNA polymerase
Unigene24302	3.1.4.4	E3.1.4.4	K01115	1.1264	Up	-0.9297	Non-significant	0.1967	Non-significant	-0.9039	Non-significant	-0.0259	Non-significant	1.1006	Up	1340	73	8.2179	37	4.3921	47	4.3141	79	9.4183	gi|21992|emb|CAA46283.1|	68.6	2e-10	extensin [Volvox carteri]	sp|Q02817|MUC2_HUMAN	68.6	1e-10	Mucin-2 OS=Homo sapiens GN=MUC2 PE=1 SV=2	--	--	--	--	--	K01115	4e-08	57	vcn:VOLCADRAFT_99471	phospholipase D [EC:3.1.4.4]	-	-	-	ko01100//Metabolic pathways;ko04144//Endocytosis;ko00564//Glycerophospholipid metabolism;ko00565//Ether lipid metabolism
Unigene24303	3.1.4.4	E3.1.4.4	K01115	-1.9442	Down	-0.9727	Non-significant	-2.9169	Down	-0.6016	Non-significant	-0.3712	Non-significant	-2.3154	Down	1206	8	1.0007	5	0.6595	5	0.5099	1	0.1325	gi|159464339|ref|XP_001690399.1|	80.1	6e-14	fibrocystin-L-like protein [Chlamydomonas reinhardtii] >gi|158279899|gb|EDP05658.1| fibrocystin-L-like protein [Chlamydomonas reinhardtii]	sp|P13983|EXTN_TOBAC	77.8	1e-13	Extensin OS=Nicotiana tabacum GN=HRGPNT3 PE=2 SV=1	--	--	--	--	--	K01115	7e-13	72.8	vcn:VOLCADRAFT_99471	phospholipase D [EC:3.1.4.4]	-	-	-	ko01100//Metabolic pathways;ko04144//Endocytosis;ko00564//Glycerophospholipid metabolism;ko00565//Ether lipid metabolism
Unigene24340	3.1.4.4	E3.1.4.4	K01115	0.0251	Non-significant	0.8103	Non-significant	0.8354	Non-significant	0.1721	Non-significant	0.6382	Non-significant	0.6633	Non-significant	1692	73	6.5083	78	7.3329	157	11.4129	123	11.6132	gi|15242021|ref|NP_197559.1|	633	1e-180	protein trichome birefringence-like 5 [Arabidopsis thaliana] >gi|332005481|gb|AED92864.1| protein trichome birefringence-like 5 [Arabidopsis thaliana]	sp|O10341|Y091_NPVOP	54.7	2e-06	Uncharacterized 29.3 kDa protein OS=Orgyia pseudotsugata multicapsid polyhedrosis virus GN=ORF92 PE=4 SV=1	--	--	--	--	--	K01115	2e-06	52	vcn:VOLCADRAFT_99471	phospholipase D [EC:3.1.4.4]	-	-	-	ko01100//Metabolic pathways;ko04144//Endocytosis;ko00564//Glycerophospholipid metabolism;ko00565//Ether lipid metabolism
Unigene24586	3.1.4.4	E3.1.4.4	K01115	-0.0664	Non-significant	0.3335	Non-significant	0.2672	Non-significant	0.0094	Non-significant	0.3241	Non-significant	0.2577	Non-significant	484	22	6.8568	21	6.9017	34	8.6403	25	8.2517	--	--	--	--	--	--	--	--	--	--	--	--	--	K01115	4e-06	35.8	vcn:VOLCADRAFT_99471	phospholipase D [EC:3.1.4.4]	-	-	-	ko01100//Metabolic pathways;ko04144//Endocytosis;ko00564//Glycerophospholipid metabolism;ko00565//Ether lipid metabolism
Unigene24588	3.1.4.4	E3.1.4.4	K01115	-0.3194	Non-significant	0.1104	Non-significant	-0.209	Non-significant	-0.7513	Non-significant	0.8617	Non-significant	0.5423	Non-significant	512	71	20.9186	40	12.4271	94	22.5816	58	18.097	gi|60678627|gb|AAX33674.1|	65.5	3e-10	plus agglutinin [Chlamydomonas incerta]	sp|Q02817|MUC2_HUMAN	63.5	7e-10	Mucin-2 OS=Homo sapiens GN=MUC2 PE=1 SV=2	Rv3876	51.6	7e-07	COG0455	ATPases involved in chromosome partitioning	K01115	2e-08	56.2	vcn:VOLCADRAFT_99471	phospholipase D [EC:3.1.4.4]	-	GO:0003824//catalytic activity	-	ko01100//Metabolic pathways;ko04144//Endocytosis;ko00564//Glycerophospholipid metabolism;ko00565//Ether lipid metabolism
Unigene24716	3.1.4.4	E3.1.4.4	K01115	-0.6603	Non-significant	1.9909	Up	1.3307	Up	1.536	Up	0.455	Non-significant	-0.2053	Non-significant	896	16	2.6937	44	7.8113	78	10.7074	38	6.7752	gi|42569633|ref|NP_181078.2|	151	1e-35	protein phosphatase 2C 29 [Arabidopsis thaliana] >gi|158514812|sp|O82302.2|P2C29_ARATH RecName: Full=Protein phosphatase 2C 29; Short=AtPP2C29; AltName: Full=Protein POLTERGEIST-LIKE 1; AltName: Full=Protein phosphatase 2C PLL1; Short=PP2C PLL1 >gi|330254	sp|O82302|P2C29_ARATH	151	7e-36	Protein phosphatase 2C 29 OS=Arabidopsis thaliana GN=PLL1 PE=1 SV=2	--	--	--	--	--	K01115	2e-06	48.9	vcn:VOLCADRAFT_99471	phospholipase D [EC:3.1.4.4]	-	-	-	ko01100//Metabolic pathways;ko04144//Endocytosis;ko00564//Glycerophospholipid metabolism;ko00565//Ether lipid metabolism
Unigene24717	3.1.4.4	E3.1.4.4	K01115	0.9428	Non-significant	-0.1742	Non-significant	0.7686	Non-significant	-0.2771	Non-significant	0.1029	Non-significant	1.0457	Up	1056	23	3.2856	18	2.7114	25	2.9119	37	5.5974	gi|76262498|gb|ABA41399.1|	92	1e-17	pherophorin-C1 protein precursor [Chlamydomonas reinhardtii]	sp|O10341|Y091_NPVOP	84.7	1e-15	Uncharacterized 29.3 kDa protein OS=Orgyia pseudotsugata multicapsid polyhedrosis virus GN=ORF92 PE=4 SV=1	Rv3876	62.4	1e-09	COG0455	ATPases involved in chromosome partitioning	K01115	1e-14	78.6	vcn:VOLCADRAFT_99471	phospholipase D [EC:3.1.4.4]	-	-	-	ko01100//Metabolic pathways;ko04144//Endocytosis;ko00564//Glycerophospholipid metabolism;ko00565//Ether lipid metabolism
Unigene24718	3.1.4.4	E3.1.4.4	K01115	1.3342	Up	-1.4165	Down	-0.0824	Non-significant	-1.133	Down	-0.2836	Non-significant	1.0506	Up	1340	37	4.1653	16	1.8993	17	1.5604	33	3.9342	gi|42569633|ref|NP_181078.2|	111	2e-23	protein phosphatase 2C 29 [Arabidopsis thaliana] >gi|158514812|sp|O82302.2|P2C29_ARATH RecName: Full=Protein phosphatase 2C 29; Short=AtPP2C29; AltName: Full=Protein POLTERGEIST-LIKE 1; AltName: Full=Protein phosphatase 2C PLL1; Short=PP2C PLL1 >gi|330254	sp|O82302|P2C29_ARATH	111	1e-23	Protein phosphatase 2C 29 OS=Arabidopsis thaliana GN=PLL1 PE=1 SV=2	--	--	--	--	--	K12418	7e-08	56.2	cre:CHLREDRAFT_32523	fatty acid desaturase (delta-4 desaturase) [EC:1.14.19.-]	-	-	-	ko01100//Metabolic pathways;ko04144//Endocytosis;ko00564//Glycerophospholipid metabolism;ko00565//Ether lipid metabolism
Unigene24733	3.1.4.4	E3.1.4.4	K01115	-0.9707	Non-significant	0.5129	Non-significant	-0.4578	Non-significant	-0.6016	Non-significant	1.1144	Up	0.1437	Non-significant	1674	32	2.8836	20	1.9004	56	4.1146	22	2.0995	gi|15237230|ref|NP_197706.1|	364	2e-99	Tudor/PWWP/MBT domain-containing protein [Arabidopsis thaliana] >gi|10177804|dbj|BAB11170.1| transcription factor-like protein [Arabidopsis thaliana] >gi|332005744|gb|AED93127.1| Tudor/PWWP/MBT domain-containing protein [Arabidopsis thaliana]	sp|P21997|SSGP_VOLCA	90.1	4e-17	Sulfated surface glycoprotein 185 OS=Volvox carteri PE=1 SV=1	XF0818	73.6	1e-12	COG2730	Endoglucanase	K01115	3e-18	90.9	vcn:VOLCADRAFT_99471	phospholipase D [EC:3.1.4.4]	GO:2000026;GO:0009908//flower development;GO:0048513//organ development;GO:0051093//negative regulation of developmental process	-	-	ko01100//Metabolic pathways;ko04144//Endocytosis;ko00564//Glycerophospholipid metabolism;ko00565//Ether lipid metabolism
Unigene24734	3.1.4.4	E3.1.4.4	K01115	0.2875	Non-significant	-0.0416	Non-significant	0.2459	Non-significant	-0.5657	Non-significant	0.5241	Non-significant	0.8116	Non-significant	2778	167	9.0684	107	6.1268	199	8.8108	187	10.7537	gi|15237230|ref|NP_197706.1|	672	0	Tudor/PWWP/MBT domain-containing protein [Arabidopsis thaliana] >gi|10177804|dbj|BAB11170.1| transcription factor-like protein [Arabidopsis thaliana] >gi|332005744|gb|AED93127.1| Tudor/PWWP/MBT domain-containing protein [Arabidopsis thaliana]	sp|O60885|BRD4_HUMAN	93.6	7e-18	Bromodomain-containing protein 4 OS=Homo sapiens GN=BRD4 PE=1 SV=2	XF0818	74.3	1e-12	COG2730	Endoglucanase	K01115	7e-19	94	vcn:VOLCADRAFT_99471	phospholipase D [EC:3.1.4.4]	GO:0048496//maintenance of organ identity;GO:0048506;GO:0009908//flower development	-	-	ko01100//Metabolic pathways;ko04144//Endocytosis;ko00564//Glycerophospholipid metabolism;ko00565//Ether lipid metabolism
Unigene24782	3.1.4.4	E3.1.4.4	K01115	-1.2874	Down	1.5766	Up	0.2892	Non-significant	0.3761	Non-significant	1.2005	Up	-0.0869	Non-significant	2551	117	6.9186	144	8.9791	428	20.6362	135	8.4542	gi|163889366|gb|ABY48136.1|	1234	0	glycine-rich protein [Medicago truncatula]	sp|Q9D226|KRA53_MOUSE	108	3e-22	Keratin-associated protein 5-3 OS=Mus musculus GN=Krtap5-3 PE=2 SV=1	XF0818	92.4	3e-18	COG2730	Endoglucanase	K01115	4e-21	101	vcn:VOLCADRAFT_99471	phospholipase D [EC:3.1.4.4]	-	-	GO:0016020//membrane	ko01100//Metabolic pathways;ko04144//Endocytosis;ko00564//Glycerophospholipid metabolism;ko00565//Ether lipid metabolism
Unigene24791	3.1.4.4	E3.1.4.4	K01115	0.3101	Non-significant	-0.5355	Non-significant	-0.2254	Non-significant	0.8679	Non-significant	-1.4034	Down	-1.0933	Down	448	26	8.7547	45	15.9777	22	6.0401	21	7.4884	gi|240256452|ref|NP_200624.5|	119	2e-26	formin-like protein 13 [Arabidopsis thaliana] >gi|332009623|gb|AED97006.1| formin-like protein 13 [Arabidopsis thaliana]	sp|Q9LVN1|FH13_ARATH	119	9e-27	Formin-like protein 13 OS=Arabidopsis thaliana GN=FH13 PE=2 SV=2	XF0818	84.3	7e-17	COG2730	Endoglucanase	K01115	4e-20	94.4	vcn:VOLCADRAFT_99471	phospholipase D [EC:3.1.4.4]	-	-	-	ko01100//Metabolic pathways;ko04144//Endocytosis;ko00564//Glycerophospholipid metabolism;ko00565//Ether lipid metabolism
Unigene24792	3.1.4.4	E3.1.4.4	K01115	0.7381	Non-significant	-0.3096	Non-significant	0.4285	Non-significant	0.0307	Non-significant	-0.3403	Non-significant	0.3978	Non-significant	2225	96	6.5086	93	6.6486	95	5.2516	122	8.7595	gi|160014033|sp|Q9LVN1.2|FH13_ARATH	681	0	RecName: Full=Formin-like protein 13; Short=AtFH13	sp|Q9LVN1|FH13_ARATH	681	0	Formin-like protein 13 OS=Arabidopsis thaliana GN=FH13 PE=2 SV=2	Rv3876	77.8	7e-14	COG0455	ATPases involved in chromosome partitioning	K04512	3e-151	533	pop:POPTR_744173	dishevelled associated activator of morphogenesis	-	-	-	ko01100//Metabolic pathways;ko04144//Endocytosis;ko00564//Glycerophospholipid metabolism;ko00565//Ether lipid metabolism
Unigene24875	3.1.4.4	E3.1.4.4	K01115	-0.0013	Non-significant	-0.3055	Non-significant	-0.3068	Non-significant	0.0543	Non-significant	-0.3599	Non-significant	-0.3612	Non-significant	2344	393	25.2918	387	26.2623	390	20.4646	300	20.4462	gi|30686300|ref|NP_850241.1|	567	1e-160	Exostosin family protein [Arabidopsis thaliana] >gi|50253448|gb|AAT71926.1| At2g35100 [Arabidopsis thaliana] >gi|53828615|gb|AAU94417.1| At2g35100 [Arabidopsis thaliana] >gi|330253970|gb|AEC09064.1| Exostosin family protein [Arabidopsis thaliana]	sp|Q9LFP3|GLYT4_ARATH	90.1	7e-17	Probable glycosyltransferase At5g11130 OS=Arabidopsis thaliana GN=At5g11120/At5g11130 PE=3 SV=2	--	--	--	--	--	K01115	3e-06	51.6	vcn:VOLCADRAFT_99471	phospholipase D [EC:3.1.4.4]	-	-	-	ko01100//Metabolic pathways;ko04144//Endocytosis;ko00564//Glycerophospholipid metabolism;ko00565//Ether lipid metabolism
Unigene24895	3.1.4.4	E3.1.4.4	K01115	0.2013	Non-significant	0.3213	Non-significant	0.5226	Non-significant	-0.0417	Non-significant	0.3631	Non-significant	0.5643	Non-significant	1050	216	31.032	199	30.1469	331	38.7735	293	44.5786	gi|297833286|ref|XP_002884525.1|	215	7e-55	EMB2016 [Arabidopsis lyrata subsp. lyrata] >gi|297330365|gb|EFH60784.1| EMB2016 [Arabidopsis lyrata subsp. lyrata]	sp|Q55CW2|SAMKC_DICDI	69.3	4e-11	Probable serine/threonine-protein kinase samkC OS=Dictyostelium discoideum GN=samkC PE=3 SV=2	--	--	--	--	--	K01115	3e-08	57	vcn:VOLCADRAFT_99471	phospholipase D [EC:3.1.4.4]	-	-	-	ko01100//Metabolic pathways;ko04075//Plant hormone signal transduction;ko04144//Endocytosis;ko00564//Glycerophospholipid metabolism;ko00565//Ether lipid metabolism;ko03022//Basal transcription factors
Unigene25013	3.1.4.4	E3.1.4.4	K01115	-0.5314	Non-significant	0.4246	Non-significant	-0.1068	Non-significant	-0.2734	Non-significant	0.698	Non-significant	0.1667	Non-significant	1666	65	5.8855	51	4.8694	107	7.8996	57	5.4657	gi|15240232|ref|NP_200945.1|	291	2e-77	pentatricopeptide repeat-containing protein [Arabidopsis thaliana] >gi|75171474|sp|Q9FLJ6.1|PP439_ARATH RecName: Full=Pentatricopeptide repeat-containing protein At5g61370, mitochondrial; Flags: Precursor >gi|332010076|gb|AED97459.1| pentatricopeptide rep	sp|Q9FLJ6|PP439_ARATH	291	1e-77	Pentatricopeptide repeat-containing protein At5g61370, mitochondrial OS=Arabidopsis thaliana GN=At5g61370 PE=2 SV=1	Rv3876	51.6	4e-06	COG0455	ATPases involved in chromosome partitioning	K01115	1e-08	58.9	vcn:VOLCADRAFT_99471	phospholipase D [EC:3.1.4.4]	-	-	GO:0043231//intracellular membrane-bounded organelle	ko01100//Metabolic pathways;ko04144//Endocytosis;ko00564//Glycerophospholipid metabolism;ko00565//Ether lipid metabolism
Unigene25021	3.1.4.3	plcC	K01114	-1.7927	Down	-0.2945	Non-significant	-2.0872	Down	-0.393	Non-significant	0.0985	Non-significant	-1.6942	Down	633	18	4.2896	13	3.2668	18	3.4976	4	1.0095	gi|30693062|ref|NP_190430.2|	253	2e-66	non-specific phospholipase C6 [Arabidopsis thaliana] >gi|24417137|dbj|BAC22511.1| phosphatidylglycerol specific phospholipase C [Arabidopsis thaliana] >gi|332644916|gb|AEE78437.1| non-specific phospholipase C6 [Arabidopsis thaliana]	--	--	--	--	--	--	--	--	--	K01114	2e-74	275	pop:POPTR_570272	phospholipase C [EC:3.1.4.3]	-	-	-	ko01100//Metabolic pathways;ko00564//Glycerophospholipid metabolism;ko00565//Ether lipid metabolism;ko00562//Inositol phosphate metabolism
Unigene25022	3.1.4.3	plcC	K01114	-1.2631	Down	0.4868	Non-significant	-0.7763	Non-significant	-0.262	Non-significant	0.7487	Non-significant	-0.5143	Non-significant	1461	263	27.155	208	22.6461	452	38.0526	145	15.855	gi|30693062|ref|NP_190430.2|	675	0	non-specific phospholipase C6 [Arabidopsis thaliana] >gi|24417137|dbj|BAC22511.1| phosphatidylglycerol specific phospholipase C [Arabidopsis thaliana] >gi|332644916|gb|AEE78437.1| non-specific phospholipase C6 [Arabidopsis thaliana]	sp|P95245|PHLC_MYCTU	90.9	2e-17	Phospholipase C 3 OS=Mycobacterium tuberculosis GN=plcC PE=3 SV=2	Rv2349c	90.9	5e-18	COG3511	Phospholipase C	K01114	0	701	rcu:RCOM_1505800	phospholipase C [EC:3.1.4.3]	-	-	-	ko01100//Metabolic pathways;ko00564//Glycerophospholipid metabolism;ko00565//Ether lipid metabolism;ko00562//Inositol phosphate metabolism
Unigene25099	3.1.4.4	E3.1.4.4	K01115	0.5183	Non-significant	-0.0563	Non-significant	0.462	Non-significant	-0.3875	Non-significant	0.3312	Non-significant	0.8496	Non-significant	2135	429	30.3113	311	23.1708	506	29.1507	558	41.7527	gi|15240902|ref|NP_195736.1|	331	2e-89	e-cadherin binding protein-like protein [Arabidopsis thaliana] >gi|89000985|gb|ABD59082.1| At5g01160 [Arabidopsis thaliana] >gi|332002922|gb|AED90305.1| e-cadherin binding protein-like protein [Arabidopsis thaliana]	sp|Q5ZHZ4|HAKAI_CHICK	108	1e-22	E3 ubiquitin-protein ligase Hakai OS=Gallus gallus GN=CBLL1 PE=2 SV=1	--	--	--	--	--	K14709	1e-07	56.6	vcn:VOLCADRAFT_104214	solute carrier family 39 (zinc transporter), member 1/2/3	-	-	-	ko01100//Metabolic pathways;ko04144//Endocytosis;ko00564//Glycerophospholipid metabolism;ko03040//Spliceosome;ko00565//Ether lipid metabolism;ko04141//Protein processing in endoplasmic reticulum
Unigene25224	3.1.4.4	E3.1.4.4	K01115	0.9019	Non-significant	-0.0763	Non-significant	0.8256	Non-significant	0.6906	Non-significant	-0.7669	Non-significant	0.1349	Non-significant	1384	49	5.3408	75	8.6199	57	5.0656	82	9.4651	gi|48525335|gb|AAT44969.1|	251	2e-65	At2g36240 [Arabidopsis thaliana] >gi|50198948|gb|AAT70477.1| At2g36240 [Arabidopsis thaliana]	sp|Q9SJN2|PP187_ARATH	251	9e-66	Pentatricopeptide repeat-containing protein At2g36240 OS=Arabidopsis thaliana GN=At2g36240 PE=2 SV=1	XF0818	37.7	5e-07	COG2730	Endoglucanase	K01115	1e-11	47	vcn:VOLCADRAFT_99471	phospholipase D [EC:3.1.4.4]	-	-	-	ko01100//Metabolic pathways;ko04144//Endocytosis;ko00564//Glycerophospholipid metabolism;ko00565//Ether lipid metabolism
Unigene25225	3.1.4.4	E3.1.4.4	K01115	0.6698	Non-significant	-0.4431	Non-significant	0.2266	Non-significant	-0.7614	Non-significant	0.3183	Non-significant	0.9881	Non-significant	2150	143	10.0333	80	5.9188	129	7.3798	158	11.74	gi|79568177|ref|NP_181166.3|	510	1e-143	pentatricopeptide repeat-containing protein [Arabidopsis thaliana] >gi|75206301|sp|Q9SJN2.1|PP187_ARATH RecName: Full=Pentatricopeptide repeat-containing protein At2g36240 >gi|330254126|gb|AEC09220.1| pentatricopeptide repeat-containing protein [Arabidops	sp|Q9SJN2|PP187_ARATH	510	2e-143	Pentatricopeptide repeat-containing protein At2g36240 OS=Arabidopsis thaliana GN=At2g36240 PE=2 SV=1	XF0818	41.6	6e-08	COG2730	Endoglucanase	K15174	8e-12	60.5	pop:POPTR_751858	RNA polymerase II-associated factor 1	-	-	-	ko01100//Metabolic pathways;ko04144//Endocytosis;ko00564//Glycerophospholipid metabolism;ko00565//Ether lipid metabolism
Unigene25268	3.1.4.4	E3.1.4.4	K01115	-1.1046	Down	1.653	Up	0.5484	Non-significant	0.6384	Non-significant	1.0147	Up	-0.09	Non-significant	605	21	5.2361	31	8.1505	81	16.4674	29	7.6576	gi|302828408|ref|XP_002945771.1|	79	4e-14	pathogenesis-related protein 1-like protein [Volvox carteri f. nagariensis] >gi|300268586|gb|EFJ52766.1| pathogenesis-related protein 1-like protein [Volvox carteri f. nagariensis]	sp|Q8MP30|Y7791_DICDI	66.2	8e-13	Uncharacterized histidine-rich protein DDB_G0274557 OS=Dictyostelium discoideum GN=DDB_G0274557 PE=4 SV=1	PM0926	58.2	1e-08	COG4531	ABC-type Zn2+ transport system, periplasmic component/surface adhesin	K01115	1e-13	70.5	vcn:VOLCADRAFT_99471	phospholipase D [EC:3.1.4.4]	-	-	-	ko01100//Metabolic pathways;ko04144//Endocytosis;ko00564//Glycerophospholipid metabolism;ko00565//Ether lipid metabolism
Unigene25389	3.1.4.4	E3.1.4.4	K01115	-0.2285	Non-significant	-0.0721	Non-significant	-0.3006	Non-significant	0.214	Non-significant	-0.2861	Non-significant	-0.5146	Non-significant	637	30	7.1044	33	8.2405	35	6.7581	23	5.7682	gi|159464339|ref|XP_001690399.1|	126	3e-28	fibrocystin-L-like protein [Chlamydomonas reinhardtii] >gi|158279899|gb|EDP05658.1| fibrocystin-L-like protein [Chlamydomonas reinhardtii]	sp|Q9FPQ6|GP1_CHLRE	125	3e-28	Vegetative cell wall protein gp1 OS=Chlamydomonas reinhardtii GN=GP1 PE=2 SV=1	YPO2725	87	2e-17	COG3501	Uncharacterized protein conserved in bacteria	K01115	8e-25	110	vcn:VOLCADRAFT_99471	phospholipase D [EC:3.1.4.4]	-	-	-	ko01100//Metabolic pathways;ko04144//Endocytosis;ko00564//Glycerophospholipid metabolism;ko00565//Ether lipid metabolism
Unigene25425	3.1.4.4	E3.1.4.4	K01115	-0.9062	Non-significant	0.3781	Non-significant	-0.5281	Non-significant	-0.0698	Non-significant	0.4479	Non-significant	-0.4583	Non-significant	1413	197	21.0314	178	20.0381	314	27.3328	129	14.5846	gi|115454351|ref|NP_001050776.1|	397	1e-109	Os03g0648100 [Oryza sativa Japonica Group] >gi|53370708|gb|AAU89203.1| expressed protein [Oryza sativa Japonica Group] >gi|62733015|gb|AAX95133.1| expressed protein [Oryza sativa Japonica Group] >gi|62733016|gb|AAX95134.1| expressed protein [Oryza sativa	sp|Q9LK03|PERK2_ARATH	80.5	3e-14	Proline-rich receptor-like protein kinase PERK2 OS=Arabidopsis thaliana GN=PERK2 PE=2 SV=3	SPBC28F2.12	67.8	4e-11	COG0086	DNA-directed RNA polymerase, beta' subunit/160 kD subunit	K01115	5e-13	73.6	vcn:VOLCADRAFT_99471	phospholipase D [EC:3.1.4.4]	-	-	-	ko01100//Metabolic pathways;ko04144//Endocytosis;ko00564//Glycerophospholipid metabolism;ko00565//Ether lipid metabolism
Unigene25456	3.1.4.4	E3.1.4.4	K01115	0.2152	Non-significant	0.2969	Non-significant	0.5121	Non-significant	-0.5229	Non-significant	0.8198	Non-significant	1.0351	Up	1486	150	15.2271	99	10.5973	226	18.7062	202	21.7161	gi|30681121|ref|NP_192696.3|	433	1e-120	SNARE associated Golgi protein [Arabidopsis thaliana] >gi|75153817|sp|Q8L586.1|Y4958_ARATH RecName: Full=Uncharacterized membrane protein At4g09580 >gi|332657367|gb|AEE82767.1| SNARE associated Golgi protein [Arabidopsis thaliana]	sp|Q8L586|Y4958_ARATH	433	2e-120	Uncharacterized membrane protein At4g09580 OS=Arabidopsis thaliana GN=At4g09580 PE=1 SV=1	CC0529	87.4	6e-17	COG0398	Uncharacterized conserved protein	K01115	3e-06	51.2	vcn:VOLCADRAFT_99471	phospholipase D [EC:3.1.4.4]	-	-	-	ko01100//Metabolic pathways;ko04144//Endocytosis;ko00564//Glycerophospholipid metabolism;ko00565//Ether lipid metabolism
Unigene25469	3.1.4.4	E3.1.4.4	K01115	-0.3557	Non-significant	0.4836	Non-significant	0.1279	Non-significant	-0.3195	Non-significant	0.8031	Non-significant	0.4474	Non-significant	1395	754	81.5346	573	65.3371	1293	114.004	778	89.0951	gi|30691739|ref|NP_198216.2|	265	2e-69	transcriptional coactivator-like protein [Arabidopsis thaliana] >gi|21539890|gb|AAM52881.1| GRF1-interacting factor 1 [Arabidopsis thaliana] >gi|332006437|gb|AED93820.1| transcriptional coactivator-like protein [Arabidopsis thaliana]	sp|Q08E31|CREST_BOVIN	68.2	1e-10	Calcium-responsive transactivator OS=Bos taurus GN=SS18L1 PE=2 SV=1	XF0818	58.2	4e-09	COG2730	Endoglucanase	K01115	7e-10	57.4	vcn:VOLCADRAFT_99471	phospholipase D [EC:3.1.4.4]	GO:0048827//phyllome development	GO:0003712//transcription cofactor activity	-	ko01100//Metabolic pathways;ko04144//Endocytosis;ko00564//Glycerophospholipid metabolism;ko00565//Ether lipid metabolism
Unigene25483	3.1.4.4	E3.1.4.4	K01115	2.6225	Up	-1.4023	Down	1.2202	Up	-0.6798	Non-significant	-0.7225	Non-significant	1.9	Up	1649	125	11.4349	74	7.1382	58	4.3262	275	26.6416	gi|15229599|ref|NP_188451.1|	223	6e-57	octicosapeptide/Phox/Bem1p domain-containing protein [Arabidopsis thaliana] >gi|209529793|gb|ACI49791.1| At3g18230 [Arabidopsis thaliana] >gi|332642547|gb|AEE76068.1| octicosapeptide/Phox/Bem1p domain-containing protein [Arabidopsis thaliana]	sp|A2QW93|HSE1_ASPNC	58.2	2e-07	Class E vacuolar protein-sorting machinery protein hse1 OS=Aspergillus niger (strain CBS 513.88 / FGSC A1513) GN=hse1 PE=3 SV=1	--	--	--	--	--	K15174	8e-07	53.1	pop:POPTR_751858	RNA polymerase II-associated factor 1	-	-	-	ko01100//Metabolic pathways;ko04144//Endocytosis;ko00564//Glycerophospholipid metabolism;ko00565//Ether lipid metabolism
Unigene25485	3.1.4.4	E3.1.4.4	K01115	-0.1764	Non-significant	-0.1324	Non-significant	-0.3089	Non-significant	-0.4482	Non-significant	0.3158	Non-significant	0.1393	Non-significant	2013	387	29.0009	269	21.2563	433	26.457	295	23.4114	gi|307135966|gb|ADN33825.1|	734	0	RNA splicing factor [Cucumis melo subsp. melo]	sp|Q9LDA9|CAF2P_ARATH	683	0	CRS2-associated factor 2, chloroplastic OS=Arabidopsis thaliana GN=At1g23400 PE=2 SV=1	--	--	--	--	--	K01115	2e-07	55.5	vcn:VOLCADRAFT_99471	phospholipase D [EC:3.1.4.4]	GO:0000377//RNA splicing, via transesterification reactions with bulged adenosine as nucleophile	GO:0003676//nucleic acid binding	-	ko01100//Metabolic pathways;ko04144//Endocytosis;ko00564//Glycerophospholipid metabolism;ko00565//Ether lipid metabolism
Unigene25545	3.1.4.4	E3.1.4.4	K01115	-1.762	Down	0.1994	Non-significant	-1.5626	Down	0.4248	Non-significant	-0.2255	Non-significant	-1.9875	Down	225	1073	719.386	1366	965.712	1511	825.996	343	243.534	gi|791148|emb|CAA60021.1|	136	9e-32	extensin-like protein [Vigna unguiculata]	sp|P06599|EXTN_DAUCA	112	1e-24	Extensin OS=Daucus carota PE=2 SV=1	XF0009	60.8	6e-10	COG0810	Periplasmic protein TonB, links inner and outer membranes	K01115	1e-17	85.5	vcn:VOLCADRAFT_99471	phospholipase D [EC:3.1.4.4]	-	-	-	ko01100//Metabolic pathways;ko04144//Endocytosis;ko00564//Glycerophospholipid metabolism;ko00565//Ether lipid metabolism
Unigene25560	4.1.1.65	E4.1.1.65	K01613	-1.4292	Down	0.7094	Non-significant	-0.7198	Non-significant	0.0375	Non-significant	0.6718	Non-significant	-0.7574	Non-significant	2423	375	23.3465	365	23.9618	752	38.1734	215	14.1753	gi|225447822|ref|XP_002267948.1|	951	0	PREDICTED: similar to phosphatidylserine decarboxylase [Vitis vinifera]	sp|O14111|YEJF_SCHPO	273	4e-72	C2 domain-containing protein C31G5.15 OS=Schizosaccharomyces pombe (strain ATCC 38366 / 972) GN=SPAC31G5.15 PE=2 SV=1	SPAC31G5.15_2	248	3e-65	COG0688	Phosphatidylserine decarboxylase	K01613	0	951	vvi:100246885	phosphatidylserine decarboxylase [EC:4.1.1.65]	GO:0006644//phospholipid metabolic process	GO:0046872//metal ion binding;GO:0016831//carboxy-lyase activity	GO:0043231//intracellular membrane-bounded organelle	ko01100//Metabolic pathways;ko00564//Glycerophospholipid metabolism
Unigene25643	3.1.4.4	E3.1.4.4	K01115	-8.459	Down	-0.2945	Non-significant	-8.7536	Down	1.0766	Up	-1.3712	Down	-9.8302	Down	699	2	0.4316	4	0.9103	2	0.3519	0	0	gi|1015937|emb|CAA62943.1|	484	1e-136	extensin class 1 protein [Vigna unguiculata]	sp|Q9M1G9|EXTN2_ARATH	300	6e-81	Extensin-2 OS=Arabidopsis thaliana GN=EXT2 PE=2 SV=1	SPBC28F2.12	112	4e-25	COG0086	DNA-directed RNA polymerase, beta' subunit/160 kD subunit	K01115	1e-50	196	vcn:VOLCADRAFT_99471	phospholipase D [EC:3.1.4.4]	GO:0007047//cell wall organization	GO:0005198//structural molecule activity	-	ko01100//Metabolic pathways;ko04144//Endocytosis;ko00564//Glycerophospholipid metabolism;ko00565//Ether lipid metabolism
Unigene25644	3.1.4.4	E3.1.4.4	K01115	-10.5618	Down	0.7055	Non-significant	-9.8563	Down	0.0765	Non-significant	0.629	Non-significant	-9.9328	Down	651	4	0.9269	4	0.9774	8	1.5115	0	0	gi|1015937|emb|CAA62943.1|	449	1e-125	extensin class 1 protein [Vigna unguiculata]	sp|Q9M1G9|EXTN2_ARATH	285	2e-76	Extensin-2 OS=Arabidopsis thaliana GN=EXT2 PE=2 SV=1	SPBC28F2.12	108	1e-23	COG0086	DNA-directed RNA polymerase, beta' subunit/160 kD subunit	K01115	7e-49	191	vcn:VOLCADRAFT_99471	phospholipase D [EC:3.1.4.4]	GO:0007047//cell wall organization	GO:0005198//structural molecule activity	-	ko01100//Metabolic pathways;ko04144//Endocytosis;ko00564//Glycerophospholipid metabolism;ko00565//Ether lipid metabolism
Unigene25661	3.1.4.4	E3.1.4.4	K01115	0.3772	Non-significant	0.2904	Non-significant	0.6677	Non-significant	0.0764	Non-significant	0.214	Non-significant	0.5912	Non-significant	581	4	1.0386	4	1.0951	6	1.2702	6	1.6498	gi|297812041|ref|XP_002873904.1|	73.6	2e-12	GTP1/OBG family protein [Arabidopsis lyrata subsp. lyrata] >gi|297319741|gb|EFH50163.1| GTP1/OBG family protein [Arabidopsis lyrata subsp. lyrata]	sp|Q0DLG0|FH14_ORYSJ	62.8	1e-09	Formin-like protein 14 OS=Oryza sativa subsp. japonica GN=FH14 PE=2 SV=1	--	--	--	--	--	K01115	3e-09	58.9	vcn:VOLCADRAFT_99471	phospholipase D [EC:3.1.4.4]	-	-	-	ko01100//Metabolic pathways;ko04144//Endocytosis;ko00564//Glycerophospholipid metabolism;ko00565//Ether lipid metabolism
Unigene25662	3.1.4.4	E3.1.4.4	K01115	0.0447	Non-significant	0.793	Non-significant	0.8376	Non-significant	-0.3385	Non-significant	1.1315	Up	1.1761	Up	668	16	3.6132	12	2.8575	34	6.2603	27	6.4571	gi|297812041|ref|XP_002873904.1|	89.4	4e-17	GTP1/OBG family protein [Arabidopsis lyrata subsp. lyrata] >gi|297319741|gb|EFH50163.1| GTP1/OBG family protein [Arabidopsis lyrata subsp. lyrata]	sp|Q0DLG0|FH14_ORYSJ	62.8	2e-09	Formin-like protein 14 OS=Oryza sativa subsp. japonica GN=FH14 PE=2 SV=1	--	--	--	--	--	K01115	7e-09	58.2	vcn:VOLCADRAFT_99471	phospholipase D [EC:3.1.4.4]	-	-	-	ko01100//Metabolic pathways;ko04144//Endocytosis;ko00564//Glycerophospholipid metabolism;ko00565//Ether lipid metabolism
Unigene25663	3.1.4.4	E3.1.4.4	K01115	-0.0205	Non-significant	-0.1674	Non-significant	-0.1879	Non-significant	-0.6478	Non-significant	0.4805	Non-significant	0.4599	Non-significant	969	76	11.8314	46	7.5512	83	10.5354	63	10.3864	gi|297812041|ref|XP_002873904.1|	102	8e-21	GTP1/OBG family protein [Arabidopsis lyrata subsp. lyrata] >gi|297319741|gb|EFH50163.1| GTP1/OBG family protein [Arabidopsis lyrata subsp. lyrata]	sp|Q9C5S0|AGP9_ARATH	57.4	2e-07	Classical arabinogalactan protein 9 OS=Arabidopsis thaliana GN=AGP9 PE=1 SV=2	--	--	--	--	--	K01115	5e-08	56.2	vcn:VOLCADRAFT_99471	phospholipase D [EC:3.1.4.4]	-	-	-	ko01100//Metabolic pathways;ko04144//Endocytosis;ko00564//Glycerophospholipid metabolism;ko00565//Ether lipid metabolism
Unigene25696	3.1.4.4	E3.1.4.4	K01115	-0.1886	Non-significant	0.528	Non-significant	0.3394	Non-significant	0.5067	Non-significant	0.0213	Non-significant	-0.1672	Non-significant	2297	190	12.4778	256	17.7279	336	17.9918	227	15.7875	gi|15240762|ref|NP_201548.1|	645	0	formin-like protein 6 [Arabidopsis thaliana] >gi|75171125|sp|Q9FJX6.1|FH6_ARATH RecName: Full=Formin-like protein 6; Short=AtFH6; Short=AtFORMIN-6; Flags: Precursor >gi|9757868|dbj|BAB08455.1| formin-like protein [Arabidopsis thaliana] >gi|37694426|gb|AAQ	sp|Q9FJX6|FH6_ARATH	645	0	Formin-like protein 6 OS=Arabidopsis thaliana GN=FH6 PE=1 SV=1	--	--	--	--	--	K04512	7e-39	160	pop:POPTR_744173	dishevelled associated activator of morphogenesis	-	-	-	ko01100//Metabolic pathways;ko04144//Endocytosis;ko00564//Glycerophospholipid metabolism;ko00565//Ether lipid metabolism
Unigene25754	3.1.4.4	E3.1.4.4	K01115	-0.0089	Non-significant	0.4372	Non-significant	0.4283	Non-significant	0.3418	Non-significant	0.0954	Non-significant	0.0865	Non-significant	2216	218	14.8399	262	18.8066	362	20.0925	277	19.9691	gi|15242141|ref|NP_200555.1|	902	0	uncharacterized protein [Arabidopsis thaliana] >gi|44917457|gb|AAS49053.1| At5g57460 [Arabidopsis thaliana] >gi|56381939|gb|AAV85688.1| At5g57460 [Arabidopsis thaliana] >gi|332009522|gb|AED96905.1| uncharacterized protein [Arabidopsis thaliana]	sp|P08640|MUC1_YEAST	74.3	4e-12	Flocculation protein FLO11 OS=Saccharomyces cerevisiae (strain ATCC 204508 / S288c) GN=MUC1 PE=1 SV=2	--	--	--	--	--	K01115	2e-09	62	vcn:VOLCADRAFT_99471	phospholipase D [EC:3.1.4.4]	-	-	GO:0016020//membrane;GO:0009536//plastid	ko01100//Metabolic pathways;ko04144//Endocytosis;ko00564//Glycerophospholipid metabolism;ko00565//Ether lipid metabolism
Unigene25759	3.1.4.4	E3.1.4.4	K01115	0.5292	Non-significant	-0.1752	Non-significant	0.354	Non-significant	-0.0535	Non-significant	-0.1216	Non-significant	0.4076	Non-significant	1802	58	4.8553	53	4.6784	63	4.3001	70	6.2057	gi|334183682|ref|NP_176845.2|	549	1e-155	DNA ligase 6 [Arabidopsis thaliana] >gi|332196428|gb|AEE34549.1| DNA ligase 6 [Arabidopsis thaliana]	sp|Q86KS1|DCR1_DICDI	210	3e-53	DNA cross-link repair 1 protein OS=Dictyostelium discoideum GN=dclre1 PE=3 SV=1	SPAC22A12.01c	193	7e-49	COG1236	Predicted exonuclease of the beta-lactamase fold involved in RNA processing	K14640	7e-14	76.6	vvi:100247658	solute carrier family 20 (sodium-dependent phosphate transporter)	-	-	-	ko01100//Metabolic pathways;ko04144//Endocytosis;ko00564//Glycerophospholipid metabolism;ko00565//Ether lipid metabolism
Unigene25855	3.1.4.4	E3.1.4.4	K01115	-1.4459	Down	1.0592	Up	-0.3867	Non-significant	-0.1865	Non-significant	1.2457	Up	-0.2002	Non-significant	443	18	6.1293	15	5.386	46	12.7717	13	4.688	gi|55297080|dbj|BAD68701.1|	80.9	5e-15	pherophorin-like protein [Oryza sativa Japonica Group]	--	--	--	--	--	--	--	--	--	K01115	8e-07	37	vcn:VOLCADRAFT_99471	phospholipase D [EC:3.1.4.4]	-	-	GO:0043231//intracellular membrane-bounded organelle	ko01100//Metabolic pathways;ko04144//Endocytosis;ko00564//Glycerophospholipid metabolism;ko00565//Ether lipid metabolism
Unigene25856	3.1.4.4	E3.1.4.4	K01115	-2.1008	Down	0.9553	Non-significant	-1.1455	Down	0.4055	Non-significant	0.5498	Non-significant	-1.551	Down	1630	82	7.5888	103	10.0515	195	14.7144	35	3.4303	gi|30684447|ref|NP_193591.2|	409	1e-113	uncharacterized protein [Arabidopsis thaliana] >gi|22135814|gb|AAM91093.1| AT4g18560/F28J12_220 [Arabidopsis thaliana] >gi|28416477|gb|AAO42769.1| At4g18560/F28J12_220 [Arabidopsis thaliana] >gi|332658661|gb|AEE84061.1| uncharacterized protein [Arabidopsi	sp|Q9LI74|CHUP1_ARATH	184	1e-45	Protein CHUP1, chloroplastic OS=Arabidopsis thaliana GN=CHUP1 PE=1 SV=1	CC3494_1	67	9e-11	COG3637	Opacity protein and related surface antigens	K15174	8e-15	79.7	rcu:RCOM_1489440	RNA polymerase II-associated factor 1	-	-	-	ko01100//Metabolic pathways;ko04144//Endocytosis;ko00564//Glycerophospholipid metabolism;ko00565//Ether lipid metabolism
Unigene25968	2.7.8.-	PTDSS2	K08730	0.3769	Non-significant	-2.6163	Down	-2.2394	Down	-10.936	Down	8.3197	Up	8.6966	Up	770	10	1.9591	0	0	2	0.3195	2	0.4149	gi|297844412|ref|XP_002890087.1|	236	3e-61	phosphatidyl serine synthase family protein [Arabidopsis lyrata subsp. lyrata] >gi|297335929|gb|EFH66346.1| phosphatidyl serine synthase family protein [Arabidopsis lyrata subsp. lyrata]	sp|Q9BVG9|PTSS2_HUMAN	99	3e-20	Phosphatidylserine synthase 2 OS=Homo sapiens GN=PTDSS2 PE=1 SV=1	--	--	--	--	--	K08730	9e-65	244	vvi:100261188	phosphatidylserine synthase 2 [EC:2.7.8.-]	GO:0006658//phosphatidylserine metabolic process	-	GO:0044464//cell part	ko01100//Metabolic pathways;ko00564//Glycerophospholipid metabolism
Unigene25969	2.7.8.-	PTDSS2	K08730	-0.6228	Non-significant	1.5986	Up	0.9758	Non-significant	-0.7308	Non-significant	2.3294	Up	1.7066	Up	654	7	1.6146	4	0.9729	26	4.8898	13	3.1755	gi|302139068|gb|ADK94872.1|	410	1e-114	phosphatidyl serine synthase [Oryza sativa Japonica Group]	sp|O08888|PTSS2_CRIGR	177	7e-44	Phosphatidylserine synthase 2 OS=Cricetulus griseus GN=PTDSS2 PE=2 SV=1	--	--	--	--	--	K08730	1e-119	426	vvi:100261188	phosphatidylserine synthase 2 [EC:2.7.8.-]	-	-	-	ko01100//Metabolic pathways;ko00564//Glycerophospholipid metabolism
Unigene25970	2.7.8.-	PTDSS2	K08730	0.4345	Non-significant	0.4887	Non-significant	0.9232	Non-significant	-0.9574	Non-significant	1.4461	Up	1.8807	Up	1152	43	5.6307	21	2.8997	74	7.9009	77	10.6779	gi|297844412|ref|XP_002890087.1|	343	3e-93	phosphatidyl serine synthase family protein [Arabidopsis lyrata subsp. lyrata] >gi|297335929|gb|EFH66346.1| phosphatidyl serine synthase family protein [Arabidopsis lyrata subsp. lyrata]	sp|Q9Z1X2|PTSS2_MOUSE	129	4e-29	Phosphatidylserine synthase 2 OS=Mus musculus GN=Ptdss2 PE=2 SV=2	--	--	--	--	--	K08730	2e-102	370	vvi:100261188	phosphatidylserine synthase 2 [EC:2.7.8.-]	GO:0006658//phosphatidylserine metabolic process	-	GO:0044464//cell part	ko01100//Metabolic pathways;ko00564//Glycerophospholipid metabolism
Unigene25981	3.1.4.4	E3.1.4.4	K01115	-0.1686	Non-significant	0.3894	Non-significant	0.2208	Non-significant	0.0234	Non-significant	0.366	Non-significant	0.1973	Non-significant	2722	249	13.7993	240	14.025	400	18.0746	274	16.0809	gi|224132518|ref|XP_002328309.1|	172	2e-41	chromatin remodeling complex subunit [Populus trichocarpa] >gi|222837824|gb|EEE76189.1| chromatin remodeling complex subunit [Populus trichocarpa]	sp|Q9M658|MOM1_ARATH	94	5e-18	Helicase protein MOM1 OS=Arabidopsis thaliana GN=MOM1 PE=2 SV=1	--	--	--	--	--	K12616	1e-07	57	sbi:SORBI_04g029510	enhancer of mRNA-decapping protein 4	-	GO:0005488//binding	-	ko01100//Metabolic pathways;ko04144//Endocytosis;ko00564//Glycerophospholipid metabolism;ko00565//Ether lipid metabolism;ko03018//RNA degradation
Unigene26013	3.1.4.4	E3.1.4.4	K01115	1.2032	Up	-0.693	Non-significant	0.5101	Non-significant	-0.322	Non-significant	-0.371	Non-significant	0.8322	Non-significant	845	29	5.1771	22	4.1414	22	3.2023	39	7.3732	gi|307136193|gb|ADN34032.1|	269	3e-71	leucine-rich repeat family protein [Cucumis melo subsp. melo]	sp|Q02817|MUC2_HUMAN	52.4	1e-09	Mucin-2 OS=Homo sapiens GN=MUC2 PE=1 SV=2	ECU03g0290	49.7	6e-06	COG0086	DNA-directed RNA polymerase, beta' subunit/160 kD subunit	K03126	3e-07	53.5	vvi:100242486	transcription initiation factor TFIID subunit 12	-	GO:0005488//binding	GO:0016020//membrane;GO:0043231//intracellular membrane-bounded organelle	ko01100//Metabolic pathways;ko04144//Endocytosis;ko00564//Glycerophospholipid metabolism;ko00565//Ether lipid metabolism;ko03022//Basal transcription factors
Unigene26027	3.1.4.4	E3.1.4.4	K01115	3.6993	Up	-2.2946	Down	1.4047	Up	0.0765	Non-significant	-2.3711	Down	1.3282	Up	912	8	1.3232	8	1.3953	2	0.2697	20	3.5034	gi|10198184|gb|AAG15242.1|AF289099_1	268	8e-71	ENOD2f [Maackia amurensis]	sp|P08297|NO75_SOYBN	263	1e-69	Early nodulin-75 OS=Glycine max GN=ENOD2A PE=2 SV=2	XF0818	84.7	2e-16	COG2730	Endoglucanase	K14709	8e-26	115	vcn:VOLCADRAFT_104214	solute carrier family 39 (zinc transporter), member 1/2/3	-	-	-	ko01100//Metabolic pathways;ko04144//Endocytosis;ko00564//Glycerophospholipid metabolism;ko00565//Ether lipid metabolism
Unigene26028	3.1.4.4	E3.1.4.4	K01115	3.0691	Up	-1.0752	Down	1.9939	Up	-0.8197	Non-significant	-0.2555	Non-significant	2.8136	Up	899	67	11.2424	36	6.3697	39	5.3358	252	44.7805	gi|10198184|gb|AAG15242.1|AF289099_1	270	2e-71	ENOD2f [Maackia amurensis]	sp|P08297|NO75_SOYBN	270	1e-71	Early nodulin-75 OS=Glycine max GN=ENOD2A PE=2 SV=2	XF0818	85.9	9e-17	COG2730	Endoglucanase	K14709	2e-26	117	vcn:VOLCADRAFT_104214	solute carrier family 39 (zinc transporter), member 1/2/3	-	-	-	ko01100//Metabolic pathways;ko04144//Endocytosis;ko00564//Glycerophospholipid metabolism;ko00565//Ether lipid metabolism
Unigene26029	3.1.4.4	E3.1.4.4	K01115	2.8708	Up	-0.5277	Non-significant	2.3431	Up	-1.6676	Down	1.14	Up	4.0107	Up	958	67	10.55	20	3.3208	57	7.3182	321	53.5289	gi|10198184|gb|AAG15242.1|AF289099_1	330	2e-89	ENOD2f [Maackia amurensis]	sp|P08297|NO75_SOYBN	327	6e-89	Early nodulin-75 OS=Glycine max GN=ENOD2A PE=2 SV=2	YPO2725	91.7	2e-18	COG3501	Uncharacterized protein conserved in bacteria	K14709	9e-31	131	vcn:VOLCADRAFT_104214	solute carrier family 39 (zinc transporter), member 1/2/3	-	-	-	ko01100//Metabolic pathways;ko04144//Endocytosis;ko00564//Glycerophospholipid metabolism;ko00565//Ether lipid metabolism
Unigene26054	3.1.4.4	E3.1.4.4	K01115	-0.2573	Non-significant	0.4239	Non-significant	0.1666	Non-significant	-0.3344	Non-significant	0.7583	Non-significant	0.501	Non-significant	2079	234	16.9788	176	13.466	385	22.7773	248	19.0566	gi|334185545|ref|NP_566707.2|	468	1e-130	uncharacterized protein [Arabidopsis thaliana] >gi|332643117|gb|AEE76638.1| uncharacterized protein [Arabidopsis thaliana]	sp|A5YVF1|SGS3_SOLLC	68.2	2e-10	Protein SUPPRESSOR OF GENE SILENCING 3 OS=Solanum lycopersicum GN=SGS3 PE=1 SV=1	Rv3876	50.8	9e-06	COG0455	ATPases involved in chromosome partitioning	K01115	6e-08	57.4	vcn:VOLCADRAFT_99471	phospholipase D [EC:3.1.4.4]	-	-	-	ko01100//Metabolic pathways;ko04144//Endocytosis;ko00564//Glycerophospholipid metabolism;ko00565//Ether lipid metabolism
Unigene26084	3.1.4.4	E3.1.4.4	K01115	-0.0628	Non-significant	-0.2337	Non-significant	-0.2966	Non-significant	0.2856	Non-significant	-0.5193	Non-significant	-0.5821	Non-significant	1238	186	22.664	215	27.6247	194	19.2742	143	18.4529	gi|124365580|gb|ABN09814.1|	155	1e-36	Zinc finger, GATA-type [Medicago truncatula]	sp|O49741|GATA2_ARATH	125	8e-28	GATA transcription factor 2 OS=Arabidopsis thaliana GN=GATA2 PE=2 SV=1	YMR136w	53.1	1e-06	COG5641	GATA Zn-finger-containing transcription factor	K01115	7e-07	52.8	vcn:VOLCADRAFT_99471	phospholipase D [EC:3.1.4.4]	-	-	-	ko01100//Metabolic pathways;ko04144//Endocytosis;ko00564//Glycerophospholipid metabolism;ko00565//Ether lipid metabolism
Unigene26246	2.7.1.107	E2.7.1.107	K00901	1.1727	Up	-0.5998	Non-significant	0.5729	Non-significant	0.1417	Non-significant	-0.7416	Non-significant	0.4312	Non-significant	2001	173	13.042	181	14.3883	140	8.6055	243	19.4003	gi|15241456|ref|NP_196409.1|	973	0	diacylglycerol kinase1 [Arabidopsis thaliana] >gi|20141593|sp|Q39017.2|DGK1_ARATH RecName: Full=Diacylglycerol kinase 1; Short=DAG kinase 1; AltName: Full=Diglyceride kinase 1; Short=DGK 1 >gi|6562306|emb|CAB62604.1| diacylglycerol kinase (ATDGK1) [Arabid	sp|Q39017|DGK1_ARATH	973	0	Diacylglycerol kinase 1 OS=Arabidopsis thaliana GN=DGK1 PE=1 SV=2	BH1953	63.9	1e-09	COG1597	Sphingosine kinase and enzymes related to eukaryotic diacylglycerol kinase	K00901	0	1059	rcu:RCOM_1470420	diacylglycerol kinase [EC:2.7.1.107]	GO:0007186//G-protein coupled receptor protein signaling pathway	GO:0046872//metal ion binding;GO:0016301//kinase activity	-	ko01100//Metabolic pathways;ko00564//Glycerophospholipid metabolism;ko04070//Phosphatidylinositol signaling system;ko00561//Glycerolipid metabolism
Unigene26276	2.3.1.15	ATS1	K00630	-1.4774	Down	0.7387	Non-significant	-0.7387	Non-significant	-0.2908	Non-significant	1.0295	Up	-0.4478	Non-significant	1868	129	10.4174	100	8.5154	264	17.3829	73	6.243	gi|266802|sp|P30706.1|PLSB_PEA	593	1e-168	RecName: Full=Glycerol-3-phosphate acyltransferase, chloroplastic; Short=GPAT; Flags: Precursor >gi|12161|emb|CAA41769.1| glycerol-3-phosphate acyltransferase [Pisum sativum]	sp|P30706|PLSB_PEA	593	2e-168	Glycerol-3-phosphate acyltransferase, chloroplastic OS=Pisum sativum GN=GPAT PE=1 SV=1	--	--	--	--	--	K00630	8e-155	545	rcu:RCOM_1316770	glycerol-3-phosphate O-acyltransferase [EC:2.3.1.15]	-	-	-	ko01100//Metabolic pathways;ko00564//Glycerophospholipid metabolism;ko00561//Glycerolipid metabolism
Unigene26312	2.3.1.15	GPAT	K13508	-1.1982	Down	1.2526	Up	0.0544	Non-significant	-0.4602	Non-significant	1.7129	Up	0.5147	Non-significant	1712	103	9.0757	71	6.5968	301	21.6251	101	9.4247	gi|300507125|gb|ADK23938.1|	890	0	GPAT [Gossypium hirsutum]	sp|Q5XF03|GPAT8_ARATH	807	0	Probable glycerol-3-phosphate acyltransferase 8 OS=Arabidopsis thaliana GN=GPAT8 PE=2 SV=1	--	--	--	--	--	K13508	0	858	rcu:RCOM_1615780	glycerol-3-phosphate acyltransferase [EC:2.3.1.15]	GO:0006633//fatty acid biosynthetic process;GO:0009791//post-embryonic development	GO:0016411//acylglycerol O-acyltransferase activity	GO:0043231//intracellular membrane-bounded organelle	ko01100//Metabolic pathways;ko00564//Glycerophospholipid metabolism;ko00561//Glycerolipid metabolism
Unigene26321	2.3.1.51	LCLAT1	K13513	-1.8724	Down	0.5522	Non-significant	-1.3202	Down	-0.5145	Non-significant	1.0667	Up	-0.8057	Non-significant	1950	119	9.2057	79	6.4442	214	13.4982	45	3.6866	gi|183211900|gb|ACC59200.1|	526	1e-148	1-acyl-sn-glycerol-3-phosphate acyltransferase [Ricinus communis]	sp|Q9LHN4|LPAT5_ARATH	499	2e-140	Probable 1-acyl-sn-glycerol-3-phosphate acyltransferase 5 OS=Arabidopsis thaliana GN=LPAT5 PE=2 SV=1	SPBC428.14	150	8e-36	COG0204	1-acyl-sn-glycerol-3-phosphate acyltransferase	K13513	3e-150	530	pop:POPTR_821204	lysocardiolipin and lysophospholipid acyltransferase [EC:2.3.1.- 2.3.1.51]	-	-	-	ko01100//Metabolic pathways;ko00564//Glycerophospholipid metabolism;ko00561//Glycerolipid metabolism
Unigene26321	2.3.1.-	LCLAT1	K13513	-1.8724	Down	0.5522	Non-significant	-1.3202	Down	-0.5145	Non-significant	1.0667	Up	-0.8057	Non-significant	1950	119	9.2057	79	6.4442	214	13.4982	45	3.6866	gi|183211900|gb|ACC59200.1|	526	1e-148	1-acyl-sn-glycerol-3-phosphate acyltransferase [Ricinus communis]	sp|Q9LHN4|LPAT5_ARATH	499	2e-140	Probable 1-acyl-sn-glycerol-3-phosphate acyltransferase 5 OS=Arabidopsis thaliana GN=LPAT5 PE=2 SV=1	SPBC428.14	150	8e-36	COG0204	1-acyl-sn-glycerol-3-phosphate acyltransferase	K13513	3e-150	530	pop:POPTR_821204	lysocardiolipin and lysophospholipid acyltransferase [EC:2.3.1.- 2.3.1.51]	-	-	-	ko01100//Metabolic pathways;ko00564//Glycerophospholipid metabolism;ko00561//Glycerolipid metabolism
Unigene26329	3.1.4.4	E3.1.4.4	K01115	2.8638	Up	-1.763	Down	1.1008	Up	-1.0109	Down	-0.7521	Non-significant	2.1117	Up	1934	119	9.2819	56	4.6059	43	2.7347	241	19.9071	gi|307135983|gb|ADN33842.1|	425	1e-117	ubiquitin-protein ligase [Cucumis melo subsp. melo]	sp|Q9XIJ5|PUB18_ARATH	363	3e-99	U-box domain-containing protein 18 OS=Arabidopsis thaliana GN=PUB18 PE=2 SV=1	--	--	--	--	--	K01115	3e-09	61.6	vcn:VOLCADRAFT_99471	phospholipase D [EC:3.1.4.4]	GO:0032446//protein modification by small protein conjugation	GO:0019787//small conjugating protein ligase activity	-	ko01100//Metabolic pathways;ko04144//Endocytosis;ko00564//Glycerophospholipid metabolism;ko00565//Ether lipid metabolism
Unigene26341	3.1.4.4	E3.1.4.4	K01115	1.0273	Up	-0.7151	Non-significant	0.3122	Non-significant	-1.1185	Down	0.4034	Non-significant	1.4307	Up	1521	174	17.257	76	7.9481	130	10.5126	204	21.4264	gi|148923046|gb|ABR18787.1|	117	6e-25	class S F-box protein [Nicotiana alata]	sp|Q9SFC7|FB135_ARATH	81.3	2e-14	F-box protein At3g07870 OS=Arabidopsis thaliana GN=At3g07870 PE=2 SV=1	XF0818	59.7	1e-08	COG2730	Endoglucanase	K12418	6e-11	66.6	cre:CHLREDRAFT_32523	fatty acid desaturase (delta-4 desaturase) [EC:1.14.19.-]	-	-	-	ko01100//Metabolic pathways;ko04144//Endocytosis;ko00564//Glycerophospholipid metabolism;ko00565//Ether lipid metabolism
Unigene26398	3.1.4.4	E3.1.4.4	K01115	0.0796	Non-significant	-1.1388	Down	-1.0593	Down	-1.0403	Down	-0.0986	Non-significant	-0.019	Non-significant	732	2379	490.262	1097	238.383	1325	222.639	1078	235.264	gi|117650695|gb|ABK54297.1|	147	2e-34	glycine-rich protein [Gossypium hirsutum]	sp|Q95JC9|PRP_PIG	89.4	2e-17	Basic proline-rich protein OS=Sus scrofa PE=1 SV=2	Rv3876	59.7	5e-09	COG0455	ATPases involved in chromosome partitioning	K01115	1e-13	73.9	vcn:VOLCADRAFT_99471	phospholipase D [EC:3.1.4.4]	-	-	-	ko01100//Metabolic pathways;ko04144//Endocytosis;ko00564//Glycerophospholipid metabolism;ko00565//Ether lipid metabolism
Unigene26432	3.1.1.-	CLD1	K13535	1.5336	Up	-0.8002	Non-significant	0.7334	Non-significant	-0.2147	Non-significant	-0.5855	Non-significant	0.9481	Non-significant	1633	186	17.1819	152	14.806	131	9.8669	292	28.5657	gi|226530423|ref|NP_001149013.1|	618	1e-176	LOC100282633 [Zea mays] >gi|195623984|gb|ACG33822.1| abhydrolase domain-containing protein 5 [Zea mays]	sp|Q8VD66|ABHD4_MOUSE	171	1e-41	Abhydrolase domain-containing protein 4 OS=Mus musculus GN=Abhd4 PE=2 SV=1	SPAC6G10.03c	149	1e-35	COG0596	Predicted hydrolases or acyltransferases (alpha/beta hydrolase superfamily)	K13535	1e-64	245	cre:CHLREDRAFT_121979	cardiolipin-specific phospholipase [EC:3.1.1.-]	-	-	-	ko00564//Glycerophospholipid metabolism
Unigene26449	3.1.4.4	E3.1.4.4	K01115	-1.0378	Down	0.8899	Non-significant	-0.1479	Non-significant	0.6058	Non-significant	0.2842	Non-significant	-0.7537	Non-significant	1871	88	7.095	127	10.7972	200	13.1478	75	6.4038	gi|30686949|ref|NP_194292.2|	401	1e-110	hydroxyproline-rich glycoprotein family protein [Arabidopsis thaliana] >gi|28951011|gb|AAO63429.1| At4g25620 [Arabidopsis thaliana] >gi|332659684|gb|AEE85084.1| hydroxyproline-rich glycoprotein family protein [Arabidopsis thaliana]	sp|Q9SRE5|Y1666_ARATH	156	4e-37	Uncharacterized protein At1g76660 OS=Arabidopsis thaliana GN=At1g76660 PE=1 SV=1	--	--	--	--	--	K01115	8e-08	43.5	vcn:VOLCADRAFT_99471	phospholipase D [EC:3.1.4.4]	-	-	-	ko01100//Metabolic pathways;ko04144//Endocytosis;ko00564//Glycerophospholipid metabolism;ko00565//Ether lipid metabolism
Unigene26485	3.1.4.4	E3.1.4.4	K01115	0.7687	Non-significant	-0.2668	Non-significant	0.502	Non-significant	-0.3801	Non-significant	0.1133	Non-significant	0.8821	Non-significant	1893	258	20.5596	188	15.7974	263	17.0884	345	29.115	gi|334188579|ref|NP_001190598.1|	341	2e-92	ZAP - like protein [Arabidopsis thaliana] >gi|332010270|gb|AED97653.1| ZAP - like protein [Arabidopsis thaliana]	sp|P49750|YLPM1_HUMAN	153	5e-36	YLP motif-containing protein 1 OS=Homo sapiens GN=YLPM1 PE=1 SV=3	--	--	--	--	--	K15174	8e-09	60.1	vvi:100254912	RNA polymerase II-associated factor 1	-	-	-	ko01100//Metabolic pathways;ko04144//Endocytosis;ko00564//Glycerophospholipid metabolism;ko00565//Ether lipid metabolism
Unigene26487	3.1.4.4	E3.1.4.4	K01115	0.125	Non-significant	0.0936	Non-significant	0.2186	Non-significant	-0.6486	Non-significant	0.7422	Non-significant	0.8672	Non-significant	1507	81	8.1081	49	5.172	106	8.6514	89	9.4346	gi|317106697|dbj|BAJ53198.1|	218	2e-55	JHL03K20.7 [Jatropha curcas]	sp|Q9YGP5|RBPMS_XENLA	86.7	4e-16	RNA-binding protein with multiple splicing OS=Xenopus laevis GN=rbpms PE=2 SV=1	--	--	--	--	--	K15174	5e-06	50.4	pop:POPTR_751858	RNA polymerase II-associated factor 1	-	GO:0005488//binding	-	ko01100//Metabolic pathways;ko04144//Endocytosis;ko00564//Glycerophospholipid metabolism;ko00565//Ether lipid metabolism
Unigene26498	3.1.4.4	E3.1.4.4	K01115	0.5996	Non-significant	0.4831	Non-significant	1.0827	Up	-1.7307	Down	2.2139	Up	2.8135	Up	377	7	2.8009	2	0.8439	12	3.915	14	5.9325	gi|68449768|gb|AAY97871.1|	92	2e-18	ACI19 [Solanum lycopersicum]	sp|P21997|SSGP_VOLCA	50.1	4e-06	Sulfated surface glycoprotein 185 OS=Volvox carteri PE=1 SV=1	--	--	--	--	--	K01115	1e-08	55.5	vcn:VOLCADRAFT_99471	phospholipase D [EC:3.1.4.4]	-	-	-	ko01100//Metabolic pathways;ko04144//Endocytosis;ko00564//Glycerophospholipid metabolism;ko00565//Ether lipid metabolism
Unigene26500	3.1.4.4	E3.1.4.4	K01115	-0.1443	Non-significant	0.5665	Non-significant	0.4222	Non-significant	-0.7308	Non-significant	1.2974	Up	1.153	Up	1093	49	6.7627	28	4.0749	89	10.0153	62	9.0619	gi|15224063|ref|NP_179959.1|	261	1e-68	uncharacterized protein [Arabidopsis thaliana] >gi|330252397|gb|AEC07491.1| uncharacterized protein [Arabidopsis thaliana]	sp|Q08BI9|C109A_DANRE	71.6	9e-12	Coiled-coil domain-containing protein 109A OS=Danio rerio GN=ccdc109a PE=2 SV=1	--	--	--	--	--	K01115	9e-08	55.5	vcn:VOLCADRAFT_99471	phospholipase D [EC:3.1.4.4]	-	-	GO:0043231//intracellular membrane-bounded organelle	ko01100//Metabolic pathways;ko04144//Endocytosis;ko00564//Glycerophospholipid metabolism;ko00565//Ether lipid metabolism
Unigene26568	3.1.4.4	E3.1.4.4	K01115	0.0241	Non-significant	0.1986	Non-significant	0.2227	Non-significant	0.4197	Non-significant	-0.2211	Non-significant	-0.197	Non-significant	1636	108	9.9583	137	13.3204	152	11.4276	119	11.6202	gi|15242850|ref|NP_200579.1|	416	1e-115	heat shock protein-like protein [Arabidopsis thaliana] >gi|9759268|dbj|BAB09589.1| 101 kDa heat shock protein; HSP101-like protein [Arabidopsis thaliana] >gi|332009558|gb|AED96941.1| heat shock protein-like protein [Arabidopsis thaliana]	sp|Q6F2Y7|HS101_ORYSJ	83.6	4e-15	Heat shock protein 101 OS=Oryza sativa subsp. japonica GN=HSP101 PE=2 SV=1	YPO2725	55.1	4e-07	COG3501	Uncharacterized protein conserved in bacteria	K03695	2e-15	81.6	zma:541780	ATP-dependent Clp protease ATP-binding subunit ClpB	-	-	-	ko01100//Metabolic pathways;ko04144//Endocytosis;ko00564//Glycerophospholipid metabolism;ko00565//Ether lipid metabolism
Unigene26594	3.1.4.4	E3.1.4.4	K01115	0.6493	Non-significant	-0.8885	Non-significant	-0.2392	Non-significant	-0.158	Non-significant	-0.7305	Non-significant	-0.0812	Non-significant	1625	80	7.4265	68	6.6563	53	4.0116	64	6.2918	gi|334187625|ref|NP_001154709.2|	431	1e-119	uncharacterized protein [Arabidopsis thaliana] >gi|332004329|gb|AED91712.1| uncharacterized protein [Arabidopsis thaliana]	sp|Q9Z0G8|WIPF3_RAT	69.3	8e-11	WAS/WASL-interacting protein family member 3 OS=Rattus norvegicus GN=Wipf3 PE=1 SV=1	Rv3876	53.5	1e-06	COG0455	ATPases involved in chromosome partitioning	K01115	3e-08	57.8	vcn:VOLCADRAFT_99471	phospholipase D [EC:3.1.4.4]	-	-	GO:0043231//intracellular membrane-bounded organelle	ko01100//Metabolic pathways;ko04144//Endocytosis;ko00564//Glycerophospholipid metabolism;ko03040//Spliceosome;ko00565//Ether lipid metabolism
Unigene26656	3.1.4.4	E3.1.4.4	K01115	-1.0227	Down	0.9415	Non-significant	-0.0812	Non-significant	-1.3505	Down	2.292	Up	1.2692	Up	878	121	20.7891	45	8.1526	285	39.9251	108	19.6507	gi|225446871|ref|XP_002283883.1|	272	5e-72	PREDICTED: similar to PDF [Vitis vinifera]	sp|P23246|SFPQ_HUMAN	62	5e-09	Splicing factor, proline- and glutamine-rich OS=Homo sapiens GN=SFPQ PE=1 SV=2	--	--	--	--	--	K14709	1e-06	51.2	vcn:VOLCADRAFT_104214	solute carrier family 39 (zinc transporter), member 1/2/3	-	-	-	ko01100//Metabolic pathways;ko04144//Endocytosis;ko00564//Glycerophospholipid metabolism;ko03040//Spliceosome;ko00565//Ether lipid metabolism
Unigene26657	3.1.4.4	E3.1.4.4	K01115	-0.8938	Non-significant	0.267	Non-significant	-0.6268	Non-significant	-1.2334	Down	1.5004	Up	0.6066	Non-significant	1920	1076	84.5387	434	35.9557	1588	101.729	658	54.7486	gi|194466169|gb|ACF74315.1|	331	3e-89	lactoylglutathione lyase [Arachis hypogaea]	sp|Q9SN46|LRX5_ARATH	62.8	9e-09	Leucine-rich repeat extensin-like protein 5 OS=Arabidopsis thaliana GN=LRX5 PE=2 SV=2	--	--	--	--	--	K08234	1e-09	62.8	cre:CHLREDRAFT_143257	glyoxylase I family protein	-	-	-	ko01100//Metabolic pathways;ko04144//Endocytosis;ko00564//Glycerophospholipid metabolism;ko03040//Spliceosome;ko03013//RNA transport;ko00565//Ether lipid metabolism
Unigene26783	3.1.4.4	E3.1.4.4	K01115	0.7212	Non-significant	-0.9864	Non-significant	-0.2652	Non-significant	-0.4089	Non-significant	-0.5775	Non-significant	0.1437	Non-significant	838	42	7.5605	30	5.6945	26	3.8161	33	6.291	gi|227463004|gb|ACP39954.1|	199	5e-50	pentatricopeptide repeat protein [Gossypium hirsutum] >gi|227463006|gb|ACP39955.1| pentatricopeptide repeat protein [Gossypium hirsutum]	sp|Q9C9A2|PP112_ARATH	197	6e-50	Pentatricopeptide repeat-containing protein At1g71060, mitochondrial OS=Arabidopsis thaliana GN=At1g71060 PE=2 SV=1	--	--	--	--	--	K01115	4e-08	56.2	ath:AT3G05630	phospholipase D [EC:3.1.4.4]	-	-	-	ko01100//Metabolic pathways;ko04144//Endocytosis;ko00564//Glycerophospholipid metabolism;ko00565//Ether lipid metabolism
Unigene26784	3.1.4.4	E3.1.4.4	K01115	0.8842	Non-significant	-0.4216	Non-significant	0.4626	Non-significant	-0.9766	Non-significant	0.555	Non-significant	1.4392	Up	1906	166	13.138	80	6.6765	152	9.8088	216	18.1042	gi|227463004|gb|ACP39954.1|	605	1e-172	pentatricopeptide repeat protein [Gossypium hirsutum] >gi|227463006|gb|ACP39955.1| pentatricopeptide repeat protein [Gossypium hirsutum]	sp|Q9C9A2|PP112_ARATH	599	2e-170	Pentatricopeptide repeat-containing protein At1g71060, mitochondrial OS=Arabidopsis thaliana GN=At1g71060 PE=2 SV=1	--	--	--	--	--	K03457	8e-11	66.6	ath:AT5G03560	nucleobase:cation symporter-1, NCS1 family	-	-	-	ko01100//Metabolic pathways;ko04144//Endocytosis;ko00564//Glycerophospholipid metabolism;ko00565//Ether lipid metabolism
Unigene26879	3.1.4.4	E3.1.4.4	K01115	-1.2677	Down	0.6399	Non-significant	-0.6278	Non-significant	-0.8304	Non-significant	1.4703	Up	0.2026	Non-significant	2031	90	6.6846	48	3.7593	172	10.4163	55	4.3261	gi|115455033|ref|NP_001051117.1|	382	1e-104	Os03g0723600 [Oryza sativa Japonica Group] >gi|37718757|gb|AAR01629.1| expressed protein [Oryza sativa Japonica Group] >gi|108710818|gb|ABF98613.1| expressed protein [Oryza sativa Japonica Group] >gi|113549588|dbj|BAF13031.1| Os03g0723600 [Oryza sativa Ja	sp|Q9CAJ9|Y1385_ARATH	101	2e-20	BTB/POZ domain-containing protein At1g63850 OS=Arabidopsis thaliana GN=At1g63850 PE=1 SV=1	Rv3876	55.1	5e-07	COG0455	ATPases involved in chromosome partitioning	K01115	8e-15	80.1	vcn:VOLCADRAFT_99471	phospholipase D [EC:3.1.4.4]	-	GO:0004672//protein kinase activity;GO:0000166//nucleotide binding	-	ko01100//Metabolic pathways;ko04144//Endocytosis;ko00564//Glycerophospholipid metabolism;ko00565//Ether lipid metabolism
Unigene26880	3.1.4.4	E3.1.4.4	K01115	-0.3655	Non-significant	0.0189	Non-significant	-0.3465	Non-significant	-0.0921	Non-significant	0.111	Non-significant	-0.2544	Non-significant	2239	136	9.1628	121	8.5963	169	9.2839	101	7.2064	gi|115455033|ref|NP_001051117.1|	382	1e-105	Os03g0723600 [Oryza sativa Japonica Group] >gi|37718757|gb|AAR01629.1| expressed protein [Oryza sativa Japonica Group] >gi|108710818|gb|ABF98613.1| expressed protein [Oryza sativa Japonica Group] >gi|113549588|dbj|BAF13031.1| Os03g0723600 [Oryza sativa Ja	sp|Q9CAJ9|Y1385_ARATH	100	4e-20	BTB/POZ domain-containing protein At1g63850 OS=Arabidopsis thaliana GN=At1g63850 PE=1 SV=1	Rv3876	52.4	3e-06	COG0455	ATPases involved in chromosome partitioning	K01115	1e-13	76.3	vcn:VOLCADRAFT_99471	phospholipase D [EC:3.1.4.4]	-	GO:0004672//protein kinase activity;GO:0000166//nucleotide binding	-	ko01100//Metabolic pathways;ko04144//Endocytosis;ko00564//Glycerophospholipid metabolism;ko00565//Ether lipid metabolism
Unigene27100	3.1.4.4	E3.1.4.4	K01115	-1.4661	Down	1.0919	Up	-0.3741	Non-significant	-0.6952	Non-significant	1.7871	Up	0.3211	Non-significant	1607	70	6.5709	41	4.0583	183	14.0065	51	5.0699	gi|22329437|ref|NP_172417.2|	219	9e-56	carbohydrate-binding X8 domain-containing protein [Arabidopsis thaliana] >gi|332190324|gb|AEE28445.1| carbohydrate-binding X8 domain-containing protein [Arabidopsis thaliana]	sp|O65399|E131_ARATH	114	2e-24	Glucan endo-1,3-beta-glucosidase 1 OS=Arabidopsis thaliana GN=At1g11820 PE=1 SV=2	YGL028c	56.6	1e-07	COG5309	Exo-beta-1,3-glucanase	K14489	2e-15	81.6	vvi:100263145	arabidopsis histidine kinase 2/3/4 (cytokinin receptor) [EC:2.7.13.3]	-	-	-	ko01100//Metabolic pathways;ko04075//Plant hormone signal transduction;ko04144//Endocytosis;ko00564//Glycerophospholipid metabolism;ko03013//RNA transport;ko00565//Ether lipid metabolism;ko03022//Basal transcription factors
Unigene27101	3.1.4.4	E3.1.4.4	K01115	-1.6772	Down	1.0274	Up	-0.6498	Non-significant	-0.3208	Non-significant	1.3483	Up	-0.329	Non-significant	1596	108	10.2079	82	8.1726	270	20.8078	65	6.5062	gi|22329437|ref|NP_172417.2|	219	7e-56	carbohydrate-binding X8 domain-containing protein [Arabidopsis thaliana] >gi|332190324|gb|AEE28445.1| carbohydrate-binding X8 domain-containing protein [Arabidopsis thaliana]	sp|Q9ZU91|E133_ARATH	112	1e-23	Glucan endo-1,3-beta-glucosidase 3 OS=Arabidopsis thaliana GN=At2g01630 PE=1 SV=2	slr0599	53.9	8e-07	COG0515	Serine/threonine protein kinase	K14489	2e-15	81.6	vvi:100263145	arabidopsis histidine kinase 2/3/4 (cytokinin receptor) [EC:2.7.13.3]	-	-	-	ko01100//Metabolic pathways;ko04075//Plant hormone signal transduction;ko04144//Endocytosis;ko00564//Glycerophospholipid metabolism;ko00565//Ether lipid metabolism;ko00230//Purine metabolism;ko00240//Pyrimidine metabolism;ko03020//RNA polymerase
Unigene27107	3.1.4.4	E3.1.4.4	K01115	-0.3233	Non-significant	0.1581	Non-significant	-0.1652	Non-significant	-0.2645	Non-significant	0.4226	Non-significant	0.0993	Non-significant	1164	19	2.4623	15	2.0498	26	2.7474	16	2.1959	gi|297834748|ref|XP_002885256.1|	298	1e-79	tetratricopeptide repeat-containing protein [Arabidopsis lyrata subsp. lyrata] >gi|297331096|gb|EFH61515.1| tetratricopeptide repeat-containing protein [Arabidopsis lyrata subsp. lyrata]	sp|Q9T0K5|LRX3_ARATH	82	8e-15	Leucine-rich repeat extensin-like protein 3 OS=Arabidopsis thaliana GN=LRX3 PE=1 SV=1	PA0197	57.8	4e-08	COG0810	Periplasmic protein TonB, links inner and outer membranes	K01115	2e-16	84.3	vcn:VOLCADRAFT_99471	phospholipase D [EC:3.1.4.4]	-	-	GO:0009526//plastid envelope	ko01100//Metabolic pathways;ko04144//Endocytosis;ko00564//Glycerophospholipid metabolism;ko00565//Ether lipid metabolism
Unigene27108	3.1.4.4	E3.1.4.4	K01115	-0.6899	Non-significant	1.1206	Up	0.4307	Non-significant	0.6468	Non-significant	0.4737	Non-significant	-0.2162	Non-significant	1553	33	3.2054	49	5.0188	88	6.9696	42	4.3204	gi|297834748|ref|XP_002885256.1|	330	5e-89	tetratricopeptide repeat-containing protein [Arabidopsis lyrata subsp. lyrata] >gi|297331096|gb|EFH61515.1| tetratricopeptide repeat-containing protein [Arabidopsis lyrata subsp. lyrata]	sp|Q9T0K5|LRX3_ARATH	78.6	1e-13	Leucine-rich repeat extensin-like protein 3 OS=Arabidopsis thaliana GN=LRX3 PE=1 SV=1	MA1613	60.1	1e-08	COG0457	FOG: TPR repeat	K01115	3e-15	80.9	vcn:VOLCADRAFT_99471	phospholipase D [EC:3.1.4.4]	-	-	GO:0009526//plastid envelope	ko01100//Metabolic pathways;ko04144//Endocytosis;ko00564//Glycerophospholipid metabolism;ko00565//Ether lipid metabolism
Unigene27113	3.1.4.3	plcC	K01114	0.5343	Non-significant	-0.7031	Non-significant	-0.1688	Non-significant	-0.3974	Non-significant	-0.3057	Non-significant	0.2286	Non-significant	1951	150	11.5979	108	8.8053	113	7.1239	126	10.3172	gi|297825919|ref|XP_002880842.1|	761	0	phosphoesterase family protein [Arabidopsis lyrata subsp. lyrata] >gi|297326681|gb|EFH57101.1| phosphoesterase family protein [Arabidopsis lyrata subsp. lyrata]	sp|P95245|PHLC_MYCTU	95.1	2e-18	Phospholipase C 3 OS=Mycobacterium tuberculosis GN=plcC PE=3 SV=2	Rv2349c	95.1	4e-19	COG3511	Phospholipase C	K01114	0	816	pop:POPTR_878745	phospholipase C [EC:3.1.4.3]	-	-	-	ko01100//Metabolic pathways;ko00564//Glycerophospholipid metabolism;ko00565//Ether lipid metabolism;ko00562//Inositol phosphate metabolism
Unigene27114	3.1.4.3	plcC	K01114	1.631	Up	-0.0535	Non-significant	1.5775	Up	-0.213	Non-significant	0.1594	Non-significant	1.7904	Up	1934	22	1.716	18	1.4805	26	1.6535	62	5.1213	gi|297825919|ref|XP_002880842.1|	762	0	phosphoesterase family protein [Arabidopsis lyrata subsp. lyrata] >gi|297326681|gb|EFH57101.1| phosphoesterase family protein [Arabidopsis lyrata subsp. lyrata]	sp|P95245|PHLC_MYCTU	94.7	2e-18	Phospholipase C 3 OS=Mycobacterium tuberculosis GN=plcC PE=3 SV=2	Rv2349c	94.7	5e-19	COG3511	Phospholipase C	K01114	0	815	pop:POPTR_878745	phospholipase C [EC:3.1.4.3]	-	-	-	ko01100//Metabolic pathways;ko00564//Glycerophospholipid metabolism;ko00565//Ether lipid metabolism;ko00562//Inositol phosphate metabolism
Unigene27115	3.1.4.3	plcC	K01114	0.9622	Non-significant	-0.06	Non-significant	0.9022	Non-significant	-0.2035	Non-significant	0.1435	Non-significant	1.1057	Up	1865	17	1.375	14	1.1941	20	1.319	30	2.5697	gi|297825919|ref|XP_002880842.1|	762	0	phosphoesterase family protein [Arabidopsis lyrata subsp. lyrata] >gi|297326681|gb|EFH57101.1| phosphoesterase family protein [Arabidopsis lyrata subsp. lyrata]	sp|P95245|PHLC_MYCTU	94.7	2e-18	Phospholipase C 3 OS=Mycobacterium tuberculosis GN=plcC PE=3 SV=2	Rv2349c	94.7	5e-19	COG3511	Phospholipase C	K01114	0	815	pop:POPTR_878745	phospholipase C [EC:3.1.4.3]	-	-	-	ko01100//Metabolic pathways;ko00564//Glycerophospholipid metabolism;ko00565//Ether lipid metabolism;ko00562//Inositol phosphate metabolism
Unigene27227	3.1.4.4	E3.1.4.4	K01115	1.9622	Up	-1.8796	Down	0.0827	Non-significant	-10.2331	Down	8.3536	Up	10.3158	Up	376	3	1.2036	0	0	1	0.3271	3	1.2746	gi|530876|gb|AAB53953.1|	51.6	3e-06	amino acid feature: rod protein domain, aa 266 .. 468; amino acid feature: globular protein domain, aa 32 .. 265 [Chlamydomonas reinhardtii]	sp|Q5U4C3|SFR19_MOUSE	55.1	1e-07	Splicing factor, arginine/serine-rich 19 OS=Mus musculus GN=Scaf1 PE=1 SV=1	--	--	--	--	--	K01115	2e-07	51.6	vcn:VOLCADRAFT_99471	phospholipase D [EC:3.1.4.4]	-	-	GO:0043229//intracellular organelle	ko01100//Metabolic pathways;ko04144//Endocytosis;ko00564//Glycerophospholipid metabolism;ko00565//Ether lipid metabolism;ko03008//Ribosome biogenesis in eukaryotes;ko04712//Circadian rhythm - plant
Unigene27229	3.1.4.4	E3.1.4.4	K01115	-1.8858	Down	0.203	Non-significant	-1.6828	Down	-1.2036	Down	1.4066	Up	-0.4792	Non-significant	443	17	5.7888	7	2.5135	24	6.6635	5	1.8031	gi|159463526|ref|XP_001689993.1|	51.6	3e-06	metalloproteinase of VMP family [Chlamydomonas reinhardtii] >gi|158283981|gb|EDP09731.1| metalloproteinase of VMP family [Chlamydomonas reinhardtii]	sp|Q54PM6|Y8605_DICDI	57.8	2e-08	Uncharacterized protein DDB_G0284459 OS=Dictyostelium discoideum GN=DDB_G0284459 PE=4 SV=1	--	--	--	--	--	K14709	3e-06	48.1	vcn:VOLCADRAFT_104214	solute carrier family 39 (zinc transporter), member 1/2/3	-	GO:0005488//binding	GO:0031224//intrinsic to membrane	ko01100//Metabolic pathways;ko04144//Endocytosis;ko00564//Glycerophospholipid metabolism;ko00565//Ether lipid metabolism
Unigene27413	3.1.4.4	E3.1.4.4	K01115	0.0011	Non-significant	0.5919	Non-significant	0.5929	Non-significant	0.6171	Non-significant	-0.0252	Non-significant	-0.0242	Non-significant	1541	66	6.4608	96	9.9094	122	9.7376	94	9.7448	gi|297805680|ref|XP_002870724.1|	340	3e-92	armadillo/beta-catenin repeat family protein [Arabidopsis lyrata subsp. lyrata] >gi|297316560|gb|EFH46983.1| armadillo/beta-catenin repeat family protein [Arabidopsis lyrata subsp. lyrata]	sp|Q9FL17|PUB40_ARATH	339	3e-92	U-box domain-containing protein 40 OS=Arabidopsis thaliana GN=PUB40 PE=2 SV=2	--	--	--	--	--	K08332	2e-07	55.1	vcn:VOLCADRAFT_41528	vacuolar protein 8	-	-	-	ko01100//Metabolic pathways;ko04144//Endocytosis;ko00564//Glycerophospholipid metabolism;ko00565//Ether lipid metabolism;ko04140//Regulation of autophagy
Unigene27436	3.1.4.4	E3.1.4.4	K01115	0.4349	Non-significant	0.4133	Non-significant	0.8483	Non-significant	0.562	Non-significant	-0.1486	Non-significant	0.2863	Non-significant	650	30	6.9623	42	10.2782	49	9.2721	51	12.5344	gi|30698782|ref|NP_177277.2|	90.1	2e-17	pentatricopeptide repeat-containing protein [Arabidopsis thaliana] >gi|75151609|sp|Q8GZA6.1|PP113_ARATH RecName: Full=Pentatricopeptide repeat-containing protein At1g71210 >gi|29029058|gb|AAO64908.1| At1g71210 [Arabidopsis thaliana] >gi|332197052|gb|AEE35	sp|Q8GZA6|PP113_ARATH	90.1	1e-17	Pentatricopeptide repeat-containing protein At1g71210 OS=Arabidopsis thaliana GN=At1g71210 PE=2 SV=1	YDL140c	53.9	2e-07	COG0086	DNA-directed RNA polymerase, beta' subunit/160 kD subunit	K01115	3e-08	55.8	vcn:VOLCADRAFT_99471	phospholipase D [EC:3.1.4.4]	-	-	-	ko01100//Metabolic pathways;ko04144//Endocytosis;ko00564//Glycerophospholipid metabolism;ko00565//Ether lipid metabolism
Unigene27449	3.1.4.4	E3.1.4.4	K01115	0.8454	Non-significant	-0.1253	Non-significant	0.7202	Non-significant	0.6806	Non-significant	-0.8059	Non-significant	0.0396	Non-significant	2214	225	15.3303	342	24.5713	253	14.0553	350	25.2545	gi|304421402|gb|ADM32500.1|	1041	0	purple acid phosphatases [Glycine max]	sp|Q9ZQ81|PPA9_ARATH	883	0	Probable inactive purple acid phosphatase 9 OS=Arabidopsis thaliana GN=PAP9 PE=2 SV=1	sll0222	55.5	4e-07	COG1409	Predicted phosphohydrolases	K01115	2e-08	59.3	vcn:VOLCADRAFT_99471	phospholipase D [EC:3.1.4.4]	-	GO:0004721//phosphoprotein phosphatase activity;GO:0043169//cation binding	GO:0031410//cytoplasmic vesicle;GO:0009536//plastid	ko01100//Metabolic pathways;ko04144//Endocytosis;ko00564//Glycerophospholipid metabolism;ko00565//Ether lipid metabolism
Unigene27479	3.1.4.4	E3.1.4.4	K01115	0.0215	Non-significant	-0.3599	Non-significant	-0.3384	Non-significant	-0.4199	Non-significant	0.06	Non-significant	0.0815	Non-significant	503	158	47.3842	112	35.4184	151	36.9237	118	37.4768	gi|6523547|emb|CAB62280.1|	49.7	4e-10	hydroxyproline-rich glycoprotein DZ-HRGP [Volvox carteri f. nagariensis]	sp|Q9T0K5|LRX3_ARATH	47.8	1e-08	Leucine-rich repeat extensin-like protein 3 OS=Arabidopsis thaliana GN=LRX3 PE=1 SV=1	--	--	--	--	--	K14709	2e-08	42	vcn:VOLCADRAFT_104214	solute carrier family 39 (zinc transporter), member 1/2/3	-	GO:0005488//binding	GO:0044464//cell part	ko01100//Metabolic pathways;ko04144//Endocytosis;ko00564//Glycerophospholipid metabolism;ko00565//Ether lipid metabolism
Unigene27489	3.1.4.4	E3.1.4.4	K01115	0.5765	Non-significant	-0.584	Non-significant	-0.0075	Non-significant	-1.1605	Down	0.5765	Non-significant	1.1531	Up	757	33	6.576	14	2.9418	27	4.387	31	6.5421	gi|60678627|gb|AAX33674.1|	73.6	3e-12	plus agglutinin [Chlamydomonas incerta]	sp|Q9FPQ6|GP1_CHLRE	65.1	5e-10	Vegetative cell wall protein gp1 OS=Chlamydomonas reinhardtii GN=GP1 PE=2 SV=1	--	--	--	--	--	K01115	5e-11	65.5	vcn:VOLCADRAFT_99471	phospholipase D [EC:3.1.4.4]	-	-	-	ko01100//Metabolic pathways;ko04144//Endocytosis;ko00564//Glycerophospholipid metabolism;ko00565//Ether lipid metabolism
Unigene27490	3.1.4.4	E3.1.4.4	K01115	-0.7927	Non-significant	-0.8615	Non-significant	-1.6543	Down	-0.8531	Non-significant	-0.0084	Non-significant	-0.8012	Non-significant	906	40	6.66	21	3.687	27	3.6655	12	2.1159	gi|4539386|emb|CAB37452.1|	70.5	3e-11	extensin-like protein [Arabidopsis thaliana] >gi|7268661|emb|CAB78869.1| extensin-like protein [Arabidopsis thaliana]	sp|Q9FFW5|PERK8_ARATH	63.9	1e-09	Proline-rich receptor-like protein kinase PERK8 OS=Arabidopsis thaliana GN=PERK8 PE=1 SV=1	--	--	--	--	--	K01115	8e-10	62	vcn:VOLCADRAFT_99471	phospholipase D [EC:3.1.4.4]	-	-	-	ko01100//Metabolic pathways;ko04144//Endocytosis;ko00564//Glycerophospholipid metabolism;ko00565//Ether lipid metabolism
Unigene27506	2.3.1.23	LPT1	K13519	-1.9987	Down	1.0815	Up	-0.9173	Non-significant	0.0126	Non-significant	1.0689	Up	-0.9298	Non-significant	2067	346	25.2511	331	25.4722	898	53.4357	173	13.3707	gi|297849638|ref|XP_002892700.1|	759	0	membrane bound O-acyl transferase family protein [Arabidopsis lyrata subsp. lyrata] >gi|297338542|gb|EFH68959.1| membrane bound O-acyl transferase family protein [Arabidopsis lyrata subsp. lyrata]	sp|O42916|ALE1_SCHPO	182	8e-45	Lysophospholipid acyltransferase OS=Schizosaccharomyces pombe (strain ATCC 38366 / 972) GN=ale1 PE=1 SV=1	SPBC16A3.10	182	2e-45	COG5202	Predicted membrane protein	K13519	0	800	vvi:100251254	lysophospholipid acyltransferase [EC:2.3.1.51 2.3.1.23 2.3.1.-]	-	-	-	ko01100//Metabolic pathways;ko00564//Glycerophospholipid metabolism;ko00565//Ether lipid metabolism;ko00561//Glycerolipid metabolism
Unigene27506	2.3.1.51	LPT1	K13519	-1.9987	Down	1.0815	Up	-0.9173	Non-significant	0.0126	Non-significant	1.0689	Up	-0.9298	Non-significant	2067	346	25.2511	331	25.4722	898	53.4357	173	13.3707	gi|297849638|ref|XP_002892700.1|	759	0	membrane bound O-acyl transferase family protein [Arabidopsis lyrata subsp. lyrata] >gi|297338542|gb|EFH68959.1| membrane bound O-acyl transferase family protein [Arabidopsis lyrata subsp. lyrata]	sp|O42916|ALE1_SCHPO	182	8e-45	Lysophospholipid acyltransferase OS=Schizosaccharomyces pombe (strain ATCC 38366 / 972) GN=ale1 PE=1 SV=1	SPBC16A3.10	182	2e-45	COG5202	Predicted membrane protein	K13519	0	800	vvi:100251254	lysophospholipid acyltransferase [EC:2.3.1.51 2.3.1.23 2.3.1.-]	-	-	-	ko01100//Metabolic pathways;ko00564//Glycerophospholipid metabolism;ko00565//Ether lipid metabolism;ko00561//Glycerolipid metabolism
Unigene27506	2.3.1.-	LPT1	K13519	-1.9987	Down	1.0815	Up	-0.9173	Non-significant	0.0126	Non-significant	1.0689	Up	-0.9298	Non-significant	2067	346	25.2511	331	25.4722	898	53.4357	173	13.3707	gi|297849638|ref|XP_002892700.1|	759	0	membrane bound O-acyl transferase family protein [Arabidopsis lyrata subsp. lyrata] >gi|297338542|gb|EFH68959.1| membrane bound O-acyl transferase family protein [Arabidopsis lyrata subsp. lyrata]	sp|O42916|ALE1_SCHPO	182	8e-45	Lysophospholipid acyltransferase OS=Schizosaccharomyces pombe (strain ATCC 38366 / 972) GN=ale1 PE=1 SV=1	SPBC16A3.10	182	2e-45	COG5202	Predicted membrane protein	K13519	0	800	vvi:100251254	lysophospholipid acyltransferase [EC:2.3.1.51 2.3.1.23 2.3.1.-]	-	-	-	ko01100//Metabolic pathways;ko00564//Glycerophospholipid metabolism;ko00565//Ether lipid metabolism;ko00561//Glycerolipid metabolism
Unigene27546	3.1.4.4	E3.1.4.4	K01115	-1.8439	Down	1.5738	Up	-0.2702	Non-significant	0.2434	Non-significant	1.3304	Up	-0.5136	Non-significant	1910	106	8.3718	119	9.9104	387	24.9215	83	6.9421	gi|30697152|ref|NP_851217.1|	587	1e-166	uncharacterized protein [Arabidopsis thaliana] >gi|332009738|gb|AED97121.1| uncharacterized protein [Arabidopsis thaliana]	sp|O36421|VG73_ALHV1	43.1	2e-08	Uncharacterized gene 73 protein OS=Alcelaphine herpesvirus 1 (strain C500) GN=73 PE=4 SV=1	--	--	--	--	--	K06636	4e-27	120	ppp:PHYPADRAFT_79481	structural maintenance of chromosome 1	-	-	-	ko01100//Metabolic pathways;ko04144//Endocytosis;ko00564//Glycerophospholipid metabolism;ko00565//Ether lipid metabolism;ko03018//RNA degradation
Unigene27576	3.1.4.4	E3.1.4.4	K01115	-0.7121	Non-significant	0.8575	Non-significant	0.1455	Non-significant	-0.7715	Non-significant	1.629	Up	0.917	Non-significant	1250	45	5.4306	25	3.1813	100	9.8398	47	6.0067	gi|18394335|ref|NP_563993.1|	357	2e-97	uncharacterized protein [Arabidopsis thaliana] >gi|332191298|gb|AEE29419.1| uncharacterized protein [Arabidopsis thaliana]	sp|Q2TBV6|CC124_BOVIN	149	6e-35	Coiled-coil domain-containing protein 124 OS=Bos taurus GN=CCDC124 PE=2 SV=1	XF0818	63.9	5e-10	COG2730	Endoglucanase	K01115	9e-18	89	vcn:VOLCADRAFT_99471	phospholipase D [EC:3.1.4.4]	-	-	-	ko01100//Metabolic pathways;ko04144//Endocytosis;ko00564//Glycerophospholipid metabolism;ko00565//Ether lipid metabolism
Unigene27577	3.1.4.4	E3.1.4.4	K01115	-0.4708	Non-significant	0.6828	Non-significant	0.212	Non-significant	-0.464	Non-significant	1.1468	Up	0.676	Non-significant	1293	32	3.7333	22	2.7065	63	5.9929	35	4.3243	gi|18394335|ref|NP_563993.1|	354	1e-96	uncharacterized protein [Arabidopsis thaliana] >gi|332191298|gb|AEE29419.1| uncharacterized protein [Arabidopsis thaliana]	sp|Q2TBV6|CC124_BOVIN	147	2e-34	Coiled-coil domain-containing protein 124 OS=Bos taurus GN=CCDC124 PE=2 SV=1	XF0818	63.9	6e-10	COG2730	Endoglucanase	K01115	1e-17	89	vcn:VOLCADRAFT_99471	phospholipase D [EC:3.1.4.4]	GO:0006464//protein modification process	GO:0004672//protein kinase activity;GO:0032559//adenyl ribonucleotide binding	-	ko01100//Metabolic pathways;ko04144//Endocytosis;ko00564//Glycerophospholipid metabolism;ko00565//Ether lipid metabolism
Unigene27740	1.1.1.8	E1.1.1.8	K00006	-0.5462	Non-significant	0.5961	Non-significant	0.0499	Non-significant	0.3423	Non-significant	0.2539	Non-significant	-0.2923	Non-significant	1828	89	7.3444	107	9.3108	165	11.1021	87	7.6031	gi|302120293|gb|ADK92395.1|	818	0	glycerol-3-phosphate dehydrogenase [Ricinus communis]	sp|Q4JUX5|GPDA_CORJK	78.2	2e-13	Glycerol-3-phosphate dehydrogenase [NAD(P)+] OS=Corynebacterium jeikeium (strain K411) GN=gpsA PE=3 SV=1	CAC1712	70.5	9e-12	COG0240	Glycerol-3-phosphate dehydrogenase	K00006	2e-11	68.6	ath:AT5G40610	glycerol-3-phosphate dehydrogenase (NAD+) [EC:1.1.1.8]	GO:0006072//glycerol-3-phosphate metabolic process	GO:0016616//oxidoreductase activity, acting on the CH-OH group of donors, NAD or NADP as acceptor;GO:0048037//cofactor binding;GO:0000166//nucleotide binding	GO:0043234//protein complex;GO:0044444//cytoplasmic part	ko00564//Glycerophospholipid metabolism
Unigene27815	3.1.4.4	E3.1.4.4	K01115	-1.2078	Down	0.912	Non-significant	-0.2958	Non-significant	0.8679	Non-significant	0.044	Non-significant	-1.1637	Down	999	52	7.852	90	14.3303	120	14.7745	40	6.3965	gi|18391062|ref|NP_563851.1|	426	1e-118	aspartyl protease-like protein [Arabidopsis thaliana] >gi|2160166|gb|AAB60729.1| F21M12.13 gene product [Arabidopsis thaliana] >gi|21593996|gb|AAM65914.1| nucleoid DNA-binding-like protein [Arabidopsis thaliana] >gi|332190367|gb|AEE28488.1| aspartyl prote	sp|Q766C3|NEP1_NEPGR	167	1e-40	Aspartic proteinase nepenthesin-1 OS=Nepenthes gracilis GN=nep1 PE=1 SV=1	--	--	--	--	--	K00924	6e-22	102	ath:AT5G22850	[EC:2.7.1.-]	-	-	-	ko01100//Metabolic pathways;ko04144//Endocytosis;ko00564//Glycerophospholipid metabolism;ko00565//Ether lipid metabolism
Unigene27817	3.1.4.4	E3.1.4.4	K01115	-2.7094	Down	2.1836	Up	-0.5258	Non-significant	0.5377	Non-significant	1.6459	Up	-1.0635	Down	1650	154	14.0793	212	20.4377	858	63.9586	101	9.7788	gi|30688297|ref|NP_849556.1|	371	1e-101	glucan endo-1,3-beta-glucosidase 12 [Arabidopsis thaliana] >gi|75161468|sp|Q8VYE5.1|E1312_ARATH RecName: Full=Glucan endo-1,3-beta-glucosidase 12; AltName: Full=(1->3)-beta-glucan endohydrolase 12; Short=(1->3)-beta-glucanase 12; AltName: Full=Beta-1,3-en	sp|Q8VYE5|E1312_ARATH	371	1e-101	Glucan endo-1,3-beta-glucosidase 12 OS=Arabidopsis thaliana GN=At4g29360 PE=1 SV=1	SPBC28F2.12	55.8	2e-07	COG0086	DNA-directed RNA polymerase, beta' subunit/160 kD subunit	K14489	1e-12	72.4	vvi:100263145	arabidopsis histidine kinase 2/3/4 (cytokinin receptor) [EC:2.7.13.3]	GO:0044238//primary metabolic process	GO:0043167//ion binding;GO:0008422//beta-glucosidase activity	GO:0031225//anchored to membrane	ko01100//Metabolic pathways;ko04075//Plant hormone signal transduction;ko04144//Endocytosis;ko00564//Glycerophospholipid metabolism;ko00565//Ether lipid metabolism
Unigene27866	3.1.4.4	E3.1.4.4	K01115	0.3656	Non-significant	-0.4267	Non-significant	-0.0611	Non-significant	-1.2666	Down	0.8399	Non-significant	1.2055	Up	1406	137	14.6987	54	6.1092	125	10.935	124	14.0891	gi|224138400|ref|XP_002326593.1|	106	7e-22	cytochrome P450 [Populus trichocarpa] >gi|222833915|gb|EEE72392.1| cytochrome P450 [Populus trichocarpa]	sp|Q8GXC7|FBK50_ARATH	87	3e-16	F-box/kelch-repeat protein At3g06240 OS=Arabidopsis thaliana GN=At3g06240 PE=2 SV=1	--	--	--	--	--	K01115	1e-06	52	vcn:VOLCADRAFT_99471	phospholipase D [EC:3.1.4.4]	-	-	-	ko01100//Metabolic pathways;ko04144//Endocytosis;ko00564//Glycerophospholipid metabolism;ko00565//Ether lipid metabolism
Unigene27867	3.1.4.4	E3.1.4.4	K01115	0.7492	Non-significant	-0.35	Non-significant	0.3992	Non-significant	-0.8788	Non-significant	0.5288	Non-significant	1.278	Up	1839	159	13.0425	82	7.0927	153	10.2331	198	17.2001	gi|224138400|ref|XP_002326593.1|	115	2e-24	cytochrome P450 [Populus trichocarpa] >gi|222833915|gb|EEE72392.1| cytochrome P450 [Populus trichocarpa]	sp|Q8GXC7|FBK50_ARATH	87.4	3e-16	F-box/kelch-repeat protein At3g06240 OS=Arabidopsis thaliana GN=At3g06240 PE=2 SV=1	--	--	--	--	--	K01115	2e-06	52	vcn:VOLCADRAFT_99471	phospholipase D [EC:3.1.4.4]	-	-	-	ko01100//Metabolic pathways;ko04144//Endocytosis;ko00564//Glycerophospholipid metabolism;ko00565//Ether lipid metabolism
Unigene27992	3.1.4.4	E3.1.4.4	K01115	-0.4249	Non-significant	0.0782	Non-significant	-0.3467	Non-significant	-0.0887	Non-significant	0.1669	Non-significant	-0.258	Non-significant	2800	268	14.4385	239	13.5775	347	15.2429	199	11.3539	gi|124360779|gb|ABN08751.1|	539	1e-152	Protein kinase [Medicago truncatula]	sp|Q9ZQI0|EPR1_ARATH	173	7e-42	Proline-rich extensin-like protein EPR1 OS=Arabidopsis thaliana GN=EPR1 PE=2 SV=1	Rv3876	70.9	1e-11	COG0455	ATPases involved in chromosome partitioning	K01115	3e-19	95.1	vcn:VOLCADRAFT_99471	phospholipase D [EC:3.1.4.4]	GO:0006464//protein modification process	GO:0004672//protein kinase activity;GO:0032559//adenyl ribonucleotide binding	GO:0043231//intracellular membrane-bounded organelle	ko01100//Metabolic pathways;ko04144//Endocytosis;ko00564//Glycerophospholipid metabolism;ko00565//Ether lipid metabolism
Unigene28044	3.1.4.3	plcC	K01114	-1.5531	Down	1.1478	Up	-0.4053	Non-significant	-1.7702	Down	2.918	Up	1.3649	Up	1995	223	16.8619	62	4.9434	606	37.3616	159	12.7322	gi|115456653|ref|NP_001051927.1|	699	0	Os03g0852800 [Oryza sativa Japonica Group] >gi|113550398|dbj|BAF13841.1| Os03g0852800 [Oryza sativa Japonica Group]	sp|P95245|PHLC_MYCTU	91.3	2e-17	Phospholipase C 3 OS=Mycobacterium tuberculosis GN=plcC PE=3 SV=2	Rv2349c	91.3	6e-18	COG3511	Phospholipase C	K01114	0	766	vvi:100253773	phospholipase C [EC:3.1.4.3]	GO:0006644//phospholipid metabolic process;GO:0006664//glycolipid metabolic process;GO:0009267//cellular response to starvation	GO:0004629//phospholipase C activity	GO:0044444//cytoplasmic part;GO:0016020//membrane	ko01100//Metabolic pathways;ko00564//Glycerophospholipid metabolism;ko00565//Ether lipid metabolism;ko00562//Inositol phosphate metabolism
Unigene28122	3.1.4.4	E3.1.4.4	K01115	-2.8714	Down	0.4991	Non-significant	-2.3723	Down	-0.531	Non-significant	1.0301	Up	-1.8413	Down	879	1804	309.594	1184	214.261	3127	437.557	329	59.7937	gi|3402282|emb|CAA04449.1|	132	8e-30	proline-rich protein [Solanum tuberosum]	sp|Q9FPQ6|GP1_CHLRE	112	5e-24	Vegetative cell wall protein gp1 OS=Chlamydomonas reinhardtii GN=GP1 PE=2 SV=1	Rv3876	86.7	5e-17	COG0455	ATPases involved in chromosome partitioning	K01115	1e-22	104	vcn:VOLCADRAFT_99471	phospholipase D [EC:3.1.4.4]	-	-	-	ko01100//Metabolic pathways;ko04144//Endocytosis;ko00564//Glycerophospholipid metabolism;ko00565//Ether lipid metabolism
Unigene28191	3.1.4.4	E3.1.4.4	K01115	0.6902	Non-significant	-0.1335	Non-significant	0.5567	Non-significant	0.3823	Non-significant	-0.5158	Non-significant	0.1743	Non-significant	1492	144	14.5592	178	18.9771	161	13.2725	200	21.4146	gi|42568759|ref|NP_568987.2|	297	3e-79	uncharacterized protein [Arabidopsis thaliana] >gi|332010475|gb|AED97858.1| uncharacterized protein [Arabidopsis thaliana]	sp|Q9FPQ6|GP1_CHLRE	67	3e-10	Vegetative cell wall protein gp1 OS=Chlamydomonas reinhardtii GN=GP1 PE=2 SV=1	Rv3876	56.2	1e-07	COG0455	ATPases involved in chromosome partitioning	K01115	3e-09	61.2	vcn:VOLCADRAFT_99471	phospholipase D [EC:3.1.4.4]	-	-	-	ko01100//Metabolic pathways;ko04144//Endocytosis;ko00564//Glycerophospholipid metabolism;ko00565//Ether lipid metabolism
Unigene28202	3.1.4.4	E3.1.4.4	K01115	0.3773	Non-significant	-1.4751	Down	-1.0978	Down	-1.2036	Down	-0.2715	Non-significant	0.1057	Non-significant	659	34	7.7828	14	3.3793	15	2.7996	15	3.6363	gi|296085969|emb|CBI31410.3|	55.8	4e-07	unnamed protein product [Vitis vinifera]	sp|Q55CW0|FBRL_DICDI	55.8	2e-07	rRNA 2'-O-methyltransferase fibrillarin OS=Dictyostelium discoideum GN=fbl PE=3 SV=1	--	--	--	--	--	K01115	1e-06	50.4	vcn:VOLCADRAFT_99471	phospholipase D [EC:3.1.4.4]	-	-	-	ko01100//Metabolic pathways;ko04144//Endocytosis;ko00564//Glycerophospholipid metabolism;ko00565//Ether lipid metabolism
Unigene28226	3.1.4.4	E3.1.4.4	K01115	-0.1374	Non-significant	0.6227	Non-significant	0.4854	Non-significant	0.4474	Non-significant	0.1753	Non-significant	0.038	Non-significant	3801	556	22.0659	719	30.0892	1050	33.9772	735	30.8914	gi|15240619|ref|NP_196843.1|	1539	0	no exine formation 1 [Arabidopsis thaliana] >gi|49614761|dbj|BAD26730.1| no exine formation-1 [Arabidopsis thaliana] >gi|332004506|gb|AED91889.1| no exine formation 1 [Arabidopsis thaliana]	sp|Q02817|MUC2_HUMAN	104	4e-21	Mucin-2 OS=Homo sapiens GN=MUC2 PE=1 SV=2	SPBC28F2.12	82.4	5e-15	COG0086	DNA-directed RNA polymerase, beta' subunit/160 kD subunit	K01115	1e-18	93.6	vcn:VOLCADRAFT_99471	phospholipase D [EC:3.1.4.4]	-	-	GO:0043231//intracellular membrane-bounded organelle	ko01100//Metabolic pathways;ko04144//Endocytosis;ko00564//Glycerophospholipid metabolism;ko00565//Ether lipid metabolism
Unigene28227	3.1.4.4	E3.1.4.4	K01115	0.6481	Non-significant	-0.3023	Non-significant	0.3458	Non-significant	-0.5124	Non-significant	0.21	Non-significant	0.8581	Non-significant	2381	185	11.7208	123	8.2172	184	9.505	222	14.8951	gi|302398707|gb|ADL36648.1|	687	0	C2H2L domain class transcription factor [Malus x domestica]	sp|Q9ZWA6|MGP_ARATH	327	3e-88	Zinc finger protein MAGPIE OS=Arabidopsis thaliana GN=MGP PE=1 SV=1	CC3494_1	53.1	9e-07	COG3637	Opacity protein and related surface antigens	K01115	6e-09	60.8	vcn:VOLCADRAFT_99471	phospholipase D [EC:3.1.4.4]	-	GO:0046872//metal ion binding	-	ko01100//Metabolic pathways;ko04144//Endocytosis;ko00564//Glycerophospholipid metabolism;ko00565//Ether lipid metabolism;ko03022//Basal transcription factors
Unigene28230	3.1.4.4	E3.1.4.4	K01115	0.5628	Non-significant	0.1685	Non-significant	0.7313	Non-significant	0.595	Non-significant	-0.4265	Non-significant	0.1363	Non-significant	912	37	6.12	53	9.244	51	6.8781	58	10.1597	gi|186510180|ref|NP_188419.2|	399	1e-110	Outer arm dynein light chain 1 protein [Arabidopsis thaliana] >gi|332642503|gb|AEE76024.1| Outer arm dynein light chain 1 protein [Arabidopsis thaliana]	sp|Q3TAA7|S11IP_MOUSE	73.6	2e-12	Serine/threonine-protein kinase 11-interacting protein OS=Mus musculus GN=Stk11ip PE=1 SV=1	--	--	--	--	--	K14709	9e-06	48.5	vcn:VOLCADRAFT_104214	solute carrier family 39 (zinc transporter), member 1/2/3	-	GO:0005488//binding	-	ko01100//Metabolic pathways;ko04144//Endocytosis;ko00564//Glycerophospholipid metabolism;ko00565//Ether lipid metabolism
Unigene28277	3.1.4.4	E3.1.4.4	K01115	-1.4154	Down	0.3054	Non-significant	-1.1099	Down	-1.7536	Down	2.059	Up	0.6436	Non-significant	1694	64	5.6992	18	1.6902	97	7.0429	28	2.6405	gi|18397747|ref|NP_564369.1|	472	1e-132	C2H2-type zinc finger protein [Arabidopsis thaliana] >gi|332193177|gb|AEE31298.1| C2H2-type zinc finger protein [Arabidopsis thaliana]	sp|O43670|ZN207_HUMAN	188	9e-47	Zinc finger protein 207 OS=Homo sapiens GN=ZNF207 PE=1 SV=1	Rv3876	62.4	2e-09	COG0455	ATPases involved in chromosome partitioning	K01115	8e-15	79.7	vcn:VOLCADRAFT_99471	phospholipase D [EC:3.1.4.4]	-	-	-	ko01100//Metabolic pathways;ko04144//Endocytosis;ko00564//Glycerophospholipid metabolism;ko00565//Ether lipid metabolism
Unigene28278	3.1.4.4	E3.1.4.4	K01115	0.0274	Non-significant	-0.4389	Non-significant	-0.4115	Non-significant	-1.8926	Down	1.4537	Up	1.4811	Up	2237	231	15.5772	59	4.1953	209	11.4915	164	11.7119	gi|18397747|ref|NP_564369.1|	442	1e-122	C2H2-type zinc finger protein [Arabidopsis thaliana] >gi|332193177|gb|AEE31298.1| C2H2-type zinc finger protein [Arabidopsis thaliana]	sp|O43670|ZN207_HUMAN	188	1e-46	Zinc finger protein 207 OS=Homo sapiens GN=ZNF207 PE=1 SV=1	Rv3876	62.4	3e-09	COG0455	ATPases involved in chromosome partitioning	K01115	1e-14	79.7	vcn:VOLCADRAFT_99471	phospholipase D [EC:3.1.4.4]	-	-	-	ko01100//Metabolic pathways;ko04144//Endocytosis;ko00564//Glycerophospholipid metabolism;ko00565//Ether lipid metabolism
Unigene28335	3.1.4.4	E3.1.4.4	K01115	--	--	--	--	--	--	--	--	--	--	--	--	726	0	0	0	0	0	0	0	0	gi|508304|gb|AAA32650.1|	213	3e-54	bimodular protein [Medicago sativa]	sp|Q00451|PRF1_SOLLC	142	3e-33	36.4 kDa proline-rich protein OS=Solanum lycopersicum GN=TPRP-F1 PE=2 SV=1	PAE0061	58.2	1e-08	COG1840	ABC-type Fe3+ transport system, periplasmic component	K01115	8e-12	68.2	vcn:VOLCADRAFT_99471	phospholipase D [EC:3.1.4.4]	-	-	-	ko01100//Metabolic pathways;ko04144//Endocytosis;ko00564//Glycerophospholipid metabolism;ko00565//Ether lipid metabolism
Unigene28336	3.1.4.4	E3.1.4.4	K01115	-11.8859	Down	1.2904	Up	-10.5954	Down	0.5359	Non-significant	0.7545	Non-significant	-11.1313	Down	780	8	1.5472	11	2.2432	24	3.7845	0	0	gi|508304|gb|AAA32650.1|	218	5e-56	bimodular protein [Medicago sativa]	sp|Q00451|PRF1_SOLLC	150	7e-36	36.4 kDa proline-rich protein OS=Solanum lycopersicum GN=TPRP-F1 PE=2 SV=1	Rv3876	71.2	2e-12	COG0455	ATPases involved in chromosome partitioning	K01115	1e-17	87.4	vcn:VOLCADRAFT_99471	phospholipase D [EC:3.1.4.4]	-	-	-	ko01100//Metabolic pathways;ko04144//Endocytosis;ko00564//Glycerophospholipid metabolism;ko00565//Ether lipid metabolism
Unigene28513	3.1.4.4	E3.1.4.4	K01115	-0.4846	Non-significant	0.4278	Non-significant	-0.0568	Non-significant	-0.0268	Non-significant	0.4546	Non-significant	-0.03	Non-significant	1116	217	29.3319	202	28.7917	358	39.4562	197	28.2001	gi|121631|sp|P27484.1|GRP2_NICSY	308	7e-83	RecName: Full=Glycine-rich protein 2 >gi|19743|emb|CAA42622.1| nsGRP-2 [Nicotiana sylvestris]	sp|P27484|GRP2_NICSY	308	4e-83	Glycine-rich protein 2 OS=Nicotiana sylvestris GN=GRP-2 PE=2 SV=1	XF0818	115	2e-25	COG2730	Endoglucanase	K09250	1e-47	187	ath:AT4G36020	cellular nucleic acid-binding protein	-	-	-	ko01100//Metabolic pathways;ko04144//Endocytosis;ko00564//Glycerophospholipid metabolism;ko00565//Ether lipid metabolism
Unigene28540	3.1.4.4	E3.1.4.4	K01115	-0.1862	Non-significant	0.2191	Non-significant	0.0328	Non-significant	-0.2141	Non-significant	0.4332	Non-significant	0.247	Non-significant	1932	559	43.6465	457	37.626	798	50.8033	540	44.6514	gi|18402129|ref|NP_566626.1|	674	0	PIF / Ping-Pong family of plant transposase [Arabidopsis thaliana] >gi|17979471|gb|AAL50072.1| AT3g19120/MVI11_3 [Arabidopsis thaliana] >gi|23506151|gb|AAN31087.1| At3g19120/MVI11_3 [Arabidopsis thaliana] >gi|332642674|gb|AEE76195.1| PIF / Ping-Pong famil	sp|Q9FPQ6|GP1_CHLRE	131	5e-30	Vegetative cell wall protein gp1 OS=Chlamydomonas reinhardtii GN=GP1 PE=2 SV=1	Rv3876	95.9	2e-19	COG0455	ATPases involved in chromosome partitioning	K01115	8e-33	139	vcn:VOLCADRAFT_99471	phospholipase D [EC:3.1.4.4]	-	-	-	ko01100//Metabolic pathways;ko04144//Endocytosis;ko00564//Glycerophospholipid metabolism;ko00565//Ether lipid metabolism
Unigene28565	3.1.4.4	E3.1.4.4	K01115	-0.7495	Non-significant	0.9234	Non-significant	0.1739	Non-significant	0.4233	Non-significant	0.5001	Non-significant	-0.2494	Non-significant	1171	92	11.8516	117	15.8931	214	22.4777	98	13.3696	gi|297849940|ref|XP_002892851.1|	360	1e-109	oxidoreductase NAD-binding domain-containing protein [Arabidopsis lyrata subsp. lyrata] >gi|297338693|gb|EFH69110.1| oxidoreductase NAD-binding domain-containing protein [Arabidopsis lyrata subsp. lyrata]	sp|P43394|K502_ACTDE	258	4e-74	Fruit protein pKIWI502 OS=Actinidia deliciosa GN=pKIWI502 PE=2 SV=1	RSc2434	67.4	5e-11	COG0543	2-polyprenylphenol hydroxylase and related flavodoxin oxidoreductases	K02641	1e-07	55.5	zma:542558	ferredoxin--NADP+ reductase [EC:1.18.1.2]	-	-	-	ko01100//Metabolic pathways;ko04144//Endocytosis;ko00564//Glycerophospholipid metabolism;ko00565//Ether lipid metabolism;ko00195//Photosynthesis
Unigene28583	3.1.4.4	E3.1.4.4	K01115	-0.141	Non-significant	-0.0484	Non-significant	-0.1894	Non-significant	-0.8786	Non-significant	0.8302	Non-significant	0.6892	Non-significant	1079	285	39.8445	147	21.6708	338	38.5293	236	34.9413	gi|145336181|ref|NP_174096.3|	253	3e-66	nucleic acid binding protein [Arabidopsis thaliana] >gi|332192751|gb|AEE30872.1| nucleic acid binding protein [Arabidopsis thaliana]	sp|P21260|YPRO_OWEFU	67.4	2e-10	Uncharacterized proline-rich protein (Fragment) OS=Owenia fusiformis PE=4 SV=1	CC3494_1	58.2	2e-08	COG3637	Opacity protein and related surface antigens	K12826	1e-08	58.5	zma:100272589	splicing factor 3A subunit 2	-	GO:0005488//binding	-	ko01100//Metabolic pathways;ko04144//Endocytosis;ko00564//Glycerophospholipid metabolism;ko03040//Spliceosome;ko00565//Ether lipid metabolism
Unigene28668	2.7.1.32	CHK	K14156	0.5175	Non-significant	0.2674	Non-significant	0.7849	Non-significant	0.2591	Non-significant	0.0083	Non-significant	0.5258	Non-significant	2096	126	9.0683	143	10.8524	186	10.9148	205	15.6247	gi|1438883|gb|AAC49376.1|	639	0	GmCK3p [Glycine max]	sp|Q9Y259|CHKB_HUMAN	192	6e-48	Choline/ethanolamine kinase OS=Homo sapiens GN=CHKB PE=1 SV=3	YLR133w	142	2e-33	COG0510	Predicted choline kinase involved in LPS biosynthesis	K14156	5e-143	506	pop:POPTR_413422	choline/ethanolamine kinase [EC:2.7.1.32 2.7.1.82]	-	GO:0016740//transferase activity	-	ko01100//Metabolic pathways;ko00564//Glycerophospholipid metabolism
Unigene28668	2.7.1.82	CHK	K14156	0.5175	Non-significant	0.2674	Non-significant	0.7849	Non-significant	0.2591	Non-significant	0.0083	Non-significant	0.5258	Non-significant	2096	126	9.0683	143	10.8524	186	10.9148	205	15.6247	gi|1438883|gb|AAC49376.1|	639	0	GmCK3p [Glycine max]	sp|Q9Y259|CHKB_HUMAN	192	6e-48	Choline/ethanolamine kinase OS=Homo sapiens GN=CHKB PE=1 SV=3	YLR133w	142	2e-33	COG0510	Predicted choline kinase involved in LPS biosynthesis	K14156	5e-143	506	pop:POPTR_413422	choline/ethanolamine kinase [EC:2.7.1.32 2.7.1.82]	-	GO:0016740//transferase activity	-	ko01100//Metabolic pathways;ko00564//Glycerophospholipid metabolism
Unigene28687	2.7.1.107	E2.7.1.107	K00901	0.7558	Non-significant	-0.2945	Non-significant	0.4612	Non-significant	-2.2452	Down	1.9507	Up	2.7065	Up	742	10	2.033	2	0.4288	10	1.6576	13	2.7989	gi|240256105|ref|NP_567845.4|	169	3e-41	diacylglycerol kinase 7 [Arabidopsis thaliana] >gi|332660354|gb|AEE85754.1| diacylglycerol kinase 7 [Arabidopsis thaliana]	--	--	--	--	--	--	--	--	--	K00901	4e-49	192	rcu:RCOM_0729660	diacylglycerol kinase [EC:2.7.1.107]	-	GO:0016301//kinase activity	-	ko01100//Metabolic pathways;ko00564//Glycerophospholipid metabolism;ko04070//Phosphatidylinositol signaling system;ko00561//Glycerolipid metabolism
Unigene28688	2.7.1.107	E2.7.1.107	K00901	-1.3998	Down	0.6597	Non-significant	-0.7401	Non-significant	-0.3061	Non-significant	0.9658	Non-significant	-0.434	Non-significant	2099	352	25.2973	270	20.4612	682	39.9639	199	15.1457	gi|240256105|ref|NP_567845.4|	685	0	diacylglycerol kinase 7 [Arabidopsis thaliana] >gi|332660354|gb|AEE85754.1| diacylglycerol kinase 7 [Arabidopsis thaliana]	sp|P52824|DGKQ_HUMAN	150	5e-35	Diacylglycerol kinase theta OS=Homo sapiens GN=DGKQ PE=1 SV=2	--	--	--	--	--	K00901	0	736	rcu:RCOM_0729660	diacylglycerol kinase [EC:2.7.1.107]	GO:0007186//G-protein coupled receptor protein signaling pathway	GO:0016301//kinase activity	-	ko01100//Metabolic pathways;ko00564//Glycerophospholipid metabolism;ko04070//Phosphatidylinositol signaling system;ko00561//Glycerolipid metabolism
Unigene28694	3.1.4.4	E3.1.4.4	K01115	-1.139	Down	0.8709	Non-significant	-0.2681	Non-significant	-0.0842	Non-significant	0.9551	Non-significant	-0.1839	Non-significant	3525	996	42.6231	891	40.2067	2234	77.9507	781	35.3949	gi|6691125|gb|AAF24497.1|AF213696_1	704	0	FH protein NFH2 [Nicotiana tabacum]	sp|O22824|FH2_ARATH	696	0	Formin-like protein 2 OS=Arabidopsis thaliana GN=FH2 PE=2 SV=1	YPO2725	53.5	9e-11	COG3501	Uncharacterized protein conserved in bacteria	K04512	5e-34	144	pop:POPTR_744173	dishevelled associated activator of morphogenesis	-	-	GO:0016020//membrane	ko01100//Metabolic pathways;ko04144//Endocytosis;ko00564//Glycerophospholipid metabolism;ko00565//Ether lipid metabolism
Unigene28710	3.1.4.4	E3.1.4.4	K01115	2.0869	Up	-0.4644	Non-significant	1.6225	Up	-0.393	Non-significant	-0.0714	Non-significant	2.0154	Up	777	54	10.4838	39	7.984	48	7.5983	157	32.2795	gi|13277220|emb|CAC34409.1|	149	4e-35	ZF-HD homeobox protein [Flaveria bidentis]	sp|Q9FKP8|Y5541_ARATH	98.2	6e-20	ZF-HD homeobox protein At5g65410 OS=Arabidopsis thaliana GN=At5g65410 PE=1 SV=1	XF0818	38.5	5e-07	COG2730	Endoglucanase	K01115	2e-10	42.4	vcn:VOLCADRAFT_99471	phospholipase D [EC:3.1.4.4]	-	-	-	ko01100//Metabolic pathways;ko04144//Endocytosis;ko00564//Glycerophospholipid metabolism;ko00565//Ether lipid metabolism
Unigene28711	3.1.4.4	E3.1.4.4	K01115	-0.3333	Non-significant	0.9685	Non-significant	0.6352	Non-significant	0.0765	Non-significant	0.892	Non-significant	0.5587	Non-significant	615	15	3.6793	15	3.8797	36	7.1998	22	5.7147	gi|13277220|emb|CAC34409.1|	129	2e-29	ZF-HD homeobox protein [Flaveria bidentis]	sp|Q9FKP8|Y5541_ARATH	97.8	5e-20	ZF-HD homeobox protein At5g65410 OS=Arabidopsis thaliana GN=At5g65410 PE=1 SV=1	--	--	--	--	--	K01115	2e-08	56.6	vcn:VOLCADRAFT_99471	phospholipase D [EC:3.1.4.4]	-	-	-	ko01100//Metabolic pathways;ko04144//Endocytosis;ko00564//Glycerophospholipid metabolism;ko00565//Ether lipid metabolism
Unigene28740	3.1.4.4	E3.1.4.4	K01115	-2.8061	Down	0.2258	Non-significant	-2.5803	Down	-0.3134	Non-significant	0.5392	Non-significant	-2.2669	Down	1648	76	6.9567	58	5.5982	109	8.1351	12	1.1632	gi|18398566|ref|NP_564408.1|	247	4e-64	SBP (S-ribonuclease binding protein) family protein [Arabidopsis thaliana] >gi|332193402|gb|AEE31523.1| SBP (S-ribonuclease binding protein) family protein [Arabidopsis thaliana]	sp|Q84ZL0|FH5_ORYSJ	70.1	5e-11	Formin-like protein 5 OS=Oryza sativa subsp. japonica GN=FH5 PE=2 SV=2	slr1403_2	52.8	2e-06	COG2931	RTX toxins and related Ca2+-binding proteins	K01115	3e-10	64.3	vcn:VOLCADRAFT_99471	phospholipase D [EC:3.1.4.4]	-	GO:0046914//transition metal ion binding;GO:0003824//catalytic activity	-	ko01100//Metabolic pathways;ko04144//Endocytosis;ko00564//Glycerophospholipid metabolism;ko03040//Spliceosome;ko00565//Ether lipid metabolism
Unigene28741	3.1.4.4	E3.1.4.4	K01115	-0.4472	Non-significant	-0.2338	Non-significant	-0.681	Non-significant	-0.2061	Non-significant	-0.0277	Non-significant	-0.4749	Non-significant	1619	163	15.1875	134	13.1655	170	12.9151	96	9.4727	gi|18398566|ref|NP_564408.1|	264	3e-69	SBP (S-ribonuclease binding protein) family protein [Arabidopsis thaliana] >gi|332193402|gb|AEE31523.1| SBP (S-ribonuclease binding protein) family protein [Arabidopsis thaliana]	sp|Q84ZL0|FH5_ORYSJ	70.1	5e-11	Formin-like protein 5 OS=Oryza sativa subsp. japonica GN=FH5 PE=2 SV=2	slr1403_2	53.5	1e-06	COG2931	RTX toxins and related Ca2+-binding proteins	K01115	4e-11	67.4	vcn:VOLCADRAFT_99471	phospholipase D [EC:3.1.4.4]	-	GO:0046914//transition metal ion binding;GO:0003824//catalytic activity	-	ko01100//Metabolic pathways;ko04144//Endocytosis;ko00564//Glycerophospholipid metabolism;ko03040//Spliceosome;ko00565//Ether lipid metabolism
Unigene28842	1.1.5.3	glpA	K00111	-0.4623	Non-significant	-0.4924	Non-significant	-0.9548	Non-significant	-1.1214	Down	0.629	Non-significant	0.1667	Non-significant	657	39	8.9546	17	4.1159	34	6.3652	19	4.6199	gi|297816998|ref|XP_002876382.1|	172	2e-42	FAD-dependent oxidoreductase family protein [Arabidopsis lyrata subsp. lyrata] >gi|297322220|gb|EFH52641.1| FAD-dependent oxidoreductase family protein [Arabidopsis lyrata subsp. lyrata]	sp|A7SMW7|L2HDH_NEMVE	111	5e-24	L-2-hydroxyglutarate dehydrogenase, mitochondrial OS=Nematostella vectensis GN=v1g172254 PE=3 SV=1	mll4765	134	2e-31	COG0579	Predicted dehydrogenase	K00109	9e-22	100	ppp:PHYPADRAFT_124552	2-hydroxyglutarate dehydrogenase [EC:1.1.99.2]	-	GO:0016491//oxidoreductase activity	GO:0043231//intracellular membrane-bounded organelle	ko00564//Glycerophospholipid metabolism;ko00650//Butanoate metabolism
Unigene28854	3.1.4.4	E3.1.4.4	K01115	0.9939	Non-significant	-0.3876	Non-significant	0.6063	Non-significant	-0.6015	Non-significant	0.2139	Non-significant	1.2078	Up	912	16	2.6465	10	1.7442	15	2.023	23	4.0289	gi|18421904|ref|NP_568570.1|	271	1e-71	homeobox protein 23 [Arabidopsis thaliana] >gi|332007089|gb|AED94472.1| homeobox protein 23 [Arabidopsis thaliana]	sp|Q9FKP8|Y5541_ARATH	110	1e-23	ZF-HD homeobox protein At5g65410 OS=Arabidopsis thaliana GN=At5g65410 PE=1 SV=1	--	--	--	--	--	K11367	3e-07	53.5	vcn:VOLCADRAFT_120343	chromodomain-helicase-DNA-binding protein 1 [EC:3.6.4.12]	GO:0010468//regulation of gene expression;GO:0009725//response to hormone stimulus	-	-	ko01100//Metabolic pathways;ko04144//Endocytosis;ko00564//Glycerophospholipid metabolism;ko00565//Ether lipid metabolism
Unigene28855	3.1.4.4	E3.1.4.4	K01115	1.1846	Up	0.5357	Non-significant	1.7202	Up	1.4302	Up	-0.8945	Non-significant	0.29	Non-significant	1084	9	1.2524	23	3.375	16	1.8155	28	4.1265	gi|18421904|ref|NP_568570.1|	253	3e-66	homeobox protein 23 [Arabidopsis thaliana] >gi|332007089|gb|AED94472.1| homeobox protein 23 [Arabidopsis thaliana]	sp|Q9FKP8|Y5541_ARATH	98.6	7e-20	ZF-HD homeobox protein At5g65410 OS=Arabidopsis thaliana GN=At5g65410 PE=1 SV=1	--	--	--	--	--	K01115	6e-09	59.3	vcn:VOLCADRAFT_99471	phospholipase D [EC:3.1.4.4]	GO:0010468//regulation of gene expression;GO:0009725//response to hormone stimulus;GO:0006351//transcription, DNA-dependent	GO:0001071	GO:0043231//intracellular membrane-bounded organelle	ko01100//Metabolic pathways;ko04144//Endocytosis;ko00564//Glycerophospholipid metabolism;ko00565//Ether lipid metabolism;ko03022//Basal transcription factors
Unigene28930	3.1.4.4	E3.1.4.4	K01115	0.2115	Non-significant	0.2046	Non-significant	0.4162	Non-significant	0.0956	Non-significant	0.109	Non-significant	0.3205	Non-significant	1988	150	11.382	152	12.162	212	13.1164	189	15.1878	gi|15238366|ref|NP_201323.1|	569	1e-161	U-box domain-containing protein 38 [Arabidopsis thaliana] >gi|75262568|sp|Q9FJP6.1|PUB38_ARATH RecName: Full=U-box domain-containing protein 38; AltName: Full=Plant U-box protein 38 >gi|51536474|gb|AAU05475.1| At5g65200 [Arabidopsis thaliana] >gi|52421297	sp|Q9FJP6|PUB38_ARATH	569	3e-161	U-box domain-containing protein 38 OS=Arabidopsis thaliana GN=PUB38 PE=1 SV=1	Rv3876	55.8	3e-07	COG0455	ATPases involved in chromosome partitioning	K08332	5e-13	73.9	vcn:VOLCADRAFT_41528	vacuolar protein 8	-	-	-	ko01100//Metabolic pathways;ko04144//Endocytosis;ko00564//Glycerophospholipid metabolism;ko00565//Ether lipid metabolism;ko04140//Regulation of autophagy
Unigene28934	3.1.4.4	E3.1.4.4	K01115	-0.3857	Non-significant	-0.2151	Non-significant	-0.6008	Non-significant	-0.844	Non-significant	0.629	Non-significant	0.2432	Non-significant	708	106	22.5849	56	12.5816	112	19.4572	66	14.8922	gi|7573490|emb|CAB87849.1|	94.7	1e-18	receptor kinase-like protein [Arabidopsis thaliana]	sp|Q9FPQ6|GP1_CHLRE	65.9	2e-13	Vegetative cell wall protein gp1 OS=Chlamydomonas reinhardtii GN=GP1 PE=2 SV=1	Rv3876	44.7	8e-09	COG0455	ATPases involved in chromosome partitioning	K01115	6e-12	56.2	vcn:VOLCADRAFT_99471	phospholipase D [EC:3.1.4.4]	-	GO:0042802//identical protein binding;GO:0016301//kinase activity	GO:0044464//cell part	ko01100//Metabolic pathways;ko04144//Endocytosis;ko00564//Glycerophospholipid metabolism;ko00565//Ether lipid metabolism
Unigene28935	3.1.4.4	E3.1.4.4	K01115	0.4338	Non-significant	0.4425	Non-significant	0.8763	Non-significant	0.2571	Non-significant	0.1854	Non-significant	0.6192	Non-significant	765	15	2.9578	17	3.5348	25	4.0195	26	5.4295	gi|7573490|emb|CAB87849.1|	121	1e-26	receptor kinase-like protein [Arabidopsis thaliana]	sp|Q6K8Z4|FH7_ORYSJ	66.6	9e-14	Formin-like protein 7 OS=Oryza sativa subsp. japonica GN=FH7 PE=2 SV=2	Rv3876	54.7	2e-07	COG0455	ATPases involved in chromosome partitioning	K01115	8e-12	68.2	vcn:VOLCADRAFT_99471	phospholipase D [EC:3.1.4.4]	-	GO:0042802//identical protein binding;GO:0016772//transferase activity, transferring phosphorus-containing groups	GO:0044464//cell part	ko01100//Metabolic pathways;ko04144//Endocytosis;ko00564//Glycerophospholipid metabolism;ko00565//Ether lipid metabolism
Unigene29112	3.1.4.4	E3.1.4.4	K01115	-1.2643	Down	1.5986	Up	0.3343	Non-significant	1.1271	Up	0.4715	Non-significant	-0.7929	Non-significant	1141	42	5.5528	87	12.1287	156	16.8165	50	7.0006	gi|240255277|ref|NP_187084.6|	429	1e-119	FtsH extracellular protease family [Arabidopsis thaliana] >gi|332640547|gb|AEE74068.1| FtsH extracellular protease family [Arabidopsis thaliana]	sp|Q9C6S1|FH14_ARATH	68.2	1e-10	Formin-like protein 14 OS=Arabidopsis thaliana GN=FH14 PE=1 SV=3	YDL140c	52.4	1e-06	COG0086	DNA-directed RNA polymerase, beta' subunit/160 kD subunit	K13095	2e-09	60.8	zma:100383202	splicing factor 1	GO:0019538//protein metabolic process	GO:0070011//peptidase activity, acting on L-amino acid peptides;GO:0000166//nucleotide binding	-	ko01100//Metabolic pathways;ko04144//Endocytosis;ko00564//Glycerophospholipid metabolism;ko00565//Ether lipid metabolism
Unigene29160	3.1.4.4	E3.1.4.4	K01115	--	--	--	--	--	--	--	--	--	--	--	--	387	0	0	0	0	0	0	0	0	gi|22333|emb|CAA44844.1|	41.2	4e-08	hydroxyproline-rich glycoprotein [Zea mays] >gi|228936|prf||1814452A Hyp-rich glycoprotein	sp|Q9LUD6|PP230_ARATH	57.4	3e-08	Pentatricopeptide repeat-containing protein At3g14580, mitochondrial OS=Arabidopsis thaliana GN=At3g14580 PE=2 SV=1	--	--	--	--	--	K01115	3e-06	37.7	vcn:VOLCADRAFT_99471	phospholipase D [EC:3.1.4.4]	-	-	-	ko01100//Metabolic pathways;ko04144//Endocytosis;ko00564//Glycerophospholipid metabolism;ko00565//Ether lipid metabolism
Unigene29161	3.1.4.4	E3.1.4.4	K01115	0.0247	Non-significant	0.1789	Non-significant	0.2036	Non-significant	0.0765	Non-significant	0.1024	Non-significant	0.1271	Non-significant	1444	206	21.5201	206	22.6923	286	24.361	224	24.7816	gi|225463468|ref|XP_002276545.1|	105	1e-21	PREDICTED: similar to RPL18AA (60S RIBOSOMAL PROTEIN L18A-1); structural constituent of ribosome isoform 2 [Vitis vinifera]	sp|Q9LUD6|PP230_ARATH	104	2e-21	Pentatricopeptide repeat-containing protein At3g14580, mitochondrial OS=Arabidopsis thaliana GN=At3g14580 PE=2 SV=1	Rv3876	46.6	8e-07	COG0455	ATPases involved in chromosome partitioning	K02882	5e-16	83.6	rcu:RCOM_0632990	large subunit ribosomal protein L18Ae	-	-	-	ko01100//Metabolic pathways;ko04144//Endocytosis;ko00564//Glycerophospholipid metabolism;ko00565//Ether lipid metabolism;ko03010//Ribosome
Unigene29395	3.1.4.4	E3.1.4.4	K01115	1.2542	Up	-1.0095	Down	0.2446	Non-significant	0.2678	Non-significant	-1.2773	Down	-0.0231	Non-significant	1837	261	21.4327	298	25.804	159	10.6459	292	25.3935	gi|257831427|gb|ACV71014.1|	382	1e-105	UPA14 [Capsicum annuum]	sp|O10341|Y091_NPVOP	99.4	8e-20	Uncharacterized 29.3 kDa protein OS=Orgyia pseudotsugata multicapsid polyhedrosis virus GN=ORF92 PE=4 SV=1	Rv3876	78.2	5e-14	COG0455	ATPases involved in chromosome partitioning	K01115	1e-19	95.9	vcn:VOLCADRAFT_99471	phospholipase D [EC:3.1.4.4]	-	-	-	ko01100//Metabolic pathways;ko04144//Endocytosis;ko00564//Glycerophospholipid metabolism;ko00565//Ether lipid metabolism
Unigene29396	3.1.4.4	E3.1.4.4	K01115	-0.2662	Non-significant	0.0205	Non-significant	-0.2457	Non-significant	0.1502	Non-significant	-0.1297	Non-significant	-0.3959	Non-significant	949	1336	212.366	1406	235.667	1662	215.407	1064	179.112	gi|18408349|ref|NP_564863.1|	113	4e-24	uncharacterized protein [Arabidopsis thaliana] >gi|6686406|gb|AAF23840.1|AC007234_12 F1E22.9 [Arabidopsis thaliana] >gi|14190371|gb|AAK55666.1|AF378863_1 At1g65720/F1E22_13 [Arabidopsis thaliana] >gi|14190497|gb|AAK55729.1|AF380648_1 At1g65720/F1E22_13 [A	sp|Q9FPQ6|GP1_CHLRE	59.7	3e-08	Vegetative cell wall protein gp1 OS=Chlamydomonas reinhardtii GN=GP1 PE=2 SV=1	--	--	--	--	--	K01115	5e-09	59.3	vcn:VOLCADRAFT_99471	phospholipase D [EC:3.1.4.4]	-	-	-	ko01100//Metabolic pathways;ko04144//Endocytosis;ko00564//Glycerophospholipid metabolism;ko00565//Ether lipid metabolism;ko00500//Starch and sucrose metabolism;ko00040//Pentose and glucuronate interconversions
Unigene29403	3.1.4.4	E3.1.4.4	K01115	1.0856	Up	-0.0417	Non-significant	1.0438	Up	-0.0858	Non-significant	0.044	Non-significant	1.1296	Up	1602	94	8.8514	84	8.3406	112	8.5991	183	18.2489	gi|13539578|emb|CAC35703.1|	309	9e-83	photoperiod responsive protein [Solanum tuberosum subsp. andigenum]	sp|Q9LXE3|PUB28_ARATH	262	6e-69	U-box domain-containing protein 28 OS=Arabidopsis thaliana GN=PUB28 PE=2 SV=1	--	--	--	--	--	K13171	1e-06	52.4	ath:AT2G29210	serine/arginine repetitive matrix protein 1	GO:0009743//response to carbohydrate stimulus;GO:0032446//protein modification by small protein conjugation	GO:0019787//small conjugating protein ligase activity	-	ko01100//Metabolic pathways;ko04144//Endocytosis;ko00564//Glycerophospholipid metabolism;ko03013//RNA transport;ko00565//Ether lipid metabolism;ko03015//mRNA surveillance pathway
Unigene29481	3.1.4.4	E3.1.4.4	K01115	0.3943	Non-significant	-0.1799	Non-significant	0.2145	Non-significant	-0.1977	Non-significant	0.0179	Non-significant	0.4122	Non-significant	1581	387	36.9253	320	32.1957	419	32.597	424	42.8433	gi|281185543|gb|ADA54554.1|	434	1e-120	CONSTANS-like protein [Medicago truncatula] >gi|281185545|gb|ADA54555.1| CONSTANS-like protein [Medicago truncatula]	sp|Q9C7E8|COL15_ARATH	238	1e-61	Zinc finger protein CONSTANS-LIKE 15 OS=Arabidopsis thaliana GN=COL15 PE=2 SV=1	PAE0061	53.9	8e-07	COG1840	ABC-type Fe3+ transport system, periplasmic component	K12135	4e-18	90.5	ath:AT5G15840	zinc finger protein CONSTANS	-	-	-	ko01100//Metabolic pathways;ko04144//Endocytosis;ko00564//Glycerophospholipid metabolism;ko00565//Ether lipid metabolism;ko04712//Circadian rhythm - plant
Unigene29515	3.1.4.4	E3.1.4.4	K01115	0.2182	Non-significant	-0.8746	Non-significant	-0.6564	Non-significant	-0.6357	Non-significant	-0.2388	Non-significant	-0.0207	Non-significant	1352	2220	247.697	1355	159.42	1485	135.097	1330	157.153	gi|8698728|gb|AAF78486.1|AC012187_6	129	8e-29	Contains weak similarity to GATA-6 DNA-binding protein from Homo sapiens gb|X95701. ESTs gb|N38392, gb|AI998367, gb|H36135, gb|Z26200 come from this gene [Arabidopsis thaliana]	sp|Q8S8M0|U647A_ARATH	89	8e-17	UPF0467 protein At2g41420 OS=Arabidopsis thaliana GN=At2g41420 PE=2 SV=1	Rv2560	55.8	2e-07	COG5473	Predicted integral membrane protein	K15174	5e-11	66.6	rcu:RCOM_1489440	RNA polymerase II-associated factor 1	-	-	-	ko01100//Metabolic pathways;ko04144//Endocytosis;ko00564//Glycerophospholipid metabolism;ko03040//Spliceosome;ko00565//Ether lipid metabolism
Unigene29525	3.1.4.4	E3.1.4.4	K01115	3.0181	Up	-0.6598	Non-significant	2.3584	Up	-0.3134	Non-significant	-0.3464	Non-significant	2.6718	Up	1911	76	5.9993	58	4.8278	59	3.7974	368	30.7635	gi|119331590|gb|ABL63121.1|	354	2e-96	AT-hook DNA-binding protein [Catharanthus roseus]	sp|P21997|SSGP_VOLCA	59.3	1e-07	Sulfated surface glycoprotein 185 OS=Volvox carteri PE=1 SV=1	XF0818	51.2	6e-06	COG2730	Endoglucanase	K01115	1e-06	52.8	vcn:VOLCADRAFT_99471	phospholipase D [EC:3.1.4.4]	-	-	-	ko01100//Metabolic pathways;ko04144//Endocytosis;ko00564//Glycerophospholipid metabolism;ko03040//Spliceosome;ko00565//Ether lipid metabolism
Unigene29526	3.1.4.4	E3.1.4.4	K01115	2.2676	Up	-0.1658	Non-significant	2.1018	Up	0.1876	Non-significant	-0.3533	Non-significant	1.9143	Up	1889	75	5.9893	81	6.8208	82	5.3392	304	25.7093	gi|119331590|gb|ABL63121.1|	354	2e-96	AT-hook DNA-binding protein [Catharanthus roseus]	sp|P21997|SSGP_VOLCA	59.3	1e-07	Sulfated surface glycoprotein 185 OS=Volvox carteri PE=1 SV=1	XF0818	51.2	6e-06	COG2730	Endoglucanase	K01115	1e-06	52.8	vcn:VOLCADRAFT_99471	phospholipase D [EC:3.1.4.4]	-	-	-	ko01100//Metabolic pathways;ko04144//Endocytosis;ko00564//Glycerophospholipid metabolism;ko03040//Spliceosome;ko00565//Ether lipid metabolism
Unigene29576	3.1.4.4	E3.1.4.4	K01115	0.7154	Non-significant	-0.5889	Non-significant	0.1264	Non-significant	-0.1645	Non-significant	-0.4244	Non-significant	0.2909	Non-significant	848	65	11.5628	55	10.3168	53	7.6873	67	12.622	gi|15221172|ref|NP_172666.1|	182	5e-45	uncharacterized protein [Arabidopsis thaliana] >gi|3157952|gb|AAC17635.1| F12F1.11 [Arabidopsis thaliana] >gi|332190706|gb|AEE28827.1| uncharacterized protein [Arabidopsis thaliana]	--	--	--	--	--	--	--	--	--	K01115	8e-06	48.5	vcn:VOLCADRAFT_99471	phospholipase D [EC:3.1.4.4]	-	-	-	ko01100//Metabolic pathways;ko04144//Endocytosis;ko00564//Glycerophospholipid metabolism;ko00565//Ether lipid metabolism
Unigene29682	3.1.4.4	E3.1.4.4	K01115	-0.7944	Non-significant	0.9487	Non-significant	0.1544	Non-significant	0.1331	Non-significant	0.8156	Non-significant	0.0213	Non-significant	1796	275	23.0978	286	25.3302	651	44.5831	289	25.7063	gi|15238380|ref|NP_196118.1|	368	1e-100	SAD1/UNC-84 domain protein 1 [Arabidopsis thaliana] >gi|15912311|gb|AAL08289.1| AT5g04990/MUG13_15 [Arabidopsis thaliana] >gi|21360559|gb|AAM47476.1| AT5g04990/MUG13_15 [Arabidopsis thaliana] >gi|332003430|gb|AED90813.1| SAD1/UNC-84 domain protein 1 [Arab	sp|Q8BJS4|SUN2_MOUSE	105	8e-22	SUN domain-containing protein 2 OS=Mus musculus GN=Sun2 PE=1 SV=3	--	--	--	--	--	K01115	7e-07	53.5	vcn:VOLCADRAFT_99471	phospholipase D [EC:3.1.4.4]	-	-	-	ko01100//Metabolic pathways;ko04144//Endocytosis;ko00564//Glycerophospholipid metabolism;ko00565//Ether lipid metabolism
Unigene29795	3.1.4.4	E3.1.4.4	K01115	0.2517	Non-significant	-0.2945	Non-significant	-0.0428	Non-significant	-0.049	Non-significant	-0.2455	Non-significant	0.0062	Non-significant	482	12	3.7556	11	3.6302	12	3.0622	11	3.6458	gi|224054732|ref|XP_002298356.1|	186	1e-46	glycoside hydrolase [Populus trichocarpa] >gi|222845614|gb|EEE83161.1| glycoside hydrolase [Populus trichocarpa]	sp|P52409|E13B_WHEAT	118	1e-26	Glucan endo-1,3-beta-glucosidase OS=Triticum aestivum GN=GLC1 PE=2 SV=1	YPO2725	62	4e-10	COG3501	Uncharacterized protein conserved in bacteria	K01115	3e-14	75.1	vcn:VOLCADRAFT_99471	phospholipase D [EC:3.1.4.4]	GO:0044238//primary metabolic process	GO:0043167//ion binding;GO:0008422//beta-glucosidase activity	GO:0030312//external encapsulating structure;GO:0031410//cytoplasmic vesicle	ko01100//Metabolic pathways;ko04144//Endocytosis;ko00564//Glycerophospholipid metabolism;ko00565//Ether lipid metabolism
Unigene29796	3.1.4.4	E3.1.4.4	K01115	-1.3972	Down	0.558	Non-significant	-0.8393	Non-significant	-0.1392	Non-significant	0.6972	Non-significant	-0.7001	Non-significant	1070	36	5.0753	31	4.6085	65	7.4718	19	2.8367	gi|224054732|ref|XP_002298356.1|	303	4e-81	glycoside hydrolase [Populus trichocarpa] >gi|222845614|gb|EEE83161.1| glycoside hydrolase [Populus trichocarpa]	sp|P52409|E13B_WHEAT	192	5e-48	Glucan endo-1,3-beta-glucosidase OS=Triticum aestivum GN=GLC1 PE=2 SV=1	YPO2725	63.5	6e-10	COG3501	Uncharacterized protein conserved in bacteria	K01115	2e-17	87.4	vcn:VOLCADRAFT_99471	phospholipase D [EC:3.1.4.4]	GO:0044238//primary metabolic process	GO:0043167//ion binding;GO:0008422//beta-glucosidase activity	GO:0030312//external encapsulating structure;GO:0031410//cytoplasmic vesicle	ko01100//Metabolic pathways;ko04144//Endocytosis;ko00564//Glycerophospholipid metabolism;ko00565//Ether lipid metabolism
Unigene29800	3.1.4.4	E3.1.4.4	K01115	2.0744	Up	-1.1315	Down	0.9429	Non-significant	-0.4698	Non-significant	-0.6618	Non-significant	1.4126	Up	1342	184	20.6828	126	14.9347	103	9.4402	334	39.7596	gi|317106665|dbj|BAJ53168.1|	431	1e-119	JHL18I08.2 [Jatropha curcas]	sp|P36774|LON2_MYXXA	74.3	2e-12	Lon protease 2 OS=Myxococcus xanthus GN=lon2 PE=1 SV=3	all4335	189	7e-48	COG2802	Uncharacterized protein, similar to the N-terminal domain of Lon protease	K14306	8e-07	52.8	ppp:PHYPADRAFT_166175	nuclear pore complex protein Nup62	GO:0019538//protein metabolic process	GO:0042623//ATPase activity, coupled	GO:0043231//intracellular membrane-bounded organelle	ko01100//Metabolic pathways;ko04144//Endocytosis;ko00564//Glycerophospholipid metabolism;ko03013//RNA transport;ko00565//Ether lipid metabolism
Unigene29844	3.1.4.4	E3.1.4.4	K01115	1.3872	Up	0.1612	Non-significant	1.5484	Up	0.2692	Non-significant	-0.108	Non-significant	1.2792	Up	1386	105	11.428	120	13.772	144	12.7789	290	33.4259	gi|15237326|ref|NP_200111.1|	176	6e-43	vesicle-associated membrane protein-like protein [Arabidopsis thaliana] >gi|332008904|gb|AED96287.1| vesicle-associated membrane protein-like protein [Arabidopsis thaliana]	sp|Q84WF5|VAMPL_ARATH	80.9	2e-14	Probable VAMP-like protein At1g33475 OS=Arabidopsis thaliana GN=At1g33475 PE=2 SV=1	--	--	--	--	--	K08515	5e-09	60.1	ppp:PHYPADRAFT_109092	vesicle-associated membrane protein 7	-	-	-	ko01100//Metabolic pathways;ko04144//Endocytosis;ko00564//Glycerophospholipid metabolism;ko00565//Ether lipid metabolism;ko04130//SNARE interactions in vesicular transport
Unigene29877	3.1.4.4	E3.1.4.4	K01115	-0.1854	Non-significant	0.0051	Non-significant	-0.1803	Non-significant	-0.2316	Non-significant	0.2367	Non-significant	0.0513	Non-significant	1543	78	7.6256	63	6.4946	96	7.6525	65	6.7297	gi|302398613|gb|ADL36601.1|	476	1e-133	BZIP domain class transcription factor [Malus x domestica]	sp|Q9FPQ6|GP1_CHLRE	64.3	2e-09	Vegetative cell wall protein gp1 OS=Chlamydomonas reinhardtii GN=GP1 PE=2 SV=1	Rv1078	52	3e-06	COG1714	Predicted membrane protein/domain	K15174	2e-09	62	pop:POPTR_751858	RNA polymerase II-associated factor 1	-	-	-	ko01100//Metabolic pathways;ko04144//Endocytosis;ko00564//Glycerophospholipid metabolism;ko00565//Ether lipid metabolism
Unigene29879	3.1.4.4	E3.1.4.4	K01115	1.7844	Up	-1.0928	Down	0.6915	Non-significant	-1.545	Down	0.4521	Non-significant	2.2365	Up	823	40	7.3317	13	2.5126	23	3.4374	61	11.8407	gi|30696817|ref|NP_200517.2|	204	2e-51	hydroxyproline-rich glycoprotein family protein [Arabidopsis thaliana] >gi|332009460|gb|AED96843.1| hydroxyproline-rich glycoprotein family protein [Arabidopsis thaliana]	sp|Q9C6S1|FH14_ARATH	94.7	7e-19	Formin-like protein 14 OS=Arabidopsis thaliana GN=FH14 PE=1 SV=3	CC3494_1	58.2	2e-08	COG3637	Opacity protein and related surface antigens	K01115	1e-15	80.9	vcn:VOLCADRAFT_99471	phospholipase D [EC:3.1.4.4]	-	-	GO:0044424//intracellular part	ko01100//Metabolic pathways;ko04144//Endocytosis;ko00564//Glycerophospholipid metabolism;ko00565//Ether lipid metabolism
Unigene29908	3.1.4.4	E3.1.4.4	K01115	0.5836	Non-significant	-0.3489	Non-significant	0.2347	Non-significant	-0.3565	Non-significant	0.0075	Non-significant	0.5912	Non-significant	873	27	4.6655	20	3.6441	26	3.6632	30	5.4898	gi|297798672|ref|XP_002867220.1|	368	1e-101	glycine-rich protein [Arabidopsis lyrata subsp. lyrata] >gi|297313056|gb|EFH43479.1| glycine-rich protein [Arabidopsis lyrata subsp. lyrata]	sp|Q8MP30|Y7791_DICDI	66.2	3e-10	Uncharacterized histidine-rich protein DDB_G0274557 OS=Dictyostelium discoideum GN=DDB_G0274557 PE=4 SV=1	Rv3876	51.2	2e-06	COG0455	ATPases involved in chromosome partitioning	K01115	8e-07	52	vcn:VOLCADRAFT_99471	phospholipase D [EC:3.1.4.4]	-	-	GO:0031410//cytoplasmic vesicle	ko01100//Metabolic pathways;ko04144//Endocytosis;ko00564//Glycerophospholipid metabolism;ko00565//Ether lipid metabolism
Unigene29932	3.1.4.4	E3.1.4.4	K01115	1.4606	Up	-0.7848	Non-significant	0.6758	Non-significant	0.0012	Non-significant	-0.7861	Non-significant	0.6746	Non-significant	1223	59	7.2773	56	7.2835	42	4.2239	89	11.6255	gi|334182742|ref|NP_173577.2|	91.3	3e-17	zinc finger CCCH domain-containing protein [Arabidopsis thaliana] >gi|332191999|gb|AEE30120.1| zinc finger CCCH domain-containing protein [Arabidopsis thaliana]	sp|P0C945|Y1158_ARATH	91.3	1e-17	Uncharacterized protein At1g21580 OS=Arabidopsis thaliana GN=At1g21580 PE=1 SV=1	--	--	--	--	--	K01115	9e-10	62.4	vcn:VOLCADRAFT_99471	phospholipase D [EC:3.1.4.4]	-	-	-	ko01100//Metabolic pathways;ko04144//Endocytosis;ko00564//Glycerophospholipid metabolism;ko00565//Ether lipid metabolism
Unigene29984	3.1.4.4	E3.1.4.4	K01115	-2.3355	Down	1.1958	Up	-1.1396	Down	-0.8564	Non-significant	2.0522	Up	-0.2833	Non-significant	745	21	4.2521	11	2.3486	59	9.7407	9	1.9299	gi|15241727|ref|NP_201026.1|	158	6e-38	Embryo-specific protein 3, (ATS3) [Arabidopsis thaliana] >gi|38603856|gb|AAR24673.1| At5g62200 [Arabidopsis thaliana] >gi|332010197|gb|AED97580.1| Embryo-specific protein 3, (ATS3) [Arabidopsis thaliana]	sp|Q9T0K5|LRX3_ARATH	100	8e-21	Leucine-rich repeat extensin-like protein 3 OS=Arabidopsis thaliana GN=LRX3 PE=1 SV=1	XF0818	72	1e-12	COG2730	Endoglucanase	K01115	9e-19	91.3	vcn:VOLCADRAFT_99471	phospholipase D [EC:3.1.4.4]	-	-	GO:0031224//intrinsic to membrane	ko01100//Metabolic pathways;ko04144//Endocytosis;ko00564//Glycerophospholipid metabolism;ko00565//Ether lipid metabolism
Unigene29985	3.1.4.4	E3.1.4.4	K01115	0.6643	Non-significant	-0.2451	Non-significant	0.4192	Non-significant	-0.216	Non-significant	-0.0291	Non-significant	0.6352	Non-significant	1606	316	29.6815	258	25.5537	327	25.0437	399	39.6895	gi|3901091|emb|CAA06965.1|	156	9e-37	arbuscular mycorrhiza protein [Pisum sativum]	sp|Q9T0K5|LRX3_ARATH	89	9e-17	Leucine-rich repeat extensin-like protein 3 OS=Arabidopsis thaliana GN=LRX3 PE=1 SV=1	Rv3876	64.7	4e-10	COG0455	ATPases involved in chromosome partitioning	K01115	5e-14	77	vcn:VOLCADRAFT_99471	phospholipase D [EC:3.1.4.4]	-	-	GO:0031224//intrinsic to membrane	ko01100//Metabolic pathways;ko04144//Endocytosis;ko00564//Glycerophospholipid metabolism;ko00565//Ether lipid metabolism
Unigene29998	3.1.4.4	E3.1.4.4	K01115	-2.8203	Down	0.7704	Non-significant	-2.05	Down	-0.3405	Non-significant	1.1108	Up	-1.7095	Down	1416	2219	236.395	1662	186.701	4642	403.216	506	57.0868	gi|3402282|emb|CAA04449.1|	343	5e-93	proline-rich protein [Solanum tuberosum]	sp|Q9FPQ6|GP1_CHLRE	157	2e-37	Vegetative cell wall protein gp1 OS=Chlamydomonas reinhardtii GN=GP1 PE=2 SV=1	Rv3876	102	2e-21	COG0455	ATPases involved in chromosome partitioning	K14709	1e-31	135	vcn:VOLCADRAFT_104214	solute carrier family 39 (zinc transporter), member 1/2/3	-	-	-	ko01100//Metabolic pathways;ko04144//Endocytosis;ko00564//Glycerophospholipid metabolism;ko00565//Ether lipid metabolism
Unigene30029	3.1.4.4	E3.1.4.4	K01115	-0.9447	Non-significant	1.5249	Up	0.5802	Non-significant	-0.689	Non-significant	2.214	Up	1.2692	Up	514	17	4.9892	10	3.0947	60	14.3577	24	7.4593	gi|15239627|ref|NP_197995.1|	110	7e-24	uncharacterized protein [Arabidopsis thaliana] >gi|122214260|sp|Q3E936.1|MAKR1_ARATH RecName: Full=Probable membrane-associated kinase regulator 1 >gi|332006156|gb|AED93539.1| uncharacterized protein [Arabidopsis thaliana]	sp|Q3E936|MAKR1_ARATH	110	4e-24	Probable membrane-associated kinase regulator 1 OS=Arabidopsis thaliana GN=MAKR1 PE=1 SV=1	Rv0312	60.8	1e-09	COG0443	Molecular chaperone	K01115	2e-13	72.8	vcn:VOLCADRAFT_99471	phospholipase D [EC:3.1.4.4]	-	-	-	ko01100//Metabolic pathways;ko04144//Endocytosis;ko00564//Glycerophospholipid metabolism;ko00565//Ether lipid metabolism
Unigene30122	2.7.7.14	E2.7.7.14	K00967	-1.6768	Down	0.9984	Non-significant	-0.6784	Non-significant	0.3694	Non-significant	0.629	Non-significant	-1.0478	Down	1875	422	33.9513	517	43.86	1034	67.829	249	21.2152	gi|239056178|emb|CAQ58612.1|	664	0	Ethanolamine-phosphate cytidylyltransferase [Vitis vinifera]	sp|Q55BZ4|PCY2_DICDI	353	2e-96	Ethanolamine-phosphate cytidylyltransferase OS=Dictyostelium discoideum GN=pctA PE=1 SV=1	ECU11g0870	207	5e-53	COG0615	Cytidylyltransferase	K00967	0	666	rcu:RCOM_1323420	ethanolamine-phosphate cytidylyltransferase [EC:2.7.7.14]	-	-	-	ko01100//Metabolic pathways;ko00564//Glycerophospholipid metabolism
Unigene30123	3.1.4.4	E3.1.4.4	K01115	-0.7857	Non-significant	0.4378	Non-significant	-0.3479	Non-significant	0.1667	Non-significant	0.2711	Non-significant	-0.5146	Non-significant	1478	62	6.3279	66	7.1031	103	8.5715	46	4.972	gi|338777050|gb|AEI98736.1|	540	1e-152	fasciclin-like arabinogalactan 2 [Pisum sativum]	sp|Q9SU13|FLA2_ARATH	440	1e-122	Fasciclin-like arabinogalactan protein 2 OS=Arabidopsis thaliana GN=FLA2 PE=1 SV=1	SPBC28F2.12	59.3	2e-08	COG0086	DNA-directed RNA polymerase, beta' subunit/160 kD subunit	K01115	7e-09	59.7	vcn:VOLCADRAFT_99471	phospholipase D [EC:3.1.4.4]	-	-	-	ko01100//Metabolic pathways;ko04144//Endocytosis;ko00564//Glycerophospholipid metabolism;ko00565//Ether lipid metabolism;ko00230//Purine metabolism;ko00240//Pyrimidine metabolism;ko03020//RNA polymerase
Unigene30124	3.1.4.4	E3.1.4.4	K01115	-0.7063	Non-significant	0.168	Non-significant	-0.5382	Non-significant	0.3162	Non-significant	-0.1482	Non-significant	-0.8545	Non-significant	1722	426	37.3182	503	46.4637	587	41.9277	277	25.6977	gi|338777050|gb|AEI98736.1|	562	1e-159	fasciclin-like arabinogalactan 2 [Pisum sativum]	sp|Q9SU13|FLA2_ARATH	444	1e-123	Fasciclin-like arabinogalactan protein 2 OS=Arabidopsis thaliana GN=FLA2 PE=1 SV=1	SPBC28F2.12	77	9e-14	COG0086	DNA-directed RNA polymerase, beta' subunit/160 kD subunit	K01115	5e-15	80.5	vcn:VOLCADRAFT_99471	phospholipase D [EC:3.1.4.4]	-	-	-	ko01100//Metabolic pathways;ko04144//Endocytosis;ko00564//Glycerophospholipid metabolism;ko00565//Ether lipid metabolism
Unigene30127	3.1.4.4	E3.1.4.4	K01115	-0.8424	Non-significant	0.7055	Non-significant	-0.1368	Non-significant	0.1266	Non-significant	0.579	Non-significant	-0.2634	Non-significant	1292	85	9.9243	88	10.8343	170	16.1839	73	9.0263	gi|18407493|ref|NP_566117.1|	532	1e-150	uncharacterized protein [Arabidopsis thaliana] >gi|16226796|gb|AAL16264.1|AF428334_1 At2g47960/T9J23.10 [Arabidopsis thaliana] >gi|20197311|gb|AAC63650.2| expressed protein [Arabidopsis thaliana] >gi|20197565|gb|AAM15133.1| expressed protein [Arabidopsis	sp|Q6PBY7|CE044_DANRE	189	4e-47	UPF0533 protein C5orf44 homolog OS=Danio rerio GN=zgc:73187 PE=2 SV=2	--	--	--	--	--	K01115	4e-07	53.5	vcn:VOLCADRAFT_99471	phospholipase D [EC:3.1.4.4]	-	-	-	ko01100//Metabolic pathways;ko04144//Endocytosis;ko00564//Glycerophospholipid metabolism;ko00565//Ether lipid metabolism
Unigene30180	3.1.4.4	E3.1.4.4	K01115	1.9106	Up	-0.3685	Non-significant	1.5422	Up	-0.9975	Non-significant	0.629	Non-significant	2.5396	Up	1143	40	5.2791	19	2.6442	38	4.0892	110	15.3743	gi|119360027|gb|ABL66742.1|	279	5e-74	At4g40080 [Arabidopsis thaliana]	sp|Q02817|MUC2_HUMAN	88.6	8e-17	Mucin-2 OS=Homo sapiens GN=MUC2 PE=1 SV=2	YPO2725	69.3	1e-11	COG3501	Uncharacterized protein conserved in bacteria	K01115	2e-14	77.8	vcn:VOLCADRAFT_99471	phospholipase D [EC:3.1.4.4]	-	GO:0016491//oxidoreductase activity	-	ko01100//Metabolic pathways;ko04144//Endocytosis;ko00564//Glycerophospholipid metabolism;ko00565//Ether lipid metabolism
Unigene30212	3.1.1.5	LYPLA2	K06130	-1.3416	Down	0.3799	Non-significant	-0.9617	Non-significant	-0.2861	Non-significant	0.666	Non-significant	-0.6756	Non-significant	1161	99	12.8632	77	10.5496	158	16.7387	48	6.6048	gi|297808071|ref|XP_002871919.1|	411	1e-113	phospholipase/carboxylesterase family protein [Arabidopsis lyrata subsp. lyrata] >gi|297317756|gb|EFH48178.1| phospholipase/carboxylesterase family protein [Arabidopsis lyrata subsp. lyrata]	sp|O95372|LYPA2_HUMAN	128	7e-29	Acyl-protein thioesterase 2 OS=Homo sapiens GN=LYPLA2 PE=1 SV=1	SPAC8E11.04c	105	1e-22	COG0400	Predicted esterase	K06130	1e-132	470	rcu:RCOM_0220610	lysophospholipase II [EC:3.1.1.5]	-	-	-	ko00564//Glycerophospholipid metabolism
Unigene30234	3.1.4.4	E3.1.4.4	K01115	-0.1031	Non-significant	0.5715	Non-significant	0.4684	Non-significant	0.0292	Non-significant	0.5423	Non-significant	0.4392	Non-significant	1013	62	9.2327	60	9.4215	113	13.7203	81	12.7739	gi|14596027|gb|AAK68741.1|	79.7	6e-14	Unknown protein [Arabidopsis thaliana]	sp|Q94B77|FH5_ARATH	79.7	3e-14	Formin-like protein 5 OS=Arabidopsis thaliana GN=FH5 PE=2 SV=2	--	--	--	--	--	K01115	1e-07	54.7	vcn:VOLCADRAFT_99471	phospholipase D [EC:3.1.4.4]	-	-	-	ko01100//Metabolic pathways;ko04144//Endocytosis;ko00564//Glycerophospholipid metabolism;ko00565//Ether lipid metabolism;ko00520//Amino sugar and nucleotide sugar metabolism
Unigene30253	3.1.4.4	E3.1.4.4	K01115	-0.1315	Non-significant	0.1381	Non-significant	0.0066	Non-significant	-0.1348	Non-significant	0.2729	Non-significant	0.1414	Non-significant	2885	778	40.6798	672	37.0512	1050	44.7651	738	40.8657	gi|18401322|ref|NP_565635.1|	847	0	serrate RNA effector molecule [Arabidopsis thaliana] >gi|75339076|sp|Q9ZVD0.2|SRRT_ARATH RecName: Full=Serrate RNA effector molecule >gi|14486602|gb|AAK63206.1|AF311221_1 C2H2 zinc-finger protein SERRATE [Arabidopsis thaliana] >gi|16226331|gb|AAL16137.1|A	sp|Q9ZVD0|SRRT_ARATH	847	0	Serrate RNA effector molecule OS=Arabidopsis thaliana GN=SE PE=1 SV=2	--	--	--	--	--	K12849	2e-10	66.2	vcn:VOLCADRAFT_57539	pre-mRNA-splicing factor 38A	-	-	-	ko01100//Metabolic pathways;ko04144//Endocytosis;ko00564//Glycerophospholipid metabolism;ko03040//Spliceosome;ko03013//RNA transport;ko00565//Ether lipid metabolism;ko03015//mRNA surveillance pathway
Unigene30281	3.1.4.4	E3.1.4.4	K01115	0.4573	Non-significant	-0.2921	Non-significant	0.1653	Non-significant	-0.6775	Non-significant	0.3855	Non-significant	0.8428	Non-significant	3529	1189	50.8247	705	31.7773	1191	41.5103	1259	56.9931	gi|240256190|ref|NP_195381.6|	1377	0	Vacuolar sorting protein 39 [Arabidopsis thaliana] >gi|332661279|gb|AEE86679.1| Vacuolar sorting protein 39 [Arabidopsis thaliana]	sp|Q8R5L3|VPS39_MOUSE	282	1e-74	Vam6/Vps39-like protein OS=Mus musculus GN=Vps39 PE=2 SV=1	--	--	--	--	--	K01115	2e-06	53.1	vcn:VOLCADRAFT_99471	phospholipase D [EC:3.1.4.4]	-	GO:0030695//GTPase regulator activity	-	ko01100//Metabolic pathways;ko04144//Endocytosis;ko00564//Glycerophospholipid metabolism;ko00565//Ether lipid metabolism
Unigene30317	3.1.4.4	E3.1.4.4	K01115	3.0877	Up	-2.6164	Down	0.4713	Non-significant	-0.7048	Non-significant	-1.9116	Down	1.1761	Up	818	55	10.1427	32	6.2227	11	1.654	72	14.0614	gi|115474635|ref|NP_001060914.1|	48.9	2e-07	Os08g0129200 [Oryza sativa Japonica Group] >gi|113622883|dbj|BAF22828.1| Os08g0129200 [Oryza sativa Japonica Group] >gi|187609563|gb|ACD13289.1| cold shock domain protein 2 [Oryza sativa Japonica Group]	sp|P27484|GRP2_NICSY	55.1	6e-07	Glycine-rich protein 2 OS=Nicotiana sylvestris GN=GRP-2 PE=2 SV=1	--	--	--	--	--	K01115	3e-06	45.1	vcn:VOLCADRAFT_99471	phospholipase D [EC:3.1.4.4]	-	GO:0005488//binding	-	ko01100//Metabolic pathways;ko04144//Endocytosis;ko00564//Glycerophospholipid metabolism;ko00565//Ether lipid metabolism
Unigene30500	3.1.4.4	E3.1.4.4	K01115	-0.2602	Non-significant	0.3429	Non-significant	0.0827	Non-significant	0.7139	Non-significant	-0.371	Non-significant	-0.6312	Non-significant	566	9	2.3987	14	3.9345	14	3.0423	9	2.5402	gi|297724251|ref|NP_001174489.1|	70.1	2e-11	Os05g0516400 [Oryza sativa Japonica Group] >gi|255676490|dbj|BAH93217.1| Os05g0516400 [Oryza sativa Japonica Group]	sp|Q9LK03|PERK2_ARATH	63.5	8e-10	Proline-rich receptor-like protein kinase PERK2 OS=Arabidopsis thaliana GN=PERK2 PE=2 SV=3	Rv3876	50.4	2e-06	COG0455	ATPases involved in chromosome partitioning	K01115	5e-09	58.2	vcn:VOLCADRAFT_99471	phospholipase D [EC:3.1.4.4]	-	-	-	ko01100//Metabolic pathways;ko04144//Endocytosis;ko00564//Glycerophospholipid metabolism;ko00565//Ether lipid metabolism
Unigene30501	3.1.4.4	E3.1.4.4	K01115	1.2517	Up	-0.8794	Non-significant	0.3722	Non-significant	-1.0934	Down	0.2139	Non-significant	1.4656	Up	835	9	1.6259	4	0.762	6	0.8838	11	2.1045	gi|60476854|gb|AAX21543.1|	103	8e-42	Ca(2+)-dependent DNase [Populus tomentosa]	sp|Q39635|Y38K_CORSE	98.2	5e-35	Uncharacterized 38.1 kDa protein OS=Corydalis sempervirens PE=2 SV=1	HI1296	48.9	2e-10	COG1525	Micrococcal nuclease (thermonuclease) homologs	K01115	7e-07	52	vcn:VOLCADRAFT_99471	phospholipase D [EC:3.1.4.4]	GO:0006412//translation	GO:0004518//nuclease activity;GO:0016876//ligase activity, forming aminoacyl-tRNA and related compounds;GO:0032559//adenyl ribonucleotide binding	GO:0044424//intracellular part	ko01100//Metabolic pathways;ko04144//Endocytosis;ko00564//Glycerophospholipid metabolism;ko00565//Ether lipid metabolism
Unigene30540	3.1.4.4	E3.1.4.4	K01115	6.1635	Up	-2.9238	Down	3.2396	Up	-0.8524	Non-significant	-2.0714	Down	4.092	Up	583	99	25.616	52	14.1878	16	3.3756	883	241.958	gi|1165322|gb|AAB53156.1|	288	3e-77	extensin [Glycine max]	sp|P06599|EXTN_DAUCA	191	4e-48	Extensin OS=Daucus carota PE=2 SV=1	YDL140c	70.9	1e-12	COG0086	DNA-directed RNA polymerase, beta' subunit/160 kD subunit	K01115	6e-29	124	vcn:VOLCADRAFT_99471	phospholipase D [EC:3.1.4.4]	-	-	-	ko01100//Metabolic pathways;ko04144//Endocytosis;ko00564//Glycerophospholipid metabolism;ko00565//Ether lipid metabolism
Unigene30546	3.1.4.4	E3.1.4.4	K01115	0.2978	Non-significant	-0.4296	Non-significant	-0.1319	Non-significant	-0.2661	Non-significant	-0.1636	Non-significant	0.1342	Non-significant	1026	123	18.0843	97	15.0385	112	13.4266	106	16.5047	gi|302399087|gb|ADL36838.1|	249	6e-65	TCP domain class transcription factor [Malus x domestica]	sp|Q9FMX2|TCP7_ARATH	234	8e-61	Transcription factor TCP7 OS=Arabidopsis thaliana GN=TCP7 PE=2 SV=1	SPBC28F2.12	58.5	2e-08	COG0086	DNA-directed RNA polymerase, beta' subunit/160 kD subunit	K03006	1e-10	65.1	rcu:RCOM_0782880	DNA-directed RNA polymerase II subunit RPB1 [EC:2.7.7.6]	GO:0010468//regulation of gene expression;GO:0043392//negative regulation of DNA binding	GO:0005488//binding;GO:0001071	GO:0043231//intracellular membrane-bounded organelle	ko01100//Metabolic pathways;ko04144//Endocytosis;ko00564//Glycerophospholipid metabolism;ko00565//Ether lipid metabolism;ko00230//Purine metabolism;ko00240//Pyrimidine metabolism;ko03020//RNA polymerase
Unigene30698	3.1.4.4	E3.1.4.4	K01115	-1.8095	Down	0.9307	Non-significant	-0.8788	Non-significant	-0.226	Non-significant	1.1567	Up	-0.6528	Non-significant	984	148	22.6888	120	19.3984	346	43.2491	76	12.3386	gi|87240796|gb|ABD32654.1|	217	2e-55	Zinc finger, RING-type [Medicago truncatula]	sp|A7XQ02|MLX56_MORAL	46.6	4e-07	Mulatexin OS=Morus alba PE=1 SV=2	--	--	--	--	--	K12169	2e-06	51.2	vvi:100250977	Kip1 ubiquitination-promoting complex protein 1 [EC:6.3.2.19]	-	GO:0046872//metal ion binding	-	ko01100//Metabolic pathways;ko04144//Endocytosis;ko00564//Glycerophospholipid metabolism;ko00565//Ether lipid metabolism
Unigene30716	2.3.1.23	LPCAT1_2	K13510	-0.6989	Non-significant	0.3229	Non-significant	-0.3761	Non-significant	-0.2211	Non-significant	0.5439	Non-significant	-0.155	Non-significant	1789	279	23.5255	227	20.1834	428	29.4259	203	18.1273	gi|18412918|ref|NP_565249.1|	494	1e-138	lysophosphatidylcholine acyltransferase / lyso-PAF acetyltransferase [Arabidopsis thaliana] >gi|332198350|gb|AEE36471.1| lysophosphatidylcholine acyltransferase / lyso-PAF acetyltransferase [Arabidopsis thaliana]	sp|Q1LWG4|PCAT1_DANRE	127	4e-28	Lysophosphatidylcholine acyltransferase 1 OS=Danio rerio GN=lpcat1 PE=2 SV=1	NMB1294	69.7	2e-11	COG0204	1-acyl-sn-glycerol-3-phosphate acyltransferase	K13510	2e-161	566	vvi:100267860	lysophosphatidylcholine acyltransferase / lyso-PAF acetyltransferase [EC:2.3.1.23 2.3.1.67]	-	-	-	ko01100//Metabolic pathways;ko00564//Glycerophospholipid metabolism;ko00565//Ether lipid metabolism
Unigene30723	3.1.4.4	E3.1.4.4	K01115	-0.2884	Non-significant	0.3911	Non-significant	0.1028	Non-significant	-0.5288	Non-significant	0.9199	Non-significant	0.6315	Non-significant	897	143	24.0485	94	16.6692	230	31.5378	145	25.824	gi|18397715|ref|NP_566293.1|	149	4e-35	glycine-rich protein [Arabidopsis thaliana] >gi|332640937|gb|AEE74458.1| glycine-rich protein [Arabidopsis thaliana]	sp|P21997|SSGP_VOLCA	58.2	8e-08	Sulfated surface glycoprotein 185 OS=Volvox carteri PE=1 SV=1	HP0582	50.4	4e-06	COG0810	Periplasmic protein TonB, links inner and outer membranes	K01115	3e-06	50.1	vcn:VOLCADRAFT_99471	phospholipase D [EC:3.1.4.4]	-	-	-	ko01100//Metabolic pathways;ko04144//Endocytosis;ko00564//Glycerophospholipid metabolism;ko00565//Ether lipid metabolism
Unigene30754	2.7.1.32	CHK	K14156	-0.3264	Non-significant	-0.1895	Non-significant	-0.5159	Non-significant	-0.0968	Non-significant	-0.0927	Non-significant	-0.4191	Non-significant	1027	53	7.7848	47	7.2796	57	6.8265	35	5.4443	gi|1438879|gb|AAC49374.1|	467	1e-130	GmCK1p [Glycine max]	sp|O55229|CHKB_MOUSE	138	7e-32	Choline/ethanolamine kinase OS=Mus musculus GN=Chkb PE=1 SV=3	SPAC13G7.12c	134	3e-31	COG0510	Predicted choline kinase involved in LPS biosynthesis	K14156	4e-111	398	rcu:RCOM_0962250	choline/ethanolamine kinase [EC:2.7.1.32 2.7.1.82]	-	GO:0016301//kinase activity	-	ko01100//Metabolic pathways;ko00564//Glycerophospholipid metabolism
Unigene30754	2.7.1.82	CHK	K14156	-0.3264	Non-significant	-0.1895	Non-significant	-0.5159	Non-significant	-0.0968	Non-significant	-0.0927	Non-significant	-0.4191	Non-significant	1027	53	7.7848	47	7.2796	57	6.8265	35	5.4443	gi|1438879|gb|AAC49374.1|	467	1e-130	GmCK1p [Glycine max]	sp|O55229|CHKB_MOUSE	138	7e-32	Choline/ethanolamine kinase OS=Mus musculus GN=Chkb PE=1 SV=3	SPAC13G7.12c	134	3e-31	COG0510	Predicted choline kinase involved in LPS biosynthesis	K14156	4e-111	398	rcu:RCOM_0962250	choline/ethanolamine kinase [EC:2.7.1.32 2.7.1.82]	-	GO:0016301//kinase activity	-	ko01100//Metabolic pathways;ko00564//Glycerophospholipid metabolism
Unigene30823	3.1.4.4	E3.1.4.4	K01115	-0.4035	Non-significant	0.1134	Non-significant	-0.2901	Non-significant	-0.1223	Non-significant	0.2357	Non-significant	-0.1678	Non-significant	1218	101	12.5089	88	11.4925	134	13.5317	78	10.2305	gi|297832386|ref|XP_002884075.1|	408	1e-112	pentatricopeptide repeat-containing protein [Arabidopsis lyrata subsp. lyrata] >gi|297329915|gb|EFH60334.1| pentatricopeptide repeat-containing protein [Arabidopsis lyrata subsp. lyrata]	sp|Q84J71|PP161_ARATH	407	8e-113	Pentatricopeptide repeat-containing protein At2g17670 OS=Arabidopsis thaliana GN=At2g17670 PE=2 SV=1	--	--	--	--	--	K03457	1e-11	68.6	ath:AT5G03560	nucleobase:cation symporter-1, NCS1 family	-	-	-	ko01100//Metabolic pathways;ko04144//Endocytosis;ko00564//Glycerophospholipid metabolism;ko00565//Ether lipid metabolism
Unigene30836	3.1.4.4	E3.1.4.4	K01115	-1.1988	Down	0.949	Non-significant	-0.2498	Non-significant	-0.3105	Non-significant	1.2595	Up	0.0607	Non-significant	1032	68	9.9397	52	8.015	161	19.1885	54	8.3592	gi|30689631|ref|NP_195044.2|	323	3e-87	hydrolase, alpha/beta fold family protein [Arabidopsis thaliana] >gi|208879516|gb|ACI31303.1| At4g33180 [Arabidopsis thaliana] >gi|332660787|gb|AEE86187.1| hydrolase, alpha/beta fold family protein [Arabidopsis thaliana]	sp|Q9T0K5|LRX3_ARATH	63.5	2e-09	Leucine-rich repeat extensin-like protein 3 OS=Arabidopsis thaliana GN=LRX3 PE=1 SV=1	DR1352	65.1	2e-10	COG0596	Predicted hydrolases or acyltransferases (alpha/beta hydrolase superfamily)	K15174	7e-08	55.8	rcu:RCOM_1489440	RNA polymerase II-associated factor 1	-	GO:0003824//catalytic activity	-	ko01100//Metabolic pathways;ko04144//Endocytosis;ko00564//Glycerophospholipid metabolism;ko00565//Ether lipid metabolism
Unigene30951	3.1.4.4	E3.1.4.4	K01115	-0.8128	Non-significant	1.1686	Up	0.3558	Non-significant	0.3578	Non-significant	0.8108	Non-significant	-0.0021	Non-significant	1331	144	16.3203	175	20.9141	397	36.6867	174	20.8843	gi|115440525|ref|NP_001044542.1|	446	1e-124	Os01g0801700 [Oryza sativa Japonica Group] >gi|19570997|dbj|BAB86424.1| mucin-like protein [Oryza sativa Japonica Group] >gi|113534073|dbj|BAF06456.1| Os01g0801700 [Oryza sativa Japonica Group]	sp|Q9FPQ6|GP1_CHLRE	60.1	4e-08	Vegetative cell wall protein gp1 OS=Chlamydomonas reinhardtii GN=GP1 PE=2 SV=1	Rv3886c	54.3	5e-07	COG1404	Subtilisin-like serine proteases	K01115	1e-08	58.5	vcn:VOLCADRAFT_99471	phospholipase D [EC:3.1.4.4]	-	-	-	ko01100//Metabolic pathways;ko04144//Endocytosis;ko00564//Glycerophospholipid metabolism;ko00565//Ether lipid metabolism
Unigene30982	3.1.4.4	E3.1.4.4	K01115	0.0053	Non-significant	0.58	Non-significant	0.5852	Non-significant	0.6615	Non-significant	-0.0815	Non-significant	-0.0763	Non-significant	659	12	2.7469	18	4.3448	22	4.1061	17	4.1211	gi|297830924|ref|XP_002883344.1|	169	2e-41	pentatricopeptide repeat-containing protein [Arabidopsis lyrata subsp. lyrata] >gi|297329184|gb|EFH59603.1| pentatricopeptide repeat-containing protein [Arabidopsis lyrata subsp. lyrata]	sp|Q9LIE7|PP246_ARATH	168	3e-41	Pentatricopeptide repeat-containing protein At3g22150, chloroplastic OS=Arabidopsis thaliana GN=PCMP-E95 PE=2 SV=1	YPO2725	67	3e-11	COG3501	Uncharacterized protein conserved in bacteria	K01115	8e-15	77.8	vcn:VOLCADRAFT_99471	phospholipase D [EC:3.1.4.4]	-	GO:0005488//binding	-	ko01100//Metabolic pathways;ko04144//Endocytosis;ko00564//Glycerophospholipid metabolism;ko00565//Ether lipid metabolism
Unigene31005	2.3.1.23	LPCAT1_2	K13510	1.4111	Up	-1.0721	Down	0.3391	Non-significant	-0.049	Non-significant	-1.0231	Down	0.3881	Non-significant	649	36	8.3676	33	8.0881	21	3.9799	43	10.5845	gi|317106626|dbj|BAJ53132.1|	205	4e-52	JHL05D22.3 [Jatropha curcas]	--	--	--	--	--	--	--	--	--	K13510	2e-53	206	vvi:100262557	lysophosphatidylcholine acyltransferase / lyso-PAF acetyltransferase [EC:2.3.1.23 2.3.1.67]	-	GO:0003824//catalytic activity	-	ko01100//Metabolic pathways;ko00564//Glycerophospholipid metabolism;ko00565//Ether lipid metabolism
Unigene31118	3.1.1.5	LYPLA2	K06130	-2.37	Down	1.5597	Up	-0.8103	Non-significant	1.3761	Up	0.1836	Non-significant	-2.1864	Down	908	13	2.1597	32	5.6059	47	6.3666	7	1.2316	gi|317106756|dbj|BAJ53250.1|	389	1e-107	JHL25H03.13 [Jatropha curcas]	sp|O95372|LYPA2_HUMAN	119	2e-26	Acyl-protein thioesterase 2 OS=Homo sapiens GN=LYPLA2 PE=1 SV=1	SPAC8E11.04c	91.3	2e-18	COG0400	Predicted esterase	K06130	6e-108	387	vvi:100246445	lysophospholipase II [EC:3.1.1.5]	-	-	-	ko00564//Glycerophospholipid metabolism
Unigene31119	3.1.1.5	LYPLA2	K06130	0.4476	Non-significant	0.2201	Non-significant	0.6677	Non-significant	-1.1459	Down	1.366	Up	1.8136	Up	394	14	5.3601	6	2.4223	20	6.2435	21	8.5147	gi|317106756|dbj|BAJ53250.1|	112	1e-24	JHL25H03.13 [Jatropha curcas]	--	--	--	--	--	--	--	--	--	K06130	1e-27	118	vvi:100246445	lysophospholipase II [EC:3.1.1.5]	-	-	-	ko00564//Glycerophospholipid metabolism
Unigene31124	3.1.4.4	E3.1.4.4	K01115	0.8429	Non-significant	-0.7602	Non-significant	0.0827	Non-significant	0.2846	Non-significant	-1.0448	Down	-0.2019	Non-significant	1201	58	7.285	67	8.8738	42	4.3013	58	7.715	gi|18149189|dbj|BAB83610.1|	288	1e-76	6b-interacting protein 1 [Nicotiana tabacum]	sp|Q7G6K7|FH3_ORYSJ	39.3	1e-11	Formin-like protein 3 OS=Oryza sativa subsp. japonica GN=FH3 PE=2 SV=2	--	--	--	--	--	K01115	6e-10	43.1	vcn:VOLCADRAFT_99471	phospholipase D [EC:3.1.4.4]	-	-	-	ko01100//Metabolic pathways;ko04144//Endocytosis;ko00564//Glycerophospholipid metabolism;ko00565//Ether lipid metabolism
Unigene31131	3.1.4.4	E3.1.4.4	K01115	-1.2818	Down	0.5335	Non-significant	-0.7483	Non-significant	-0.0764	Non-significant	0.6099	Non-significant	-0.6719	Non-significant	1683	169	15.1477	152	14.3661	300	21.9247	95	9.0175	gi|316989905|gb|ADU77018.1|	459	1e-128	RNA-dependent RNA polymerase 2 [Cucumis sativus]	sp|O82504|RDR2_ARATH	365	4e-100	RNA-dependent RNA polymerase 2 OS=Arabidopsis thaliana GN=RDR2 PE=2 SV=1	Rv3876	63.9	8e-10	COG0455	ATPases involved in chromosome partitioning	K01115	7e-14	76.6	vcn:VOLCADRAFT_99471	phospholipase D [EC:3.1.4.4]	-	-	-	ko01100//Metabolic pathways;ko04144//Endocytosis;ko00564//Glycerophospholipid metabolism;ko00565//Ether lipid metabolism
Unigene31191	3.1.4.4	E3.1.4.4	K01115	-1.1595	Down	0.4893	Non-significant	-0.6702	Non-significant	0.2412	Non-significant	0.2481	Non-significant	-0.9113	Non-significant	1785	273	23.0711	306	27.2686	470	32.3859	162	14.4986	gi|297810979|ref|XP_002873373.1|	561	1e-158	calcium-binding EF hand family protein [Arabidopsis lyrata subsp. lyrata] >gi|297319210|gb|EFH49632.1| calcium-binding EF hand family protein [Arabidopsis lyrata subsp. lyrata]	sp|Q6XLQ7|CALU_RABIT	94.4	3e-18	Calumenin OS=Oryctolagus cuniculus GN=CALU PE=1 SV=2	Cgl1939	50.4	1e-05	COG0532	Translation initiation factor 2 (IF-2; GTPase)	K02183	6e-08	57	osa:4327351	calmodulin	-	-	-	ko01100//Metabolic pathways;ko04626//Plant-pathogen interaction;ko04144//Endocytosis;ko00564//Glycerophospholipid metabolism;ko00565//Ether lipid metabolism;ko04070//Phosphatidylinositol signaling system
Unigene31221	3.1.4.4	E3.1.4.4	K01115	-0.8057	Non-significant	0.9709	Non-significant	0.1652	Non-significant	-0.1365	Non-significant	1.1074	Up	0.3017	Non-significant	1815	255	21.1938	220	19.2808	613	41.5413	270	23.7649	gi|115447883|ref|NP_001047721.1|	849	0	Os02g0675700 [Oryza sativa Japonica Group] >gi|50253255|dbj|BAD29526.1| dehydration-responsive family protein-like [Oryza sativa Japonica Group] >gi|113537252|dbj|BAF09635.1| Os02g0675700 [Oryza sativa Japonica Group]	sp|Q9ZPH9|PMTF_ARATH	827	0	Probable methyltransferase PMT15 OS=Arabidopsis thaliana GN=At4g00750 PE=1 SV=1	Rv3876	60.1	1e-08	COG0455	ATPases involved in chromosome partitioning	K01115	2e-13	75.1	vcn:VOLCADRAFT_99471	phospholipase D [EC:3.1.4.4]	-	GO:0016741//transferase activity, transferring one-carbon groups	GO:0043231//intracellular membrane-bounded organelle	ko01100//Metabolic pathways;ko04144//Endocytosis;ko00564//Glycerophospholipid metabolism;ko00565//Ether lipid metabolism
Unigene31281	3.1.4.4	E3.1.4.4	K01115	-0.5353	Non-significant	1.1205	Up	0.5852	Non-significant	0.4916	Non-significant	0.629	Non-significant	0.0937	Non-significant	934	12	1.9381	16	2.7249	32	4.214	17	2.9077	gi|18398935|ref|NP_565446.1|	184	2e-45	metaxin-related protein [Arabidopsis thaliana] >gi|3176710|gb|AAD12026.1| expressed protein [Arabidopsis thaliana] >gi|17979483|gb|AAL50078.1| At2g19080/T20K24.9 [Arabidopsis thaliana] >gi|22655436|gb|AAM98310.1| At2g19080/T20K24.9 [Arabidopsis thaliana]	sp|Q02817|MUC2_HUMAN	65.5	5e-10	Mucin-2 OS=Homo sapiens GN=MUC2 PE=1 SV=2	slr0599	52.8	8e-07	COG0515	Serine/threonine protein kinase	K01115	3e-08	56.6	vcn:VOLCADRAFT_99471	phospholipase D [EC:3.1.4.4]	GO:0006605//protein targeting	GO:0005488//binding	GO:0019866//organelle inner membrane;GO:0031966//mitochondrial membrane	ko01100//Metabolic pathways;ko04144//Endocytosis;ko00564//Glycerophospholipid metabolism;ko00565//Ether lipid metabolism
Unigene31283	3.1.4.4	E3.1.4.4	K01115	0.4934	Non-significant	-0.0928	Non-significant	0.4005	Non-significant	-0.0304	Non-significant	-0.0625	Non-significant	0.4309	Non-significant	1752	280	24.1084	260	23.6058	322	22.6057	349	31.8229	gi|254033592|gb|ACT55264.1|	164	4e-39	formin 2A [Physcomitrella patens]	sp|Q9SK28|FH18_ARATH	161	2e-38	Formin-like protein 18 OS=Arabidopsis thaliana GN=FH18 PE=2 SV=2	Rv3876	62.8	2e-09	COG0455	ATPases involved in chromosome partitioning	K01115	1e-19	95.5	vcn:VOLCADRAFT_99471	phospholipase D [EC:3.1.4.4]	-	-	-	ko01100//Metabolic pathways;ko04144//Endocytosis;ko00564//Glycerophospholipid metabolism;ko00565//Ether lipid metabolism
Unigene31307	2.7.8.5	E2.7.8.5	K00995	-1.7781	Down	1.0225	Up	-0.7555	Non-significant	-1.1623	Down	2.1848	Up	0.4067	Non-significant	1495	59	5.9533	25	2.66	147	12.0941	33	3.5263	gi|76800634|gb|ABA55724.1|	323	3e-87	phosphatidylglycerolphosphate synthase [Vigna unguiculata]	sp|Q6D364|PGSA_ERWCT	140	2e-32	CDP-diacylglycerol--glycerol-3-phosphate 3-phosphatidyltransferase OS=Erwinia carotovora subsp. atroseptica GN=pgsA PE=3 SV=3	PA2584	155	2e-37	COG0558	Phosphatidylglycerophosphate synthase	K00995	4e-87	319	rcu:RCOM_0744550	CDP-diacylglycerol--glycerol-3-phosphate 3-phosphatidyltransferase [EC:2.7.8.5]	GO:0046488//phosphatidylinositol metabolic process	GO:0017169//CDP-alcohol phosphatidyltransferase activity	GO:0009526//plastid envelope;GO:0042598//vesicular fraction;GO:0031224//intrinsic to membrane	ko01100//Metabolic pathways;ko00564//Glycerophospholipid metabolism
Unigene31410	3.1.4.4	E3.1.4.4	K01115	0.1846	Non-significant	-0.8794	Non-significant	-0.6949	Non-significant	-1.3068	Down	0.4274	Non-significant	0.6119	Non-significant	792	60	11.428	23	4.6194	40	6.212	35	7.0598	gi|308808346|ref|XP_003081483.1|	36.2	5e-08	Predicted membrane protein (patched superfamily) (ISS) [Ostreococcus tauri] >gi|116059946|emb|CAL56005.1| Predicted membrane protein (patched superfamily) (ISS) [Ostreococcus tauri]	sp|Q9T0K5|LRX3_ARATH	40.8	2e-07	Leucine-rich repeat extensin-like protein 3 OS=Arabidopsis thaliana GN=LRX3 PE=1 SV=1	--	--	--	--	--	K01115	1e-08	41.6	vcn:VOLCADRAFT_99471	phospholipase D [EC:3.1.4.4]	-	-	GO:0044464//cell part	ko01100//Metabolic pathways;ko04144//Endocytosis;ko00564//Glycerophospholipid metabolism;ko00565//Ether lipid metabolism
Unigene31514	3.1.4.3	plcC	K01114	-0.6949	Non-significant	0.1865	Non-significant	-0.5084	Non-significant	-0.3821	Non-significant	0.5687	Non-significant	-0.1262	Non-significant	2081	470	34.0699	342	26.1417	656	38.7728	312	23.9514	gi|186478224|ref|NP_172203.2|	816	0	phospholipase C [Arabidopsis thaliana] >gi|21703147|gb|AAM74513.1| At1g07230/F10K1_4 [Arabidopsis thaliana] >gi|24417127|dbj|BAC22506.1| phosphatidylglycerol specific phospholipase C [Arabidopsis thaliana] >gi|58652062|gb|AAW80856.1| At1g07230 [Arabidopsi	sp|P0A5R8|PHLD_MYCTU	110	5e-23	Phospholipase C 4 OS=Mycobacterium tuberculosis GN=plcD PE=3 SV=1	MT1799	110	1e-23	COG3511	Phospholipase C	K01114	0	867	pop:POPTR_641078	phospholipase C [EC:3.1.4.3]	GO:0006810//transport;GO:0006996//organelle organization	GO:0016757//transferase activity, transferring glycosyl groups;GO:0008092//cytoskeletal protein binding;GO:0016787//hydrolase activity;GO:0015101//organic cation transmembrane transporter activity	GO:0031224//intrinsic to membrane	ko01100//Metabolic pathways;ko00564//Glycerophospholipid metabolism;ko00565//Ether lipid metabolism;ko00562//Inositol phosphate metabolism
Unigene31529	1.1.1.8	E1.1.1.8	K00006	-3.5476	Down	1.4405	Up	-2.1071	Down	0.2265	Non-significant	1.214	Up	-2.3336	Down	1638	73	6.7229	81	7.8659	243	18.2469	16	1.5605	gi|15227377|ref|NP_181685.1|	790	0	6-phosphogluconate dehydrogenase-like protein [Arabidopsis thaliana] >gi|30688691|ref|NP_850352.1| 6-phosphogluconate dehydrogenase-like protein [Arabidopsis thaliana] >gi|79324881|ref|NP_001031525.1| 6-phosphogluconate dehydrogenase-like protein [Arabido	sp|Q4JUX5|GPDA_CORJK	82	1e-14	Glycerol-3-phosphate dehydrogenase [NAD(P)+] OS=Corynebacterium jeikeium (strain K411) GN=gpsA PE=3 SV=1	L0016	73.6	1e-12	COG0240	Glycerol-3-phosphate dehydrogenase	K00006	1e-12	72.4	ath:AT5G40610	glycerol-3-phosphate dehydrogenase (NAD+) [EC:1.1.1.8]	-	-	-	ko00564//Glycerophospholipid metabolism
Unigene31565	3.1.4.4	E3.1.4.4	K01115	0.7647	Non-significant	-0.011	Non-significant	0.7537	Non-significant	0.4796	Non-significant	-0.4907	Non-significant	0.274	Non-significant	1462	152	15.6834	201	21.869	185	15.564	242	26.4433	gi|30680596|ref|NP_849613.1|	350	3e-95	armadillo/beta-catenin-like repeat-containing protein [Arabidopsis thaliana] >gi|332190153|gb|AEE28274.1| armadillo/beta-catenin-like repeat-containing protein [Arabidopsis thaliana]	sp|O22193|PUB4_ARATH	118	1e-25	U-box domain-containing protein 4 OS=Arabidopsis thaliana GN=PUB4 PE=1 SV=2	--	--	--	--	--	K13171	4e-08	57.4	vcn:VOLCADRAFT_121090	serine/arginine repetitive matrix protein 1	-	-	-	ko01100//Metabolic pathways;ko04144//Endocytosis;ko00564//Glycerophospholipid metabolism;ko03013//RNA transport;ko00565//Ether lipid metabolism;ko03015//mRNA surveillance pathway
Unigene31581	3.1.4.4	E3.1.4.4	K01115	0.1372	Non-significant	0.6249	Non-significant	0.7621	Non-significant	-0.0547	Non-significant	0.6796	Non-significant	0.8168	Non-significant	1274	138	16.3401	126	15.7319	261	25.1981	221	27.7122	gi|18420278|ref|NP_568045.1|	408	1e-112	Plasma-membrane choline transporter family protein [Arabidopsis thaliana] >gi|332661557|gb|AEE86957.1| Plasma-membrane choline transporter family protein [Arabidopsis thaliana]	sp|O94317|YH5D_SCHPO	61.6	1e-08	Uncharacterized serine-rich protein C215.13 OS=Schizosaccharomyces pombe (strain ATCC 38366 / 972) GN=SPBC215.13 PE=1 SV=1	PAE0061	50.8	5e-06	COG1840	ABC-type Fe3+ transport system, periplasmic component	K01115	3e-09	60.8	vcn:VOLCADRAFT_99471	phospholipase D [EC:3.1.4.4]	-	-	-	ko01100//Metabolic pathways;ko04144//Endocytosis;ko00564//Glycerophospholipid metabolism;ko03013//RNA transport;ko00565//Ether lipid metabolism;ko00230//Purine metabolism;ko00240//Pyrimidine metabolism;ko03008//Ribosome biogenesis in eukaryotes;ko03020//R
Unigene31663	3.1.4.4	E3.1.4.4	K01115	0.3772	Non-significant	0.7055	Non-significant	1.0827	Up	0.0764	Non-significant	0.6291	Non-significant	1.0062	Up	566	3	0.7996	3	0.8431	6	1.3039	6	1.6935	gi|15228190|ref|NP_191137.1|	160	1e-38	glycosyl hydrolase family 17 protein [Arabidopsis thaliana] >gi|7263566|emb|CAB81603.1| beta-1, 3-glucanase-like protein [Arabidopsis thaliana] >gi|332645920|gb|AEE79441.1| glycosyl hydrolase family 17 protein [Arabidopsis thaliana]	sp|O10341|Y091_NPVOP	114	4e-25	Uncharacterized 29.3 kDa protein OS=Orgyia pseudotsugata multicapsid polyhedrosis virus GN=ORF92 PE=4 SV=1	Rv3876	87	2e-17	COG0455	ATPases involved in chromosome partitioning	K01115	4e-25	111	vcn:VOLCADRAFT_99471	phospholipase D [EC:3.1.4.4]	-	-	-	ko01100//Metabolic pathways;ko04144//Endocytosis;ko00564//Glycerophospholipid metabolism;ko00565//Ether lipid metabolism
Unigene31664	3.1.4.4	E3.1.4.4	K01115	-1.3598	Down	-0.5169	Non-significant	-1.8767	Down	-0.7309	Non-significant	0.214	Non-significant	-1.1458	Down	959	35	5.5055	20	3.3173	30	3.8477	9	1.4992	gi|15228190|ref|NP_191137.1|	233	4e-60	glycosyl hydrolase family 17 protein [Arabidopsis thaliana] >gi|7263566|emb|CAB81603.1| beta-1, 3-glucanase-like protein [Arabidopsis thaliana] >gi|332645920|gb|AEE79441.1| glycosyl hydrolase family 17 protein [Arabidopsis thaliana]	sp|Q9M069|E137_ARATH	117	9e-26	Glucan endo-1,3-beta-glucosidase 7 OS=Arabidopsis thaliana GN=At4g34480 PE=1 SV=2	SPBC28F2.12	92.8	8e-19	COG0086	DNA-directed RNA polymerase, beta' subunit/160 kD subunit	K01115	1e-24	111	vcn:VOLCADRAFT_99471	phospholipase D [EC:3.1.4.4]	-	-	-	ko01100//Metabolic pathways;ko04144//Endocytosis;ko00564//Glycerophospholipid metabolism;ko00565//Ether lipid metabolism
Unigene31723	3.1.4.4	E3.1.4.4	K01115	-0.4414	Non-significant	0.4206	Non-significant	-0.0208	Non-significant	-0.2762	Non-significant	0.6967	Non-significant	0.2553	Non-significant	1781	332	28.1202	260	23.2214	545	37.6382	309	27.7168	gi|224127446|ref|XP_002320076.1|	803	0	integral membrane single C2 domain protein [Populus trichocarpa] >gi|222860849|gb|EEE98391.1| integral membrane single C2 domain protein [Populus trichocarpa]	sp|Q3TZZ7|ESYT2_MOUSE	151	2e-35	Extended synaptotagmin-2 OS=Mus musculus GN=Esyt2 PE=1 SV=1	YML072c	107	5e-23	COG5038	Ca2+-dependent lipid-binding protein, contains C2 domain	K12418	2e-07	55.1	cre:CHLREDRAFT_32523	fatty acid desaturase (delta-4 desaturase) [EC:1.14.19.-]	-	GO:0005488//binding	GO:0016020//membrane	ko01100//Metabolic pathways;ko04144//Endocytosis;ko00564//Glycerophospholipid metabolism;ko00565//Ether lipid metabolism
Unigene31748	3.1.4.4	E3.1.4.4	K01115	-0.0531	Non-significant	-0.0612	Non-significant	-0.1143	Non-significant	-0.0269	Non-significant	-0.0343	Non-significant	-0.0875	Non-significant	1571	188	18.052	175	17.7191	221	17.3026	164	16.6769	gi|22330921|ref|NP_187490.2|	288	2e-76	uncharacterized protein [Arabidopsis thaliana] >gi|19310497|gb|AAL84982.1| AT3g08780/F17O14_25 [Arabidopsis thaliana] >gi|20908088|gb|AAM26727.1| AT3g08780/F17O14_25 [Arabidopsis thaliana] >gi|332641157|gb|AEE74678.1| uncharacterized protein [Arabidopsis	sp|Q9LK03|PERK2_ARATH	92.4	8e-18	Proline-rich receptor-like protein kinase PERK2 OS=Arabidopsis thaliana GN=PERK2 PE=2 SV=3	Rv3876	60.5	8e-09	COG0455	ATPases involved in chromosome partitioning	K01115	3e-20	97.4	vcn:VOLCADRAFT_99471	phospholipase D [EC:3.1.4.4]	-	-	-	ko01100//Metabolic pathways;ko04144//Endocytosis;ko00564//Glycerophospholipid metabolism;ko00565//Ether lipid metabolism
Unigene31770	3.1.4.4	E3.1.4.4	K01115	0.0792	Non-significant	0.3432	Non-significant	0.4224	Non-significant	-0.2427	Non-significant	0.5859	Non-significant	0.6652	Non-significant	1713	403	35.4889	323	29.9933	627	45.0201	510	47.5621	gi|15242979|ref|NP_197671.1|	472	1e-132	protein reticulata-related 1 [Arabidopsis thaliana] >gi|13605899|gb|AAK32935.1|AF367348_1 AT5g22790/K8E10_2 [Arabidopsis thaliana] >gi|19548025|gb|AAL87376.1| AT5g22790/K8E10_2 [Arabidopsis thaliana] >gi|332005693|gb|AED93076.1| protein reticulata-related	sp|Q9S8M0|LECT_SOLTU	58.2	9e-09	Chitin-binding lectin 1 OS=Solanum tuberosum PE=1 SV=2	CC3494_1	57.4	8e-08	COG3637	Opacity protein and related surface antigens	K07562	6e-37	153	zma:100275802	nonsense-mediated mRNA decay protein 3	-	-	-	ko01100//Metabolic pathways;ko04144//Endocytosis;ko00564//Glycerophospholipid metabolism;ko03013//RNA transport;ko00565//Ether lipid metabolism;ko03008//Ribosome biogenesis in eukaryotes
Unigene31830	3.1.4.4	E3.1.4.4	K01115	0.325	Non-significant	0.0695	Non-significant	0.3946	Non-significant	-0.3219	Non-significant	0.3915	Non-significant	0.7165	Non-significant	1601	547	51.5396	415	41.2322	704	54.085	679	67.7527	gi|297795889|ref|XP_002865829.1|	442	1e-123	armadillo/beta-catenin repeat family protein [Arabidopsis lyrata subsp. lyrata] >gi|297311664|gb|EFH42088.1| armadillo/beta-catenin repeat family protein [Arabidopsis lyrata subsp. lyrata]	sp|O22193|PUB4_ARATH	98.2	2e-19	U-box domain-containing protein 4 OS=Arabidopsis thaliana GN=PUB4 PE=1 SV=2	YPO2725	69.3	2e-11	COG3501	Uncharacterized protein conserved in bacteria	K03006	8e-15	79.7	cre:CHLREDRAFT_196948	DNA-directed RNA polymerase II subunit RPB1 [EC:2.7.7.6]	-	-	-	ko01100//Metabolic pathways;ko04144//Endocytosis;ko00564//Glycerophospholipid metabolism;ko00565//Ether lipid metabolism;ko00230//Purine metabolism;ko00240//Pyrimidine metabolism;ko03020//RNA polymerase;ko04140//Regulation of autophagy
Unigene31865	3.1.4.4	E3.1.4.4	K01115	-0.3018	Non-significant	0.1684	Non-significant	-0.1334	Non-significant	0.191	Non-significant	-0.0227	Non-significant	-0.3244	Non-significant	1221	230	28.4156	249	32.4387	317	31.933	198	25.9059	gi|79376487|ref|NP_177066.3|	293	4e-78	BSD domain-containing protein [Arabidopsis thaliana] >gi|332196756|gb|AEE34877.1| BSD domain-containing protein [Arabidopsis thaliana]	sp|Q9FPQ6|GP1_CHLRE	89.4	5e-17	Vegetative cell wall protein gp1 OS=Chlamydomonas reinhardtii GN=GP1 PE=2 SV=1	Rv3876	71.6	3e-12	COG0455	ATPases involved in chromosome partitioning	K01115	7e-20	95.9	vcn:VOLCADRAFT_99471	phospholipase D [EC:3.1.4.4]	-	-	-	ko01100//Metabolic pathways;ko04144//Endocytosis;ko00564//Glycerophospholipid metabolism;ko00565//Ether lipid metabolism
Unigene31879	3.1.4.4	E3.1.4.4	K01115	-1.5297	Down	1.0517	Up	-0.478	Non-significant	-0.3143	Non-significant	1.366	Up	-0.1637	Non-significant	851	59	10.4584	45	8.4113	150	21.6799	40	7.5089	gi|87240953|gb|ABD32811.1|	202	5e-51	Zinc finger, RING-type [Medicago truncatula]	sp|Q9LUI1|LRX6_ARATH	51.6	7e-06	Leucine-rich repeat extensin-like protein 6 OS=Arabidopsis thaliana GN=LRX6 PE=2 SV=1	--	--	--	--	--	K01115	4e-06	49.7	rcu:RCOM_1613030	phospholipase D [EC:3.1.4.4]	-	-	-	ko01100//Metabolic pathways;ko04144//Endocytosis;ko00564//Glycerophospholipid metabolism;ko00565//Ether lipid metabolism
Unigene31897	3.1.1.32	pldA	K01058	0.0321	Non-significant	-0.4948	Non-significant	-0.4627	Non-significant	-0.4304	Non-significant	-0.0644	Non-significant	-0.0323	Non-significant	1037	54	7.8552	38	5.8289	47	5.5746	37	5.7	gi|227202786|dbj|BAH56866.1|	366	1e-100	AT2G42690 [Arabidopsis thaliana]	sp|Q9SJI7|PLA20_ARATH	366	1e-100	Phospholipase A1-IIdelta OS=Arabidopsis thaliana GN=At2g42690 PE=1 SV=1	--	--	--	--	--	K01058	6e-35	145	pop:POPTR_918082	phospholipase A1 [EC:3.1.1.32]	-	-	-	ko01100//Metabolic pathways;ko00564//Glycerophospholipid metabolism;ko00592//alpha-Linolenic acid metabolism
Unigene32112	3.1.4.4	E3.1.4.4	K01115	-0.4708	Non-significant	1.76	Up	1.2892	Up	-0.0389	Non-significant	1.7989	Up	1.3282	Up	801	13	2.4482	12	2.383	54	8.292	30	5.9833	gi|225423855|ref|XP_002281154.1|	335	4e-91	PREDICTED: similar to CHUP1 (CHLOROPLAST UNUSUAL POSITIONING 1) [Vitis vinifera]	sp|Q9LI74|CHUP1_ARATH	248	5e-65	Protein CHUP1, chloroplastic OS=Arabidopsis thaliana GN=CHUP1 PE=1 SV=1	--	--	--	--	--	K01115	4e-07	52.8	vcn:VOLCADRAFT_99471	phospholipase D [EC:3.1.4.4]	-	-	-	ko01100//Metabolic pathways;ko04144//Endocytosis;ko00564//Glycerophospholipid metabolism;ko03040//Spliceosome;ko00565//Ether lipid metabolism
Unigene32117	3.1.4.4	E3.1.4.4	K01115	0.1361	Non-significant	-1.1176	Down	-0.9815	Non-significant	-1.8621	Down	0.7445	Non-significant	0.8807	Non-significant	2232	23	1.5545	6	0.4276	13	0.7164	11	0.7873	gi|337733636|gb|AEI72267.1|	550	1e-155	early flowering 5 protein [Citrus trifoliata]	sp|Q84ZL0|FH5_ORYSJ	171	2e-41	Formin-like protein 5 OS=Oryza sativa subsp. japonica GN=FH5 PE=2 SV=2	Rv3876	89	3e-17	COG0455	ATPases involved in chromosome partitioning	K12866	0	532	pop:POPTR_824729	WW domain-binding protein 11	-	-	-	ko01100//Metabolic pathways;ko04144//Endocytosis;ko00564//Glycerophospholipid metabolism;ko03040//Spliceosome;ko00565//Ether lipid metabolism
Unigene32261	3.1.4.4	E3.1.4.4	K01115	0.5471	Non-significant	-1.2014	Down	-0.6542	Non-significant	-0.5084	Non-significant	-0.6929	Non-significant	-0.1458	Non-significant	736	30	6.1488	20	4.3225	16	2.6739	18	3.907	gi|297849104|ref|XP_002892433.1|	82.4	5e-15	pentatricopeptide repeat-containing protein [Arabidopsis lyrata subsp. lyrata] >gi|297338275|gb|EFH68692.1| pentatricopeptide repeat-containing protein [Arabidopsis lyrata subsp. lyrata]	sp|O82380|PP175_ARATH	79.7	8e-15	Pentatricopeptide repeat-containing protein At2g29760, chloroplastic OS=Arabidopsis thaliana GN=PCMP-H33 PE=2 SV=1	--	--	--	--	--	K03798	7e-10	61.6	rcu:RCOM_0340700	cell division protease FtsH [EC:3.4.24.-]	-	-	-	ko01100//Metabolic pathways;ko04144//Endocytosis;ko00564//Glycerophospholipid metabolism;ko03040//Spliceosome;ko00565//Ether lipid metabolism
Unigene32262	3.1.4.4	E3.1.4.4	K01115	2.7557	Up	-0.5574	Non-significant	2.1982	Up	1.2989	Up	-1.8564	Down	0.8993	Non-significant	740	6	1.2231	14	3.0094	5	0.8311	26	5.6129	gi|297728355|ref|NP_001176541.1|	77.8	7e-18	Os11g0483950 [Oryza sativa Japonica Group] >gi|255680094|dbj|BAH95269.1| Os11g0483950 [Oryza sativa Japonica Group]	sp|O82380|PP175_ARATH	79	3e-16	Pentatricopeptide repeat-containing protein At2g29760, chloroplastic OS=Arabidopsis thaliana GN=PCMP-H33 PE=2 SV=1	--	--	--	--	--	K03798	3e-13	62.4	rcu:RCOM_0340700	cell division protease FtsH [EC:3.4.24.-]	-	-	GO:0043231//intracellular membrane-bounded organelle	ko01100//Metabolic pathways;ko04144//Endocytosis;ko00564//Glycerophospholipid metabolism;ko00565//Ether lipid metabolism
Unigene32304	3.1.4.4	E3.1.4.4	K01115	-0.6801	Non-significant	1.0654	Up	0.3853	Non-significant	0.4364	Non-significant	0.629	Non-significant	-0.0511	Non-significant	1150	60	7.8704	77	10.6506	154	16.471	74	10.2797	gi|15219083|ref|NP_173593.1|	139	1e-31	uncharacterized protein [Arabidopsis thaliana] >gi|5263327|gb|AAD41429.1|AC007727_18 EST gb|T20649 comes from this gene [Arabidopsis thaliana] >gi|332192029|gb|AEE30150.1| uncharacterized protein [Arabidopsis thaliana]	sp|Q02817|MUC2_HUMAN	60.8	2e-08	Mucin-2 OS=Homo sapiens GN=MUC2 PE=1 SV=2	YPO2725	52.8	1e-06	COG3501	Uncharacterized protein conserved in bacteria	K01115	8e-08	55.8	vcn:VOLCADRAFT_99471	phospholipase D [EC:3.1.4.4]	-	-	-	ko01100//Metabolic pathways;ko04144//Endocytosis;ko00564//Glycerophospholipid metabolism;ko00565//Ether lipid metabolism
Unigene32314	3.1.4.4	E3.1.4.4	K01115	-0.8765	Non-significant	0.2003	Non-significant	-0.6763	Non-significant	-0.061	Non-significant	0.2613	Non-significant	-0.6153	Non-significant	847	66	11.7545	60	11.268	93	13.505	39	7.3558	gi|18417560|ref|NP_567843.1|	382	1e-105	Yip1 integral membrane domain-containing protein [Arabidopsis thaliana] >gi|15010748|gb|AAK74033.1| AT4g30260/F9N11_110 [Arabidopsis thaliana] >gi|15810091|gb|AAL06971.1| AT4g30260/F9N11_110 [Arabidopsis thaliana] >gi|332660344|gb|AEE85744.1| Yip1 integra	sp|Q54RZ2|YIPF6_DICDI	139	3e-32	Protein YIPF6 homolog OS=Dictyostelium discoideum GN=yipf6 PE=3 SV=2	SPAC644.13c	112	6e-25	COG5080	Rab GTPase interacting factor, Golgi membrane protein	K13832	9e-13	71.6	ota:Ot12g02660	3-dehydroquinate dehydratase / shikimate dehydrogenase [EC:4.2.1.10 1.1.1.25]	-	-	GO:0044464//cell part	ko01100//Metabolic pathways;ko01110//Biosynthesis of secondary metabolites;ko04144//Endocytosis;ko00564//Glycerophospholipid metabolism;ko00565//Ether lipid metabolism;ko00400//Phenylalanine, tyrosine and tryptophan biosynthesis
Unigene32327	3.1.4.4	E3.1.4.4	K01115	-0.6228	Non-significant	0.3077	Non-significant	-0.315	Non-significant	0.841	Non-significant	-0.5333	Non-significant	-1.1561	Down	1404	83	8.9178	141	15.9747	126	11.0382	63	7.1684	gi|334188240|ref|NP_199551.2|	274	3e-72	uncharacterized protein [Arabidopsis thaliana] >gi|332008123|gb|AED95506.1| uncharacterized protein [Arabidopsis thaliana]	sp|Q9FPQ6|GP1_CHLRE	85.1	5e-32	Vegetative cell wall protein gp1 OS=Chlamydomonas reinhardtii GN=GP1 PE=2 SV=1	SPBC28F2.12	65.9	2e-10	COG0086	DNA-directed RNA polymerase, beta' subunit/160 kD subunit	K01115	2e-16	84.7	vcn:VOLCADRAFT_99471	phospholipase D [EC:3.1.4.4]	-	-	GO:0044464//cell part	ko01100//Metabolic pathways;ko04144//Endocytosis;ko00564//Glycerophospholipid metabolism;ko00565//Ether lipid metabolism
Unigene32350	3.1.4.4	E3.1.4.4	K01115	-0.2912	Non-significant	0.4533	Non-significant	0.1622	Non-significant	0.0765	Non-significant	0.3768	Non-significant	0.0856	Non-significant	929	53	8.6061	53	9.0749	89	11.7834	56	9.6299	gi|302399071|gb|ADL36830.1|	233	3e-60	TCP domain class transcription factor [Malus x domestica]	sp|Q9C518|TCP8_ARATH	211	6e-54	Transcription factor TCP8 OS=Arabidopsis thaliana GN=TCP8 PE=2 SV=1	--	--	--	--	--	K01115	4e-07	53.1	vcn:VOLCADRAFT_99471	phospholipase D [EC:3.1.4.4]	-	-	-	ko01100//Metabolic pathways;ko04144//Endocytosis;ko00564//Glycerophospholipid metabolism;ko00565//Ether lipid metabolism
Unigene32351	3.1.4.4	E3.1.4.4	K01115	0.2586	Non-significant	0.0955	Non-significant	0.354	Non-significant	-0.081	Non-significant	0.1765	Non-significant	0.435	Non-significant	1141	29	3.834	26	3.6247	38	4.0963	35	4.9004	gi|302399071|gb|ADL36830.1|	235	8e-61	TCP domain class transcription factor [Malus x domestica]	sp|Q9C518|TCP8_ARATH	213	2e-54	Transcription factor TCP8 OS=Arabidopsis thaliana GN=TCP8 PE=2 SV=1	YGL028c	50.1	7e-06	COG5309	Exo-beta-1,3-glucanase	K01115	8e-08	55.8	vcn:VOLCADRAFT_99471	phospholipase D [EC:3.1.4.4]	-	-	-	ko01100//Metabolic pathways;ko04144//Endocytosis;ko00564//Glycerophospholipid metabolism;ko00565//Ether lipid metabolism
Unigene32557	3.1.4.4	E3.1.4.4	K01115	-1.7319	Down	1.1846	Up	-0.5473	Non-significant	0.1331	Non-significant	1.0515	Up	-0.6804	Non-significant	1400	325	35.0187	338	38.4033	906	79.5969	210	23.9629	gi|18409862|ref|NP_566986.1|	318	2e-85	tetratricopeptide repeat domain-containing protein [Arabidopsis thaliana] >gi|332645587|gb|AEE79108.1| tetratricopeptide repeat domain-containing protein [Arabidopsis thaliana]	sp|Q9LK03|PERK2_ARATH	84.3	2e-15	Proline-rich receptor-like protein kinase PERK2 OS=Arabidopsis thaliana GN=PERK2 PE=2 SV=3	MA1613	65.9	2e-10	COG0457	FOG: TPR repeat	K01115	7e-14	76.3	vcn:VOLCADRAFT_99471	phospholipase D [EC:3.1.4.4]	-	-	-	ko01100//Metabolic pathways;ko04144//Endocytosis;ko00564//Glycerophospholipid metabolism;ko00565//Ether lipid metabolism
Unigene32560	3.1.4.4	E3.1.4.4	K01115	16.103	Up	-16.4865	Down	-0.3836	Non-significant	-0.0603	Non-significant	-16.4262	Down	-0.3233	Non-significant	690	420	91.8216	382	88.063	0	0	304	70.3838	gi|18397707|ref|NP_566291.1|	71.6	9e-12	hydroxyproline-rich glycoprotein family protein [Arabidopsis thaliana] >gi|332640930|gb|AEE74451.1| hydroxyproline-rich glycoprotein family protein [Arabidopsis thaliana]	sp|O65375|LRX1_ARATH	56.6	2e-07	Leucine-rich repeat extensin-like protein 1 OS=Arabidopsis thaliana GN=LRX1 PE=1 SV=1	--	--	--	--	--	K13448	2e-06	50.1	ath:AT3G10300	calcium-binding protein CML	-	-	-	ko01100//Metabolic pathways;ko04626//Plant-pathogen interaction;ko04144//Endocytosis;ko00564//Glycerophospholipid metabolism;ko03040//Spliceosome;ko00565//Ether lipid metabolism
Unigene32586	3.1.4.4	E3.1.4.4	K01115	-1.4301	Down	1.5129	Up	0.0827	Non-significant	0.2185	Non-significant	1.2943	Up	-0.1358	Non-significant	921	58	9.4998	64	11.0535	203	27.1102	58	10.0604	gi|15232012|ref|NP_187519.1|	192	5e-48	uncharacterized protein [Arabidopsis thaliana] >gi|75207465|sp|Q9SS80.1|U503A_ARATH RecName: Full=UPF0503 protein At3g09070, chloroplastic; Flags: Precursor >gi|332641195|gb|AEE74716.1| uncharacterized protein [Arabidopsis thaliana]	sp|Q9SS80|U503A_ARATH	192	3e-48	UPF0503 protein At3g09070, chloroplastic OS=Arabidopsis thaliana GN=At3g09070 PE=1 SV=1	Rv3876	48.5	1e-07	COG0455	ATPases involved in chromosome partitioning	K01115	2e-12	70.5	vcn:VOLCADRAFT_99471	phospholipase D [EC:3.1.4.4]	-	-	GO:0016020//membrane	ko01100//Metabolic pathways;ko04144//Endocytosis;ko00564//Glycerophospholipid metabolism;ko00565//Ether lipid metabolism
Unigene32622	3.1.4.4	E3.1.4.4	K01115	-1.5587	Down	0.7055	Non-significant	-0.8531	Non-significant	-0.0975	Non-significant	0.803	Non-significant	-0.7556	Non-significant	697	44	9.5228	39	8.9004	88	15.5291	23	5.2716	gi|297807715|ref|XP_002871741.1|	241	8e-63	exostosin family protein [Arabidopsis lyrata subsp. lyrata] >gi|297317578|gb|EFH48000.1| exostosin family protein [Arabidopsis lyrata subsp. lyrata]	sp|Q02817|MUC2_HUMAN	70.1	1e-11	Mucin-2 OS=Homo sapiens GN=MUC2 PE=1 SV=2	slr0599	53.5	3e-07	COG0515	Serine/threonine protein kinase	K01115	7e-10	61.6	vcn:VOLCADRAFT_99471	phospholipase D [EC:3.1.4.4]	GO:0006259//DNA metabolic process;GO:0006464//protein modification process	GO:0003676//nucleic acid binding;GO:0004672//protein kinase activity;GO:0032559//adenyl ribonucleotide binding	GO:0043231//intracellular membrane-bounded organelle	ko01100//Metabolic pathways;ko04144//Endocytosis;ko00564//Glycerophospholipid metabolism;ko00565//Ether lipid metabolism
Unigene32665	3.1.4.4	E3.1.4.4	K01115	1.5292	Up	0.2905	Non-significant	1.8197	Up	0.8373	Non-significant	-0.5469	Non-significant	0.9824	Non-significant	945	36	5.7467	61	10.2678	54	7.0284	120	20.2861	gi|18411903|ref|NP_565177.1|	131	2e-29	VQ motif-containing protein [Arabidopsis thaliana] >gi|8052537|gb|AAF71801.1|AC013430_10 F3F9.15 [Arabidopsis thaliana] >gi|332197973|gb|AEE36094.1| VQ motif-containing protein [Arabidopsis thaliana]	sp|P10220|DEN_HHV11	77.4	1e-13	Deneddylase UL36 OS=Human herpesvirus 1 (strain 17) GN=UL36 PE=1 SV=1	ZftsK	58.2	2e-08	COG1674	DNA segregation ATPase FtsK/SpoIIIE and related proteins	K01115	6e-11	65.9	vcn:VOLCADRAFT_99471	phospholipase D [EC:3.1.4.4]	-	-	-	ko01100//Metabolic pathways;ko04144//Endocytosis;ko00564//Glycerophospholipid metabolism;ko00565//Ether lipid metabolism
Unigene32687	2.3.1.51	AGPAT3_4	K13523	-1.1302	Down	0.828	Non-significant	-0.3022	Non-significant	0.0016	Non-significant	0.8264	Non-significant	-0.3037	Non-significant	1284	158	18.5625	150	18.5826	344	32.9526	121	15.0546	gi|82568693|dbj|BAE48660.1|	579	1e-164	1-acyl-sn-glycerol-3-phosphate acyltransferase [Prunus mume]	sp|Q8LG50|LPAT2_ARATH	554	5e-157	1-acyl-sn-glycerol-3-phosphate acyltransferase 2 OS=Arabidopsis thaliana GN=LPAT2 PE=1 SV=2	SPBC428.14	109	9e-24	COG0204	1-acyl-sn-glycerol-3-phosphate acyltransferase	K13523	2e-166	583	vvi:100262467	lysophosphatidic acid acyltransferase / lysophosphatidylinositol acyltransferase [EC:2.3.1.51 2.3.1.-]	-	-	-	ko01100//Metabolic pathways;ko00564//Glycerophospholipid metabolism;ko00561//Glycerolipid metabolism
Unigene32687	2.3.1.-	AGPAT3_4	K13523	-1.1302	Down	0.828	Non-significant	-0.3022	Non-significant	0.0016	Non-significant	0.8264	Non-significant	-0.3037	Non-significant	1284	158	18.5625	150	18.5826	344	32.9526	121	15.0546	gi|82568693|dbj|BAE48660.1|	579	1e-164	1-acyl-sn-glycerol-3-phosphate acyltransferase [Prunus mume]	sp|Q8LG50|LPAT2_ARATH	554	5e-157	1-acyl-sn-glycerol-3-phosphate acyltransferase 2 OS=Arabidopsis thaliana GN=LPAT2 PE=1 SV=2	SPBC428.14	109	9e-24	COG0204	1-acyl-sn-glycerol-3-phosphate acyltransferase	K13523	2e-166	583	vvi:100262467	lysophosphatidic acid acyltransferase / lysophosphatidylinositol acyltransferase [EC:2.3.1.51 2.3.1.-]	-	-	-	ko01100//Metabolic pathways;ko00564//Glycerophospholipid metabolism;ko00561//Glycerolipid metabolism
Unigene32697	3.1.4.4	E3.1.4.4	K01115	-2.7655	Down	1.6516	Up	-1.1139	Down	0.1525	Non-significant	1.4991	Up	-1.2664	Down	1377	259	28.3733	273	31.5361	998	89.1441	113	13.1097	gi|15235668|ref|NP_193070.1|	339	5e-92	leucine-rich repeat extensin-like protein 3 [Arabidopsis thaliana] >gi|75337952|sp|Q9T0K5.1|LRX3_ARATH RecName: Full=Leucine-rich repeat extensin-like protein 3; Short=AtLRX3; Short=LRR/EXTENSIN3; AltName: Full=Cell wall hydroxyproline-rich glycoprotein;	sp|Q9T0K5|LRX3_ARATH	339	2e-92	Leucine-rich repeat extensin-like protein 3 OS=Arabidopsis thaliana GN=LRX3 PE=1 SV=1	Rv3876	127	4e-29	COG0455	ATPases involved in chromosome partitioning	K01115	6e-56	216	vcn:VOLCADRAFT_99471	phospholipase D [EC:3.1.4.4]	-	-	-	ko01100//Metabolic pathways;ko04144//Endocytosis;ko00564//Glycerophospholipid metabolism;ko00565//Ether lipid metabolism
Unigene32757	3.1.4.4	E3.1.4.4	K01115	0.3615	Non-significant	-0.1405	Non-significant	0.2209	Non-significant	-0.1536	Non-significant	0.0131	Non-significant	0.3746	Non-significant	2398	746	46.9282	636	42.1878	830	42.5721	821	54.6943	gi|169264928|dbj|BAG12304.1|	189	2e-46	6b-interacting protein 2 [Nicotiana tabacum]	sp|P04929|HRPX_PLALO	85.5	2e-15	Histidine-rich glycoprotein OS=Plasmodium lophurae PE=4 SV=1	YPO2725	84.3	9e-16	COG3501	Uncharacterized protein conserved in bacteria	K01115	1e-14	79.7	vcn:VOLCADRAFT_99471	phospholipase D [EC:3.1.4.4]	-	-	-	ko01100//Metabolic pathways;ko04144//Endocytosis;ko00564//Glycerophospholipid metabolism;ko00565//Ether lipid metabolism
Unigene32844	3.1.4.4	E3.1.4.4	K01115	-6.269	Down	2.5792	Up	-3.6899	Down	2.409	Up	0.1702	Non-significant	-6.0988	Down	576	82	21.4751	413	114.053	601	128.336	6	1.6641	gi|2565429|gb|AAB82000.1|	105	5e-22	glycine-rich protein [Onobrychis viciifolia]	sp|A1CD74|PAN1_ASPCL	68.2	3e-11	Actin cytoskeleton-regulatory complex protein pan1 OS=Aspergillus clavatus (strain ATCC 1007 / CBS 513.65 / DSM 816 / NCTC 3887 / NRRL 1) GN=pan1 PE=3 SV=1	Rv3876	65.9	4e-11	COG0455	ATPases involved in chromosome partitioning	K01115	2e-10	62.8	vcn:VOLCADRAFT_99471	phospholipase D [EC:3.1.4.4]	-	-	-	ko01100//Metabolic pathways;ko04144//Endocytosis;ko00564//Glycerophospholipid metabolism;ko00565//Ether lipid metabolism
Unigene32845	3.1.4.4	E3.1.4.4	K01115	-3.8916	Down	3.6207	Up	-0.2709	Non-significant	2.8839	Up	0.7369	Non-significant	-3.1548	Down	711	23	4.8798	161	36.0193	347	60.0283	18	4.0444	gi|2565429|gb|AAB82000.1|	115	7e-25	glycine-rich protein [Onobrychis viciifolia]	sp|P21997|SSGP_VOLCA	72.8	2e-12	Sulfated surface glycoprotein 185 OS=Volvox carteri PE=1 SV=1	XF0818	59.3	6e-09	COG2730	Endoglucanase	K01115	2e-13	73.6	vcn:VOLCADRAFT_99471	phospholipase D [EC:3.1.4.4]	-	-	-	ko01100//Metabolic pathways;ko04144//Endocytosis;ko00564//Glycerophospholipid metabolism;ko00565//Ether lipid metabolism
Unigene32898	3.1.4.4	E3.1.4.4	K01115	-1.1808	Down	1.1855	Up	0.0047	Non-significant	-0.149	Non-significant	1.3346	Up	0.1538	Non-significant	1054	76	10.8772	65	9.8096	212	24.7395	72	10.9129	gi|18399572|ref|NP_564455.1|	91.7	2e-17	arabinogalactan protein 5 [Arabidopsis thaliana] >gi|119361081|sp|Q8LCE4.2|AGP5_ARATH RecName: Full=Classical arabinogalactan protein 5; Flags: Precursor >gi|3883128|gb|AAC77827.1| arabinogalactan-protein [Arabidopsis thaliana] >gi|28416877|gb|AAO42969.1|	sp|Q8LCE4|AGP5_ARATH	91.7	8e-18	Classical arabinogalactan protein 5 OS=Arabidopsis thaliana GN=AGP5 PE=2 SV=2	XF0818	61.2	3e-09	COG2730	Endoglucanase	K01115	3e-10	63.9	vcn:VOLCADRAFT_99471	phospholipase D [EC:3.1.4.4]	-	-	-	ko01100//Metabolic pathways;ko04144//Endocytosis;ko00564//Glycerophospholipid metabolism;ko00565//Ether lipid metabolism
Unigene32899	3.1.4.4	E3.1.4.4	K01115	-1.0633	Down	-0.0466	Non-significant	-1.1099	Down	0.0307	Non-significant	-0.0773	Non-significant	-1.1406	Down	1069	64	9.0312	62	9.2256	76	8.7444	28	4.1844	gi|159465411|ref|XP_001690916.1|	80.1	5e-14	extracellular matrix protein [Chlamydomonas reinhardtii] >gi|158279602|gb|EDP05362.1| extracellular matrix protein [Chlamydomonas reinhardtii]	sp|O81765|PLRX4_ARATH	76.6	3e-13	Pollen-specific leucine-rich repeat extensin-like protein 4 OS=Arabidopsis thaliana GN=PEX4 PE=2 SV=1	CC3441	61.6	2e-09	COG2267	Lysophospholipase	K12447	4e-11	66.6	cre:CHLREDRAFT_32796	UDP-sugar pyrophosphorylase [EC:2.7.7.64]	-	-	-	ko01100//Metabolic pathways;ko04144//Endocytosis;ko00564//Glycerophospholipid metabolism;ko00565//Ether lipid metabolism;ko00520//Amino sugar and nucleotide sugar metabolism
Unigene32933	3.1.4.4	E3.1.4.4	K01115	0.6904	Non-significant	-0.7095	Non-significant	-0.0191	Non-significant	-0.628	Non-significant	-0.0815	Non-significant	0.6089	Non-significant	1003	44	6.6175	27	4.282	33	4.0468	41	6.5303	gi|15229995|ref|NP_187198.1|	197	1e-49	formin-like protein 11 [Arabidopsis thaliana] >gi|75191978|sp|Q9MA60.1|FH11_ARATH RecName: Full=Formin-like protein 11; Short=AtFH11; Flags: Precursor >gi|332640723|gb|AEE74244.1| formin-like protein 11 [Arabidopsis thaliana]	sp|Q9MA60|FH11_ARATH	197	8e-50	Formin-like protein 11 OS=Arabidopsis thaliana GN=FH11 PE=2 SV=1	Rv3876	74.3	3e-13	COG0455	ATPases involved in chromosome partitioning	K01115	3e-16	83.6	vcn:VOLCADRAFT_99471	phospholipase D [EC:3.1.4.4]	-	-	-	ko01100//Metabolic pathways;ko04144//Endocytosis;ko00564//Glycerophospholipid metabolism;ko00565//Ether lipid metabolism
Unigene32938	3.1.4.4	E3.1.4.4	K01115	-0.4251	Non-significant	-0.005	Non-significant	-0.4301	Non-significant	-1.8869	Down	1.882	Up	1.4569	Up	777	117	22.7148	30	6.1416	143	22.6366	82	16.8594	gi|2565429|gb|AAB82000.1|	131	1e-29	glycine-rich protein [Onobrychis viciifolia]	sp|P21997|SSGP_VOLCA	103	1e-21	Sulfated surface glycoprotein 185 OS=Volvox carteri PE=1 SV=1	XF0818	83.2	4e-16	COG2730	Endoglucanase	K01115	7e-22	101	vcn:VOLCADRAFT_99471	phospholipase D [EC:3.1.4.4]	-	-	-	ko01100//Metabolic pathways;ko04144//Endocytosis;ko00564//Glycerophospholipid metabolism;ko00565//Ether lipid metabolism
Unigene32939	3.1.4.4	E3.1.4.4	K01115	-1.4834	Down	1.6441	Up	0.1607	Non-significant	-11.4763	Down	13.1205	Up	11.6371	Up	953	18	2.8492	0	0	69	8.9054	19	3.185	gi|2565429|gb|AAB82000.1|	131	2e-29	glycine-rich protein [Onobrychis viciifolia]	sp|P21997|SSGP_VOLCA	103	2e-21	Sulfated surface glycoprotein 185 OS=Volvox carteri PE=1 SV=1	XF0818	83.2	6e-16	COG2730	Endoglucanase	K01115	1e-21	101	vcn:VOLCADRAFT_99471	phospholipase D [EC:3.1.4.4]	-	-	-	ko01100//Metabolic pathways;ko04144//Endocytosis;ko00564//Glycerophospholipid metabolism;ko00565//Ether lipid metabolism
Unigene32953	3.1.4.4	E3.1.4.4	K01115	0.5656	Non-significant	-0.2258	Non-significant	0.3399	Non-significant	-0.3503	Non-significant	0.1245	Non-significant	0.6902	Non-significant	1262	82	9.8017	61	7.6886	86	8.3818	98	12.4055	gi|297827869|ref|XP_002881817.1|	660	0	phospholipase D beta 1 [Arabidopsis lyrata subsp. lyrata] >gi|297327656|gb|EFH58076.1| phospholipase D beta 1 [Arabidopsis lyrata subsp. lyrata]	sp|P93733|PLDB1_ARATH	641	0	Phospholipase D beta 1 OS=Arabidopsis thaliana GN=PLDBETA1 PE=2 SV=3	ECU11g1180	79.7	1e-14	COG1502	Phosphatidylserine/phosphatidylglycerophosphate/cardiolipin synthases and related enzymes	K01115	0	672	rcu:RCOM_1613030	phospholipase D [EC:3.1.4.4]	-	-	-	ko01100//Metabolic pathways;ko04144//Endocytosis;ko00564//Glycerophospholipid metabolism;ko00565//Ether lipid metabolism
Unigene32957	3.1.4.4	E3.1.4.4	K01115	-3.2072	Down	3.2901	Up	0.0829	Non-significant	2.3981	Up	0.892	Non-significant	-2.3152	Down	1373	1	0.1099	5	0.5793	12	1.075	1	0.1164	gi|18397039|ref|NP_566241.1|	444	1e-123	DNA-damage-repair/toleration protein DRT102 [Arabidopsis thaliana] >gi|148872800|sp|Q05212.2|DR102_ARATH RecName: Full=DNA-damage-repair/toleration protein DRT102 >gi|15529165|gb|AAK97677.1| AT3g04880/T9J14_17 [Arabidopsis thaliana] >gi|23505883|gb|AAN288	sp|Q05212|DR102_ARATH	444	9e-124	DNA-damage-repair/toleration protein DRT102 OS=Arabidopsis thaliana GN=DRT102 PE=2 SV=2	CAC2880	87.8	4e-17	COG0698	Ribose 5-phosphate isomerase RpiB	K03509	4e-06	50.4	vcn:VOLCADRAFT_116690	DNA polymerase eta subunit [EC:2.7.7.7]	-	-	-	ko01100//Metabolic pathways;ko04144//Endocytosis;ko00564//Glycerophospholipid metabolism;ko00565//Ether lipid metabolism
Unigene32958	3.1.4.4	E3.1.4.4	K01115	-0.0923	Non-significant	0.175	Non-significant	0.0827	Non-significant	-2.0389	Down	2.2139	Up	2.1216	Up	1463	26	2.6809	6	0.6524	36	3.0266	26	2.8391	gi|18397039|ref|NP_566241.1|	444	1e-123	DNA-damage-repair/toleration protein DRT102 [Arabidopsis thaliana] >gi|148872800|sp|Q05212.2|DR102_ARATH RecName: Full=DNA-damage-repair/toleration protein DRT102 >gi|15529165|gb|AAK97677.1| AT3g04880/T9J14_17 [Arabidopsis thaliana] >gi|23505883|gb|AAN288	sp|Q05212|DR102_ARATH	444	1e-123	DNA-damage-repair/toleration protein DRT102 OS=Arabidopsis thaliana GN=DRT102 PE=2 SV=2	CAC2880	87.8	4e-17	COG0698	Ribose 5-phosphate isomerase RpiB	K03509	4e-06	50.4	vcn:VOLCADRAFT_116690	DNA polymerase eta subunit [EC:2.7.7.7]	-	-	-	ko01100//Metabolic pathways;ko04144//Endocytosis;ko00564//Glycerophospholipid metabolism;ko00565//Ether lipid metabolism
Unigene32976	3.1.4.4	E3.1.4.4	K01115	-1.6623	Down	1.4555	Up	-0.2068	Non-significant	-1.061	Down	2.5165	Up	0.8542	Non-significant	524	11	3.1667	5	1.5178	37	8.6849	9	2.7438	gi|122169645|sp|Q0DLG0.1|FH14_ORYSJ	68.6	4e-11	RecName: Full=Formin-like protein 14; AltName: Full=OsFH14; Flags: Precursor	sp|Q0DLG0|FH14_ORYSJ	68.6	2e-11	Formin-like protein 14 OS=Oryza sativa subsp. japonica GN=FH14 PE=2 SV=1	--	--	--	--	--	K01115	2e-07	52.8	vcn:VOLCADRAFT_99471	phospholipase D [EC:3.1.4.4]	-	-	-	ko01100//Metabolic pathways;ko04144//Endocytosis;ko00564//Glycerophospholipid metabolism;ko00565//Ether lipid metabolism
Unigene32977	3.1.4.4	E3.1.4.4	K01115	0.8153	Non-significant	-0.8322	Non-significant	-0.0168	Non-significant	-0.2059	Non-significant	-0.6263	Non-significant	0.1891	Non-significant	706	45	9.6151	37	8.3364	31	5.4007	42	9.5037	gi|297724251|ref|NP_001174489.1|	57.8	1e-07	Os05g0516400 [Oryza sativa Japonica Group] >gi|255676490|dbj|BAH93217.1| Os05g0516400 [Oryza sativa Japonica Group]	sp|Q03211|PEXLP_TOBAC	43.9	2e-06	Pistil-specific extensin-like protein OS=Nicotiana tabacum PE=2 SV=1	--	--	--	--	--	K01115	4e-06	49.3	vcn:VOLCADRAFT_99471	phospholipase D [EC:3.1.4.4]	-	-	-	ko01100//Metabolic pathways;ko04144//Endocytosis;ko00564//Glycerophospholipid metabolism;ko00565//Ether lipid metabolism
Unigene32980	3.1.4.4	E3.1.4.4	K01115	0.7956	Non-significant	-0.1824	Non-significant	0.6132	Non-significant	0.017	Non-significant	-0.1994	Non-significant	0.5962	Non-significant	1128	99	13.2395	95	13.3966	107	11.6673	143	20.2523	gi|334188587|ref|NP_001190601.1|	102	1e-20	uncharacterized protein [Arabidopsis thaliana] >gi|332010283|gb|AED97666.1| uncharacterized protein [Arabidopsis thaliana]	sp|Q9C5S0|AGP9_ARATH	63.9	2e-09	Classical arabinogalactan protein 9 OS=Arabidopsis thaliana GN=AGP9 PE=1 SV=2	mlr2363	52	2e-06	COG0515	Serine/threonine protein kinase	K10730	3e-08	57.4	osa:4336217	ATP-dependent DNA helicase Q4 [EC:3.6.4.12]	-	-	-	ko01100//Metabolic pathways;ko04144//Endocytosis;ko00564//Glycerophospholipid metabolism;ko00565//Ether lipid metabolism;ko00520//Amino sugar and nucleotide sugar metabolism
Unigene33079	2.7.1.32	CHK	K14156	1.37	Up	-1.0936	Down	0.2764	Non-significant	-1.694	Down	0.6004	Non-significant	1.9704	Up	1386	174	18.9379	51	5.8531	100	8.8743	199	22.9371	gi|1438881|gb|AAC49375.1|	623	1e-177	GmCK2p [Glycine max]	sp|A7MCT6|EKI2_MOUSE	183	2e-45	Ethanolamine kinase 2 OS=Mus musculus GN=Etnk2 PE=1 SV=1	SPAC13G7.12c	138	2e-32	COG0510	Predicted choline kinase involved in LPS biosynthesis	K14156	2e-151	533	rcu:RCOM_0962250	choline/ethanolamine kinase [EC:2.7.1.32 2.7.1.82]	-	-	-	ko01100//Metabolic pathways;ko00564//Glycerophospholipid metabolism
Unigene33079	2.7.1.82	CHK	K14156	1.37	Up	-1.0936	Down	0.2764	Non-significant	-1.694	Down	0.6004	Non-significant	1.9704	Up	1386	174	18.9379	51	5.8531	100	8.8743	199	22.9371	gi|1438881|gb|AAC49375.1|	623	1e-177	GmCK2p [Glycine max]	sp|A7MCT6|EKI2_MOUSE	183	2e-45	Ethanolamine kinase 2 OS=Mus musculus GN=Etnk2 PE=1 SV=1	SPAC13G7.12c	138	2e-32	COG0510	Predicted choline kinase involved in LPS biosynthesis	K14156	2e-151	533	rcu:RCOM_0962250	choline/ethanolamine kinase [EC:2.7.1.32 2.7.1.82]	-	-	-	ko01100//Metabolic pathways;ko00564//Glycerophospholipid metabolism
Unigene33130	3.1.4.4	E3.1.4.4	K01115	-0.1847	Non-significant	0.2447	Non-significant	0.06	Non-significant	0.2263	Non-significant	0.0184	Non-significant	-0.1663	Non-significant	956	64	10.0987	71	11.8135	93	11.9652	63	10.5276	gi|505144|dbj|BAA03043.1|	61.2	2e-08	extensin precursor [Nicotiana tabacum]	sp|P23093|CSP_PLABA	57.8	1e-07	Circumsporozoite protein OS=Plasmodium berghei (strain Anka) PE=3 SV=1	--	--	--	--	--	K01115	1e-09	58.5	vcn:VOLCADRAFT_99471	phospholipase D [EC:3.1.4.4]	-	-	-	ko01100//Metabolic pathways;ko04144//Endocytosis;ko00564//Glycerophospholipid metabolism;ko00565//Ether lipid metabolism
Unigene33224	3.1.1.5	LYPLA2	K06130	-2.4593	Down	1.5945	Up	-0.8648	Non-significant	0.366	Non-significant	1.2285	Up	-1.2308	Down	675	27	6.034	33	7.7766	100	18.2218	14	3.3134	gi|334186804|ref|NP_193961.3|	224	6e-58	carboxylesterase [Arabidopsis thaliana] >gi|332659189|gb|AEE84589.1| carboxylesterase [Arabidopsis thaliana]	sp|P0CL94|APTH1_CRYNJ	85.1	4e-16	Acyl-protein thioesterase 1 OS=Cryptococcus neoformans var. neoformans serotype D (strain JEC21) GN=CNF02430 PE=3 SV=1	XF1624	69.7	4e-12	COG0400	Predicted esterase	K06130	6e-61	231	pop:POPTR_805764	lysophospholipase II [EC:3.1.1.5]	-	-	-	ko00564//Glycerophospholipid metabolism
Unigene33243	3.1.4.4	E3.1.4.4	K01115	-0.4769	Non-significant	0.4528	Non-significant	-0.0242	Non-significant	-0.2714	Non-significant	0.7242	Non-significant	0.2472	Non-significant	742	84	17.0773	66	14.1488	141	23.3728	78	16.7934	gi|18417012|ref|NP_567776.1|	238	6e-62	PRA1-like protein H [Arabidopsis thaliana] >gi|75155917|sp|Q8LFP1.1|PRA1H_ARATH RecName: Full=PRA1 family protein H; Short=AtPRA1.H >gi|92856594|gb|ABE77405.1| At4g27540 [Arabidopsis thaliana] >gi|332659955|gb|AEE85355.1| PRA1-like protein H [Arabidopsis	sp|Q8LFP1|PRA1H_ARATH	238	3e-62	PRA1 family protein H OS=Arabidopsis thaliana GN=PRA1H PE=2 SV=1	Rv3876	49.3	7e-06	COG0455	ATPases involved in chromosome partitioning	K01115	2e-11	67	vcn:VOLCADRAFT_99471	phospholipase D [EC:3.1.4.4]	-	-	-	ko01100//Metabolic pathways;ko04144//Endocytosis;ko00564//Glycerophospholipid metabolism;ko00565//Ether lipid metabolism
Unigene33299	3.1.4.4	E3.1.4.4	K01115	0.4836	Non-significant	-0.0107	Non-significant	0.4729	Non-significant	0.1635	Non-significant	-0.1741	Non-significant	0.3095	Non-significant	1993	161	12.1861	171	13.648	196	12.0961	211	16.9131	gi|15230124|ref|NP_189092.1|	314	4e-84	alcohol dehydrogenase transcription factor myb/SANT-like protein [Arabidopsis thaliana] >gi|332643382|gb|AEE76903.1| alcohol dehydrogenase transcription factor myb/SANT-like protein [Arabidopsis thaliana]	sp|Q8MP30|Y7791_DICDI	60.8	4e-08	Uncharacterized histidine-rich protein DDB_G0274557 OS=Dictyostelium discoideum GN=DDB_G0274557 PE=4 SV=1	--	--	--	--	--	K01115	1e-06	53.1	sbi:SORBI_01g031100	phospholipase D [EC:3.1.4.4]	GO:0010468//regulation of gene expression	GO:0005488//binding	-	ko01100//Metabolic pathways;ko04144//Endocytosis;ko00564//Glycerophospholipid metabolism;ko00565//Ether lipid metabolism
Unigene33300	3.1.1.4	TGL4	K14674	0.7241	Non-significant	0.8684	Non-significant	1.5926	Up	0.2254	Non-significant	0.6431	Non-significant	1.3672	Up	881	46	7.8764	51	9.2082	103	14.3799	131	23.7544	gi|297806369|ref|XP_002871068.1|	170	3e-41	sugar-dependent1 [Arabidopsis lyrata subsp. lyrata] >gi|297316905|gb|EFH47327.1| sugar-dependent1 [Arabidopsis lyrata subsp. lyrata]	sp|Q9LZA6|SDP1_ARATH	166	3e-40	Triacylglycerol lipase SDP1 OS=Arabidopsis thaliana GN=SDP1 PE=1 SV=1	--	--	--	--	--	K14674	6e-57	218	vvi:100258980	TAG lipase / steryl ester hydrolase / phospholipase A2 / LPA acyltransferase [EC:3.1.1.3 3.1.1.13 3.1.1.4 2.3.1.51]	-	-	-	ko01100//Metabolic pathways;ko00564//Glycerophospholipid metabolism;ko00565//Ether lipid metabolism;ko00561//Glycerolipid metabolism;ko00592//alpha-Linolenic acid metabolism;ko00100//Steroid biosynthesis;ko00591//Linoleic acid metabolism;ko00590//Arachido
Unigene33300	2.3.1.51	TGL4	K14674	0.7241	Non-significant	0.8684	Non-significant	1.5926	Up	0.2254	Non-significant	0.6431	Non-significant	1.3672	Up	881	46	7.8764	51	9.2082	103	14.3799	131	23.7544	gi|297806369|ref|XP_002871068.1|	170	3e-41	sugar-dependent1 [Arabidopsis lyrata subsp. lyrata] >gi|297316905|gb|EFH47327.1| sugar-dependent1 [Arabidopsis lyrata subsp. lyrata]	sp|Q9LZA6|SDP1_ARATH	166	3e-40	Triacylglycerol lipase SDP1 OS=Arabidopsis thaliana GN=SDP1 PE=1 SV=1	--	--	--	--	--	K14674	6e-57	218	vvi:100258980	TAG lipase / steryl ester hydrolase / phospholipase A2 / LPA acyltransferase [EC:3.1.1.3 3.1.1.13 3.1.1.4 2.3.1.51]	-	-	-	ko01100//Metabolic pathways;ko00564//Glycerophospholipid metabolism;ko00565//Ether lipid metabolism;ko00561//Glycerolipid metabolism;ko00592//alpha-Linolenic acid metabolism;ko00100//Steroid biosynthesis;ko00591//Linoleic acid metabolism;ko00590//Arachido
Unigene33307	3.1.4.4	E3.1.4.4	K01115	-0.5762	Non-significant	-0.0362	Non-significant	-0.6124	Non-significant	-0.7133	Non-significant	0.6771	Non-significant	0.1008	Non-significant	1102	102	13.9625	59	8.5163	122	13.6168	63	9.1329	gi|297795313|ref|XP_002865541.1|	427	1e-118	pentatricopeptide repeat-containing protein [Arabidopsis lyrata subsp. lyrata] >gi|297311376|gb|EFH41800.1| pentatricopeptide repeat-containing protein [Arabidopsis lyrata subsp. lyrata]	sp|Q8L844|PP413_ARATH	419	2e-116	Pentatricopeptide repeat-containing protein At5g42310, mitochondrial OS=Arabidopsis thaliana GN=At5g42310 PE=2 SV=1	--	--	--	--	--	K03457	2e-09	61.2	ath:AT5G03560	nucleobase:cation symporter-1, NCS1 family	-	-	-	ko01100//Metabolic pathways;ko04144//Endocytosis;ko00564//Glycerophospholipid metabolism;ko00565//Ether lipid metabolism;ko03022//Basal transcription factors
Unigene33326	3.1.4.4	E3.1.4.4	K01115	2.0553	Up	-0.5915	Non-significant	1.4638	Up	0.1894	Non-significant	-0.7809	Non-significant	1.2744	Up	1280	86	10.1352	93	11.5572	70	6.7264	224	27.9567	gi|285741|dbj|BAA03413.1|	259	8e-68	EDGP precursor [Daucus carota]	sp|Q8RVH5|7SBG2_SOYBN	154	2e-36	Basic 7S globulin 2 OS=Glycine max PE=1 SV=1	Rv3876	61.6	3e-09	COG0455	ATPases involved in chromosome partitioning	K01115	3e-12	70.5	vcn:VOLCADRAFT_99471	phospholipase D [EC:3.1.4.4]	-	-	-	ko01100//Metabolic pathways;ko04144//Endocytosis;ko00564//Glycerophospholipid metabolism;ko00565//Ether lipid metabolism
Unigene33354	3.1.4.4	E3.1.4.4	K01115	-0.1732	Non-significant	0.7772	Non-significant	0.604	Non-significant	-0.1315	Non-significant	0.9087	Non-significant	0.7354	Non-significant	1567	216	20.7936	187	18.9824	454	35.6355	310	31.6039	gi|87162860|gb|ABD28655.1|	735	0	K+ channel tetramerisation [Medicago truncatula]	sp|Q9S7R7|Y3903_ARATH	552	3e-156	BTB/POZ domain-containing protein At3g09030 OS=Arabidopsis thaliana GN=At3g09030 PE=2 SV=1	SPBC28F2.12	60.8	6e-09	COG0086	DNA-directed RNA polymerase, beta' subunit/160 kD subunit	K01115	4e-15	80.5	vcn:VOLCADRAFT_99471	phospholipase D [EC:3.1.4.4]	GO:0030001//metal ion transport	GO:0005488//binding;GO:0005267//potassium channel activity	GO:0005887//integral to plasma membrane	ko01100//Metabolic pathways;ko04144//Endocytosis;ko00564//Glycerophospholipid metabolism;ko00565//Ether lipid metabolism;ko04141//Protein processing in endoplasmic reticulum
Unigene33388	3.1.4.4	E3.1.4.4	K01115	-1.7521	Down	2.0275	Up	0.2754	Non-significant	1.7927	Up	0.2347	Non-significant	-1.5174	Down	751	14	2.8121	46	9.7431	70	11.4645	16	3.4035	gi|15233659|ref|NP_194697.1|	211	1e-53	alkaline-phosphatase-like protein [Arabidopsis thaliana] >gi|5123562|emb|CAB45328.1| nucleotide pyrophosphatase-like protein [Arabidopsis thaliana] >gi|7269867|emb|CAB79726.1| nucleotide pyrophosphatase-like protein [Arabidopsis thaliana] >gi|332660261|gb	sp|P97675|ENPP3_RAT	95.5	3e-19	Ectonucleotide pyrophosphatase/phosphodiesterase family member 3 OS=Rattus norvegicus GN=Enpp3 PE=1 SV=2	SPBC725.05c	89.4	6e-18	COG1524	Uncharacterized proteins of the AP superfamily	K01115	2e-18	90.1	vcn:VOLCADRAFT_99471	phospholipase D [EC:3.1.4.4]	GO:0008152//metabolic process	GO:0003824//catalytic activity	GO:0043231//intracellular membrane-bounded organelle	ko01100//Metabolic pathways;ko04144//Endocytosis;ko00564//Glycerophospholipid metabolism;ko00565//Ether lipid metabolism
Unigene33389	3.1.4.4	E3.1.4.4	K01115	-2.4763	Down	1.4334	Up	-1.0428	Down	0.7953	Non-significant	0.6381	Non-significant	-1.8382	Down	1171	48	6.1834	79	10.7312	159	16.7008	22	3.0013	gi|15233659|ref|NP_194697.1|	441	1e-122	alkaline-phosphatase-like protein [Arabidopsis thaliana] >gi|5123562|emb|CAB45328.1| nucleotide pyrophosphatase-like protein [Arabidopsis thaliana] >gi|7269867|emb|CAB79726.1| nucleotide pyrophosphatase-like protein [Arabidopsis thaliana] >gi|332660261|gb	sp|O14638|ENPP3_HUMAN	197	9e-50	Ectonucleotide pyrophosphatase/phosphodiesterase family member 3 OS=Homo sapiens GN=ENPP3 PE=1 SV=2	CC1277	172	8e-43	COG1524	Uncharacterized proteins of the AP superfamily	K01115	2e-17	87.8	vcn:VOLCADRAFT_99471	phospholipase D [EC:3.1.4.4]	GO:0006753	GO:0003824//catalytic activity	-	ko01100//Metabolic pathways;ko04144//Endocytosis;ko00564//Glycerophospholipid metabolism;ko00565//Ether lipid metabolism
Unigene33411	3.1.4.4	E3.1.4.4	K01115	-0.7769	Non-significant	0.2281	Non-significant	-0.5487	Non-significant	-0.5887	Non-significant	0.8168	Non-significant	0.04	Non-significant	1498	268	26.9878	169	17.9454	385	31.6115	173	18.4494	gi|226508688|ref|NP_001148076.1|	511	1e-143	LOC100281684 [Zea mays] >gi|195615664|gb|ACG29662.1| receptor protein kinase PERK1 [Zea mays]	sp|Q9LV48|PERK1_ARATH	462	4e-129	Proline-rich receptor-like protein kinase PERK1 OS=Arabidopsis thaliana GN=PERK1 PE=1 SV=1	Rv3876	97.4	6e-20	COG0455	ATPases involved in chromosome partitioning	K01115	1e-35	148	vcn:VOLCADRAFT_99471	phospholipase D [EC:3.1.4.4]	-	-	-	ko01100//Metabolic pathways;ko04144//Endocytosis;ko00564//Glycerophospholipid metabolism;ko00565//Ether lipid metabolism
Unigene33523	3.1.4.4	E3.1.4.4	K01115	-8.9804	Down	0.7052	Non-significant	-8.2752	Down	2.3982	Up	-1.693	Down	-10.6734	Down	974	2	0.3098	10	1.6331	4	0.5051	0	0	gi|297820890|ref|XP_002878328.1|	148	1e-34	DNA binding protein [Arabidopsis lyrata subsp. lyrata] >gi|297324166|gb|EFH54587.1| DNA binding protein [Arabidopsis lyrata subsp. lyrata]	sp|P40602|APG_ARATH	52	2e-08	Anter-specific proline-rich protein APG OS=Arabidopsis thaliana GN=APG PE=2 SV=2	--	--	--	--	--	K01115	5e-08	45.4	vcn:VOLCADRAFT_99471	phospholipase D [EC:3.1.4.4]	-	-	-	ko01100//Metabolic pathways;ko04144//Endocytosis;ko00564//Glycerophospholipid metabolism;ko00565//Ether lipid metabolism
Unigene33524	3.1.4.4	E3.1.4.4	K01115	2.9624	Up	-1.2946	Down	1.6678	Up	0.6617	Non-significant	-1.9562	Down	1.0061	Up	668	2	0.4516	3	0.7144	1	0.1841	6	1.4349	gi|297820890|ref|XP_002878328.1|	150	1e-35	DNA binding protein [Arabidopsis lyrata subsp. lyrata] >gi|297324166|gb|EFH54587.1| DNA binding protein [Arabidopsis lyrata subsp. lyrata]	sp|Q02817|MUC2_HUMAN	50.4	6e-09	Mucin-2 OS=Homo sapiens GN=MUC2 PE=1 SV=2	--	--	--	--	--	K01115	2e-07	45.4	vcn:VOLCADRAFT_99471	phospholipase D [EC:3.1.4.4]	-	-	-	ko01100//Metabolic pathways;ko04144//Endocytosis;ko00564//Glycerophospholipid metabolism;ko00565//Ether lipid metabolism
Unigene33588	3.1.4.4	E3.1.4.4	K01115	0.2416	Non-significant	-0.179	Non-significant	0.0626	Non-significant	-0.4069	Non-significant	0.2279	Non-significant	0.4695	Non-significant	1453	144	14.95	103	11.2759	156	13.2055	142	15.6125	gi|21615411|emb|CAD33925.1|	543	1e-153	proline rich protein 3 [Cicer arietinum]	sp|O74452|SCW1_SCHPO	94.4	2e-18	Cell wall integrity protein scw1 OS=Schizosaccharomyces pombe (strain ATCC 38366 / 972) GN=scw1 PE=1 SV=1	--	--	--	--	--	K01115	6e-12	50.1	vcn:VOLCADRAFT_99471	phospholipase D [EC:3.1.4.4]	-	GO:0005488//binding	GO:0031410//cytoplasmic vesicle;GO:0043231//intracellular membrane-bounded organelle	ko01100//Metabolic pathways;ko04144//Endocytosis;ko00564//Glycerophospholipid metabolism;ko00565//Ether lipid metabolism
Unigene33631	2.3.1.51	LCLAT1	K13513	1.7844	Up	-0.9408	Non-significant	0.8435	Non-significant	0.8135	Non-significant	-1.7543	Down	0.0301	Non-significant	747	36	7.2699	60	12.7764	23	3.7871	61	13.0454	gi|183211898|gb|ACC59199.1|	283	2e-75	1-acyl-sn-glycerol-3-phosphate acyltransferase [Ricinus communis]	sp|Q8L4Y2|LPAT4_ARATH	253	1e-66	Probable 1-acyl-sn-glycerol-3-phosphate acyltransferase 4 OS=Arabidopsis thaliana GN=LPAT4 PE=2 SV=1	SPBC428.14	86.7	4e-17	COG0204	1-acyl-sn-glycerol-3-phosphate acyltransferase	K13513	4e-77	285	pop:POPTR_816499	lysocardiolipin and lysophospholipid acyltransferase [EC:2.3.1.- 2.3.1.51]	-	-	-	ko01100//Metabolic pathways;ko00564//Glycerophospholipid metabolism;ko00561//Glycerolipid metabolism
Unigene33631	2.3.1.-	LCLAT1	K13513	1.7844	Up	-0.9408	Non-significant	0.8435	Non-significant	0.8135	Non-significant	-1.7543	Down	0.0301	Non-significant	747	36	7.2699	60	12.7764	23	3.7871	61	13.0454	gi|183211898|gb|ACC59199.1|	283	2e-75	1-acyl-sn-glycerol-3-phosphate acyltransferase [Ricinus communis]	sp|Q8L4Y2|LPAT4_ARATH	253	1e-66	Probable 1-acyl-sn-glycerol-3-phosphate acyltransferase 4 OS=Arabidopsis thaliana GN=LPAT4 PE=2 SV=1	SPBC428.14	86.7	4e-17	COG0204	1-acyl-sn-glycerol-3-phosphate acyltransferase	K13513	4e-77	285	pop:POPTR_816499	lysocardiolipin and lysophospholipid acyltransferase [EC:2.3.1.- 2.3.1.51]	-	-	-	ko01100//Metabolic pathways;ko00564//Glycerophospholipid metabolism;ko00561//Glycerolipid metabolism
Unigene33673	3.1.4.4	E3.1.4.4	K01115	-0.4671	Non-significant	0.2279	Non-significant	-0.2392	Non-significant	-0.0324	Non-significant	0.2604	Non-significant	-0.2068	Non-significant	863	55	9.6138	51	9.4002	79	11.2593	44	8.145	gi|88193695|dbj|BAE79734.1|	255	5e-67	phospholipase D alpha 1 [Arachis hypogaea] >gi|88193699|dbj|BAE79736.1| phospholipase D alpha 1 [Arachis hypogaea]	sp|Q41142|PLDA1_RICCO	248	5e-65	Phospholipase D alpha 1 OS=Ricinus communis GN=PLD1 PE=1 SV=1	PA3487	66.6	5e-11	COG1502	Phosphatidylserine/phosphatidylglycerophosphate/cardiolipin synthases and related enzymes	K01115	7e-66	248	rcu:RCOM_0899520	phospholipase D [EC:3.1.4.4]	-	-	-	ko01100//Metabolic pathways;ko04144//Endocytosis;ko00564//Glycerophospholipid metabolism;ko00565//Ether lipid metabolism
Unigene33702	3.1.4.4	E3.1.4.4	K01115	0.94	Non-significant	0.2211	Non-significant	1.161	Up	-0.3595	Non-significant	0.5806	Non-significant	1.5205	Up	2213	717	48.8745	530	38.0955	1025	56.969	1514	109.293	gi|75220933|sp|Q40161.1|GP1_SOLLC	739	0	RecName: Full=Polygalacturonase-1 non-catalytic subunit beta; AltName: Full=AroGP1; AltName: Full=Polygalacturonase converter; Short=PG converter; Flags: Precursor >gi|170480|gb|AAA34181.1| polygalacturonase isoenzyme 1 beta subunit [Solanum lycopersicum]	sp|Q40161|GP1_SOLLC	739	0	Polygalacturonase-1 non-catalytic subunit beta OS=Solanum lycopersicum GN=GP1 PE=1 SV=1	Rv0355c	63.2	2e-09	COG5651	PPE-repeat proteins	K14709	1e-11	69.7	vcn:VOLCADRAFT_104214	solute carrier family 39 (zinc transporter), member 1/2/3	-	-	GO:0005576//extracellular region	ko01100//Metabolic pathways;ko04144//Endocytosis;ko00564//Glycerophospholipid metabolism;ko03013//RNA transport;ko00565//Ether lipid metabolism;ko03015//mRNA surveillance pathway
Unigene33740	3.1.4.4	E3.1.4.4	K01115	0.2073	Non-significant	0.6024	Non-significant	0.8097	Non-significant	-0.322	Non-significant	0.9244	Non-significant	1.1317	Up	779	29	5.6157	22	4.4923	54	8.5261	48	9.8436	gi|18400342|ref|NP_565556.1|	150	1e-35	synechocystis YCF37-like protein [Arabidopsis thaliana] >gi|3152615|gb|AAC17094.1| expressed protein [Arabidopsis thaliana] >gi|16648702|gb|AAL25543.1| At2g23670/F26B6.32 [Arabidopsis thaliana] >gi|20197003|gb|AAM14867.1| expressed protein [Arabidopsis th	sp|P21997|SSGP_VOLCA	76.3	2e-13	Sulfated surface glycoprotein 185 OS=Volvox carteri PE=1 SV=1	Rv3876	66.6	4e-11	COG0455	ATPases involved in chromosome partitioning	K01115	3e-14	76.3	vcn:VOLCADRAFT_99471	phospholipase D [EC:3.1.4.4]	-	-	GO:0009534//chloroplast thylakoid	ko01100//Metabolic pathways;ko04144//Endocytosis;ko00564//Glycerophospholipid metabolism;ko00565//Ether lipid metabolism
Unigene33920	3.1.4.4	E3.1.4.4	K01115	0.0724	Non-significant	-0.546	Non-significant	-0.4737	Non-significant	0.3396	Non-significant	-0.8856	Non-significant	-0.8132	Non-significant	549	25	6.8693	30	8.6922	21	4.7048	17	4.9468	gi|115438600|ref|NP_001043580.1|	77.8	7e-14	Os01g0616800 [Oryza sativa Japonica Group] >gi|113533111|dbj|BAF05494.1| Os01g0616800 [Oryza sativa Japonica Group]	sp|Q9T0K5|LRX3_ARATH	70.5	6e-12	Leucine-rich repeat extensin-like protein 3 OS=Arabidopsis thaliana GN=LRX3 PE=1 SV=1	Rv3876	56.2	3e-08	COG0455	ATPases involved in chromosome partitioning	K01115	6e-12	67.8	vcn:VOLCADRAFT_99471	phospholipase D [EC:3.1.4.4]	-	-	-	ko01100//Metabolic pathways;ko04144//Endocytosis;ko00564//Glycerophospholipid metabolism;ko00565//Ether lipid metabolism
Unigene33935	3.1.4.4	E3.1.4.4	K01115	-0.2566	Non-significant	-0.0121	Non-significant	-0.2687	Non-significant	0.037	Non-significant	-0.0491	Non-significant	-0.3057	Non-significant	523	37	10.672	36	10.9491	45	10.5829	29	8.8582	gi|124360445|gb|ABN08455.1|	89	3e-17	Leucine-rich repeat; Leucine-rich repeat, cysteine-containing [Medicago truncatula]	sp|Q9SN10|FBL16_ARATH	55.1	2e-07	F-box/LRR-repeat protein 16 OS=Arabidopsis thaliana GN=FBL16 PE=2 SV=1	--	--	--	--	--	K03006	6e-06	47.8	sbi:SORBI_07g003680	DNA-directed RNA polymerase II subunit RPB1 [EC:2.7.7.6]	-	GO:0004672//protein kinase activity	GO:0016021//integral to membrane	ko01100//Metabolic pathways;ko04144//Endocytosis;ko00564//Glycerophospholipid metabolism;ko00565//Ether lipid metabolism;ko00230//Purine metabolism;ko00240//Pyrimidine metabolism;ko03020//RNA polymerase
Unigene33998	3.1.4.4	E3.1.4.4	K01115	-2.3073	Down	1.0544	Up	-1.2529	Down	0.5965	Non-significant	0.4579	Non-significant	-1.8494	Down	1104	53	7.2419	76	10.9502	135	15.0404	21	3.0388	gi|334188236|ref|NP_199513.2|	505	1e-142	uncharacterized protein [Arabidopsis thaliana] >gi|332008075|gb|AED95458.1| uncharacterized protein [Arabidopsis thaliana]	sp|Q6RHW0|K1C9_MOUSE	68.9	6e-11	Keratin, type I cytoskeletal 9 OS=Mus musculus GN=Krt9 PE=1 SV=2	XF0818	56.6	7e-08	COG2730	Endoglucanase	K15174	8e-10	62.4	rcu:RCOM_1489440	RNA polymerase II-associated factor 1	-	-	-	ko01100//Metabolic pathways;ko04144//Endocytosis;ko00564//Glycerophospholipid metabolism;ko00565//Ether lipid metabolism
Unigene34026	3.1.4.4	E3.1.4.4	K01115	0.1867	Non-significant	-0.4088	Non-significant	-0.2221	Non-significant	0.5222	Non-significant	-0.931	Non-significant	-0.7443	Non-significant	1265	105	12.5211	143	17.9815	97	9.4314	85	10.7344	gi|8096269|dbj|BAA95789.1|	95.5	1e-18	KED [Nicotiana tabacum]	sp|P05059|CMGA_BOVIN	283	2e-75	Chromogranin-A OS=Bos taurus GN=CHGA PE=1 SV=1	SPCC737.08	72	2e-12	COG5271	AAA ATPase containing von Willebrand factor type A (vWA) domain	K01115	3e-17	87.4	vcn:VOLCADRAFT_99471	phospholipase D [EC:3.1.4.4]	-	-	-	ko01100//Metabolic pathways;ko04144//Endocytosis;ko00564//Glycerophospholipid metabolism;ko03040//Spliceosome;ko00565//Ether lipid metabolism
Unigene34074	3.1.4.4	E3.1.4.4	K01115	0.1768	Non-significant	-0.0352	Non-significant	0.1416	Non-significant	0.3066	Non-significant	-0.3418	Non-significant	-0.165	Non-significant	2580	960	56.1302	1126	69.4222	1149	54.7767	1000	61.9197	gi|15236944|ref|NP_192822.1|	917	0	tetratricopeptide repeat domain-containing protein [Arabidopsis thaliana] >gi|3513727|gb|AAC33943.1| contains similarity to TPR domains (Pfam: TPR.hmm: score: 11.15) and kinesin motor domains (Pfam: kinesin2.hmm, score: 17.49, 20.52 and 10.94) [Arabidopsi	sp|Q6AZT7|NPHP3_XENLA	73.6	7e-12	Nephrocystin-3 OS=Xenopus laevis GN=nphp3 PE=2 SV=1	MA0188	107	8e-23	COG0457	FOG: TPR repeat	K01115	2e-06	52.8	vcn:VOLCADRAFT_99471	phospholipase D [EC:3.1.4.4]	-	-	GO:0016020//membrane;GO:0043231//intracellular membrane-bounded organelle	ko01100//Metabolic pathways;ko04144//Endocytosis;ko00564//Glycerophospholipid metabolism;ko00565//Ether lipid metabolism
Unigene34109	3.1.4.4	E3.1.4.4	K01115	-0.1975	Non-significant	0.3645	Non-significant	0.167	Non-significant	0.4559	Non-significant	-0.0914	Non-significant	-0.2889	Non-significant	1423	133	14.0991	173	19.3384	210	18.1514	141	15.8293	gi|157273652|gb|ABV27480.1|	462	1e-129	fasciclin-like arabinogalactan protein 9 [Gossypium hirsutum]	sp|Q9SNC3|FLA4_ARATH	400	1e-110	Fasciclin-like arabinogalactan protein 4 OS=Arabidopsis thaliana GN=FLA4 PE=1 SV=1	YDL140c	75.5	2e-13	COG0086	DNA-directed RNA polymerase, beta' subunit/160 kD subunit	K01115	3e-18	90.9	vcn:VOLCADRAFT_99471	phospholipase D [EC:3.1.4.4]	-	-	-	ko01100//Metabolic pathways;ko04144//Endocytosis;ko00564//Glycerophospholipid metabolism;ko00565//Ether lipid metabolism;ko00230//Purine metabolism;ko00240//Pyrimidine metabolism;ko03020//RNA polymerase
Unigene34125	3.1.4.4	E3.1.4.4	K01115	-0.0061	Non-significant	-0.1949	Non-significant	-0.2011	Non-significant	-0.7308	Non-significant	0.5359	Non-significant	0.5298	Non-significant	565	28	7.4757	16	4.5045	30	6.5308	23	6.5032	gi|88193695|dbj|BAE79734.1|	214	5e-55	phospholipase D alpha 1 [Arachis hypogaea] >gi|88193699|dbj|BAE79736.1| phospholipase D alpha 1 [Arachis hypogaea]	sp|P93400|PLDA1_TOBAC	201	3e-51	Phospholipase D alpha 1 OS=Nicotiana tabacum GN=PLD1 PE=2 SV=2	ECU11g1180	87	2e-17	COG1502	Phosphatidylserine/phosphatidylglycerophosphate/cardiolipin synthases and related enzymes	K01115	8e-53	203	pop:POPTR_810176	phospholipase D [EC:3.1.4.4]	GO:0008152//metabolic process	GO:0016787//hydrolase activity	-	ko01100//Metabolic pathways;ko04144//Endocytosis;ko00564//Glycerophospholipid metabolism;ko00565//Ether lipid metabolism
[truncated: 414 more rows]
