# Supplementary material for: De Novo Assembly of the Peanut (Arachis hypogaea L.) Seed Transcriptome Revealed Candidate Unigenes for Oil Accumulation Pathways
Source: PLoS One. 2013 Sep 10;8(9):e73767. doi: 10.1371/journal.pone.0073767 (PMC3769373; doi:10.1371/journal.pone.0073767)
Supplement: Table S11 — Peanut Unigenes in linoleic and alpha-linolenic acid pathway. (XLS) [file pone.0073767.s012.xls]

## Sheet: Sheet1
Table S11
geneID	Enzyme	Enzyme_name	KO	log2(12_5_RPKM/12_3_RPKM)	12_3-vs-12_5	log2(12_3_RPKM/606_3_RPKM)	606_3-vs-12_3	log2(12_5_RPKM/606_3_RPKM)	606_3-vs-12_5	log2(606_5_RPKM/606_3_RPKM)	606_3-vs-606_5	log2(12_3_RPKM/606_5_RPKM)	606_5-vs-12_3	log2(12_5_RPKM/606_5_RPKM	606_5-vs-12_5	geneLength	606_3_rawreads(6629111)	606_3_RPKM	606_5_rawreads(6286669)	606_5_RPKM	12_3_rawreads(8130254)	12_3_RPKM	12_5_rawreads(6259672)	12_5_RPKM	Nr-ID	Nr-Score	Nr-Evalue	Nr-annotation	Swissprot-ID	Swissprot-Score	Swissprot-Evalue	Swissprot-annotation	COG-Protein-or-Domain	COG-Score	COG-Evalue	COG-ID	COG-Function-Description	KO_id	KEGG-Evalue	KEGG-Score	KEGG-Gene	ko_definition	GO-BiologicalProcess	GO-MolecularFunction	Go-CellularComponent	Pathway ID//Pathway
Unigene292	4.2.1.92	AOS	K01723	0.6992	Non-significant	-1.4644	Down	-0.7653	Non-significant	-0.0934	Non-significant	-1.371	Down	-0.6718	Non-significant	212	9	6.404	8	6.0025	4	2.3207	5	3.7678	gi|85001707|gb|ABC68407.1|	94.7	3e-19	cytochrome P450 monooxygenase CYP74A2 [Glycine max]	sp|Q7XYS3|C74A2_ORYSJ	54.3	2e-07	Allene oxide synthase 2 OS=Oryza sativa subsp. japonica GN=CYP74A2 PE=2 SV=2	--	--	--	--	--	K01723	9e-09	55.8	zma:542150	hydroperoxide dehydratase [EC:4.2.1.92]	-	GO:0016491//oxidoreductase activity;GO:0005506//iron ion binding;GO:0016829//lyase activity	-	ko01100//Metabolic pathways;ko00592//alpha-Linolenic acid metabolism
Unigene719	4.2.1.17	MFP2	K10527	--	--	--	--	--	--	--	--	--	--	--	--	1371	0	0	0	0	0	0	0	0	gi|167962162|dbj|BAG09370.1|	687	0	peroxisomal fatty acid beta-oxidation multifunctional protein [Glycine max]	sp|O49809|MFPA_BRANA	632	1e-180	Glyoxysomal fatty acid beta-oxidation multifunctional protein MFP-a OS=Brassica napus PE=2 SV=2	mll4199_1	169	8e-42	COG1024	Enoyl-CoA hydratase/carnithine racemase	K10527	0	674	pop:POPTR_725677	enoyl-CoA hydratase/3-hydroxyacyl-CoA dehydrogenase [EC:4.2.1.17 1.1.1.35 1.1.1.211]	-	-	-	ko01100//Metabolic pathways;ko00592//alpha-Linolenic acid metabolism
Unigene1019	3.1.1.4	TGL4	K14674	0.7398	Non-significant	0.5129	Non-significant	1.2527	Up	-0.3385	Non-significant	0.8514	Non-significant	1.5911	Up	252	4	2.3944	3	1.8937	7	3.4166	9	5.7055	gi|224090021|ref|XP_002308909.1|	50.1	9e-06	predicted protein [Populus trichocarpa] >gi|222854885|gb|EEE92432.1| predicted protein [Populus trichocarpa]	--	--	--	--	--	--	--	--	--	K14674	5e-07	50.1	pop:POPTR_560432	TAG lipase / steryl ester hydrolase / phospholipase A2 / LPA acyltransferase [EC:3.1.1.3 3.1.1.13 3.1.1.4 2.3.1.51]	-	-	-	ko01100//Metabolic pathways;ko00564//Glycerophospholipid metabolism;ko00565//Ether lipid metabolism;ko00561//Glycerolipid metabolism;ko00592//alpha-Linolenic acid metabolism;ko00100//Steroid biosynthesis;ko00591//Linoleic acid metabolism;ko00590//Arachidonic acid metabolism
Unigene1019	3.1.1.4	TGL4	K14674	0.7398	Non-significant	0.5129	Non-significant	1.2527	Up	-0.3385	Non-significant	0.8514	Non-significant	1.5911	Up	252	4	2.3944	3	1.8937	7	3.4166	9	5.7055	gi|224090021|ref|XP_002308909.1|	50.1	9e-06	predicted protein [Populus trichocarpa] >gi|222854885|gb|EEE92432.1| predicted protein [Populus trichocarpa]	--	--	--	--	--	--	--	--	--	K14674	5e-07	50.1	pop:POPTR_560432	TAG lipase / steryl ester hydrolase / phospholipase A2 / LPA acyltransferase [EC:3.1.1.3 3.1.1.13 3.1.1.4 2.3.1.51]	-	-	-	ko01100//Metabolic pathways;ko00564//Glycerophospholipid metabolism;ko00565//Ether lipid metabolism;ko00561//Glycerolipid metabolism;ko00592//alpha-Linolenic acid metabolism;ko00100//Steroid biosynthesis;ko00591//Linoleic acid metabolism;ko00590//Arachidonic acid metabolism
Unigene1467	1.1.1.-	E1.1.1.-	K00100	--	--	-9.485	Down	-9.485	Down	-9.485	Down	--	--	--	--	842	4	0.7166	0	0	0	0	0	0	gi|42725482|gb|AAS38575.1|	408	1e-113	short-chain dehydrogenase Tic32 [Pisum sativum]	sp|Q5F389|WWOX_CHICK	169	3e-41	WW domain-containing oxidoreductase OS=Gallus gallus GN=WWOX PE=2 SV=2	MT0074	171	2e-42	COG1028	Dehydrogenases with different specificities (related to short-chain alcohol dehydrogenases)	K00100	2e-30	130	olu:OSTLU_36252	[EC:1.1.1.-]	-	-	-	ko01100//Metabolic pathways;ko01110//Biosynthesis of secondary metabolites;ko00860//Porphyrin and chlorophyll metabolism;ko00051//Fructose and mannose metabolism;ko00650//Butanoate metabolism;ko00591//Linoleic acid metabolism
Unigene1468	1.1.1.-	E1.1.1.-	K00100	9.1257	Up	-9.0428	Down	0.0829	Non-significant	-9.0428	Down	--	--	9.1257	Up	1144	4	0.5274	0	0	0	0	4	0.5586	gi|42725482|gb|AAS38575.1|	511	1e-143	short-chain dehydrogenase Tic32 [Pisum sativum]	sp|Q91WL8|WWOX_MOUSE	211	8e-54	WW domain-containing oxidoreductase OS=Mus musculus GN=Wwox PE=1 SV=1	CC0398	199	6e-51	COG1028	Dehydrogenases with different specificities (related to short-chain alcohol dehydrogenases)	K00100	8e-37	152	olu:OSTLU_36252	[EC:1.1.1.-]	-	-	-	ko01100//Metabolic pathways;ko01110//Biosynthesis of secondary metabolites;ko00860//Porphyrin and chlorophyll metabolism;ko00051//Fructose and mannose metabolism;ko00650//Butanoate metabolism;ko00591//Linoleic acid metabolism
Unigene2068	3.1.1.4	TGL4	K14674	--	--	-11.0179	Down	-11.0179	Down	-11.0179	Down	--	--	--	--	291	4	2.0735	0	0	0	0	0	0	gi|225441329|ref|XP_002276377.1|	67.8	4e-11	PREDICTED: hypothetical protein isoform 2 [Vitis vinifera]	--	--	--	--	--	--	--	--	--	K14674	2e-12	67.8	vvi:100258980	TAG lipase / steryl ester hydrolase / phospholipase A2 / LPA acyltransferase [EC:3.1.1.3 3.1.1.13 3.1.1.4 2.3.1.51]	-	-	-	ko01100//Metabolic pathways;ko00564//Glycerophospholipid metabolism;ko00565//Ether lipid metabolism;ko00561//Glycerolipid metabolism;ko00592//alpha-Linolenic acid metabolism;ko00100//Steroid biosynthesis;ko00591//Linoleic acid metabolism;ko00590//Arachidonic acid metabolism
Unigene2068	3.1.1.4	TGL4	K14674	--	--	-11.0179	Down	-11.0179	Down	-11.0179	Down	--	--	--	--	291	4	2.0735	0	0	0	0	0	0	gi|225441329|ref|XP_002276377.1|	67.8	4e-11	PREDICTED: hypothetical protein isoform 2 [Vitis vinifera]	--	--	--	--	--	--	--	--	--	K14674	2e-12	67.8	vvi:100258980	TAG lipase / steryl ester hydrolase / phospholipase A2 / LPA acyltransferase [EC:3.1.1.3 3.1.1.13 3.1.1.4 2.3.1.51]	-	-	-	ko01100//Metabolic pathways;ko00564//Glycerophospholipid metabolism;ko00565//Ether lipid metabolism;ko00561//Glycerolipid metabolism;ko00592//alpha-Linolenic acid metabolism;ko00100//Steroid biosynthesis;ko00591//Linoleic acid metabolism;ko00590//Arachidonic acid metabolism
Unigene2123	2.1.1.141	E2.1.1.141	K08241	1.5147	Up	-0.7799	Non-significant	0.7348	Non-significant	-1.7309	Down	0.951	Non-significant	2.4657	Up	310	7	3.4063	2	1.0262	5	1.9838	11	5.6686	gi|124360639|gb|ABD33161.2|	103	5e-22	Beta-ketoacyl synthase; SAM dependent carboxyl methyltransferase [Medicago truncatula]	sp|Q9AR07|JMT_ARATH	92	1e-18	Jasmonate O-methyltransferase OS=Arabidopsis thaliana GN=JMT PE=1 SV=3	--	--	--	--	--	K08241	1e-21	98.6	rcu:RCOM_1595240	jasmonate O-methyltransferase [EC:2.1.1.141]	-	-	-	ko00592//alpha-Linolenic acid metabolism
Unigene2568	2.1.1.141	E2.1.1.141	K08241	-8.8077	Down	-2.9948	Down	-11.8025	Down	-2.6239	Down	-0.371	Non-significant	-9.1787	Down	549	13	3.572	2	0.5795	2	0.4481	0	0	gi|194136581|gb|ACF33513.1|	287	6e-77	salicylic acid methyl transferase-like protein [Glycine max]	sp|Q8H0G0|CTS2_COFAR	151	2e-36	Theobromine synthase 2 OS=Coffea arabica GN=CTS2 PE=1 SV=1	--	--	--	--	--	K08241	1e-40	163	vvi:100260930	jasmonate O-methyltransferase [EC:2.1.1.141]	-	GO:0008757//S-adenosylmethionine-dependent methyltransferase activity	-	ko00592//alpha-Linolenic acid metabolism
Unigene3591	1.1.1.-	E1.1.1.-	K00100	0.9622	Non-significant	-1.8795	Down	-0.9173	Non-significant	-12.2293	Down	10.3498	Up	11.312	Up	377	12	4.8016	0	0	4	1.305	6	2.5425	gi|42725482|gb|AAS38575.1|	132	1e-30	short-chain dehydrogenase Tic32 [Pisum sativum]	sp|Q9HBH5|RDH14_HUMAN	63.2	5e-10	Retinol dehydrogenase 14 OS=Homo sapiens GN=RDH14 PE=1 SV=1	VNG0479G	55.5	2e-08	COG1028	Dehydrogenases with different specificities (related to short-chain alcohol dehydrogenases)	K00100	5e-10	60.1	olu:OSTLU_36252	[EC:1.1.1.-]	GO:0008152//metabolic process	GO:0016628//oxidoreductase activity, acting on the CH-CH group of donors, NAD or NADP as acceptor	-	ko01100//Metabolic pathways;ko00051//Fructose and mannose metabolism;ko00650//Butanoate metabolism;ko00591//Linoleic acid metabolism
Unigene3876	1.1.1.-	E1.1.1.-	K00100	-0.6228	Non-significant	0.343	Non-significant	-0.2798	Non-significant	-0.871	Non-significant	1.214	Up	0.5912	Non-significant	928	27	4.3889	14	2.3997	42	5.5667	21	3.6151	gi|62956022|gb|AAY23356.1|	395	1e-109	3-ketoacyl-CoA reductase 3 [Gossypium hirsutum]	sp|Q9ERI6|RDH14_MOUSE	161	7e-39	Retinol dehydrogenase 14 OS=Mus musculus GN=Rdh14 PE=1 SV=1	Rv0068	171	2e-42	COG1028	Dehydrogenases with different specificities (related to short-chain alcohol dehydrogenases)	K00100	3e-30	129	olu:OSTLU_36252	[EC:1.1.1.-]	GO:0008152//metabolic process	GO:0003824//catalytic activity	GO:0009528//plastid inner membrane	ko01100//Metabolic pathways;ko01110//Biosynthesis of secondary metabolites;ko00860//Porphyrin and chlorophyll metabolism;ko00051//Fructose and mannose metabolism;ko00650//Butanoate metabolism;ko00591//Linoleic acid metabolism
Unigene5160	1.1.1.-	E1.1.1.-	K00100	1.3455	Up	-1.2139	Down	0.1316	Non-significant	-0.5335	Non-significant	-0.6803	Non-significant	0.6652	Non-significant	1163	174	22.5691	114	15.5921	92	9.7298	180	24.7253	gi|42725482|gb|AAS38575.1|	520	1e-146	short-chain dehydrogenase Tic32 [Pisum sativum]	sp|Q91WL8|WWOX_MOUSE	202	3e-51	WW domain-containing oxidoreductase OS=Mus musculus GN=Wwox PE=1 SV=1	CC0398	195	1e-49	COG1028	Dehydrogenases with different specificities (related to short-chain alcohol dehydrogenases)	K00100	9e-36	148	olu:OSTLU_36252	[EC:1.1.1.-]	-	-	-	ko01100//Metabolic pathways;ko01110//Biosynthesis of secondary metabolites;ko00860//Porphyrin and chlorophyll metabolism;ko00051//Fructose and mannose metabolism;ko00650//Butanoate metabolism;ko00591//Linoleic acid metabolism
Unigene5197	1.13.11.12	E1.13.11.12	K00454	--	--	--	--	--	--	--	--	--	--	--	--	358	0	0	0	0	0	0	0	0	gi|16904543|emb|CAD10740.1|	164	3e-40	lipoxygenase [Corylus avellana]	sp|Q06327|LOX1_ARATH	148	1e-35	Lipoxygenase 1 OS=Arabidopsis thaliana GN=LOX1 PE=1 SV=1	--	--	--	--	--	K00454	3e-40	160	pop:POPTR_821983	lipoxygenase [EC:1.13.11.12]	GO:0006633//fatty acid biosynthetic process	GO:0046914//transition metal ion binding;GO:0016702//oxidoreductase activity, acting on single donors with incorporation of molecular oxygen, incorporation of two atoms of oxygen	-	ko01100//Metabolic pathways;ko00592//alpha-Linolenic acid metabolism;ko00591//Linoleic acid metabolism
Unigene5197	1.13.11.12	E1.13.11.12	K00454	--	--	--	--	--	--	--	--	--	--	--	--	358	0	0	0	0	0	0	0	0	gi|16904543|emb|CAD10740.1|	164	3e-40	lipoxygenase [Corylus avellana]	sp|Q06327|LOX1_ARATH	148	1e-35	Lipoxygenase 1 OS=Arabidopsis thaliana GN=LOX1 PE=1 SV=1	--	--	--	--	--	K00454	3e-40	160	pop:POPTR_821983	lipoxygenase [EC:1.13.11.12]	GO:0006633//fatty acid biosynthetic process	GO:0046914//transition metal ion binding;GO:0016702//oxidoreductase activity, acting on single donors with incorporation of molecular oxygen, incorporation of two atoms of oxygen	-	ko01100//Metabolic pathways;ko00592//alpha-Linolenic acid metabolism;ko00591//Linoleic acid metabolism
Unigene5323	1.13.11.12	E1.13.11.12	K00454	-9.8971	Down	9.8971	Up	--	--	11.853	Up	-1.9559	Down	-11.853	Down	258	0	0	6	3.6992	2	0.9535	0	0	gi|312837045|dbj|BAJ34928.1|	153	7e-37	lipoxygenase [Vitis hybrid cultivar]	sp|Q9CAG3|LOX6_ARATH	140	2e-33	Lipoxygenase 6, choloroplastic OS=Arabidopsis thaliana GN=LOX6 PE=1 SV=1	--	--	--	--	--	K00454	4e-38	153	vvi:100243312	lipoxygenase [EC:1.13.11.12]	GO:0006633//fatty acid biosynthetic process	GO:0046914//transition metal ion binding;GO:0016702//oxidoreductase activity, acting on single donors with incorporation of molecular oxygen, incorporation of two atoms of oxygen	-	ko01100//Metabolic pathways;ko00592//alpha-Linolenic acid metabolism;ko00591//Linoleic acid metabolism
Unigene5323	1.13.11.12	E1.13.11.12	K00454	-9.8971	Down	9.8971	Up	--	--	11.853	Up	-1.9559	Down	-11.853	Down	258	0	0	6	3.6992	2	0.9535	0	0	gi|312837045|dbj|BAJ34928.1|	153	7e-37	lipoxygenase [Vitis hybrid cultivar]	sp|Q9CAG3|LOX6_ARATH	140	2e-33	Lipoxygenase 6, choloroplastic OS=Arabidopsis thaliana GN=LOX6 PE=1 SV=1	--	--	--	--	--	K00454	4e-38	153	vvi:100243312	lipoxygenase [EC:1.13.11.12]	GO:0006633//fatty acid biosynthetic process	GO:0046914//transition metal ion binding;GO:0016702//oxidoreductase activity, acting on single donors with incorporation of molecular oxygen, incorporation of two atoms of oxygen	-	ko01100//Metabolic pathways;ko00592//alpha-Linolenic acid metabolism;ko00591//Linoleic acid metabolism
Unigene6448	2.1.1.141	E2.1.1.141	K08241	-9.0441	Down	-1.8794	Down	-10.9236	Down	0.4916	Non-significant	-2.371	Down	-11.4151	Down	233	3	1.9423	4	2.7308	1	0.5279	0	0	gi|283971038|gb|ADB54832.1|	80.5	6e-15	S-adenosyl-L-methionine: salicylic acid carboxyl methyltransferase [Solanum lycopersicum]	sp|Q9FYZ9|BAMT_ANTMA	69.7	5e-12	Benzoate carboxyl methyltransferase OS=Antirrhinum majus GN=BAMT PE=1 SV=1	--	--	--	--	--	K08241	3e-11	63.9	ath:AT1G19640	jasmonate O-methyltransferase [EC:2.1.1.141]	-	GO:0008168//methyltransferase activity	-	ko00592//alpha-Linolenic acid metabolism
Unigene8233	1.-.-.-	DOX1	K10529	-2.7927	Down	3.8756	Up	1.0828	Up	2.6616	Up	1.214	Up	-1.5787	Down	408	1	0.3697	6	2.3392	18	5.4264	2	0.7831	gi|58038194|emb|CAH05011.1|	230	5e-60	alpha-dioxygenase [Pisum sativum]	sp|O97554|PGH1_RABIT	50.1	4e-06	Prostaglandin G/H synthase 1 OS=Oryctolagus cuniculus GN=PTGS1 PE=2 SV=1	--	--	--	--	--	K10529	1e-65	245	rcu:RCOM_0852500	alpha-dioxygenase [EC:1.-.-.-]	-	-	-	ko00592//alpha-Linolenic acid metabolism
Unigene8674	1.3.3.6	E1.3.3.6	K00232	-12.1198	Down	12.1198	Up	--	--	--	--	12.1198	Up	--	--	304	0	0	0	0	11	4.4506	0	0	gi|84514139|gb|ABC59078.1|	125	1e-28	cytochrome P450 monooxygenase CYP72A59 [Medicago truncatula]	sp|O48786|C734A_ARATH	82	1e-15	Cytochrome P450 734A1 OS=Arabidopsis thaliana GN=CYP734A1 PE=2 SV=1	--	--	--	--	--	K00232	3e-16	80.9	vvi:100249305	acyl-CoA oxidase [EC:1.3.3.6]	-	-	-	ko01100//Metabolic pathways;ko04146//Peroxisome;ko00071//Fatty acid metabolism;ko00592//alpha-Linolenic acid metabolism;ko01040//Biosynthesis of unsaturated fatty acids
Unigene9650	1.13.11.12	E1.13.11.12	K00454	0.5471	Non-significant	0.8982	Non-significant	1.4453	Up	1.0765	Up	-0.1784	Non-significant	0.3688	Non-significant	336	7	3.1427	14	6.6278	16	5.857	18	8.5582	gi|7331095|gb|AAF60270.1|	181	2e-45	lipoxygenase 1 [Arachis hypogaea]	sp|P14856|LOX2_PEA	153	4e-37	Seed lipoxygenase-2 OS=Pisum sativum GN=LOX1.2 PE=2 SV=1	--	--	--	--	--	K00454	1e-25	112	vvi:100252850	lipoxygenase [EC:1.13.11.12]	GO:0006633//fatty acid biosynthetic process	GO:0046914//transition metal ion binding;GO:0016702//oxidoreductase activity, acting on single donors with incorporation of molecular oxygen, incorporation of two atoms of oxygen	GO:0044424//intracellular part	ko01100//Metabolic pathways;ko00592//alpha-Linolenic acid metabolism;ko00591//Linoleic acid metabolism
Unigene9650	1.13.11.12	E1.13.11.12	K00454	0.5471	Non-significant	0.8982	Non-significant	1.4453	Up	1.0765	Up	-0.1784	Non-significant	0.3688	Non-significant	336	7	3.1427	14	6.6278	16	5.857	18	8.5582	gi|7331095|gb|AAF60270.1|	181	2e-45	lipoxygenase 1 [Arachis hypogaea]	sp|P14856|LOX2_PEA	153	4e-37	Seed lipoxygenase-2 OS=Pisum sativum GN=LOX1.2 PE=2 SV=1	--	--	--	--	--	K00454	1e-25	112	vvi:100252850	lipoxygenase [EC:1.13.11.12]	GO:0006633//fatty acid biosynthetic process	GO:0046914//transition metal ion binding;GO:0016702//oxidoreductase activity, acting on single donors with incorporation of molecular oxygen, incorporation of two atoms of oxygen	GO:0044424//intracellular part	ko01100//Metabolic pathways;ko00592//alpha-Linolenic acid metabolism;ko00591//Linoleic acid metabolism
Unigene9964	1.3.3.6	E1.3.3.6	K00232	-3.0821	Down	3.1648	Up	0.0827	Non-significant	0.0764	Non-significant	3.0884	Up	0.0063	Non-significant	212	1	0.7116	1	0.7503	11	6.3819	1	0.7536	gi|224124864|ref|XP_002319441.1|	94.7	3e-19	cytochrome P450 [Populus trichocarpa] >gi|222857817|gb|EEE95364.1| cytochrome P450 [Populus trichocarpa]	--	--	--	--	--	--	--	--	--	K00232	6e-07	49.7	vvi:100249305	acyl-CoA oxidase [EC:1.3.3.6]	GO:0008152//metabolic process	GO:0005506//iron ion binding;GO:0016634	GO:0031410//cytoplasmic vesicle	ko01100//Metabolic pathways;ko04146//Peroxisome;ko00071//Fatty acid metabolism;ko00592//alpha-Linolenic acid metabolism;ko01040//Biosynthesis of unsaturated fatty acids
Unigene11296	2.1.1.141	E2.1.1.141	K08241	-8.6938	Down	8.6938	Up	--	--	--	--	8.6938	Up	--	--	297	0	0	0	0	1	0.4141	0	0	gi|194136581|gb|ACF33513.1|	122	2e-27	salicylic acid methyl transferase-like protein [Glycine max]	sp|A4GE69|XMT1_COFCA	51.2	2e-06	7-methylxanthosine synthase 1 OS=Coffea canephora GN=XMT1 PE=1 SV=1	--	--	--	--	--	K08241	7e-09	56.2	vvi:100260930	jasmonate O-methyltransferase [EC:2.1.1.141]	-	GO:0008168//methyltransferase activity	-	ko00592//alpha-Linolenic acid metabolism
Unigene11340	3.1.1.32	pldA	K01058	-1.7927	Down	-0.2945	Non-significant	-2.0872	Down	-0.7715	Non-significant	0.477	Non-significant	-1.3157	Down	363	9	3.7401	5	2.191	9	3.0495	2	0.8802	gi|240255813|ref|NP_193091.5|	203	6e-52	triacylglycerol lipase [Arabidopsis thaliana] >gi|332657892|gb|AEE83292.1| triacylglycerol lipase [Arabidopsis thaliana]	sp|Q6F358|PLA6_ORYSJ	56.2	6e-08	Phospholipase A1-II 6 OS=Oryza sativa subsp. japonica GN=Os05g0574000 PE=2 SV=1	--	--	--	--	--	K01058	3e-06	47.4	ath:AT2G44810	phospholipase A1 [EC:3.1.1.32]	GO:0006260//DNA replication	GO:0046914//transition metal ion binding;GO:0003676//nucleic acid binding;GO:0004091//carboxylesterase activity;GO:0034061	GO:0043231//intracellular membrane-bounded organelle	ko01100//Metabolic pathways;ko00564//Glycerophospholipid metabolism;ko00592//alpha-Linolenic acid metabolism
Unigene11412	1.3.3.6	E1.3.3.6	K00232	-0.6228	Non-significant	11.2572	Up	10.6344	Up	--	--	11.2572	Up	10.6344	Up	201	0	0	0	0	4	2.4477	2	1.5896	gi|334148103|gb|AEG64828.1|	70.9	5e-12	cytochrome P450 [Siraitia grosvenorii]	sp|Q9SHG5|C72C1_ARATH	54.7	2e-07	Cytochrome P450 72C1 OS=Arabidopsis thaliana GN=CYP72C1 PE=2 SV=2	--	--	--	--	--	K00232	2e-10	61.2	vvi:100249305	acyl-CoA oxidase [EC:1.3.3.6]	GO:0008152//metabolic process	GO:0016491//oxidoreductase activity;GO:0005506//iron ion binding	GO:0044464//cell part	ko01100//Metabolic pathways;ko04146//Peroxisome;ko00071//Fatty acid metabolism;ko00592//alpha-Linolenic acid metabolism;ko01040//Biosynthesis of unsaturated fatty acids
Unigene11872	2.1.1.141	E2.1.1.141	K08241	-11.7156	Down	11.7156	Up	--	--	--	--	11.7156	Up	--	--	256	0	0	0	0	7	3.3632	0	0	gi|194136583|gb|ACF33514.1|	103	5e-22	salicylic acid methyl transferase-like protein [Glycine max]	sp|Q9SPV4|SAMT_CLABR	79	9e-15	Salicylate O-methyltransferase OS=Clarkia breweri GN=SAMT PE=1 SV=1	--	--	--	--	--	K08241	6e-16	79.7	vvi:100260930	jasmonate O-methyltransferase [EC:2.1.1.141]	-	GO:0008757//S-adenosylmethionine-dependent methyltransferase activity	-	ko00592//alpha-Linolenic acid metabolism
Unigene12610	2.1.1.141	E2.1.1.141	K08241	-11.2429	Down	0.7055	Non-significant	-10.5374	Down	-0.9234	Non-significant	1.629	Up	-9.614	Down	203	2	1.4862	1	0.7836	4	2.4236	0	0	gi|224056411|ref|XP_002298843.1|	110	7e-24	S-adenosyl-L-methionine:carboxyl methyltransferase family protein [Populus trichocarpa] >gi|222846101|gb|EEE83648.1| S-adenosyl-L-methionine:carboxyl methyltransferase family protein [Populus trichocarpa]	sp|Q9FLN8|IAMT1_ARATH	97.1	3e-20	Indole-3-acetate O-methyltransferase 1 OS=Arabidopsis thaliana GN=IAMT1 PE=1 SV=1	--	--	--	--	--	K08241	4e-07	50.4	rcu:RCOM_1595240	jasmonate O-methyltransferase [EC:2.1.1.141]	-	-	-	ko00592//alpha-Linolenic acid metabolism
Unigene12733	1.3.3.6	E1.3.3.6	K00232	-11.0074	Down	1.7054	Up	-9.302	Down	0.0766	Non-significant	1.6289	Up	-9.3785	Down	478	2	0.6312	2	0.6656	8	2.0585	0	0	gi|144905179|dbj|BAF56240.1|	271	3e-72	cytochrome P450 enzyme [Pisum sativum]	sp|O48786|C734A_ARATH	248	2e-65	Cytochrome P450 734A1 OS=Arabidopsis thaliana GN=CYP734A1 PE=2 SV=1	AGc2890	90.5	1e-18	COG2124	Cytochrome P450	K00232	5e-36	147	vvi:100249305	acyl-CoA oxidase [EC:1.3.3.6]	-	-	-	ko01100//Metabolic pathways;ko01110//Biosynthesis of secondary metabolites;ko04146//Peroxisome;ko00908//Zeatin biosynthesis;ko00071//Fatty acid metabolism;ko00592//alpha-Linolenic acid metabolism;ko01040//Biosynthesis of unsaturated fatty acids
Unigene12760	1.13.11.12	E1.13.11.12	K00454	6.8611	Up	-6.9239	Down	-0.0628	Non-significant	-0.1605	Non-significant	-6.7633	Down	0.0977	Non-significant	1002	198	29.8086	168	26.6699	2	0.2455	179	28.5387	gi|68161356|gb|AAY87056.1|	332	1e-171	13-lipoxygenase [Arachis hypogaea]	sp|P09439|LOX2_SOYBN	288	4e-145	Seed lipoxygenase-2 OS=Glycine max GN=LOX1.2 PE=2 SV=1	--	--	--	--	--	K00454	2e-121	228	vvi:100252850	lipoxygenase [EC:1.13.11.12]	-	-	-	ko01100//Metabolic pathways;ko00592//alpha-Linolenic acid metabolism;ko00591//Linoleic acid metabolism
Unigene12760	1.13.11.12	E1.13.11.12	K00454	6.8611	Up	-6.9239	Down	-0.0628	Non-significant	-0.1605	Non-significant	-6.7633	Down	0.0977	Non-significant	1002	198	29.8086	168	26.6699	2	0.2455	179	28.5387	gi|68161356|gb|AAY87056.1|	332	1e-171	13-lipoxygenase [Arachis hypogaea]	sp|P09439|LOX2_SOYBN	288	4e-145	Seed lipoxygenase-2 OS=Glycine max GN=LOX1.2 PE=2 SV=1	--	--	--	--	--	K00454	2e-121	228	vvi:100252850	lipoxygenase [EC:1.13.11.12]	-	-	-	ko01100//Metabolic pathways;ko00592//alpha-Linolenic acid metabolism;ko00591//Linoleic acid metabolism
Unigene12761	1.13.11.12	E1.13.11.12	K00454	--	--	--	--	--	--	--	--	--	--	--	--	867	0	0	0	0	0	0	0	0	gi|68161356|gb|AAY87056.1|	295	1e-140	13-lipoxygenase [Arachis hypogaea]	sp|P09439|LOX2_SOYBN	249	7e-116	Seed lipoxygenase-2 OS=Glycine max GN=LOX1.2 PE=2 SV=1	--	--	--	--	--	K00454	1e-97	232	pop:POPTR_821983	lipoxygenase [EC:1.13.11.12]	-	-	-	ko01100//Metabolic pathways;ko00592//alpha-Linolenic acid metabolism;ko00591//Linoleic acid metabolism
Unigene12761	1.13.11.12	E1.13.11.12	K00454	--	--	--	--	--	--	--	--	--	--	--	--	867	0	0	0	0	0	0	0	0	gi|68161356|gb|AAY87056.1|	295	1e-140	13-lipoxygenase [Arachis hypogaea]	sp|P09439|LOX2_SOYBN	249	7e-116	Seed lipoxygenase-2 OS=Glycine max GN=LOX1.2 PE=2 SV=1	--	--	--	--	--	K00454	1e-97	232	pop:POPTR_821983	lipoxygenase [EC:1.13.11.12]	-	-	-	ko01100//Metabolic pathways;ko00592//alpha-Linolenic acid metabolism;ko00591//Linoleic acid metabolism
Unigene13251	1.3.3.6	E1.3.3.6	K00232	-12.5818	Down	2.7055	Up	-9.8764	Down	0.0765	Non-significant	2.6289	Up	-9.9529	Down	321	2	0.9399	2	0.9911	16	6.1307	0	0	gi|84514139|gb|ABC59078.1|	152	2e-36	cytochrome P450 monooxygenase CYP72A59 [Medicago truncatula]	sp|Q05047|C72A1_CATRO	124	1e-28	Secologanin synthase OS=Catharanthus roseus GN=CYP72A1 PE=2 SV=1	--	--	--	--	--	K00232	5e-22	99.8	vvi:100249305	acyl-CoA oxidase [EC:1.3.3.6]	-	-	-	ko01100//Metabolic pathways;ko01110//Biosynthesis of secondary metabolites;ko04146//Peroxisome;ko00908//Zeatin biosynthesis;ko00071//Fatty acid metabolism;ko00592//alpha-Linolenic acid metabolism;ko01040//Biosynthesis of unsaturated fatty acids
Unigene13456	2.1.1.141	E2.1.1.141	K08241	-13.6019	Down	13.6019	Up	--	--	10.1655	Up	3.4363	Up	-10.1655	Down	277	0	0	2	1.1485	28	12.4329	0	0	gi|124360639|gb|ABD33161.2|	123	6e-28	Beta-ketoacyl synthase; SAM dependent carboxyl methyltransferase [Medicago truncatula]	sp|Q84PP7|MXMT2_COFAR	106	4e-23	Monomethylxanthine methyltransferase 2 OS=Coffea arabica GN=MXMT2 PE=1 SV=1	--	--	--	--	--	K08241	1e-26	115	vvi:100260930	jasmonate O-methyltransferase [EC:2.1.1.141]	-	-	-	ko00592//alpha-Linolenic acid metabolism
Unigene13636	1.13.11.12	E1.13.11.12	K00454	-0.6228	Non-significant	10.1668	Up	9.544	Up	--	--	10.1668	Up	9.544	Up	214	0	0	0	0	2	1.1495	1	0.7465	gi|10505183|gb|AAG18376.1|AF283894_1	76.3	1e-13	lipoxygenase [Zantedeschia aethiopica]	sp|Q9CAG3|LOX6_ARATH	74.3	2e-13	Lipoxygenase 6, choloroplastic OS=Arabidopsis thaliana GN=LOX6 PE=1 SV=1	--	--	--	--	--	K00454	5e-17	83.2	vvi:100244202	lipoxygenase [EC:1.13.11.12]	-	-	-	ko01100//Metabolic pathways;ko00592//alpha-Linolenic acid metabolism;ko00591//Linoleic acid metabolism
Unigene13636	1.13.11.12	E1.13.11.12	K00454	-0.6228	Non-significant	10.1668	Up	9.544	Up	--	--	10.1668	Up	9.544	Up	214	0	0	0	0	2	1.1495	1	0.7465	gi|10505183|gb|AAG18376.1|AF283894_1	76.3	1e-13	lipoxygenase [Zantedeschia aethiopica]	sp|Q9CAG3|LOX6_ARATH	74.3	2e-13	Lipoxygenase 6, choloroplastic OS=Arabidopsis thaliana GN=LOX6 PE=1 SV=1	--	--	--	--	--	K00454	5e-17	83.2	vvi:100244202	lipoxygenase [EC:1.13.11.12]	-	-	-	ko01100//Metabolic pathways;ko00592//alpha-Linolenic acid metabolism;ko00591//Linoleic acid metabolism
Unigene13736	1.1.1.-	E1.1.1.-	K00100	--	--	--	--	--	--	--	--	--	--	--	--	855	0	0	0	0	0	0	0	0	gi|62956022|gb|AAY23356.1|	302	4e-81	3-ketoacyl-CoA reductase 3 [Gossypium hirsutum]	sp|Q9HBH5|RDH14_HUMAN	147	7e-35	Retinol dehydrogenase 14 OS=Homo sapiens GN=RDH14 PE=1 SV=1	CC0398	123	3e-28	COG1028	Dehydrogenases with different specificities (related to short-chain alcohol dehydrogenases)	K00100	2e-26	116	olu:OSTLU_36252	[EC:1.1.1.-]	-	-	-	ko01100//Metabolic pathways;ko01110//Biosynthesis of secondary metabolites;ko00860//Porphyrin and chlorophyll metabolism;ko00051//Fructose and mannose metabolism;ko00650//Butanoate metabolism;ko00591//Linoleic acid metabolism
Unigene13905	1.1.1.-	E1.1.1.-	K00100	-9.6046	Down	9.6046	Up	--	--	--	--	9.6046	Up	--	--	474	0	0	0	0	3	0.7785	0	0	gi|297813613|ref|XP_002874690.1|	211	2e-54	short-chain dehydrogenase/reductase family protein [Arabidopsis lyrata subsp. lyrata] >gi|297320527|gb|EFH50949.1| short-chain dehydrogenase/reductase family protein [Arabidopsis lyrata subsp. lyrata]	sp|Q9HBH5|RDH14_HUMAN	112	1e-24	Retinol dehydrogenase 14 OS=Homo sapiens GN=RDH14 PE=1 SV=1	Rv0439c	102	4e-22	COG1028	Dehydrogenases with different specificities (related to short-chain alcohol dehydrogenases)	K00100	3e-20	95.1	olu:OSTLU_36252	[EC:1.1.1.-]	-	-	-	ko01100//Metabolic pathways;ko01110//Biosynthesis of secondary metabolites;ko00860//Porphyrin and chlorophyll metabolism;ko00051//Fructose and mannose metabolism;ko00650//Butanoate metabolism;ko00591//Linoleic acid metabolism
Unigene14107	1.1.1.-	E1.1.1.-	K00100	-0.1822	Non-significant	-0.2241	Non-significant	-0.4063	Non-significant	-0.6908	Non-significant	0.4667	Non-significant	0.2845	Non-significant	1020	80	11.8314	47	7.3295	84	10.1292	57	8.9274	gi|62956022|gb|AAY23356.1|	302	6e-81	3-ketoacyl-CoA reductase 3 [Gossypium hirsutum]	sp|Q9HBH5|RDH14_HUMAN	147	9e-35	Retinol dehydrogenase 14 OS=Homo sapiens GN=RDH14 PE=1 SV=1	CC0398	123	4e-28	COG1028	Dehydrogenases with different specificities (related to short-chain alcohol dehydrogenases)	K00100	3e-26	116	olu:OSTLU_36252	[EC:1.1.1.-]	GO:0008152//metabolic process	GO:0016628//oxidoreductase activity, acting on the CH-CH group of donors, NAD or NADP as acceptor	GO:0043231//intracellular membrane-bounded organelle	ko01100//Metabolic pathways;ko01110//Biosynthesis of secondary metabolites;ko00860//Porphyrin and chlorophyll metabolism;ko00051//Fructose and mannose metabolism;ko00650//Butanoate metabolism;ko00591//Linoleic acid metabolism
Unigene14128	1.13.11.12	E1.13.11.12	K00454	6.6908	Up	-6.1215	Down	0.5693	Non-significant	0.1656	Non-significant	-6.2871	Down	0.4037	Non-significant	784	738	141.999	785	159.27	13	2.0395	1034	210.694	gi|68161356|gb|AAY87056.1|	517	1e-146	13-lipoxygenase [Arachis hypogaea]	sp|P09439|LOX2_SOYBN	435	2e-121	Seed lipoxygenase-2 OS=Glycine max GN=LOX1.2 PE=2 SV=1	--	--	--	--	--	K00454	4e-103	371	vvi:100232917	lipoxygenase [EC:1.13.11.12]	-	-	-	ko01100//Metabolic pathways;ko00592//alpha-Linolenic acid metabolism;ko00591//Linoleic acid metabolism
Unigene14128	1.13.11.12	E1.13.11.12	K00454	6.6908	Up	-6.1215	Down	0.5693	Non-significant	0.1656	Non-significant	-6.2871	Down	0.4037	Non-significant	784	738	141.999	785	159.27	13	2.0395	1034	210.694	gi|68161356|gb|AAY87056.1|	517	1e-146	13-lipoxygenase [Arachis hypogaea]	sp|P09439|LOX2_SOYBN	435	2e-121	Seed lipoxygenase-2 OS=Glycine max GN=LOX1.2 PE=2 SV=1	--	--	--	--	--	K00454	4e-103	371	vvi:100232917	lipoxygenase [EC:1.13.11.12]	-	-	-	ko01100//Metabolic pathways;ko00592//alpha-Linolenic acid metabolism;ko00591//Linoleic acid metabolism
Unigene14240	1.13.11.12	E1.13.11.12	K00454	10.1665	Up	-11.2537	Down	-1.0872	Down	-0.7714	Non-significant	-10.4823	Down	-0.3158	Non-significant	556	9	2.4418	5	1.4305	0	0	4	1.1493	gi|7331095|gb|AAF60270.1|	265	3e-70	lipoxygenase 1 [Arachis hypogaea]	sp|P14856|LOX2_PEA	222	1e-57	Seed lipoxygenase-2 OS=Pisum sativum GN=LOX1.2 PE=2 SV=1	--	--	--	--	--	K00454	8e-44	173	vvi:100252850	lipoxygenase [EC:1.13.11.12]	GO:0006633//fatty acid biosynthetic process	GO:0046914//transition metal ion binding;GO:0016702//oxidoreductase activity, acting on single donors with incorporation of molecular oxygen, incorporation of two atoms of oxygen	GO:0044424//intracellular part	ko01100//Metabolic pathways;ko00592//alpha-Linolenic acid metabolism;ko00591//Linoleic acid metabolism
Unigene14240	1.13.11.12	E1.13.11.12	K00454	10.1665	Up	-11.2537	Down	-1.0872	Down	-0.7714	Non-significant	-10.4823	Down	-0.3158	Non-significant	556	9	2.4418	5	1.4305	0	0	4	1.1493	gi|7331095|gb|AAF60270.1|	265	3e-70	lipoxygenase 1 [Arachis hypogaea]	sp|P14856|LOX2_PEA	222	1e-57	Seed lipoxygenase-2 OS=Pisum sativum GN=LOX1.2 PE=2 SV=1	--	--	--	--	--	K00454	8e-44	173	vvi:100252850	lipoxygenase [EC:1.13.11.12]	GO:0006633//fatty acid biosynthetic process	GO:0046914//transition metal ion binding;GO:0016702//oxidoreductase activity, acting on single donors with incorporation of molecular oxygen, incorporation of two atoms of oxygen	GO:0044424//intracellular part	ko01100//Metabolic pathways;ko00592//alpha-Linolenic acid metabolism;ko00591//Linoleic acid metabolism
Unigene14282	1.1.1.-	E1.1.1.-	K00100	--	--	--	--	--	--	--	--	--	--	--	--	1265	0	0	0	0	0	0	0	0	gi|62956022|gb|AAY23356.1|	478	1e-134	3-ketoacyl-CoA reductase 3 [Gossypium hirsutum]	sp|Q9ERI6|RDH14_MOUSE	196	2e-49	Retinol dehydrogenase 14 OS=Mus musculus GN=Rdh14 PE=1 SV=1	CC0398	196	9e-50	COG1028	Dehydrogenases with different specificities (related to short-chain alcohol dehydrogenases)	K00100	1e-37	155	olu:OSTLU_36252	[EC:1.1.1.-]	-	-	-	ko01100//Metabolic pathways;ko01110//Biosynthesis of secondary metabolites;ko00860//Porphyrin and chlorophyll metabolism;ko00051//Fructose and mannose metabolism;ko00650//Butanoate metabolism;ko00591//Linoleic acid metabolism
Unigene14346	3.1.1.32	pldA	K01058	12.1562	Up	-9.2661	Down	2.8901	Up	-9.2661	Down	--	--	12.1562	Up	245	1	0.6157	0	0	0	0	7	4.5644	gi|297822769|ref|XP_002879267.1|	107	4e-23	lipase class 3 family protein [Arabidopsis lyrata subsp. lyrata] >gi|297325106|gb|EFH55526.1| lipase class 3 family protein [Arabidopsis lyrata subsp. lyrata]	sp|Q3EBR6|PLA16_ARATH	105	9e-23	Phospholipase A1-Igamma2, chloroplastic OS=Arabidopsis thaliana GN=At2g30550 PE=1 SV=2	--	--	--	--	--	K01058	3e-15	77.4	rcu:RCOM_1608140	phospholipase A1 [EC:3.1.1.32]	GO:0044238//primary metabolic process	GO:0004091//carboxylesterase activity	GO:0009536//plastid	ko01100//Metabolic pathways;ko00564//Glycerophospholipid metabolism;ko00592//alpha-Linolenic acid metabolism
Unigene14362	3.1.1.32	pldA	K01058	11.8834	Up	-8.9932	Down	2.8901	Up	-8.9932	Down	--	--	11.8834	Up	296	1	0.5096	0	0	0	0	7	3.7779	gi|115463677|ref|NP_001055438.1|	136	7e-32	Os05g0390000 [Oryza sativa Japonica Group] >gi|113578989|dbj|BAF17352.1| Os05g0390000 [Oryza sativa Japonica Group]	sp|Q3EBR6|PLA16_ARATH	133	4e-31	Phospholipase A1-Igamma2, chloroplastic OS=Arabidopsis thaliana GN=At2g30550 PE=1 SV=2	--	--	--	--	--	K01058	1e-10	62	pop:POPTR_755075	phospholipase A1 [EC:3.1.1.32]	GO:0044238//primary metabolic process	GO:0004091//carboxylesterase activity	GO:0009536//plastid	ko01100//Metabolic pathways;ko00564//Glycerophospholipid metabolism;ko00592//alpha-Linolenic acid metabolism
Unigene14599	2.1.1.141	E2.1.1.141	K08241	0.3772	Non-significant	11.7721	Up	12.1493	Up	11.1431	Up	0.629	Non-significant	1.0062	Up	211	0	0	3	2.2616	6	3.4976	6	4.5427	gi|124360639|gb|ABD33161.2|	66.2	1e-10	Beta-ketoacyl synthase; SAM dependent carboxyl methyltransferase [Medicago truncatula]	sp|A4GE69|XMT1_COFCA	52.4	9e-07	7-methylxanthosine synthase 1 OS=Coffea canephora GN=XMT1 PE=1 SV=1	--	--	--	--	--	K08241	1e-06	48.5	pop:POPTR_860577	jasmonate O-methyltransferase [EC:2.1.1.141]	-	-	-	ko00592//alpha-Linolenic acid metabolism
Unigene16350	1.3.1.42	E1.3.1.42	K05894	1.9621	Up	-0.2945	Non-significant	1.6676	Up	1.0765	Up	-1.371	Down	0.5912	Non-significant	215	2	1.4033	4	2.9594	2	1.1442	6	4.4582	gi|1854443|dbj|BAA12160.1|	109	1e-23	CPRD8 protein [Vigna unguiculata]	sp|Q8GYB8|OPR2_ARATH	104	2e-22	12-oxophytodienoate reductase 2 OS=Arabidopsis thaliana GN=OPR2 PE=2 SV=2	AGc3979	57.4	6e-09	COG1902	NADH:flavin oxidoreductases, Old Yellow Enzyme family	K05894	5e-24	106	vvi:100244746	12-oxophytodienoic acid reductase [EC:1.3.1.42]	GO:0006950//response to stress;GO:0009694//jasmonic acid metabolic process	GO:0016628//oxidoreductase activity, acting on the CH-CH group of donors, NAD or NADP as acceptor;GO:0000166//nucleotide binding	-	ko01100//Metabolic pathways;ko00592//alpha-Linolenic acid metabolism
Unigene16371	3.1.1.32	pldA	K01058	0.5996	Non-significant	-0.2945	Non-significant	0.3051	Non-significant	-0.1865	Non-significant	-0.108	Non-significant	0.4916	Non-significant	373	6	2.4265	5	2.1323	6	1.9785	7	2.998	gi|269996964|gb|ACZ57767.1|	209	9e-54	glycerolipase A1 [Nicotiana attenuata]	sp|O23522|PLA14_ARATH	196	3e-50	Phospholipase A1-Ibeta2, chloroplastic OS=Arabidopsis thaliana GN=At4g16820 PE=1 SV=1	--	--	--	--	--	K01058	6e-36	146	ath:AT2G44810	phospholipase A1 [EC:3.1.1.32]	GO:0044238//primary metabolic process	GO:0004091//carboxylesterase activity	GO:0009536//plastid	ko01100//Metabolic pathways;ko00564//Glycerophospholipid metabolism;ko00592//alpha-Linolenic acid metabolism
Unigene16631	1.13.11.12	E1.13.11.12	K00454	1.6991	Up	9.9139	Up	11.6131	Up	--	--	9.9139	Up	11.6131	Up	255	0	0	0	0	2	0.9647	5	3.1324	gi|2459611|gb|AAB71759.1|	149	8e-36	lipoxygenase [Pisum sativum]	sp|P14856|LOX2_PEA	145	8e-35	Seed lipoxygenase-2 OS=Pisum sativum GN=LOX1.2 PE=2 SV=1	--	--	--	--	--	K00454	1e-26	115	pop:POPTR_570837	lipoxygenase [EC:1.13.11.12]	-	-	-	ko01100//Metabolic pathways;ko00592//alpha-Linolenic acid metabolism;ko00591//Linoleic acid metabolism
Unigene16631	1.13.11.12	E1.13.11.12	K00454	1.6991	Up	9.9139	Up	11.6131	Up	--	--	9.9139	Up	11.6131	Up	255	0	0	0	0	2	0.9647	5	3.1324	gi|2459611|gb|AAB71759.1|	149	8e-36	lipoxygenase [Pisum sativum]	sp|P14856|LOX2_PEA	145	8e-35	Seed lipoxygenase-2 OS=Pisum sativum GN=LOX1.2 PE=2 SV=1	--	--	--	--	--	K00454	1e-26	115	pop:POPTR_570837	lipoxygenase [EC:1.13.11.12]	-	-	-	ko01100//Metabolic pathways;ko00592//alpha-Linolenic acid metabolism;ko00591//Linoleic acid metabolism
Unigene17164	1.3.1.42	E1.3.1.42	K05894	11.2051	Up	--	--	11.2051	Up	--	--	--	--	11.2051	Up	203	0	0	0	0	0	0	3	2.3609	gi|283132371|dbj|BAI63591.1|	99	2e-20	12-oxophytodienoate reductase [Lotus japonicus]	sp|Q9XG54|OPR1_SOLLC	97.1	3e-20	12-oxophytodienoate reductase 1 OS=Solanum lycopersicum GN=OPR1 PE=1 SV=1	SPAC5H10.10	57	8e-09	COG1902	NADH:flavin oxidoreductases, Old Yellow Enzyme family	K05894	5e-21	96.7	vvi:100244746	12-oxophytodienoic acid reductase [EC:1.3.1.42]	GO:0006633//fatty acid biosynthetic process	GO:0016628//oxidoreductase activity, acting on the CH-CH group of donors, NAD or NADP as acceptor;GO:0000166//nucleotide binding	GO:0044424//intracellular part	ko01100//Metabolic pathways;ko00592//alpha-Linolenic acid metabolism
Unigene17325	4.2.1.17	MFP2	K10527	-0.3291	Non-significant	0.5722	Non-significant	0.2432	Non-significant	0.237	Non-significant	0.3353	Non-significant	0.0062	Non-significant	627	34	8.1801	38	9.6404	62	12.1624	38	9.682	gi|315419009|gb|ADU15551.1|	110	2e-42	MFP [Gossypium hirsutum]	sp|Q9ZPI6|AIM1_ARATH	102	1e-40	Peroxisomal fatty acid beta-oxidation multifunctional protein AIM1 OS=Arabidopsis thaliana GN=AIM1 PE=1 SV=1	RSc1759_1	70.9	3e-24	COG1024	Enoyl-CoA hydratase/carnithine racemase	K10527	3e-45	112	pop:POPTR_825852	enoyl-CoA hydratase/3-hydroxyacyl-CoA dehydrogenase [EC:4.2.1.17 1.1.1.35 1.1.1.211]	GO:0009062//fatty acid catabolic process;GO:0009791//post-embryonic development	GO:0016856;GO:0048037//cofactor binding;GO:0016836//hydro-lyase activity	GO:0042579//microbody;GO:0030312//external encapsulating structure;GO:0009536//plastid	ko01100//Metabolic pathways;ko00592//alpha-Linolenic acid metabolism
Unigene21260	1.13.11.12	E1.13.11.12	K00454	4.0915	Up	-4.3713	Down	-0.2798	Non-significant	0.366	Non-significant	-4.7374	Down	-0.6459	Non-significant	801	135	25.4241	165	32.7666	8	1.2284	105	20.9414	gi|118138511|pdb|2IUJ|A	341	8e-93	Chain A, Crystal Structure Of Soybean Lipoxygenase-B >gi|1236949|gb|AAB67732.1| lipoxygenase L-5 [Glycine max]	sp|P38417|LOX4_SOYBN	338	2e-92	Lipoxygenase-4 OS=Glycine max GN=LOX1.5 PE=1 SV=1	--	--	--	--	--	K00454	4e-76	281	vvi:100252850	lipoxygenase [EC:1.13.11.12]	-	-	-	ko01100//Metabolic pathways;ko00592//alpha-Linolenic acid metabolism;ko00591//Linoleic acid metabolism
Unigene21260	1.13.11.12	E1.13.11.12	K00454	4.0915	Up	-4.3713	Down	-0.2798	Non-significant	0.366	Non-significant	-4.7374	Down	-0.6459	Non-significant	801	135	25.4241	165	32.7666	8	1.2284	105	20.9414	gi|118138511|pdb|2IUJ|A	341	8e-93	Chain A, Crystal Structure Of Soybean Lipoxygenase-B >gi|1236949|gb|AAB67732.1| lipoxygenase L-5 [Glycine max]	sp|P38417|LOX4_SOYBN	338	2e-92	Lipoxygenase-4 OS=Glycine max GN=LOX1.5 PE=1 SV=1	--	--	--	--	--	K00454	4e-76	281	vvi:100252850	lipoxygenase [EC:1.13.11.12]	-	-	-	ko01100//Metabolic pathways;ko00592//alpha-Linolenic acid metabolism;ko00591//Linoleic acid metabolism
Unigene21261	1.13.11.12	E1.13.11.12	K00454	2.3485	Up	-2.2214	Down	0.1271	Non-significant	0.5781	Non-significant	-2.7995	Down	-0.451	Non-significant	2862	16065	846.751	22744	1264.09	4225	181.574	16567	924.746	gi|161318163|gb|ABX60411.1|	1373	0	lipoxygease-like protein [Glycine max]	sp|P09918|LOX3_PEA	1363	0	Seed lipoxygenase-3 OS=Pisum sativum GN=LOX1.3 PE=2 SV=1	--	--	--	--	--	K00454	0	1060	vvi:100232917	lipoxygenase [EC:1.13.11.12]	-	-	-	ko01100//Metabolic pathways;ko00592//alpha-Linolenic acid metabolism;ko00591//Linoleic acid metabolism
Unigene21261	1.13.11.12	E1.13.11.12	K00454	2.3485	Up	-2.2214	Down	0.1271	Non-significant	0.5781	Non-significant	-2.7995	Down	-0.451	Non-significant	2862	16065	846.751	22744	1264.09	4225	181.574	16567	924.746	gi|161318163|gb|ABX60411.1|	1373	0	lipoxygease-like protein [Glycine max]	sp|P09918|LOX3_PEA	1363	0	Seed lipoxygenase-3 OS=Pisum sativum GN=LOX1.3 PE=2 SV=1	--	--	--	--	--	K00454	0	1060	vvi:100232917	lipoxygenase [EC:1.13.11.12]	-	-	-	ko01100//Metabolic pathways;ko00592//alpha-Linolenic acid metabolism;ko00591//Linoleic acid metabolism
Unigene21262	1.13.11.12	E1.13.11.12	K00454	6.1778	Up	-5.7577	Down	0.4201	Non-significant	0.2982	Non-significant	-6.0559	Down	0.1219	Non-significant	2231	2691	181.953	3138	223.734	61	3.363	3400	243.46	gi|68161356|gb|AAY87056.1|	1355	0	13-lipoxygenase [Arachis hypogaea]	sp|P09439|LOX2_SOYBN	1138	0	Seed lipoxygenase-2 OS=Glycine max GN=LOX1.2 PE=2 SV=1	--	--	--	--	--	K00454	0	818	vvi:100232917	lipoxygenase [EC:1.13.11.12]	-	-	-	ko01100//Metabolic pathways;ko00592//alpha-Linolenic acid metabolism;ko00591//Linoleic acid metabolism
Unigene21262	1.13.11.12	E1.13.11.12	K00454	6.1778	Up	-5.7577	Down	0.4201	Non-significant	0.2982	Non-significant	-6.0559	Down	0.1219	Non-significant	2231	2691	181.953	3138	223.734	61	3.363	3400	243.46	gi|68161356|gb|AAY87056.1|	1355	0	13-lipoxygenase [Arachis hypogaea]	sp|P09439|LOX2_SOYBN	1138	0	Seed lipoxygenase-2 OS=Glycine max GN=LOX1.2 PE=2 SV=1	--	--	--	--	--	K00454	0	818	vvi:100232917	lipoxygenase [EC:1.13.11.12]	-	-	-	ko01100//Metabolic pathways;ko00592//alpha-Linolenic acid metabolism;ko00591//Linoleic acid metabolism
Unigene21263	1.13.11.12	E1.13.11.12	K00454	2.2391	Up	-1.9884	Down	0.2507	Non-significant	0.52	Non-significant	-2.5083	Down	-0.2693	Non-significant	3030	1320	65.7167	1795	94.2326	408	16.562	1483	78.1892	gi|68161356|gb|AAY87056.1|	1459	0	13-lipoxygenase [Arachis hypogaea]	sp|P09186|LOX3_SOYBN	1337	0	Seed lipoxygenase-3 OS=Glycine max GN=LOX1.3 PE=1 SV=1	--	--	--	--	--	K00454	0	1073	vvi:100232917	lipoxygenase [EC:1.13.11.12]	-	-	-	ko01100//Metabolic pathways;ko00592//alpha-Linolenic acid metabolism;ko00591//Linoleic acid metabolism
Unigene21263	1.13.11.12	E1.13.11.12	K00454	2.2391	Up	-1.9884	Down	0.2507	Non-significant	0.52	Non-significant	-2.5083	Down	-0.2693	Non-significant	3030	1320	65.7167	1795	94.2326	408	16.562	1483	78.1892	gi|68161356|gb|AAY87056.1|	1459	0	13-lipoxygenase [Arachis hypogaea]	sp|P09186|LOX3_SOYBN	1337	0	Seed lipoxygenase-3 OS=Glycine max GN=LOX1.3 PE=1 SV=1	--	--	--	--	--	K00454	0	1073	vvi:100232917	lipoxygenase [EC:1.13.11.12]	-	-	-	ko01100//Metabolic pathways;ko00592//alpha-Linolenic acid metabolism;ko00591//Linoleic acid metabolism
Unigene21264	1.13.11.12	E1.13.11.12	K00454	5.7668	Up	-5.0889	Down	0.6779	Non-significant	0.2504	Non-significant	-5.3393	Down	0.4275	Non-significant	959	3108	488.885	3506	581.531	112	14.3647	4695	782.106	gi|7331095|gb|AAF60270.1|	402	1e-111	lipoxygenase 1 [Arachis hypogaea]	sp|P14856|LOX2_PEA	344	5e-94	Seed lipoxygenase-2 OS=Pisum sativum GN=LOX1.2 PE=2 SV=1	--	--	--	--	--	K00454	9e-76	281	vvi:100252850	lipoxygenase [EC:1.13.11.12]	-	-	-	ko01100//Metabolic pathways;ko00592//alpha-Linolenic acid metabolism;ko00591//Linoleic acid metabolism
Unigene21264	1.13.11.12	E1.13.11.12	K00454	5.7668	Up	-5.0889	Down	0.6779	Non-significant	0.2504	Non-significant	-5.3393	Down	0.4275	Non-significant	959	3108	488.885	3506	581.531	112	14.3647	4695	782.106	gi|7331095|gb|AAF60270.1|	402	1e-111	lipoxygenase 1 [Arachis hypogaea]	sp|P14856|LOX2_PEA	344	5e-94	Seed lipoxygenase-2 OS=Pisum sativum GN=LOX1.2 PE=2 SV=1	--	--	--	--	--	K00454	9e-76	281	vvi:100252850	lipoxygenase [EC:1.13.11.12]	-	-	-	ko01100//Metabolic pathways;ko00592//alpha-Linolenic acid metabolism;ko00591//Linoleic acid metabolism
Unigene21507	1.3.3.6	E1.3.3.6	K00232	-0.9387	Non-significant	0.8059	Non-significant	-0.1328	Non-significant	-0.2409	Non-significant	1.0468	Up	0.1081	Non-significant	5348	562	15.8522	451	13.4142	1205	27.7135	484	14.4578	gi|297797531|ref|XP_002866650.1|	1153	0	acyl-CoA oxidase [Arabidopsis lyrata subsp. lyrata] >gi|297312485|gb|EFH42909.1| acyl-CoA oxidase [Arabidopsis lyrata subsp. lyrata]	sp|O65201|ACOX2_ARATH	1152	0	Acyl-coenzyme A oxidase 2, peroxisomal OS=Arabidopsis thaliana GN=ACX2 PE=1 SV=2	YGL205w	214	1e-54	COG1960	Acyl-CoA dehydrogenases	K00232	0	1147	vvi:100255430	acyl-CoA oxidase [EC:1.3.3.6]	-	-	-	ko01100//Metabolic pathways;ko04146//Peroxisome;ko00071//Fatty acid metabolism;ko00592//alpha-Linolenic acid metabolism;ko01040//Biosynthesis of unsaturated fatty acids
Unigene21923	4.2.1.17	MFP2	K10527	-1.2077	Down	0.8755	Non-significant	-0.3322	Non-significant	0.3985	Non-significant	0.477	Non-significant	-0.7307	Non-significant	1432	8	0.8427	10	1.1108	18	1.5461	6	0.6694	gi|167962162|dbj|BAG09370.1|	737	0	peroxisomal fatty acid beta-oxidation multifunctional protein [Glycine max]	sp|O49809|MFPA_BRANA	677	0	Glyoxysomal fatty acid beta-oxidation multifunctional protein MFP-a OS=Brassica napus PE=2 SV=2	mll4199_1	186	7e-47	COG1024	Enoyl-CoA hydratase/carnithine racemase	K10527	0	721	pop:POPTR_725677	enoyl-CoA hydratase/3-hydroxyacyl-CoA dehydrogenase [EC:4.2.1.17 1.1.1.35 1.1.1.211]	-	-	-	ko01100//Metabolic pathways;ko00592//alpha-Linolenic acid metabolism
Unigene21924	4.2.1.17	MFP2	K10527	1.0095	Up	0.0275	Non-significant	1.0369	Up	0.3245	Non-significant	-0.297	Non-significant	0.7125	Non-significant	1784	32	2.7058	38	3.3882	40	2.7578	62	5.5519	gi|167962162|dbj|BAG09370.1|	889	0	peroxisomal fatty acid beta-oxidation multifunctional protein [Glycine max]	sp|O49809|MFPA_BRANA	819	0	Glyoxysomal fatty acid beta-oxidation multifunctional protein MFP-a OS=Brassica napus PE=2 SV=2	RSc1759_2	201	3e-51	COG1250	3-hydroxyacyl-CoA dehydrogenase	K10527	0	870	pop:POPTR_725677	enoyl-CoA hydratase/3-hydroxyacyl-CoA dehydrogenase [EC:4.2.1.17 1.1.1.35 1.1.1.211]	-	-	-	ko01100//Metabolic pathways;ko00592//alpha-Linolenic acid metabolism
Unigene21925	4.2.1.17	MFP2	K10527	0.3138	Non-significant	0.2674	Non-significant	0.5812	Non-significant	-0.6528	Non-significant	0.9202	Non-significant	1.234	Up	2559	63	3.7138	38	2.3621	93	4.47	89	5.5561	gi|167962162|dbj|BAG09370.1|	1266	0	peroxisomal fatty acid beta-oxidation multifunctional protein [Glycine max]	sp|Q9ZPI5|MFP2_ARATH	1142	0	Peroxisomal fatty acid beta-oxidation multifunctional protein MFP2 OS=Arabidopsis thaliana GN=MFP2 PE=1 SV=1	RSc1759_2	283	8e-76	COG1250	3-hydroxyacyl-CoA dehydrogenase	K10527	0	1207	pop:POPTR_725677	enoyl-CoA hydratase/3-hydroxyacyl-CoA dehydrogenase [EC:4.2.1.17 1.1.1.35 1.1.1.211]	-	-	-	ko01100//Metabolic pathways;ko00592//alpha-Linolenic acid metabolism
Unigene21926	4.2.1.17	MFP2	K10527	0.3191	Non-significant	-0.256	Non-significant	0.0631	Non-significant	-0.963	Non-significant	0.707	Non-significant	1.0261	Up	2552	74	4.3742	36	2.2439	76	3.6629	73	4.5697	gi|167962162|dbj|BAG09370.1|	1220	0	peroxisomal fatty acid beta-oxidation multifunctional protein [Glycine max]	sp|Q9ZPI5|MFP2_ARATH	1121	0	Peroxisomal fatty acid beta-oxidation multifunctional protein MFP2 OS=Arabidopsis thaliana GN=MFP2 PE=1 SV=1	RSc1759_2	284	6e-76	COG1250	3-hydroxyacyl-CoA dehydrogenase	K10527	0	1189	pop:POPTR_725677	enoyl-CoA hydratase/3-hydroxyacyl-CoA dehydrogenase [EC:4.2.1.17 1.1.1.35 1.1.1.211]	-	-	-	ko01100//Metabolic pathways;ko00592//alpha-Linolenic acid metabolism
Unigene21927	4.2.1.17	MFP2	K10527	-0.2426	Non-significant	0.3583	Non-significant	0.1157	Non-significant	-0.7732	Non-significant	1.1315	Up	0.8889	Non-significant	2480	173	10.523	96	6.1574	272	13.49	177	11.4017	gi|167962162|dbj|BAG09370.1|	1150	0	peroxisomal fatty acid beta-oxidation multifunctional protein [Glycine max]	sp|O49809|MFPA_BRANA	1078	0	Glyoxysomal fatty acid beta-oxidation multifunctional protein MFP-a OS=Brassica napus PE=2 SV=2	RSc1759_2	288	2e-77	COG1250	3-hydroxyacyl-CoA dehydrogenase	K10527	0	1137	pop:POPTR_725677	enoyl-CoA hydratase/3-hydroxyacyl-CoA dehydrogenase [EC:4.2.1.17 1.1.1.35 1.1.1.211]	-	-	-	ko01100//Metabolic pathways;ko00592//alpha-Linolenic acid metabolism
Unigene21928	4.2.1.17	MFP2	K10527	1.3138	Up	-0.0573	Non-significant	1.2565	Up	-0.7395	Non-significant	0.6822	Non-significant	1.996	Up	2625	375	21.55	213	12.9071	442	20.7104	846	51.486	gi|167962162|dbj|BAG09370.1|	1268	0	peroxisomal fatty acid beta-oxidation multifunctional protein [Glycine max]	sp|Q9ZPI5|MFP2_ARATH	1146	0	Peroxisomal fatty acid beta-oxidation multifunctional protein MFP2 OS=Arabidopsis thaliana GN=MFP2 PE=1 SV=1	RSc1759_2	273	8e-73	COG1250	3-hydroxyacyl-CoA dehydrogenase	K10527	0	1207	vvi:100244762	enoyl-CoA hydratase/3-hydroxyacyl-CoA dehydrogenase [EC:4.2.1.17 1.1.1.35 1.1.1.211]	-	-	-	ko01100//Metabolic pathways;ko00592//alpha-Linolenic acid metabolism
Unigene22048	1.1.1.-	E1.1.1.-	K00100	-2.1276	Down	0.9279	Non-significant	-1.1997	Down	-0.2861	Non-significant	1.214	Up	-0.9136	Non-significant	1495	90	9.0813	70	7.4479	210	17.2772	37	3.9537	gi|18138083|gb|AAL60068.1|AF216835_1	598	1e-170	forever young oxidoreductase [Solanum lycopersicum]	sp|Q8VBZ0|DHRSX_MOUSE	144	1e-33	Dehydrogenase/reductase SDR family member on chromosome X homolog OS=Mus musculus GN=Dhrsx PE=2 SV=2	VNG0479G	124	4e-28	COG1028	Dehydrogenases with different specificities (related to short-chain alcohol dehydrogenases)	K00100	5e-19	93.6	olu:OSTLU_36252	[EC:1.1.1.-]	-	-	-	ko01100//Metabolic pathways;ko01110//Biosynthesis of secondary metabolites;ko00860//Porphyrin and chlorophyll metabolism;ko00051//Fructose and mannose metabolism;ko00650//Butanoate metabolism;ko00591//Linoleic acid metabolism
Unigene22159	5.3.99.6	E5.3.99.6	K10525	-0.8838	Non-significant	0.7665	Non-significant	-0.1173	Non-significant	0.6158	Non-significant	0.1507	Non-significant	-0.7331	Non-significant	1451	139	14.4508	202	22.1444	290	24.5825	121	13.3219	gi|332739618|gb|AEE99198.1|	401	1e-110	allene oxide cyclase 3 [Glycine max]	sp|Q9LS01|AOC3_ARATH	258	6e-68	Allene oxide cyclase 3, chloroplastic OS=Arabidopsis thaliana GN=AOC3 PE=2 SV=1	--	--	--	--	--	K10525	3e-90	330	vvi:100246325	allene oxide cyclase [EC:5.3.99.6]	-	-	-	ko01100//Metabolic pathways;ko00592//alpha-Linolenic acid metabolism
Unigene22292	4.2.1.92	AOS	K01723	1.9901	Up	0.9111	Non-significant	2.9012	Up	-0.0036	Non-significant	0.9147	Non-significant	2.9048	Up	1587	111	10.5509	105	10.5243	256	19.8408	783	78.8194	gi|323575357|dbj|BAJ78218.1|	729	0	9/13-hydroperoxide lyase [Lotus japonicus]	sp|Q40778|C74A2_PARAR	498	5e-140	Allene oxide synthase OS=Parthenium argentatum GN=CYP74A2 PE=1 SV=2	--	--	--	--	--	K01723	7e-149	525	vvi:100267750	hydroperoxide dehydratase [EC:4.2.1.92]	-	-	-	ko01100//Metabolic pathways;ko00592//alpha-Linolenic acid metabolism
Unigene22293	4.2.1.92	AOS	K01723	0.8685	Non-significant	-0.2739	Non-significant	0.5945	Non-significant	0.0557	Non-significant	-0.3296	Non-significant	0.5389	Non-significant	4116	209	7.6598	206	7.9611	212	6.3351	298	11.5662	gi|323575357|dbj|BAJ78218.1|	634	1e-180	9/13-hydroperoxide lyase [Lotus japonicus]	sp|Q40778|C74A2_PARAR	424	2e-117	Allene oxide synthase OS=Parthenium argentatum GN=CYP74A2 PE=1 SV=2	--	--	--	--	--	K01723	6e-127	453	vvi:100267750	hydroperoxide dehydratase [EC:4.2.1.92]	-	-	-	ko01100//Metabolic pathways;ko00592//alpha-Linolenic acid metabolism
Unigene23381	2.1.1.141	E2.1.1.141	K08241	-0.3121	Non-significant	0.1709	Non-significant	-0.1411	Non-significant	-0.2268	Non-significant	0.3977	Non-significant	0.0856	Non-significant	2963	654	33.2959	530	28.4527	903	37.4845	560	30.1929	gi|18408151|ref|NP_564842.1|	607	1e-172	Ribosomal protein S5 family protein [Arabidopsis thaliana] >gi|48958531|gb|AAT47818.1| At1g64880 [Arabidopsis thaliana] >gi|332196180|gb|AEE34301.1| Ribosomal protein S5 family protein [Arabidopsis thaliana]	sp|A4GE70|DXMT1_COFCA	284	2e-75	3,7-dimethylxanthine N-methyltransferase OS=Coffea canephora GN=DXMT1 PE=1 SV=1	PM1398	115	6e-25	COG0098	Ribosomal protein S5	K08241	6e-77	286	vvi:100260930	jasmonate O-methyltransferase [EC:2.1.1.141]	GO:0010467//gene expression	GO:0003676//nucleic acid binding;GO:0005198//structural molecule activity	GO:0030529//ribonucleoprotein complex	ko03010//Ribosome;ko00592//alpha-Linolenic acid metabolism
Unigene23467	1.3.3.6	E1.3.3.6	K00232	0.3126	Non-significant	-0.042	Non-significant	0.2707	Non-significant	-0.447	Non-significant	0.4051	Non-significant	0.7177	Non-significant	1775	115	9.7734	80	7.1692	137	9.4933	131	11.7902	gi|84514139|gb|ABC59078.1|	702	0	cytochrome P450 monooxygenase CYP72A59 [Medicago truncatula]	sp|Q05047|C72A1_CATRO	541	6e-153	Secologanin synthase OS=Catharanthus roseus GN=CYP72A1 PE=2 SV=1	AGc2890	160	5e-39	COG2124	Cytochrome P450	K00232	2e-114	410	vvi:100249305	acyl-CoA oxidase [EC:1.3.3.6]	-	-	-	ko01100//Metabolic pathways;ko01110//Biosynthesis of secondary metabolites;ko04146//Peroxisome;ko00908//Zeatin biosynthesis;ko00071//Fatty acid metabolism;ko00592//alpha-Linolenic acid metabolism;ko01040//Biosynthesis of unsaturated fatty acids
Unigene23911	1.13.11.12	E1.13.11.12	K00454	-0.3375	Non-significant	0.3378	Non-significant	0.0003	Non-significant	-0.7571	Non-significant	1.0949	Up	0.7574	Non-significant	2013	180	13.4888	101	7.981	279	17.0473	170	13.4913	gi|33235471|emb|CAE17327.1|	945	0	lipoxygenase [Fragaria x ananassa]	sp|Q9LUW0|LOX5_ARATH	888	0	Lipoxygenase 5, chloroplastic OS=Arabidopsis thaliana GN=LOX5 PE=1 SV=2	--	--	--	--	--	K00454	0	957	rcu:RCOM_0677750	lipoxygenase [EC:1.13.11.12]	GO:0006633//fatty acid biosynthetic process;GO:0048527//lateral root development	GO:0046914//transition metal ion binding;GO:0016702//oxidoreductase activity, acting on single donors with incorporation of molecular oxygen, incorporation of two atoms of oxygen	-	ko01100//Metabolic pathways;ko00592//alpha-Linolenic acid metabolism;ko00591//Linoleic acid metabolism
Unigene23911	1.13.11.12	E1.13.11.12	K00454	-0.3375	Non-significant	0.3378	Non-significant	0.0003	Non-significant	-0.7571	Non-significant	1.0949	Up	0.7574	Non-significant	2013	180	13.4888	101	7.981	279	17.0473	170	13.4913	gi|33235471|emb|CAE17327.1|	945	0	lipoxygenase [Fragaria x ananassa]	sp|Q9LUW0|LOX5_ARATH	888	0	Lipoxygenase 5, chloroplastic OS=Arabidopsis thaliana GN=LOX5 PE=1 SV=2	--	--	--	--	--	K00454	0	957	rcu:RCOM_0677750	lipoxygenase [EC:1.13.11.12]	GO:0006633//fatty acid biosynthetic process;GO:0048527//lateral root development	GO:0046914//transition metal ion binding;GO:0016702//oxidoreductase activity, acting on single donors with incorporation of molecular oxygen, incorporation of two atoms of oxygen	-	ko01100//Metabolic pathways;ko00592//alpha-Linolenic acid metabolism;ko00591//Linoleic acid metabolism
Unigene23922	3.1.1.4	TGL4	K14674	1.3772	Up	-0.5169	Non-significant	0.8604	Non-significant	-1.7308	Down	1.2139	Up	2.5912	Up	1304	21	2.4293	6	0.7319	18	1.6978	36	4.4104	gi|297806369|ref|XP_002871068.1|	687	0	sugar-dependent1 [Arabidopsis lyrata subsp. lyrata] >gi|297316905|gb|EFH47327.1| sugar-dependent1 [Arabidopsis lyrata subsp. lyrata]	sp|Q9LZA6|SDP1_ARATH	686	0	Triacylglycerol lipase SDP1 OS=Arabidopsis thaliana GN=SDP1 PE=1 SV=1	SPAC1A6.05c	161	3e-39	COG1752	Predicted esterase of the alpha-beta hydrolase superfamily	K14674	0	768	vvi:100258980	TAG lipase / steryl ester hydrolase / phospholipase A2 / LPA acyltransferase [EC:3.1.1.3 3.1.1.13 3.1.1.4 2.3.1.51]	-	-	-	ko01100//Metabolic pathways;ko00564//Glycerophospholipid metabolism;ko00565//Ether lipid metabolism;ko00561//Glycerolipid metabolism;ko00592//alpha-Linolenic acid metabolism;ko00100//Steroid biosynthesis;ko00591//Linoleic acid metabolism;ko00590//Arachidonic acid metabolism
Unigene23922	3.1.1.4	TGL4	K14674	1.3772	Up	-0.5169	Non-significant	0.8604	Non-significant	-1.7308	Down	1.2139	Up	2.5912	Up	1304	21	2.4293	6	0.7319	18	1.6978	36	4.4104	gi|297806369|ref|XP_002871068.1|	687	0	sugar-dependent1 [Arabidopsis lyrata subsp. lyrata] >gi|297316905|gb|EFH47327.1| sugar-dependent1 [Arabidopsis lyrata subsp. lyrata]	sp|Q9LZA6|SDP1_ARATH	686	0	Triacylglycerol lipase SDP1 OS=Arabidopsis thaliana GN=SDP1 PE=1 SV=1	SPAC1A6.05c	161	3e-39	COG1752	Predicted esterase of the alpha-beta hydrolase superfamily	K14674	0	768	vvi:100258980	TAG lipase / steryl ester hydrolase / phospholipase A2 / LPA acyltransferase [EC:3.1.1.3 3.1.1.13 3.1.1.4 2.3.1.51]	-	-	-	ko01100//Metabolic pathways;ko00564//Glycerophospholipid metabolism;ko00565//Ether lipid metabolism;ko00561//Glycerolipid metabolism;ko00592//alpha-Linolenic acid metabolism;ko00100//Steroid biosynthesis;ko00591//Linoleic acid metabolism;ko00590//Arachidonic acid metabolism
Unigene23923	3.1.1.4	TGL4	K14674	1.0006	Up	-0.0623	Non-significant	0.9383	Non-significant	-0.6913	Non-significant	0.629	Non-significant	1.6296	Up	1938	63	4.9038	37	3.0369	74	4.6965	114	9.3972	gi|297806369|ref|XP_002871068.1|	787	0	sugar-dependent1 [Arabidopsis lyrata subsp. lyrata] >gi|297316905|gb|EFH47327.1| sugar-dependent1 [Arabidopsis lyrata subsp. lyrata]	sp|Q9LZA6|SDP1_ARATH	782	0	Triacylglycerol lipase SDP1 OS=Arabidopsis thaliana GN=SDP1 PE=1 SV=1	YOR081c	182	1e-45	COG1752	Predicted esterase of the alpha-beta hydrolase superfamily	K14674	0	902	vvi:100258980	TAG lipase / steryl ester hydrolase / phospholipase A2 / LPA acyltransferase [EC:3.1.1.3 3.1.1.13 3.1.1.4 2.3.1.51]	-	-	-	ko01100//Metabolic pathways;ko00564//Glycerophospholipid metabolism;ko00565//Ether lipid metabolism;ko00561//Glycerolipid metabolism;ko00592//alpha-Linolenic acid metabolism;ko00100//Steroid biosynthesis;ko00591//Linoleic acid metabolism;ko00590//Arachidonic acid metabolism
Unigene23923	3.1.1.4	TGL4	K14674	1.0006	Up	-0.0623	Non-significant	0.9383	Non-significant	-0.6913	Non-significant	0.629	Non-significant	1.6296	Up	1938	63	4.9038	37	3.0369	74	4.6965	114	9.3972	gi|297806369|ref|XP_002871068.1|	787	0	sugar-dependent1 [Arabidopsis lyrata subsp. lyrata] >gi|297316905|gb|EFH47327.1| sugar-dependent1 [Arabidopsis lyrata subsp. lyrata]	sp|Q9LZA6|SDP1_ARATH	782	0	Triacylglycerol lipase SDP1 OS=Arabidopsis thaliana GN=SDP1 PE=1 SV=1	YOR081c	182	1e-45	COG1752	Predicted esterase of the alpha-beta hydrolase superfamily	K14674	0	902	vvi:100258980	TAG lipase / steryl ester hydrolase / phospholipase A2 / LPA acyltransferase [EC:3.1.1.3 3.1.1.13 3.1.1.4 2.3.1.51]	-	-	-	ko01100//Metabolic pathways;ko00564//Glycerophospholipid metabolism;ko00565//Ether lipid metabolism;ko00561//Glycerolipid metabolism;ko00592//alpha-Linolenic acid metabolism;ko00100//Steroid biosynthesis;ko00591//Linoleic acid metabolism;ko00590//Arachidonic acid metabolism
Unigene23924	3.1.1.4	TGL4	K14674	1.1142	Up	0.1385	Non-significant	1.2526	Up	-1.545	Down	1.6835	Up	2.7976	Up	1374	40	4.3916	13	1.505	54	4.834	90	10.4642	gi|15237603|ref|NP_196024.1|	834	0	triacylglycerol lipase SDP1 [Arabidopsis thaliana] >gi|75181222|sp|Q9LZA6.1|SDP1_ARATH RecName: Full=Triacylglycerol lipase SDP1; AltName: Full=Protein SUGAR-DEPENDENT 1 >gi|332003304|gb|AED90687.1| triacylglycerol lipase SDP1 [Arabidopsis thaliana]	sp|Q9LZA6|SDP1_ARATH	834	0	Triacylglycerol lipase SDP1 OS=Arabidopsis thaliana GN=SDP1 PE=1 SV=1	YKR089c	225	1e-58	COG1752	Predicted esterase of the alpha-beta hydrolase superfamily	K14674	0	860	vvi:100258980	TAG lipase / steryl ester hydrolase / phospholipase A2 / LPA acyltransferase [EC:3.1.1.3 3.1.1.13 3.1.1.4 2.3.1.51]	-	-	-	ko01100//Metabolic pathways;ko00564//Glycerophospholipid metabolism;ko00565//Ether lipid metabolism;ko00561//Glycerolipid metabolism;ko00592//alpha-Linolenic acid metabolism;ko00100//Steroid biosynthesis;ko00591//Linoleic acid metabolism;ko00590//Arachidonic acid metabolism
Unigene23924	3.1.1.4	TGL4	K14674	1.1142	Up	0.1385	Non-significant	1.2526	Up	-1.545	Down	1.6835	Up	2.7976	Up	1374	40	4.3916	13	1.505	54	4.834	90	10.4642	gi|15237603|ref|NP_196024.1|	834	0	triacylglycerol lipase SDP1 [Arabidopsis thaliana] >gi|75181222|sp|Q9LZA6.1|SDP1_ARATH RecName: Full=Triacylglycerol lipase SDP1; AltName: Full=Protein SUGAR-DEPENDENT 1 >gi|332003304|gb|AED90687.1| triacylglycerol lipase SDP1 [Arabidopsis thaliana]	sp|Q9LZA6|SDP1_ARATH	834	0	Triacylglycerol lipase SDP1 OS=Arabidopsis thaliana GN=SDP1 PE=1 SV=1	YKR089c	225	1e-58	COG1752	Predicted esterase of the alpha-beta hydrolase superfamily	K14674	0	860	vvi:100258980	TAG lipase / steryl ester hydrolase / phospholipase A2 / LPA acyltransferase [EC:3.1.1.3 3.1.1.13 3.1.1.4 2.3.1.51]	-	-	-	ko01100//Metabolic pathways;ko00564//Glycerophospholipid metabolism;ko00565//Ether lipid metabolism;ko00561//Glycerolipid metabolism;ko00592//alpha-Linolenic acid metabolism;ko00100//Steroid biosynthesis;ko00591//Linoleic acid metabolism;ko00590//Arachidonic acid metabolism
Unigene24479	1.3.3.6	E1.3.3.6	K00232	0.0818	Non-significant	0.653	Non-significant	0.7348	Non-significant	0.2691	Non-significant	0.3839	Non-significant	0.4656	Non-significant	2385	14	0.8855	16	1.0671	27	1.3924	22	1.4736	gi|15553480|gb|AAL01888.1|AF404404_1	1185	0	acyl-CoA oxidase [Glycine max]	sp|O65202|ACOX1_ARATH	1103	0	Peroxisomal acyl-coenzyme A oxidase 1 OS=Arabidopsis thaliana GN=ACX1 PE=1 SV=1	YGL205w	252	2e-66	COG1960	Acyl-CoA dehydrogenases	K00232	0	1155	pop:POPTR_836303	acyl-CoA oxidase [EC:1.3.3.6]	GO:0006952//defense response;GO:0051707//response to other organism;GO:0010038//response to metal ion;GO:0009694//jasmonic acid metabolic process;GO:0048229//gametophyte development;GO:0009062//fatty acid catabolic process	GO:0030554//adenyl nucleotide binding;GO:0015002//heme-copper terminal oxidase activity;GO:0016634	GO:0042579//microbody	ko01100//Metabolic pathways;ko04146//Peroxisome;ko00071//Fatty acid metabolism;ko00592//alpha-Linolenic acid metabolism;ko01040//Biosynthesis of unsaturated fatty acids
Unigene24480	1.3.3.6	E1.3.3.6	K00232	-0.2713	Non-significant	0.4342	Non-significant	0.1629	Non-significant	-0.5292	Non-significant	0.9634	Non-significant	0.6921	Non-significant	1220	35	4.3277	23	2.9988	58	5.8474	37	4.845	gi|15553480|gb|AAL01888.1|AF404404_1	635	0	acyl-CoA oxidase [Glycine max]	sp|O65202|ACOX1_ARATH	598	2e-170	Peroxisomal acyl-coenzyme A oxidase 1 OS=Arabidopsis thaliana GN=ACX1 PE=1 SV=1	YGL205w	189	8e-48	COG1960	Acyl-CoA dehydrogenases	K00232	0	630	pop:POPTR_836303	acyl-CoA oxidase [EC:1.3.3.6]	GO:0009062//fatty acid catabolic process	GO:0030554//adenyl nucleotide binding;GO:0016634	GO:0042579//microbody	ko01100//Metabolic pathways;ko04146//Peroxisome;ko00071//Fatty acid metabolism;ko00592//alpha-Linolenic acid metabolism;ko01040//Biosynthesis of unsaturated fatty acids
Unigene24481	1.3.3.6	E1.3.3.6	K00232	-0.056	Non-significant	0.4389	Non-significant	0.3829	Non-significant	-0.6755	Non-significant	1.1144	Up	1.0584	Up	2480	160	9.7322	95	6.0933	266	13.1925	197	12.69	gi|15553480|gb|AAL01888.1|AF404404_1	1198	0	acyl-CoA oxidase [Glycine max]	sp|O65202|ACOX1_ARATH	1096	0	Peroxisomal acyl-coenzyme A oxidase 1 OS=Arabidopsis thaliana GN=ACX1 PE=1 SV=1	YGL205w	254	5e-67	COG1960	Acyl-CoA dehydrogenases	K00232	0	1158	rcu:RCOM_1119640	acyl-CoA oxidase [EC:1.3.3.6]	GO:0006952//defense response;GO:0051707//response to other organism;GO:0010038//response to metal ion;GO:0009694//jasmonic acid metabolic process;GO:0048229//gametophyte development;GO:0009062//fatty acid catabolic process	GO:0030554//adenyl nucleotide binding;GO:0015002//heme-copper terminal oxidase activity;GO:0016634	GO:0042579//microbody	ko01100//Metabolic pathways;ko04146//Peroxisome;ko00071//Fatty acid metabolism;ko00592//alpha-Linolenic acid metabolism;ko01040//Biosynthesis of unsaturated fatty acids
Unigene25217	1.13.11.12	E1.13.11.12	K00454	-1.1082	Down	-0.106	Non-significant	-1.2142	Down	-0.1403	Non-significant	0.0343	Non-significant	-1.0739	Down	2615	86	4.961	74	4.5013	98	4.6095	35	2.1382	gi|16904543|emb|CAD10740.1|	1346	0	lipoxygenase [Corylus avellana]	sp|Q06327|LOX1_ARATH	1208	0	Lipoxygenase 1 OS=Arabidopsis thaliana GN=LOX1 PE=1 SV=1	--	--	--	--	--	K00454	0	1292	vvi:100232917	lipoxygenase [EC:1.13.11.12]	GO:0006633//fatty acid biosynthetic process	GO:0046914//transition metal ion binding;GO:0016702//oxidoreductase activity, acting on single donors with incorporation of molecular oxygen, incorporation of two atoms of oxygen	-	ko01100//Metabolic pathways;ko00592//alpha-Linolenic acid metabolism;ko00591//Linoleic acid metabolism
Unigene25217	1.13.11.12	E1.13.11.12	K00454	-1.1082	Down	-0.106	Non-significant	-1.2142	Down	-0.1403	Non-significant	0.0343	Non-significant	-1.0739	Down	2615	86	4.961	74	4.5013	98	4.6095	35	2.1382	gi|16904543|emb|CAD10740.1|	1346	0	lipoxygenase [Corylus avellana]	sp|Q06327|LOX1_ARATH	1208	0	Lipoxygenase 1 OS=Arabidopsis thaliana GN=LOX1 PE=1 SV=1	--	--	--	--	--	K00454	0	1292	vvi:100232917	lipoxygenase [EC:1.13.11.12]	GO:0006633//fatty acid biosynthetic process	GO:0046914//transition metal ion binding;GO:0016702//oxidoreductase activity, acting on single donors with incorporation of molecular oxygen, incorporation of two atoms of oxygen	-	ko01100//Metabolic pathways;ko00592//alpha-Linolenic acid metabolism;ko00591//Linoleic acid metabolism
Unigene25218	1.13.11.12	E1.13.11.12	K00454	-0.1447	Non-significant	-0.1875	Non-significant	-0.3323	Non-significant	-0.454	Non-significant	0.2664	Non-significant	0.1217	Non-significant	2525	52	3.1066	36	2.2679	56	2.7279	39	2.4675	gi|16904543|emb|CAD10740.1|	1284	0	lipoxygenase [Corylus avellana]	sp|P38415|LOXA_SOLLC	1152	0	Lipoxygenase A OS=Solanum lycopersicum GN=LOX1.1 PE=2 SV=1	--	--	--	--	--	K00454	0	1232	rcu:RCOM_1431660	lipoxygenase [EC:1.13.11.12]	GO:0006633//fatty acid biosynthetic process	GO:0046914//transition metal ion binding;GO:0016702//oxidoreductase activity, acting on single donors with incorporation of molecular oxygen, incorporation of two atoms of oxygen	-	ko01100//Metabolic pathways;ko00592//alpha-Linolenic acid metabolism;ko00591//Linoleic acid metabolism
Unigene25218	1.13.11.12	E1.13.11.12	K00454	-0.1447	Non-significant	-0.1875	Non-significant	-0.3323	Non-significant	-0.454	Non-significant	0.2664	Non-significant	0.1217	Non-significant	2525	52	3.1066	36	2.2679	56	2.7279	39	2.4675	gi|16904543|emb|CAD10740.1|	1284	0	lipoxygenase [Corylus avellana]	sp|P38415|LOXA_SOLLC	1152	0	Lipoxygenase A OS=Solanum lycopersicum GN=LOX1.1 PE=2 SV=1	--	--	--	--	--	K00454	0	1232	rcu:RCOM_1431660	lipoxygenase [EC:1.13.11.12]	GO:0006633//fatty acid biosynthetic process	GO:0046914//transition metal ion binding;GO:0016702//oxidoreductase activity, acting on single donors with incorporation of molecular oxygen, incorporation of two atoms of oxygen	-	ko01100//Metabolic pathways;ko00592//alpha-Linolenic acid metabolism;ko00591//Linoleic acid metabolism
Unigene25783	2.1.1.141	E2.1.1.141	K08241	1.3772	Up	-1.1689	Down	0.2083	Non-significant	-0.2954	Non-significant	-0.8735	Non-significant	0.5037	Non-significant	527	22	6.2973	17	5.1312	12	2.8007	24	7.2753	gi|75171305|sp|Q9FKR0.1|MT878_ARATH	74.7	6e-13	RecName: Full=Probable S-adenosylmethionine-dependent methyltransferase At5g38780 >gi|10176902|dbj|BAB10134.1| S-adenosyl-L-methionine:salicylic acid carboxyl methyltransferase-like protein [Arabidopsis thaliana]	sp|Q9FKR0|MT878_ARATH	74.7	3e-13	Probable S-adenosylmethionine-dependent methyltransferase At5g38780 OS=Arabidopsis thaliana GN=At5g38780 PE=2 SV=1	--	--	--	--	--	K01438	4e-10	61.6	rcu:RCOM_0864770	acetylornithine deacetylase [EC:3.5.1.16]	-	-	-	ko01100//Metabolic pathways;ko01110//Biosynthesis of secondary metabolites;ko00330//Arginine and proline metabolism;ko00592//alpha-Linolenic acid metabolism
Unigene26280	1.3.3.6	E1.3.3.6	K00232	0.4561	Non-significant	-0.477	Non-significant	-0.0209	Non-significant	-1.2598	Down	0.7828	Non-significant	1.2389	Up	1320	101	11.5423	40	4.8202	89	8.293	94	11.3763	gi|84514139|gb|ABC59078.1|	575	1e-163	cytochrome P450 monooxygenase CYP72A59 [Medicago truncatula]	sp|Q05047|C72A1_CATRO	428	4e-119	Secologanin synthase OS=Catharanthus roseus GN=CYP72A1 PE=2 SV=1	AGc2890	78.2	3e-14	COG2124	Cytochrome P450	K00232	7e-70	262	vvi:100249305	acyl-CoA oxidase [EC:1.3.3.6]	-	-	-	ko01100//Metabolic pathways;ko01110//Biosynthesis of secondary metabolites;ko04146//Peroxisome;ko00908//Zeatin biosynthesis;ko00071//Fatty acid metabolism;ko00592//alpha-Linolenic acid metabolism;ko01040//Biosynthesis of unsaturated fatty acids
Unigene26407	1.1.1.-	E1.1.1.-	K00100	-0.0378	Non-significant	0.2108	Non-significant	0.1729	Non-significant	-0.0448	Non-significant	0.2555	Non-significant	0.2177	Non-significant	1406	62	6.652	57	6.4487	88	7.6983	66	7.4991	gi|15233666|ref|NP_194136.1|	496	1e-139	Rossmann-fold NAD(P)-binding domain-containing protein [Arabidopsis thaliana] >gi|16612264|gb|AAL27501.1|AF439829_1 AT4g24050/T19F6_40 [Arabidopsis thaliana] >gi|2262111|gb|AAB63619.1| ribitol dehydrogenase isolog [Arabidopsis thaliana] >gi|21928085|gb|AAM78071.1| AT4g24050/T19F6_40 [Arabidopsis thaliana] >gi|332659445|gb|AEE84845.1| Rossmann-fold NAD(P)-binding domain-containing protein [Arabido…	sp|Q5F389|WWOX_CHICK	175	6e-43	WW domain-containing oxidoreductase OS=Gallus gallus GN=WWOX PE=2 SV=2	MT0074	140	4e-33	COG1028	Dehydrogenases with different specificities (related to short-chain alcohol dehydrogenases)	K00218	1e-25	115	olu:OSTLU_4520	protochlorophyllide reductase [EC:1.3.1.33]	GO:0008152//metabolic process	GO:0003824//catalytic activity	-	ko01100//Metabolic pathways;ko01110//Biosynthesis of secondary metabolites;ko00860//Porphyrin and chlorophyll metabolism;ko00051//Fructose and mannose metabolism;ko00650//Butanoate metabolism;ko00591//Linoleic acid metabolism
Unigene26433	1.13.11.12	E1.13.11.12	K00454	-0.5764	Non-significant	0.3482	Non-significant	-0.2282	Non-significant	-1.3287	Down	1.6769	Up	1.1005	Up	1483	98	9.9685	37	3.9686	153	12.6895	79	8.5101	gi|10505183|gb|AAG18376.1|AF283894_1	498	1e-140	lipoxygenase [Zantedeschia aethiopica]	sp|Q9CAG3|LOX6_ARATH	446	2e-124	Lipoxygenase 6, choloroplastic OS=Arabidopsis thaliana GN=LOX6 PE=1 SV=1	--	--	--	--	--	K00454	4e-180	628	vvi:100244202	lipoxygenase [EC:1.13.11.12]	-	-	-	ko01100//Metabolic pathways;ko00592//alpha-Linolenic acid metabolism;ko00591//Linoleic acid metabolism
Unigene26433	1.13.11.12	E1.13.11.12	K00454	-0.5764	Non-significant	0.3482	Non-significant	-0.2282	Non-significant	-1.3287	Down	1.6769	Up	1.1005	Up	1483	98	9.9685	37	3.9686	153	12.6895	79	8.5101	gi|10505183|gb|AAG18376.1|AF283894_1	498	1e-140	lipoxygenase [Zantedeschia aethiopica]	sp|Q9CAG3|LOX6_ARATH	446	2e-124	Lipoxygenase 6, choloroplastic OS=Arabidopsis thaliana GN=LOX6 PE=1 SV=1	--	--	--	--	--	K00454	4e-180	628	vvi:100244202	lipoxygenase [EC:1.13.11.12]	-	-	-	ko01100//Metabolic pathways;ko00592//alpha-Linolenic acid metabolism;ko00591//Linoleic acid metabolism
Unigene27204	1.13.11.12	E1.13.11.12	K00454	3.264	Up	-0.2104	Non-significant	3.0536	Up	-0.8304	Non-significant	0.62	Non-significant	3.884	Up	2121	150	10.6683	80	5.9997	159	9.2205	1176	88.5758	gi|152926334|gb|ABS32276.1|	1115	0	lipoxygenase-10 [Glycine max]	sp|P38414|LOX1_LENCU	1055	0	Lipoxygenase OS=Lens culinaris GN=LOX1.1 PE=2 SV=1	--	--	--	--	--	K00454	0	821	vvi:100232917	lipoxygenase [EC:1.13.11.12]	GO:0006633//fatty acid biosynthetic process	GO:0046914//transition metal ion binding;GO:0016702//oxidoreductase activity, acting on single donors with incorporation of molecular oxygen, incorporation of two atoms of oxygen	GO:0044424//intracellular part	ko01100//Metabolic pathways;ko00592//alpha-Linolenic acid metabolism;ko00591//Linoleic acid metabolism
Unigene27204	1.13.11.12	E1.13.11.12	K00454	3.264	Up	-0.2104	Non-significant	3.0536	Up	-0.8304	Non-significant	0.62	Non-significant	3.884	Up	2121	150	10.6683	80	5.9997	159	9.2205	1176	88.5758	gi|152926334|gb|ABS32276.1|	1115	0	lipoxygenase-10 [Glycine max]	sp|P38414|LOX1_LENCU	1055	0	Lipoxygenase OS=Lens culinaris GN=LOX1.1 PE=2 SV=1	--	--	--	--	--	K00454	0	821	vvi:100232917	lipoxygenase [EC:1.13.11.12]	GO:0006633//fatty acid biosynthetic process	GO:0046914//transition metal ion binding;GO:0016702//oxidoreductase activity, acting on single donors with incorporation of molecular oxygen, incorporation of two atoms of oxygen	GO:0044424//intracellular part	ko01100//Metabolic pathways;ko00592//alpha-Linolenic acid metabolism;ko00591//Linoleic acid metabolism
Unigene27248	1.3.1.42	E1.3.1.42	K05894	0.3044	Non-significant	-0.7731	Non-significant	-0.4687	Non-significant	-0.8093	Non-significant	0.0362	Non-significant	0.3406	Non-significant	1023	85	12.534	46	7.1526	61	7.3342	58	9.0573	gi|44917010|dbj|BAD12184.1|	55.8	3e-08	12-oxophytodienoic acid 10, 11-reductase [Pisum sativum] >gi|61741539|gb|AAX54688.1| 12-oxophytodienoic acid 10,10-reductase [Pisum sativum]	sp|Q8GYB8|OPR2_ARATH	54.7	8e-08	12-oxophytodienoate reductase 2 OS=Arabidopsis thaliana GN=OPR2 PE=2 SV=2	--	--	--	--	--	K05894	8e-10	56.6	pop:POPTR_810138	12-oxophytodienoic acid reductase [EC:1.3.1.42]	-	-	-	ko01100//Metabolic pathways;ko00592//alpha-Linolenic acid metabolism
Unigene27373	4.2.1.92	AOS	K01723	1.8948	Up	-1.4111	Down	0.4837	Non-significant	0.68	Non-significant	-2.0912	Down	-0.1963	Non-significant	1664	206	18.6749	313	29.9206	95	7.0221	272	26.1134	gi|63029720|gb|AAY27751.1|	679	0	allene oxide synthase [Hevea brasiliensis]	sp|Q96242|CP74A_ARATH	650	0	Allene oxide synthase, chloroplastic OS=Arabidopsis thaliana GN=CYP74A PE=1 SV=3	YNR067c	53.1	1e-06	COG5498	Predicted glycosyl hydrolase	K01723	0	673	pop:POPTR_644172	hydroperoxide dehydratase [EC:4.2.1.92]	-	GO:0016491//oxidoreductase activity;GO:0005506//iron ion binding;GO:0016836//hydro-lyase activity	-	ko01100//Metabolic pathways;ko00592//alpha-Linolenic acid metabolism
Unigene27602	1.3.3.6	E1.3.3.6	K00232	0.5633	Non-significant	-0.0233	Non-significant	0.5399	Non-significant	-0.7444	Non-significant	0.721	Non-significant	1.2843	Up	2047	295	21.7395	167	12.9771	356	21.3908	405	31.6072	gi|144905179|dbj|BAF56240.1|	899	0	cytochrome P450 enzyme [Pisum sativum]	sp|O48786|C734A_ARATH	814	0	Cytochrome P450 734A1 OS=Arabidopsis thaliana GN=CYP734A1 PE=2 SV=1	AGc2890	155	2e-37	COG2124	Cytochrome P450	K10717	3e-101	367	vvi:100258332	cytokinin trans-hydroxylase	-	-	-	ko01100//Metabolic pathways;ko01110//Biosynthesis of secondary metabolites;ko04146//Peroxisome;ko00908//Zeatin biosynthesis;ko00071//Fatty acid metabolism;ko00592//alpha-Linolenic acid metabolism;ko01040//Biosynthesis of unsaturated fatty acids
Unigene28266	5.3.99.6	E5.3.99.6	K10525	-3.6673	Down	1.2905	Up	-2.3768	Down	0.6171	Non-significant	0.6734	Non-significant	-2.9939	Down	609	11	2.7247	16	4.1791	33	6.6649	2	0.5246	gi|332739614|gb|AEE99196.1|	246	2e-64	allene oxide cyclase 1 [Glycine max]	sp|Q9LS01|AOC3_ARATH	162	1e-39	Allene oxide cyclase 3, chloroplastic OS=Arabidopsis thaliana GN=AOC3 PE=2 SV=1	--	--	--	--	--	K10525	8e-54	207	pop:POPTR_873764	allene oxide cyclase [EC:5.3.99.6]	-	GO:0003824//catalytic activity	GO:0009536//plastid	ko01100//Metabolic pathways;ko00592//alpha-Linolenic acid metabolism
Unigene28267	5.3.99.6	E5.3.99.6	K10525	-2.4153	Down	1.9835	Up	-0.4318	Non-significant	1.3396	Up	0.6439	Non-significant	-1.7714	Down	936	20	3.2233	48	8.1573	97	12.7465	14	2.3895	gi|332739614|gb|AEE99196.1|	379	1e-104	allene oxide cyclase 1 [Glycine max]	sp|Q9LS01|AOC3_ARATH	263	2e-69	Allene oxide cyclase 3, chloroplastic OS=Arabidopsis thaliana GN=AOC3 PE=2 SV=1	--	--	--	--	--	K10525	2e-89	326	pop:POPTR_873764	allene oxide cyclase [EC:5.3.99.6]	-	GO:0009975//cyclase activity	GO:0009536//plastid	ko01100//Metabolic pathways;ko00592//alpha-Linolenic acid metabolism
Unigene28959	6.2.1.-	OPCL1	K10526	0.1284	Non-significant	-0.567	Non-significant	-0.4386	Non-significant	-1.4619	Down	0.8949	Non-significant	1.0233	Up	1311	122	14.0379	42	5.096	101	9.4758	85	10.3577	gi|224084042|ref|XP_002307202.1|	634	0	acyl:coa ligase acetate-coa synthetase-like protein [Populus trichocarpa] >gi|222856651|gb|EEE94198.1| acyl:coa ligase acetate-coa synthetase-like protein [Populus trichocarpa]	sp|Q00594|ALKK_PSEOL	153	2e-36	Medium-chain-fatty-acid--CoA ligase OS=Pseudomonas oleovorans GN=alkK PE=3 SV=1	DR0336	244	3e-64	COG0318	Acyl-CoA synthetases (AMP-forming)/AMP-acid ligases II	K00666	2e-144	509	sbi:SORBI_10g012080	fatty-acyl-CoA synthase [EC:6.2.1.-]	-	GO:0016405//CoA-ligase activity	-	ko01100//Metabolic pathways;ko01110//Biosynthesis of secondary metabolites;ko00940//Phenylpropanoid biosynthesis;ko00360//Phenylalanine metabolism;ko00592//alpha-Linolenic acid metabolism;ko00130//Ubiquinone and other terpenoid-quinone biosynthesis
Unigene29642	1.1.1.-	E1.1.1.-	K00100	--	--	--	--	--	--	--	--	--	--	--	--	1324	0	0	0	0	0	0	0	0	gi|42725482|gb|AAS38575.1|	515	1e-145	short-chain dehydrogenase Tic32 [Pisum sativum]	sp|Q9HBH5|RDH14_HUMAN	207	1e-52	Retinol dehydrogenase 14 OS=Homo sapiens GN=RDH14 PE=1 SV=1	CC0398	198	2e-50	COG1028	Dehydrogenases with different specificities (related to short-chain alcohol dehydrogenases)	K00100	8e-36	149	olu:OSTLU_36252	[EC:1.1.1.-]	-	-	-	ko01100//Metabolic pathways;ko01110//Biosynthesis of secondary metabolites;ko00860//Porphyrin and chlorophyll metabolism;ko00051//Fructose and mannose metabolism;ko00650//Butanoate metabolism;ko00591//Linoleic acid metabolism
Unigene29643	1.1.1.-	E1.1.1.-	K00100	0.9618	Non-significant	-2.4642	Down	-1.5024	Down	-3.0936	Down	0.6294	Non-significant	1.5912	Up	1383	9	0.9817	1	0.115	2	0.1779	3	0.3465	gi|42725482|gb|AAS38575.1|	503	1e-141	short-chain dehydrogenase Tic32 [Pisum sativum]	sp|Q5F389|WWOX_CHICK	205	6e-52	WW domain-containing oxidoreductase OS=Gallus gallus GN=WWOX PE=2 SV=2	CC0398	200	6e-51	COG1028	Dehydrogenases with different specificities (related to short-chain alcohol dehydrogenases)	K00100	3e-36	150	olu:OSTLU_36252	[EC:1.1.1.-]	-	-	-	ko01100//Metabolic pathways;ko01110//Biosynthesis of secondary metabolites;ko00860//Porphyrin and chlorophyll metabolism;ko00051//Fructose and mannose metabolism;ko00650//Butanoate metabolism;ko00591//Linoleic acid metabolism
Unigene29644	1.1.1.-	E1.1.1.-	K00100	-0.6899	Non-significant	0.995	Non-significant	0.3051	Non-significant	-0.1865	Non-significant	1.1815	Up	0.4916	Non-significant	1308	18	2.0759	15	1.8242	44	4.1375	21	2.5648	gi|42725482|gb|AAS38575.1|	503	1e-141	short-chain dehydrogenase Tic32 [Pisum sativum]	sp|Q5F389|WWOX_CHICK	205	5e-52	WW domain-containing oxidoreductase OS=Gallus gallus GN=WWOX PE=2 SV=2	CC0398	200	5e-51	COG1028	Dehydrogenases with different specificities (related to short-chain alcohol dehydrogenases)	K00100	3e-36	150	olu:OSTLU_36252	[EC:1.1.1.-]	-	-	-	ko01100//Metabolic pathways;ko01110//Biosynthesis of secondary metabolites;ko00860//Porphyrin and chlorophyll metabolism;ko00051//Fructose and mannose metabolism;ko00650//Butanoate metabolism;ko00591//Linoleic acid metabolism
Unigene30225	1.3.3.6	E1.3.3.6	K00232	3.2276	Up	-1.6763	Down	1.5513	Up	-0.1209	Non-significant	-1.5554	Down	1.6722	Up	1865	86	6.9561	75	6.3968	33	2.1764	238	20.3867	gi|84514139|gb|ABC59078.1|	764	0	cytochrome P450 monooxygenase CYP72A59 [Medicago truncatula]	sp|Q05047|C72A1_CATRO	590	2e-167	Secologanin synthase OS=Catharanthus roseus GN=CYP72A1 PE=2 SV=1	AGc2890	180	9e-45	COG2124	Cytochrome P450	K00232	2e-120	431	vvi:100249305	acyl-CoA oxidase [EC:1.3.3.6]	GO:0008152//metabolic process	GO:0016491//oxidoreductase activity;GO:0005506//iron ion binding	-	ko01100//Metabolic pathways;ko01110//Biosynthesis of secondary metabolites;ko04146//Peroxisome;ko00908//Zeatin biosynthesis;ko00071//Fatty acid metabolism;ko00592//alpha-Linolenic acid metabolism;ko01040//Biosynthesis of unsaturated fatty acids
Unigene30226	1.3.3.6	E1.3.3.6	K00232	0.5523	Non-significant	-0.5102	Non-significant	0.0421	Non-significant	0.5213	Non-significant	-1.0315	Down	-0.4792	Non-significant	1215	36	4.4696	49	6.415	31	3.1382	35	4.6019	gi|224113647|ref|XP_002332525.1|	305	1e-126	cytochrome P450 [Populus trichocarpa] >gi|222832637|gb|EEE71114.1| cytochrome P450 [Populus trichocarpa]	sp|Q05047|C72A1_CATRO	280	2e-115	Secologanin synthase OS=Catharanthus roseus GN=CYP72A1 PE=2 SV=1	AGc2890	92	2e-19	COG2124	Cytochrome P450	K00232	2e-63	217	vvi:100249305	acyl-CoA oxidase [EC:1.3.3.6]	-	-	-	ko01100//Metabolic pathways;ko01110//Biosynthesis of secondary metabolites;ko04146//Peroxisome;ko00908//Zeatin biosynthesis;ko00071//Fatty acid metabolism;ko00592//alpha-Linolenic acid metabolism;ko01040//Biosynthesis of unsaturated fatty acids
Unigene30976	4.2.1.92	AOS	K01723	1.6211	Up	-1.4389	Down	0.1823	Non-significant	0.1518	Non-significant	-1.5907	Down	0.0305	Non-significant	1338	168	18.9408	177	21.0425	76	6.9864	180	21.4914	gi|323575359|dbj|BAJ78219.1|	699	0	9/13-hydroperoxide lyase [Lotus japonicus]	sp|P48417|CP74_LINUS	446	1e-124	Allene oxide synthase, chloroplastic OS=Linum usitatissimum GN=CYP74A PE=1 SV=1	SPBC28F2.12	55.8	2e-07	COG0086	DNA-directed RNA polymerase, beta' subunit/160 kD subunit	K01723	6e-133	471	vvi:100267750	hydroperoxide dehydratase [EC:4.2.1.92]	-	GO:0016491//oxidoreductase activity;GO:0005506//iron ion binding	-	ko01100//Metabolic pathways;ko00592//alpha-Linolenic acid metabolism
Unigene31026	6.2.1.-	OPCL1	K10526	-0.8092	Non-significant	-0.2725	Non-significant	-1.0817	Down	-0.0389	Non-significant	-0.2335	Non-significant	-1.0427	Down	832	65	11.7851	60	11.4712	66	9.757	29	5.5683	gi|224133070|ref|XP_002327954.1|	250	2e-65	4-coumarate-coa ligase [Populus trichocarpa] >gi|224133074|ref|XP_002327955.1| acyl:coa ligase [Populus trichocarpa] >gi|222837363|gb|EEE75742.1| 4-coumarate-coa ligase [Populus trichocarpa] >gi|222837364|gb|EEE75743.1| acyl:coa ligase [Populus trichocarpa]	sp|Q84P23|4CLL9_ARATH	179	3e-44	4-coumarate--CoA ligase-like 9 OS=Arabidopsis thaliana GN=4CLL9 PE=1 SV=2	SSO3064	70.1	4e-12	COG0318	Acyl-CoA synthetases (AMP-forming)/AMP-acid ligases II	K10526	4e-30	129	rcu:RCOM_1600450	OPC-8:0 CoA ligase 1 [EC:6.2.1.-]	-	GO:0003824//catalytic activity	-	ko01100//Metabolic pathways;ko00592//alpha-Linolenic acid metabolism
Unigene31063	6.2.1.-	OPCL1	K10526	-1.3674	Down	1.3323	Up	-0.0351	Non-significant	-0.0567	Non-significant	1.389	Up	0.0216	Non-significant	1480	102	10.3964	93	9.9954	315	26.1785	94	10.1465	gi|224061915|ref|XP_002300662.1|	528	1e-149	acyl:coa ligase [Populus trichocarpa] >gi|222842388|gb|EEE79935.1| acyl:coa ligase [Populus trichocarpa]	sp|Q84P21|4CLL5_ARATH	514	5e-145	4-coumarate--CoA ligase-like 5 OS=Arabidopsis thaliana GN=4CLL5 PE=1 SV=2	APE2284	145	1e-34	COG0318	Acyl-CoA synthetases (AMP-forming)/AMP-acid ligases II	K10526	1e-150	530	rcu:RCOM_1600450	OPC-8:0 CoA ligase 1 [EC:6.2.1.-]	-	-	-	ko01100//Metabolic pathways;ko00592//alpha-Linolenic acid metabolism
Unigene31534	1.3.3.6	E1.3.3.6	K00232	1.6496	Up	-1.2804	Down	0.3692	Non-significant	-0.6526	Non-significant	-0.6278	Non-significant	1.0218	Up	1897	305	24.2537	184	15.4287	154	9.985	372	31.3274	gi|84514159|gb|ABC59088.1|	874	0	cytochrome P450 monooxygenase CYP72A61 [Medicago truncatula]	sp|Q05047|C72A1_CATRO	546	2e-154	Secologanin synthase OS=Catharanthus roseus GN=CYP72A1 PE=2 SV=1	AGc2890	179	2e-44	COG2124	Cytochrome P450	K00232	3e-113	407	vvi:100249305	acyl-CoA oxidase [EC:1.3.3.6]	GO:0008152//metabolic process	GO:0016491//oxidoreductase activity;GO:0005506//iron ion binding	-	ko01100//Metabolic pathways;ko01110//Biosynthesis of secondary metabolites;ko04146//Peroxisome;ko00908//Zeatin biosynthesis;ko00071//Fatty acid metabolism;ko00592//alpha-Linolenic acid metabolism;ko01040//Biosynthesis of unsaturated fatty acids
Unigene31850	1.13.11.12	E1.13.11.12	K00454	1.1191	Up	-0.9715	Non-significant	0.1475	Non-significant	0.208	Non-significant	-1.1795	Down	-0.0605	Non-significant	1998	283	21.3666	310	24.68	177	10.8962	296	23.6671	gi|14589309|emb|CAC43237.1|	1134	0	lipoxygenase [Sesbania rostrata]	sp|Q9FNX8|LOX4_ARATH	967	0	Lipoxygenase 4, chloroplastic OS=Arabidopsis thaliana GN=LOX4 PE=2 SV=1	--	--	--	--	--	K00454	0	1027	pop:POPTR_828417	lipoxygenase [EC:1.13.11.12]	-	-	-	ko01100//Metabolic pathways;ko00592//alpha-Linolenic acid metabolism;ko00591//Linoleic acid metabolism
Unigene31850	1.13.11.12	E1.13.11.12	K00454	1.1191	Up	-0.9715	Non-significant	0.1475	Non-significant	0.208	Non-significant	-1.1795	Down	-0.0605	Non-significant	1998	283	21.3666	310	24.68	177	10.8962	296	23.6671	gi|14589309|emb|CAC43237.1|	1134	0	lipoxygenase [Sesbania rostrata]	sp|Q9FNX8|LOX4_ARATH	967	0	Lipoxygenase 4, chloroplastic OS=Arabidopsis thaliana GN=LOX4 PE=2 SV=1	--	--	--	--	--	K00454	0	1027	pop:POPTR_828417	lipoxygenase [EC:1.13.11.12]	-	-	-	ko01100//Metabolic pathways;ko00592//alpha-Linolenic acid metabolism;ko00591//Linoleic acid metabolism
Unigene31897	3.1.1.32	pldA	K01058	0.0321	Non-significant	-0.4948	Non-significant	-0.4627	Non-significant	-0.4304	Non-significant	-0.0644	Non-significant	-0.0323	Non-significant	1037	54	7.8552	38	5.8289	47	5.5746	37	5.7	gi|227202786|dbj|BAH56866.1|	366	1e-100	AT2G42690 [Arabidopsis thaliana]	sp|Q9SJI7|PLA20_ARATH	366	1e-100	Phospholipase A1-IIdelta OS=Arabidopsis thaliana GN=At2g42690 PE=1 SV=1	--	--	--	--	--	K01058	6e-35	145	pop:POPTR_918082	phospholipase A1 [EC:3.1.1.32]	-	-	-	ko01100//Metabolic pathways;ko00564//Glycerophospholipid metabolism;ko00592//alpha-Linolenic acid metabolism
Unigene32823	1.13.11.12	E1.13.11.12	K00454	-0.6228	Non-significant	-0.1334	Non-significant	-0.7562	Non-significant	-0.4859	Non-significant	0.3525	Non-significant	-0.2703	Non-significant	923	127	20.7561	86	14.821	142	18.9227	71	12.2887	gi|16904543|emb|CAD10740.1|	538	1e-152	lipoxygenase [Corylus avellana]	sp|P37831|LOX1_SOLTU	498	3e-140	Lipoxygenase 1 OS=Solanum tuberosum GN=LOX1.1 PE=2 SV=1	--	--	--	--	--	K00454	9e-152	533	vvi:100252850	lipoxygenase [EC:1.13.11.12]	-	-	-	ko01100//Metabolic pathways;ko00592//alpha-Linolenic acid metabolism;ko00591//Linoleic acid metabolism
Unigene32823	1.13.11.12	E1.13.11.12	K00454	-0.6228	Non-significant	-0.1334	Non-significant	-0.7562	Non-significant	-0.4859	Non-significant	0.3525	Non-significant	-0.2703	Non-significant	923	127	20.7561	86	14.821	142	18.9227	71	12.2887	gi|16904543|emb|CAD10740.1|	538	1e-152	lipoxygenase [Corylus avellana]	sp|P37831|LOX1_SOLTU	498	3e-140	Lipoxygenase 1 OS=Solanum tuberosum GN=LOX1.1 PE=2 SV=1	--	--	--	--	--	K00454	9e-152	533	vvi:100252850	lipoxygenase [EC:1.13.11.12]	-	-	-	ko01100//Metabolic pathways;ko00592//alpha-Linolenic acid metabolism;ko00591//Linoleic acid metabolism
Unigene32926	1.3.3.6	E1.3.3.6	K00232	0.5259	Non-significant	-0.0429	Non-significant	0.483	Non-significant	-0.4227	Non-significant	0.3798	Non-significant	0.9057	Non-significant	991	147	22.3763	104	16.6932	175	21.72	194	31.2735	gi|8163758|gb|AAF73843.1|AF207994_1	443	1e-123	acyl-CoA oxidase ACX3 [Arabidopsis thaliana]	sp|P0CZ23|ACOX3_ARATH	443	8e-124	Acyl-coenzyme A oxidase 3, peroxisomal OS=Arabidopsis thaliana GN=ACX3 PE=1 SV=1	YGL205w	130	5e-30	COG1960	Acyl-CoA dehydrogenases	K00232	2e-126	449	vvi:100257524	acyl-CoA oxidase [EC:1.3.3.6]	-	-	-	ko01100//Metabolic pathways;ko04146//Peroxisome;ko00071//Fatty acid metabolism;ko00592//alpha-Linolenic acid metabolism;ko01040//Biosynthesis of unsaturated fatty acids
Unigene33101	1.3.3.6	E1.3.3.6	K00232	-1.9447	Down	1.4425	Up	-0.5022	Non-significant	-0.5084	Non-significant	1.9508	Up	0.0062	Non-significant	350	3	1.293	2	0.909	10	3.5142	2	0.9129	gi|70724314|gb|AAZ07706.1|	114	4e-25	cytochrome P450 monooxygenase [Sesamum indicum]	sp|Q05047|C72A1_CATRO	99.4	6e-21	Secologanin synthase OS=Catharanthus roseus GN=CYP72A1 PE=2 SV=1	--	--	--	--	--	K00232	3e-27	117	vvi:100249305	acyl-CoA oxidase [EC:1.3.3.6]	GO:0006091//generation of precursor metabolites and energy	GO:0016491//oxidoreductase activity;GO:0005506//iron ion binding	-	ko01100//Metabolic pathways;ko01110//Biosynthesis of secondary metabolites;ko04146//Peroxisome;ko00908//Zeatin biosynthesis;ko00071//Fatty acid metabolism;ko00592//alpha-Linolenic acid metabolism;ko01040//Biosynthesis of unsaturated fatty acids
Unigene33102	1.3.3.6	E1.3.3.6	K00232	-1.8104	Down	3.2151	Up	1.4046	Up	-0.2861	Non-significant	3.5011	Up	1.6907	Up	1064	18	2.552	14	2.093	205	23.6978	45	6.7565	gi|224117152|ref|XP_002317492.1|	399	1e-110	cytochrome P450 [Populus trichocarpa] >gi|222860557|gb|EEE98104.1| cytochrome P450 [Populus trichocarpa]	sp|Q05047|C72A1_CATRO	308	4e-83	Secologanin synthase OS=Catharanthus roseus GN=CYP72A1 PE=2 SV=1	Cj1411c	127	4e-29	COG2124	Cytochrome P450	K00232	1e-104	377	vvi:100249305	acyl-CoA oxidase [EC:1.3.3.6]	-	GO:0016491//oxidoreductase activity;GO:0005506//iron ion binding	-	ko01100//Metabolic pathways;ko01110//Biosynthesis of secondary metabolites;ko04146//Peroxisome;ko00908//Zeatin biosynthesis;ko00071//Fatty acid metabolism;ko00592//alpha-Linolenic acid metabolism;ko01040//Biosynthesis of unsaturated fatty acids
Unigene33300	3.1.1.4	TGL4	K14674	0.7241	Non-significant	0.8684	Non-significant	1.5926	Up	0.2254	Non-significant	0.6431	Non-significant	1.3672	Up	881	46	7.8764	51	9.2082	103	14.3799	131	23.7544	gi|297806369|ref|XP_002871068.1|	170	3e-41	sugar-dependent1 [Arabidopsis lyrata subsp. lyrata] >gi|297316905|gb|EFH47327.1| sugar-dependent1 [Arabidopsis lyrata subsp. lyrata]	sp|Q9LZA6|SDP1_ARATH	166	3e-40	Triacylglycerol lipase SDP1 OS=Arabidopsis thaliana GN=SDP1 PE=1 SV=1	--	--	--	--	--	K14674	6e-57	218	vvi:100258980	TAG lipase / steryl ester hydrolase / phospholipase A2 / LPA acyltransferase [EC:3.1.1.3 3.1.1.13 3.1.1.4 2.3.1.51]	-	-	-	ko01100//Metabolic pathways;ko00564//Glycerophospholipid metabolism;ko00565//Ether lipid metabolism;ko00561//Glycerolipid metabolism;ko00592//alpha-Linolenic acid metabolism;ko00100//Steroid biosynthesis;ko00591//Linoleic acid metabolism;ko00590//Arachidonic acid metabolism
Unigene33300	3.1.1.4	TGL4	K14674	0.7241	Non-significant	0.8684	Non-significant	1.5926	Up	0.2254	Non-significant	0.6431	Non-significant	1.3672	Up	881	46	7.8764	51	9.2082	103	14.3799	131	23.7544	gi|297806369|ref|XP_002871068.1|	170	3e-41	sugar-dependent1 [Arabidopsis lyrata subsp. lyrata] >gi|297316905|gb|EFH47327.1| sugar-dependent1 [Arabidopsis lyrata subsp. lyrata]	sp|Q9LZA6|SDP1_ARATH	166	3e-40	Triacylglycerol lipase SDP1 OS=Arabidopsis thaliana GN=SDP1 PE=1 SV=1	--	--	--	--	--	K14674	6e-57	218	vvi:100258980	TAG lipase / steryl ester hydrolase / phospholipase A2 / LPA acyltransferase [EC:3.1.1.3 3.1.1.13 3.1.1.4 2.3.1.51]	-	-	-	ko01100//Metabolic pathways;ko00564//Glycerophospholipid metabolism;ko00565//Ether lipid metabolism;ko00561//Glycerolipid metabolism;ko00592//alpha-Linolenic acid metabolism;ko00100//Steroid biosynthesis;ko00591//Linoleic acid metabolism;ko00590//Arachidonic acid metabolism
Unigene33365	1.3.3.6	E1.3.3.6	K00232	2.392	Up	-1.5116	Down	0.8805	Non-significant	-0.2893	Non-significant	-1.2223	Down	1.1697	Up	1754	451	38.7875	350	31.7408	194	13.604	784	71.406	gi|84514139|gb|ABC59078.1|	573	1e-162	cytochrome P450 monooxygenase CYP72A59 [Medicago truncatula]	sp|Q05047|C72A1_CATRO	458	5e-128	Secologanin synthase OS=Catharanthus roseus GN=CYP72A1 PE=2 SV=1	AGc2890	167	4e-41	COG2124	Cytochrome P450	K00232	1e-101	368	vvi:100249305	acyl-CoA oxidase [EC:1.3.3.6]	-	-	-	ko01100//Metabolic pathways;ko01110//Biosynthesis of secondary metabolites;ko04146//Peroxisome;ko00908//Zeatin biosynthesis;ko00071//Fatty acid metabolism;ko00592//alpha-Linolenic acid metabolism;ko01040//Biosynthesis of unsaturated fatty acids
Unigene33540	1.13.11.12	E1.13.11.12	K00454	1.0997	Up	-1.3301	Down	-0.2304	Non-significant	0.6732	Non-significant	-2.0033	Down	-0.9036	Non-significant	781	41	7.9191	62	12.6276	20	3.1497	33	6.7501	gi|14589309|emb|CAC43237.1|	464	1e-130	lipoxygenase [Sesbania rostrata]	sp|Q9FNX8|LOX4_ARATH	390	5e-108	Lipoxygenase 4, chloroplastic OS=Arabidopsis thaliana GN=LOX4 PE=2 SV=1	--	--	--	--	--	K00454	1e-113	406	vvi:100241150	lipoxygenase [EC:1.13.11.12]	GO:0006633//fatty acid biosynthetic process	GO:0046872//metal ion binding;GO:0016702//oxidoreductase activity, acting on single donors with incorporation of molecular oxygen, incorporation of two atoms of oxygen	-	ko01100//Metabolic pathways;ko00592//alpha-Linolenic acid metabolism;ko00591//Linoleic acid metabolism
Unigene33540	1.13.11.12	E1.13.11.12	K00454	1.0997	Up	-1.3301	Down	-0.2304	Non-significant	0.6732	Non-significant	-2.0033	Down	-0.9036	Non-significant	781	41	7.9191	62	12.6276	20	3.1497	33	6.7501	gi|14589309|emb|CAC43237.1|	464	1e-130	lipoxygenase [Sesbania rostrata]	sp|Q9FNX8|LOX4_ARATH	390	5e-108	Lipoxygenase 4, chloroplastic OS=Arabidopsis thaliana GN=LOX4 PE=2 SV=1	--	--	--	--	--	K00454	1e-113	406	vvi:100241150	lipoxygenase [EC:1.13.11.12]	GO:0006633//fatty acid biosynthetic process	GO:0046872//metal ion binding;GO:0016702//oxidoreductase activity, acting on single donors with incorporation of molecular oxygen, incorporation of two atoms of oxygen	-	ko01100//Metabolic pathways;ko00592//alpha-Linolenic acid metabolism;ko00591//Linoleic acid metabolism
Unigene33735	4.2.1.17	MFP2	K10527	-0.1719	Non-significant	0.0897	Non-significant	-0.0821	Non-significant	-0.4262	Non-significant	0.5159	Non-significant	0.344	Non-significant	2557	639	37.6977	451	28.056	834	40.1173	570	35.6117	gi|315419009|gb|ADU15551.1|	1115	0	MFP [Gossypium hirsutum]	sp|Q9ZPI6|AIM1_ARATH	1065	0	Peroxisomal fatty acid beta-oxidation multifunctional protein AIM1 OS=Arabidopsis thaliana GN=AIM1 PE=1 SV=1	RSc1759_2	270	9e-72	COG1250	3-hydroxyacyl-CoA dehydrogenase	K10527	0	1161	rcu:RCOM_1052220	enoyl-CoA hydratase/3-hydroxyacyl-CoA dehydrogenase [EC:4.2.1.17 1.1.1.35 1.1.1.211]	-	-	-	ko01100//Metabolic pathways;ko00592//alpha-Linolenic acid metabolism
Unigene33750	1.3.1.42	E1.3.1.42	K05894	-4.5501	Down	2.7964	Up	-1.7537	Down	-0.6605	Non-significant	3.4568	Up	-1.0933	Down	1473	50	5.1205	30	3.2396	426	35.5715	14	1.5184	gi|238909261|gb|ACR77749.1|	533	1e-150	12-oxophytodienoic acid 10,10-reductase [Astragalus sinicus]	sp|Q8LAH7|OPR1_ARATH	521	7e-147	12-oxophytodienoate reductase 1 OS=Arabidopsis thaliana GN=OPR1 PE=1 SV=2	all1865	295	1e-79	COG1902	NADH:flavin oxidoreductases, Old Yellow Enzyme family	K05894	4e-151	532	pop:POPTR_810138	12-oxophytodienoic acid reductase [EC:1.3.1.42]	-	-	-	ko01100//Metabolic pathways;ko00592//alpha-Linolenic acid metabolism
Unigene34607	6.2.1.-	OPCL1	K10526	-0.0534	Non-significant	1.0747	Up	1.0213	Up	0.8135	Non-significant	0.2613	Non-significant	0.2079	Non-significant	854	12	2.1197	20	3.7252	31	4.4648	23	4.3025	gi|224133070|ref|XP_002327954.1|	385	1e-106	4-coumarate-coa ligase [Populus trichocarpa] >gi|224133074|ref|XP_002327955.1| acyl:coa ligase [Populus trichocarpa] >gi|222837363|gb|EEE75742.1| 4-coumarate-coa ligase [Populus trichocarpa] >gi|222837364|gb|EEE75743.1| acyl:coa ligase [Populus trichocarpa]	sp|Q84P23|4CLL9_ARATH	360	9e-99	4-coumarate--CoA ligase-like 9 OS=Arabidopsis thaliana GN=4CLL9 PE=1 SV=2	CC1321	183	3e-46	COG0318	Acyl-CoA synthetases (AMP-forming)/AMP-acid ligases II	K10526	4e-92	335	ath:AT1G20510	OPC-8:0 CoA ligase 1 [EC:6.2.1.-]	-	-	-	ko01100//Metabolic pathways;ko00592//alpha-Linolenic acid metabolism
Unigene34976	1.13.11.12	E1.13.11.12	K00454	-0.128	Non-significant	0.2581	Non-significant	0.13	Non-significant	-1.2454	Down	1.5035	Up	1.3754	Up	561	30	8.0668	12	3.4025	44	9.6469	31	8.8277	gi|10505183|gb|AAG18376.1|AF283894_1	310	5e-84	lipoxygenase [Zantedeschia aethiopica]	sp|Q9CAG3|LOX6_ARATH	290	4e-78	Lipoxygenase 6, choloroplastic OS=Arabidopsis thaliana GN=LOX6 PE=1 SV=1	--	--	--	--	--	K00454	4e-93	337	pop:POPTR_833438	lipoxygenase [EC:1.13.11.12]	-	-	-	ko01100//Metabolic pathways;ko00592//alpha-Linolenic acid metabolism;ko00591//Linoleic acid metabolism
Unigene34976	1.13.11.12	E1.13.11.12	K00454	-0.128	Non-significant	0.2581	Non-significant	0.13	Non-significant	-1.2454	Down	1.5035	Up	1.3754	Up	561	30	8.0668	12	3.4025	44	9.6469	31	8.8277	gi|10505183|gb|AAG18376.1|AF283894_1	310	5e-84	lipoxygenase [Zantedeschia aethiopica]	sp|Q9CAG3|LOX6_ARATH	290	4e-78	Lipoxygenase 6, choloroplastic OS=Arabidopsis thaliana GN=LOX6 PE=1 SV=1	--	--	--	--	--	K00454	4e-93	337	pop:POPTR_833438	lipoxygenase [EC:1.13.11.12]	-	-	-	ko01100//Metabolic pathways;ko00592//alpha-Linolenic acid metabolism;ko00591//Linoleic acid metabolism
Unigene35382	4.1.2.-	HPL	K10528	-1.3046	Down	1.165	Up	-0.1397	Non-significant	0.4391	Non-significant	0.7258	Non-significant	-0.5788	Non-significant	843	28	5.0104	36	6.7929	77	11.2346	24	4.5481	gi|323575355|dbj|BAJ78217.1|	433	1e-120	13-hydroperoxide lyase [Lotus japonicus]	sp|P48417|CP74_LINUS	191	5e-48	Allene oxide synthase, chloroplastic OS=Linum usitatissimum GN=CYP74A PE=1 SV=1	--	--	--	--	--	K10528	2e-105	379	rcu:RCOM_1016730	hydroperoxide lyase [EC:4.1.2.-]	-	-	-	ko00592//alpha-Linolenic acid metabolism
Unigene35432	6.2.1.-	OPCL1	K10526	-1.9277	Down	1.3974	Up	-0.5303	Non-significant	-0.302	Non-significant	1.6994	Up	-0.2283	Non-significant	624	26	6.2854	20	5.0983	84	16.5573	17	4.3522	gi|224061915|ref|XP_002300662.1|	305	4e-82	acyl:coa ligase [Populus trichocarpa] >gi|222842388|gb|EEE79935.1| acyl:coa ligase [Populus trichocarpa]	sp|Q10S72|4CLL4_ORYSJ	298	2e-80	4-coumarate--CoA ligase-like 4 OS=Oryza sativa subsp. japonica GN=4CLL4 PE=2 SV=1	AF0089	145	5e-35	COG0318	Acyl-CoA synthetases (AMP-forming)/AMP-acid ligases II	K10526	4e-83	304	pop:POPTR_801594	OPC-8:0 CoA ligase 1 [EC:6.2.1.-]	-	-	-	ko01100//Metabolic pathways;ko00592//alpha-Linolenic acid metabolism
Unigene35502	1.13.11.12	E1.13.11.12	K00454	-1.0249	Down	-0.4189	Non-significant	-1.4438	Down	-0.9844	Non-significant	0.5654	Non-significant	-0.4595	Non-significant	849	121	21.4992	58	10.8668	111	16.0809	42	7.903	gi|16904543|emb|CAD10740.1|	466	1e-130	lipoxygenase [Corylus avellana]	sp|P38415|LOXA_SOLLC	428	2e-119	Lipoxygenase A OS=Solanum lycopersicum GN=LOX1.1 PE=2 SV=1	--	--	--	--	--	K00454	2e-122	435	vvi:100232917	lipoxygenase [EC:1.13.11.12]	-	-	-	ko01100//Metabolic pathways;ko00592//alpha-Linolenic acid metabolism;ko00591//Linoleic acid metabolism
Unigene35502	1.13.11.12	E1.13.11.12	K00454	-1.0249	Down	-0.4189	Non-significant	-1.4438	Down	-0.9844	Non-significant	0.5654	Non-significant	-0.4595	Non-significant	849	121	21.4992	58	10.8668	111	16.0809	42	7.903	gi|16904543|emb|CAD10740.1|	466	1e-130	lipoxygenase [Corylus avellana]	sp|P38415|LOXA_SOLLC	428	2e-119	Lipoxygenase A OS=Solanum lycopersicum GN=LOX1.1 PE=2 SV=1	--	--	--	--	--	K00454	2e-122	435	vvi:100232917	lipoxygenase [EC:1.13.11.12]	-	-	-	ko01100//Metabolic pathways;ko00592//alpha-Linolenic acid metabolism;ko00591//Linoleic acid metabolism
Unigene35896	6.2.1.-	OPCL1	K10526	1.6876	Up	-1.0338	Down	0.6537	Non-significant	-1.1382	Down	0.1044	Non-significant	1.792	Up	1853	1005	81.8155	433	37.1699	602	39.9592	1493	128.716	gi|225457528|ref|XP_002270022.1|	883	0	PREDICTED: similar to adenosine monophosphate binding protein 1 AMPBP1 [Vitis vinifera]	sp|Q00594|ALKK_PSEOL	207	3e-52	Medium-chain-fatty-acid--CoA ligase OS=Pseudomonas oleovorans GN=alkK PE=3 SV=1	DR0336	349	8e-96	COG0318	Acyl-CoA synthetases (AMP-forming)/AMP-acid ligases II	K00666	0	708	sbi:SORBI_10g012080	fatty-acyl-CoA synthase [EC:6.2.1.-]	-	GO:0016405//CoA-ligase activity;GO:0032559//adenyl ribonucleotide binding	GO:0042579//microbody	ko01100//Metabolic pathways;ko01110//Biosynthesis of secondary metabolites;ko00940//Phenylpropanoid biosynthesis;ko00360//Phenylalanine metabolism;ko00592//alpha-Linolenic acid metabolism;ko00130//Ubiquinone and other terpenoid-quinone biosynthesis
Unigene35945	6.2.1.-	OPCL1	K10526	-2.2358	Down	0.821	Non-significant	-1.4148	Down	-0.6016	Non-significant	1.4225	Up	-0.8132	Non-significant	769	48	9.4159	30	6.2055	104	16.6342	17	3.5316	gi|307136108|gb|ADN33954.1|	216	3e-55	4-coumarate-CoA ligase [Cucumis melo subsp. melo]	sp|Q84P23|4CLL9_ARATH	194	4e-49	4-coumarate--CoA ligase-like 9 OS=Arabidopsis thaliana GN=4CLL9 PE=1 SV=2	SPBC28F2.12	70.1	4e-12	COG0086	DNA-directed RNA polymerase, beta' subunit/160 kD subunit	K10526	8e-28	121	osa:4331515	OPC-8:0 CoA ligase 1 [EC:6.2.1.-]	GO:0009694//jasmonic acid metabolic process;GO:0009850//auxin metabolic process	GO:0016408	GO:0042579//microbody	ko01100//Metabolic pathways;ko00592//alpha-Linolenic acid metabolism
Unigene36620	3.1.1.4	TGL4	K14674	1.1042	Up	1.2416	Up	2.3457	Up	1.0765	Up	0.165	Non-significant	1.2692	Up	642	10	2.3497	20	4.9554	29	5.556	48	11.9441	gi|15237603|ref|NP_196024.1|	331	5e-90	triacylglycerol lipase SDP1 [Arabidopsis thaliana] >gi|75181222|sp|Q9LZA6.1|SDP1_ARATH RecName: Full=Triacylglycerol lipase SDP1; AltName: Full=Protein SUGAR-DEPENDENT 1 >gi|332003304|gb|AED90687.1| triacylglycerol lipase SDP1 [Arabidopsis thaliana]	sp|Q9LZA6|SDP1_ARATH	331	3e-90	Triacylglycerol lipase SDP1 OS=Arabidopsis thaliana GN=SDP1 PE=1 SV=1	YKR089c	60.5	2e-09	COG1752	Predicted esterase of the alpha-beta hydrolase superfamily	K14674	2e-94	342	rcu:RCOM_0254330	TAG lipase / steryl ester hydrolase / phospholipase A2 / LPA acyltransferase [EC:3.1.1.3 3.1.1.13 3.1.1.4 2.3.1.51]	GO:0006641//triglyceride metabolic process	GO:0032561//guanyl ribonucleotide binding;GO:0003824//catalytic activity	GO:0005811//lipid particle	ko01100//Metabolic pathways;ko00564//Glycerophospholipid metabolism;ko00565//Ether lipid metabolism;ko00561//Glycerolipid metabolism;ko00592//alpha-Linolenic acid metabolism;ko00100//Steroid biosynthesis;ko00591//Linoleic acid metabolism;ko00590//Arachidonic acid metabolism
Unigene36620	3.1.1.4	TGL4	K14674	1.1042	Up	1.2416	Up	2.3457	Up	1.0765	Up	0.165	Non-significant	1.2692	Up	642	10	2.3497	20	4.9554	29	5.556	48	11.9441	gi|15237603|ref|NP_196024.1|	331	5e-90	triacylglycerol lipase SDP1 [Arabidopsis thaliana] >gi|75181222|sp|Q9LZA6.1|SDP1_ARATH RecName: Full=Triacylglycerol lipase SDP1; AltName: Full=Protein SUGAR-DEPENDENT 1 >gi|332003304|gb|AED90687.1| triacylglycerol lipase SDP1 [Arabidopsis thaliana]	sp|Q9LZA6|SDP1_ARATH	331	3e-90	Triacylglycerol lipase SDP1 OS=Arabidopsis thaliana GN=SDP1 PE=1 SV=1	YKR089c	60.5	2e-09	COG1752	Predicted esterase of the alpha-beta hydrolase superfamily	K14674	2e-94	342	rcu:RCOM_0254330	TAG lipase / steryl ester hydrolase / phospholipase A2 / LPA acyltransferase [EC:3.1.1.3 3.1.1.13 3.1.1.4 2.3.1.51]	GO:0006641//triglyceride metabolic process	GO:0032561//guanyl ribonucleotide binding;GO:0003824//catalytic activity	GO:0005811//lipid particle	ko01100//Metabolic pathways;ko00564//Glycerophospholipid metabolism;ko00565//Ether lipid metabolism;ko00561//Glycerolipid metabolism;ko00592//alpha-Linolenic acid metabolism;ko00100//Steroid biosynthesis;ko00591//Linoleic acid metabolism;ko00590//Arachidonic acid metabolism
Unigene37460	1.13.11.12	E1.13.11.12	K00454	-1.0423	Down	-0.2535	Non-significant	-1.2958	Down	-0.376	Non-significant	0.1225	Non-significant	-0.9198	Non-significant	840	104	18.6766	76	14.3918	107	15.6675	40	7.6073	gi|16904543|emb|CAD10740.1|	404	1e-111	lipoxygenase [Corylus avellana]	sp|Q06327|LOX1_ARATH	354	5e-97	Lipoxygenase 1 OS=Arabidopsis thaliana GN=LOX1 PE=1 SV=1	--	--	--	--	--	K00454	2e-110	396	pop:POPTR_782901	lipoxygenase [EC:1.13.11.12]	-	-	-	ko01100//Metabolic pathways;ko00592//alpha-Linolenic acid metabolism;ko00591//Linoleic acid metabolism
Unigene37460	1.13.11.12	E1.13.11.12	K00454	-1.0423	Down	-0.2535	Non-significant	-1.2958	Down	-0.376	Non-significant	0.1225	Non-significant	-0.9198	Non-significant	840	104	18.6766	76	14.3918	107	15.6675	40	7.6073	gi|16904543|emb|CAD10740.1|	404	1e-111	lipoxygenase [Corylus avellana]	sp|Q06327|LOX1_ARATH	354	5e-97	Lipoxygenase 1 OS=Arabidopsis thaliana GN=LOX1 PE=1 SV=1	--	--	--	--	--	K00454	2e-110	396	pop:POPTR_782901	lipoxygenase [EC:1.13.11.12]	-	-	-	ko01100//Metabolic pathways;ko00592//alpha-Linolenic acid metabolism;ko00591//Linoleic acid metabolism
Unigene37582	1.3.3.6	E1.3.3.6	K00232	-1.2705	Down	0.9382	Non-significant	-0.3323	Non-significant	0.6126	Non-significant	0.3256	Non-significant	-0.9449	Non-significant	740	20	4.077	29	6.2337	47	7.812	15	3.2382	gi|15553480|gb|AAL01888.1|AF404404_1	337	1e-91	acyl-CoA oxidase [Glycine max]	sp|O65202|ACOX1_ARATH	299	2e-80	Peroxisomal acyl-coenzyme A oxidase 1 OS=Arabidopsis thaliana GN=ACX1 PE=1 SV=1	YGL205w	50.8	2e-06	COG1960	Acyl-CoA dehydrogenases	K00232	2e-88	322	pop:POPTR_646132	acyl-CoA oxidase [EC:1.3.3.6]	GO:0006952//defense response;GO:0051707//response to other organism;GO:0010038//response to metal ion;GO:0009694//jasmonic acid metabolic process;GO:0048229//gametophyte development;GO:0009062//fatty acid catabolic process	GO:0030554//adenyl nucleotide binding;GO:0015002//heme-copper terminal oxidase activity;GO:0016634	GO:0042579//microbody	ko01100//Metabolic pathways;ko04146//Peroxisome;ko00071//Fatty acid metabolism;ko00592//alpha-Linolenic acid metabolism;ko01040//Biosynthesis of unsaturated fatty acids
Unigene37680	1.3.3.6	E1.3.3.6	K00232	0.4128	Non-significant	0.0425	Non-significant	0.4554	Non-significant	-0.3709	Non-significant	0.4135	Non-significant	0.8263	Non-significant	1708	855	75.5132	627	58.3928	1080	77.7735	1107	103.54	gi|167961942|dbj|BAG09369.1|	760	0	peroxisomal acyl-CoA oxidase [Glycine max]	sp|Q96329|ACOX4_ARATH	729	0	Acyl-coenzyme A oxidase 4, peroxisomal OS=Arabidopsis thaliana GN=ACX4 PE=1 SV=1	DR0551	312	1e-84	COG1960	Acyl-CoA dehydrogenases	K00232	0	774	rcu:RCOM_0186930	acyl-CoA oxidase [EC:1.3.3.6]	GO:0009062//fatty acid catabolic process;GO:0003006//reproductive developmental process	GO:0030554//adenyl nucleotide binding;GO:0016634	GO:0042579//microbody	ko01100//Metabolic pathways;ko04146//Peroxisome;ko00071//Fatty acid metabolism;ko00592//alpha-Linolenic acid metabolism;ko01040//Biosynthesis of unsaturated fatty acids
Unigene37827	3.1.1.32	pldA	K01058	0.2796	Non-significant	0.1071	Non-significant	0.3867	Non-significant	-0.5909	Non-significant	0.698	Non-significant	0.9776	Non-significant	1718	81	7.1122	51	4.722	107	7.6605	100	9.2988	gi|209573263|gb|ACI62779.1|	493	1e-138	lipase [Jatropha curcas]	sp|P19515|LIP_RHIMI	117	3e-25	Lipase OS=Rhizomucor miehei PE=1 SV=2	sll0482	75.9	2e-13	COG3675	Predicted lipase	K01058	1e-12	72.4	pop:POPTR_755075	phospholipase A1 [EC:3.1.1.32]	-	-	-	ko01100//Metabolic pathways;ko00564//Glycerophospholipid metabolism;ko00592//alpha-Linolenic acid metabolism
Unigene38309	1.3.1.42	E1.3.1.42	K05894	-0.5647	Non-significant	0.2324	Non-significant	-0.3323	Non-significant	-0.8316	Non-significant	1.0639	Up	0.4992	Non-significant	1451	152	15.8023	81	8.8797	219	18.564	114	12.5512	gi|63029722|gb|AAY27752.1|	640	0	12-oxophytodienoate reductase [Hevea brasiliensis]	sp|Q9FEW9|OPR3_SOLLC	625	2e-178	12-oxophytodienoate reductase 3 OS=Solanum lycopersicum GN=OPR3 PE=1 SV=1	all1865	313	5e-85	COG1902	NADH:flavin oxidoreductases, Old Yellow Enzyme family	K05894	8e-173	604	ath:AT2G06050	12-oxophytodienoic acid reductase [EC:1.3.1.42]	-	-	-	ko01100//Metabolic pathways;ko00592//alpha-Linolenic acid metabolism
Unigene38310	1.3.1.42	E1.3.1.42	K05894	-0.7021	Non-significant	0.1627	Non-significant	-0.5394	Non-significant	-0.8675	Non-significant	1.0302	Up	0.3281	Non-significant	1523	177	17.5315	92	9.6088	243	19.6247	115	12.0628	gi|63029722|gb|AAY27752.1|	637	0	12-oxophytodienoate reductase [Hevea brasiliensis]	sp|Q9FEW9|OPR3_SOLLC	622	2e-177	12-oxophytodienoate reductase 3 OS=Solanum lycopersicum GN=OPR3 PE=1 SV=1	all1865	310	3e-84	COG1902	NADH:flavin oxidoreductases, Old Yellow Enzyme family	K05894	3e-172	602	ath:AT2G06050	12-oxophytodienoic acid reductase [EC:1.3.1.42]	-	-	-	ko01100//Metabolic pathways;ko00592//alpha-Linolenic acid metabolism
Unigene38757	1.3.1.42	E1.3.1.42	K05894	0.407	Non-significant	0.3363	Non-significant	0.7432	Non-significant	-0.3541	Non-significant	0.6904	Non-significant	1.0973	Up	825	31	5.6683	23	4.4346	48	7.1562	49	9.4883	gi|1854443|dbj|BAA12160.1|	372	1e-102	CPRD8 protein [Vigna unguiculata]	sp|Q8LAH7|OPR1_ARATH	360	9e-99	12-oxophytodienoate reductase 1 OS=Arabidopsis thaliana GN=OPR1 PE=1 SV=2	AGpA653	197	1e-50	COG1902	NADH:flavin oxidoreductases, Old Yellow Enzyme family	K05894	3e-107	385	vvi:100244746	12-oxophytodienoic acid reductase [EC:1.3.1.42]	-	-	-	ko01100//Metabolic pathways;ko00592//alpha-Linolenic acid metabolism
Unigene39228	3.1.1.4	PLA2G	K01047	-3.3917	Down	1.7	Up	-1.6917	Down	-0.0632	Non-significant	1.7632	Up	-1.6285	Down	669	65	14.6566	59	14.0283	259	47.6178	19	4.5371	gi|255565335|ref|XP_002523659.1|	204	1e-51	Phospholipase A21 [Ricinus communis] >gi|223537111|gb|EEF38745.1| Phospholipase A21 [Ricinus communis]	sp|Q10E50|PLA23_ORYSJ	159	2e-38	Phospholipase A2 homolog 3 OS=Oryza sativa subsp. japonica GN=PLA2-III PE=1 SV=1	--	--	--	--	--	K01047	9e-54	207	pop:POPTR_259704	phospholipase A2 [EC:3.1.1.4]	GO:0006629//lipid metabolic process;GO:0019637//organophosphate metabolic process	GO:0046872//metal ion binding;GO:0004091//carboxylesterase activity	GO:0043231//intracellular membrane-bounded organelle	ko01100//Metabolic pathways;ko00564//Glycerophospholipid metabolism;ko00565//Ether lipid metabolism;ko00592//alpha-Linolenic acid metabolism;ko00591//Linoleic acid metabolism;ko00590//Arachidonic acid metabolism
Unigene39228	3.1.1.4	PLA2G	K01047	-3.3917	Down	1.7	Up	-1.6917	Down	-0.0632	Non-significant	1.7632	Up	-1.6285	Down	669	65	14.6566	59	14.0283	259	47.6178	19	4.5371	gi|255565335|ref|XP_002523659.1|	204	1e-51	Phospholipase A21 [Ricinus communis] >gi|223537111|gb|EEF38745.1| Phospholipase A21 [Ricinus communis]	sp|Q10E50|PLA23_ORYSJ	159	2e-38	Phospholipase A2 homolog 3 OS=Oryza sativa subsp. japonica GN=PLA2-III PE=1 SV=1	--	--	--	--	--	K01047	9e-54	207	pop:POPTR_259704	phospholipase A2 [EC:3.1.1.4]	GO:0006629//lipid metabolic process;GO:0019637//organophosphate metabolic process	GO:0046872//metal ion binding;GO:0004091//carboxylesterase activity	GO:0043231//intracellular membrane-bounded organelle	ko01100//Metabolic pathways;ko00564//Glycerophospholipid metabolism;ko00565//Ether lipid metabolism;ko00592//alpha-Linolenic acid metabolism;ko00591//Linoleic acid metabolism;ko00590//Arachidonic acid metabolism
Unigene39327	1.3.3.6	E1.3.3.6	K00232	-2.4041	Down	0.843	Non-significant	-1.5611	Down	-0.2454	Non-significant	1.0884	Up	-1.3157	Down	743	25	5.0757	20	4.2817	55	9.1048	8	1.7201	gi|84514139|gb|ABC59078.1|	347	7e-95	cytochrome P450 monooxygenase CYP72A59 [Medicago truncatula]	sp|Q05047|C72A1_CATRO	286	1e-76	Secologanin synthase OS=Catharanthus roseus GN=CYP72A1 PE=2 SV=1	AGc2890	128	9e-30	COG2124	Cytochrome P450	K00232	4e-69	258	vvi:100249305	acyl-CoA oxidase [EC:1.3.3.6]	-	-	-	ko01100//Metabolic pathways;ko01110//Biosynthesis of secondary metabolites;ko04146//Peroxisome;ko00908//Zeatin biosynthesis;ko00071//Fatty acid metabolism;ko00592//alpha-Linolenic acid metabolism;ko01040//Biosynthesis of unsaturated fatty acids
Unigene40451	6.2.1.-	OPCL1	K10526	-2.1373	Down	1.4425	Up	-0.6949	Non-significant	0.0765	Non-significant	1.366	Up	-0.7714	Non-significant	557	12	3.2499	12	3.4269	40	8.8328	7	2.0077	gi|224121930|ref|XP_002318708.1|	259	1e-68	acyl:coa ligase [Populus trichocarpa] >gi|222859381|gb|EEE96928.1| acyl:coa ligase [Populus trichocarpa]	sp|Q84P23|4CLL9_ARATH	252	1e-66	4-coumarate--CoA ligase-like 9 OS=Arabidopsis thaliana GN=4CLL9 PE=1 SV=2	PA3299	127	2e-29	COG0318	Acyl-CoA synthetases (AMP-forming)/AMP-acid ligases II	K10526	6e-58	220	ath:AT1G20510	OPC-8:0 CoA ligase 1 [EC:6.2.1.-]	-	-	-	ko01100//Metabolic pathways;ko00592//alpha-Linolenic acid metabolism
Unigene41381	1.13.11.12	E1.13.11.12	K00454	1.0746	Up	0.915	Non-significant	1.9896	Up	-0.464	Non-significant	1.379	Up	2.4537	Up	923	16	2.6149	11	1.8957	37	4.9306	60	10.3848	gi|4464185|gb|AAB18970.2|	530	1e-149	lipoxygenase [Phaseolus vulgaris]	sp|P24095|LOXX_SOYBN	496	9e-140	Seed lipoxygenase OS=Glycine max GN=LOX1.4 PE=1 SV=1	--	--	--	--	--	K00454	1e-117	420	vvi:100252850	lipoxygenase [EC:1.13.11.12]	-	-	-	ko01100//Metabolic pathways;ko00592//alpha-Linolenic acid metabolism;ko00591//Linoleic acid metabolism
Unigene41381	1.13.11.12	E1.13.11.12	K00454	1.0746	Up	0.915	Non-significant	1.9896	Up	-0.464	Non-significant	1.379	Up	2.4537	Up	923	16	2.6149	11	1.8957	37	4.9306	60	10.3848	gi|4464185|gb|AAB18970.2|	530	1e-149	lipoxygenase [Phaseolus vulgaris]	sp|P24095|LOXX_SOYBN	496	9e-140	Seed lipoxygenase OS=Glycine max GN=LOX1.4 PE=1 SV=1	--	--	--	--	--	K00454	1e-117	420	vvi:100252850	lipoxygenase [EC:1.13.11.12]	-	-	-	ko01100//Metabolic pathways;ko00592//alpha-Linolenic acid metabolism;ko00591//Linoleic acid metabolism
Unigene41714	1.-.-.-	DOX1	K10529	-1.0516	Down	0.7473	Non-significant	-0.3043	Non-significant	-0.426	Non-significant	1.1733	Up	0.1217	Non-significant	329	17	7.7947	12	5.8018	35	13.0848	13	6.3124	gi|58038194|emb|CAH05011.1|	119	2e-26	alpha-dioxygenase [Pisum sativum]	--	--	--	--	--	--	--	--	--	K10529	4e-27	116	vvi:100254380	alpha-dioxygenase [EC:1.-.-.-]	-	-	-	ko00592//alpha-Linolenic acid metabolism
Unigene43177	4.2.1.92	AOS	K01723	2.8133	Up	-1.5108	Down	1.3025	Up	-2.0573	Down	0.5465	Non-significant	3.3598	Up	837	79	14.2379	18	3.4208	34	4.9963	184	35.1189	gi|323575353|dbj|BAJ78216.1|	211	1e-53	allene oxide synthase [Lotus japonicus]	sp|P48417|CP74_LINUS	192	2e-48	Allene oxide synthase, chloroplastic OS=Linum usitatissimum GN=CYP74A PE=1 SV=1	--	--	--	--	--	K01723	4e-54	209	pop:POPTR_644172	hydroperoxide dehydratase [EC:4.2.1.92]	GO:0006633//fatty acid biosynthetic process	GO:0016491//oxidoreductase activity;GO:0005506//iron ion binding;GO:0016829//lyase activity	GO:0009536//plastid	ko01100//Metabolic pathways;ko00592//alpha-Linolenic acid metabolism
Unigene43498	1.13.11.12	E1.13.11.12	K00454	2.9379	Up	0.1014	Non-significant	3.0394	Up	-1.712	Down	1.8134	Up	4.7513	Up	630	38	9.0989	11	2.7774	50	9.7617	295	74.8049	gi|152926334|gb|ABS32276.1|	331	4e-90	lipoxygenase-10 [Glycine max]	sp|P38417|LOX4_SOYBN	327	5e-89	Lipoxygenase-4 OS=Glycine max GN=LOX1.5 PE=1 SV=1	--	--	--	--	--	K00454	1e-73	273	vvi:100252850	lipoxygenase [EC:1.13.11.12]	-	-	-	ko01100//Metabolic pathways;ko00592//alpha-Linolenic acid metabolism;ko00591//Linoleic acid metabolism
Unigene43498	1.13.11.12	E1.13.11.12	K00454	2.9379	Up	0.1014	Non-significant	3.0394	Up	-1.712	Down	1.8134	Up	4.7513	Up	630	38	9.0989	11	2.7774	50	9.7617	295	74.8049	gi|152926334|gb|ABS32276.1|	331	4e-90	lipoxygenase-10 [Glycine max]	sp|P38417|LOX4_SOYBN	327	5e-89	Lipoxygenase-4 OS=Glycine max GN=LOX1.5 PE=1 SV=1	--	--	--	--	--	K00454	1e-73	273	vvi:100252850	lipoxygenase [EC:1.13.11.12]	-	-	-	ko01100//Metabolic pathways;ko00592//alpha-Linolenic acid metabolism;ko00591//Linoleic acid metabolism
Unigene44265	1.1.1.-	E1.1.1.-	K00100	-0.6233	Non-significant	7.4085	Up	6.7853	Up	--	--	7.4085	Up	6.7853	Up	1448	0	0	0	0	2	0.1699	1	0.1103	gi|62956022|gb|AAY23356.1|	478	1e-134	3-ketoacyl-CoA reductase 3 [Gossypium hirsutum]	sp|Q9ERI6|RDH14_MOUSE	196	3e-49	Retinol dehydrogenase 14 OS=Mus musculus GN=Rdh14 PE=1 SV=1	CC0398	196	1e-49	COG1028	Dehydrogenases with different specificities (related to short-chain alcohol dehydrogenases)	K00100	1e-37	155	olu:OSTLU_36252	[EC:1.1.1.-]	-	-	-	ko01100//Metabolic pathways;ko01110//Biosynthesis of secondary metabolites;ko00860//Porphyrin and chlorophyll metabolism;ko00051//Fructose and mannose metabolism;ko00650//Butanoate metabolism;ko00591//Linoleic acid metabolism
Unigene44701	6.2.1.-	OPCL1	K10526	-13.4723	Down	1.0274	Up	-12.4449	Down	-0.0934	Non-significant	1.1209	Up	-12.3515	Down	487	18	5.5756	16	5.226	45	11.3653	0	0	gi|307136108|gb|ADN33954.1|	231	2e-60	4-coumarate-CoA ligase [Cucumis melo subsp. melo]	sp|Q84P23|4CLL9_ARATH	224	2e-58	4-coumarate--CoA ligase-like 9 OS=Arabidopsis thaliana GN=4CLL9 PE=1 SV=2	SSO2523	95.1	5e-20	COG0318	Acyl-CoA synthetases (AMP-forming)/AMP-acid ligases II	K10526	3e-36	148	vvi:100243654	OPC-8:0 CoA ligase 1 [EC:6.2.1.-]	-	-	-	ko01100//Metabolic pathways;ko00592//alpha-Linolenic acid metabolism
Unigene45045	1.13.11.12	E1.13.11.12	K00454	-0.4749	Non-significant	0.6952	Non-significant	0.2202	Non-significant	-1.2454	Down	1.9406	Up	1.4656	Up	895	70	11.7983	28	4.9764	139	19.1024	77	13.7441	gi|33235471|emb|CAE17327.1|	406	1e-112	lipoxygenase [Fragaria x ananassa]	sp|Q9LUW0|LOX5_ARATH	399	1e-110	Lipoxygenase 5, chloroplastic OS=Arabidopsis thaliana GN=LOX5 PE=1 SV=2	--	--	--	--	--	K00454	2e-113	406	rcu:RCOM_0677750	lipoxygenase [EC:1.13.11.12]	-	-	-	ko01100//Metabolic pathways;ko00592//alpha-Linolenic acid metabolism;ko00591//Linoleic acid metabolism
Unigene45045	1.13.11.12	E1.13.11.12	K00454	-0.4749	Non-significant	0.6952	Non-significant	0.2202	Non-significant	-1.2454	Down	1.9406	Up	1.4656	Up	895	70	11.7983	28	4.9764	139	19.1024	77	13.7441	gi|33235471|emb|CAE17327.1|	406	1e-112	lipoxygenase [Fragaria x ananassa]	sp|Q9LUW0|LOX5_ARATH	399	1e-110	Lipoxygenase 5, chloroplastic OS=Arabidopsis thaliana GN=LOX5 PE=1 SV=2	--	--	--	--	--	K00454	2e-113	406	rcu:RCOM_0677750	lipoxygenase [EC:1.13.11.12]	-	-	-	ko01100//Metabolic pathways;ko00592//alpha-Linolenic acid metabolism;ko00591//Linoleic acid metabolism
Unigene45228	1.3.3.6	E1.3.3.6	K00232	0.3032	Non-significant	0.0075	Non-significant	0.3108	Non-significant	-1.2804	Down	1.288	Up	1.5912	Up	913	146	24.1227	57	9.9308	180	24.2492	171	29.9208	gi|297843432|ref|XP_002889597.1|	441	1e-123	acyl-CoA oxidase ACX3 [Arabidopsis lyrata subsp. lyrata] >gi|297335439|gb|EFH65856.1| acyl-CoA oxidase ACX3 [Arabidopsis lyrata subsp. lyrata]	sp|P0CZ23|ACOX3_ARATH	441	4e-123	Acyl-coenzyme A oxidase 3, peroxisomal OS=Arabidopsis thaliana GN=ACX3 PE=1 SV=1	YGL205w	97.4	3e-20	COG1960	Acyl-CoA dehydrogenases	K00232	8e-132	467	pop:POPTR_582787	acyl-CoA oxidase [EC:1.3.3.6]	-	-	-	ko01100//Metabolic pathways;ko04146//Peroxisome;ko00071//Fatty acid metabolism;ko00592//alpha-Linolenic acid metabolism;ko01040//Biosynthesis of unsaturated fatty acids
Unigene45273	1.1.1.-	E1.1.1.-	K00100	0.145	Non-significant	-0.9919	Non-significant	-0.8469	Non-significant	-0.0295	Non-significant	-0.9625	Non-significant	-0.8174	Non-significant	1254	240	28.8708	223	28.287	148	14.5164	126	16.0517	gi|124359195|gb|ABN05708.1|	515	1e-145	Short-chain dehydrogenase/reductase SDR [Medicago truncatula]	sp|Q8BYK4|RDH12_MOUSE	231	8e-60	Retinol dehydrogenase 12 OS=Mus musculus GN=Rdh12 PE=2 SV=1	CC0398	201	2e-51	COG1028	Dehydrogenases with different specificities (related to short-chain alcohol dehydrogenases)	K00100	2e-36	150	olu:OSTLU_36252	[EC:1.1.1.-]	-	-	-	ko01100//Metabolic pathways;ko01110//Biosynthesis of secondary metabolites;ko00860//Porphyrin and chlorophyll metabolism;ko00051//Fructose and mannose metabolism;ko00650//Butanoate metabolism;ko00591//Linoleic acid metabolism
Unigene45311	6.2.1.-	OPCL1	K10526	-1.4738	Down	0.2383	Non-significant	-1.2355	Down	-0.2976	Non-significant	0.5359	Non-significant	-0.9379	Non-significant	1121	197	26.5097	152	21.5684	285	31.2705	79	11.2582	gi|29893233|gb|AAP03025.1|	407	1e-112	acyl-activating enzyme 13 [Arabidopsis thaliana]	sp|Q58DN7|ACSF3_BOVIN	245	4e-64	Acyl-CoA synthetase family member 3, mitochondrial OS=Bos taurus GN=ACSF3 PE=2 SV=1	ML1051	179	6e-45	COG0318	Acyl-CoA synthetases (AMP-forming)/AMP-acid ligases II	K10526	9e-27	118	sbi:SORBI_01g048200	OPC-8:0 CoA ligase 1 [EC:6.2.1.-]	-	-	-	ko01100//Metabolic pathways;ko00592//alpha-Linolenic acid metabolism
Unigene45627	1.3.3.6	E1.3.3.6	K00232	0.9366	Non-significant	-1.4041	Down	-0.4675	Non-significant	-1.8216	Down	0.4175	Non-significant	1.3541	Up	561	41	11.0247	11	3.119	19	4.1657	28	7.9734	gi|226499020|ref|NP_001152024.1|	130	1e-29	acyl-coenzyme A oxidase 2 [Zea mays] >gi|195651927|gb|ACG45431.1| acyl-coenzyme A oxidase 2 [Zea mays]	sp|P0CZ23|ACOX3_ARATH	129	9e-30	Acyl-coenzyme A oxidase 3, peroxisomal OS=Arabidopsis thaliana GN=ACX3 PE=1 SV=1	--	--	--	--	--	K00232	9e-35	143	rcu:RCOM_0554440	acyl-CoA oxidase [EC:1.3.3.6]	-	-	-	ko01100//Metabolic pathways;ko04146//Peroxisome;ko00071//Fatty acid metabolism;ko00592//alpha-Linolenic acid metabolism;ko01040//Biosynthesis of unsaturated fatty acids
Unigene46321	1.13.11.12	E1.13.11.12	K00454	0.5968	Non-significant	-0.2746	Non-significant	0.3222	Non-significant	-1.7715	Down	1.4969	Up	2.0937	Up	790	72	13.7483	20	4.027	73	11.3656	85	17.1886	gi|10505183|gb|AAG18376.1|AF283894_1	434	1e-121	lipoxygenase [Zantedeschia aethiopica]	sp|Q9CAG3|LOX6_ARATH	419	1e-116	Lipoxygenase 6, choloroplastic OS=Arabidopsis thaliana GN=LOX6 PE=1 SV=1	--	--	--	--	--	K00454	2e-131	465	pop:POPTR_1085564	lipoxygenase [EC:1.13.11.12]	GO:0006633//fatty acid biosynthetic process;GO:0006950//response to stress;GO:0009694//jasmonic acid metabolic process;GO:0042221//response to chemical stimulus;GO:0051707//response to other organism	GO:0046872//metal ion binding;GO:0016702//oxidoreductase activity, acting on single donors with incorporation of molecular oxygen, incorporation of two atoms of oxygen	-	ko01100//Metabolic pathways;ko00592//alpha-Linolenic acid metabolism;ko00591//Linoleic acid metabolism
Unigene46321	1.13.11.12	E1.13.11.12	K00454	0.5968	Non-significant	-0.2746	Non-significant	0.3222	Non-significant	-1.7715	Down	1.4969	Up	2.0937	Up	790	72	13.7483	20	4.027	73	11.3656	85	17.1886	gi|10505183|gb|AAG18376.1|AF283894_1	434	1e-121	lipoxygenase [Zantedeschia aethiopica]	sp|Q9CAG3|LOX6_ARATH	419	1e-116	Lipoxygenase 6, choloroplastic OS=Arabidopsis thaliana GN=LOX6 PE=1 SV=1	--	--	--	--	--	K00454	2e-131	465	pop:POPTR_1085564	lipoxygenase [EC:1.13.11.12]	GO:0006633//fatty acid biosynthetic process;GO:0006950//response to stress;GO:0009694//jasmonic acid metabolic process;GO:0042221//response to chemical stimulus;GO:0051707//response to other organism	GO:0046872//metal ion binding;GO:0016702//oxidoreductase activity, acting on single donors with incorporation of molecular oxygen, incorporation of two atoms of oxygen	-	ko01100//Metabolic pathways;ko00592//alpha-Linolenic acid metabolism;ko00591//Linoleic acid metabolism
Unigene46886	1.13.11.12	E1.13.11.12	K00454	0.1142	Non-significant	0.7055	Non-significant	0.8197	Non-significant	0.7139	Non-significant	-0.0084	Non-significant	0.1057	Non-significant	385	9	3.5264	14	5.7842	18	5.7505	15	6.2241	gi|152926332|gb|ABS32275.1|	137	5e-32	lipoxygenase-9 [Glycine max]	sp|P09186|LOX3_SOYBN	130	2e-30	Seed lipoxygenase-3 OS=Glycine max GN=LOX1.3 PE=1 SV=1	--	--	--	--	--	K00454	7e-26	112	rcu:RCOM_1431660	lipoxygenase [EC:1.13.11.12]	-	-	-	ko01100//Metabolic pathways;ko00592//alpha-Linolenic acid metabolism;ko00591//Linoleic acid metabolism
Unigene46886	1.13.11.12	E1.13.11.12	K00454	0.1142	Non-significant	0.7055	Non-significant	0.8197	Non-significant	0.7139	Non-significant	-0.0084	Non-significant	0.1057	Non-significant	385	9	3.5264	14	5.7842	18	5.7505	15	6.2241	gi|152926332|gb|ABS32275.1|	137	5e-32	lipoxygenase-9 [Glycine max]	sp|P09186|LOX3_SOYBN	130	2e-30	Seed lipoxygenase-3 OS=Glycine max GN=LOX1.3 PE=1 SV=1	--	--	--	--	--	K00454	7e-26	112	rcu:RCOM_1431660	lipoxygenase [EC:1.13.11.12]	-	-	-	ko01100//Metabolic pathways;ko00592//alpha-Linolenic acid metabolism;ko00591//Linoleic acid metabolism
Unigene47270	1.-.-.-	DOX1	K10529	-0.7603	Non-significant	2.428	Up	1.6677	Up	1.3396	Up	1.0884	Up	0.3281	Non-significant	535	5	1.4098	12	3.5679	33	7.5868	15	4.479	gi|58038194|emb|CAH05011.1|	306	9e-83	alpha-dioxygenase [Pisum sativum]	sp|P27607|PGH2_CHICK	52	2e-06	Prostaglandin G/H synthase 2 OS=Gallus gallus GN=PTGS2 PE=2 SV=1	--	--	--	--	--	K10529	6e-81	296	rcu:RCOM_0851850	alpha-dioxygenase [EC:1.-.-.-]	GO:0009062//fatty acid catabolic process;GO:0009607//response to biotic stimulus;GO:0010033//response to organic substance;GO:0006950//response to stress	GO:0050664//oxidoreductase activity, acting on NADH or NADPH, with oxygen as acceptor;GO:0016209//antioxidant activity;GO:0005506//iron ion binding;GO:0016702//oxidoreductase activity, acting on single donors with incorporation of molecular oxygen, incorporation of two atoms of oxygen	-	ko00592//alpha-Linolenic acid metabolism
Unigene47849	4.2.1.92	AOS	K01723	3.1708	Up	-1.6355	Down	1.5352	Up	-2.0015	Down	0.3659	Non-significant	3.5367	Up	963	38	5.9525	9	1.4866	15	1.9158	104	17.2526	gi|82795997|gb|ABB91776.1|	543	1e-153	allene oxide synthase [Glycine max]	sp|Q96242|CP74A_ARATH	455	3e-127	Allene oxide synthase, chloroplastic OS=Arabidopsis thaliana GN=CYP74A PE=1 SV=3	--	--	--	--	--	K01723	2e-140	495	pop:POPTR_644172	hydroperoxide dehydratase [EC:4.2.1.92]	-	-	-	ko01100//Metabolic pathways;ko00592//alpha-Linolenic acid metabolism
Unigene48047	1.-.-.-	DOX1	K10529	-2.5863	Down	1.1836	Up	-1.4027	Down	-0.1459	Non-significant	1.3294	Up	-1.2569	Down	383	14	5.5141	12	4.9838	39	12.5245	5	2.0855	gi|58038194|emb|CAH05011.1|	170	6e-42	alpha-dioxygenase [Pisum sativum]	--	--	--	--	--	--	--	--	--	K10529	8e-44	172	vvi:100262833	alpha-dioxygenase [EC:1.-.-.-]	-	-	-	ko00592//alpha-Linolenic acid metabolism
Unigene48339	1.1.1.-	E1.1.1.-	K00100	9.007	Up	-8.9242	Down	0.0828	Non-significant	-8.9242	Down	--	--	9.007	Up	1242	4	0.4858	0	0	0	0	4	0.5145	gi|42725482|gb|AAS38575.1|	524	1e-148	short-chain dehydrogenase Tic32 [Pisum sativum]	sp|Q91WL8|WWOX_MOUSE	206	2e-52	WW domain-containing oxidoreductase OS=Mus musculus GN=Wwox PE=1 SV=1	CC0398	197	2e-50	COG1028	Dehydrogenases with different specificities (related to short-chain alcohol dehydrogenases)	K00100	1e-36	151	olu:OSTLU_36252	[EC:1.1.1.-]	-	-	-	ko01100//Metabolic pathways;ko01110//Biosynthesis of secondary metabolites;ko00860//Porphyrin and chlorophyll metabolism;ko00051//Fructose and mannose metabolism;ko00650//Butanoate metabolism;ko00591//Linoleic acid metabolism
Unigene48481	1.13.11.12	E1.13.11.12	K00454	-0.4853	Non-significant	-1.1018	Down	-1.5871	Down	-0.9653	Non-significant	-0.1365	Non-significant	-0.6218	Non-significant	465	35	11.3543	17	5.8153	20	5.2902	11	3.7791	gi|7331095|gb|AAF60270.1|	127	7e-29	lipoxygenase 1 [Arachis hypogaea]	sp|P14856|LOX2_PEA	107	4e-23	Seed lipoxygenase-2 OS=Pisum sativum GN=LOX1.2 PE=2 SV=1	--	--	--	--	--	K00454	9e-21	96.7	rcu:RCOM_1431660	lipoxygenase [EC:1.13.11.12]	GO:0006633//fatty acid biosynthetic process	GO:0046914//transition metal ion binding;GO:0016702//oxidoreductase activity, acting on single donors with incorporation of molecular oxygen, incorporation of two atoms of oxygen	GO:0044424//intracellular part	ko01100//Metabolic pathways;ko00592//alpha-Linolenic acid metabolism;ko00591//Linoleic acid metabolism
Unigene48481	1.13.11.12	E1.13.11.12	K00454	-0.4853	Non-significant	-1.1018	Down	-1.5871	Down	-0.9653	Non-significant	-0.1365	Non-significant	-0.6218	Non-significant	465	35	11.3543	17	5.8153	20	5.2902	11	3.7791	gi|7331095|gb|AAF60270.1|	127	7e-29	lipoxygenase 1 [Arachis hypogaea]	sp|P14856|LOX2_PEA	107	4e-23	Seed lipoxygenase-2 OS=Pisum sativum GN=LOX1.2 PE=2 SV=1	--	--	--	--	--	K00454	9e-21	96.7	rcu:RCOM_1431660	lipoxygenase [EC:1.13.11.12]	GO:0006633//fatty acid biosynthetic process	GO:0046914//transition metal ion binding;GO:0016702//oxidoreductase activity, acting on single donors with incorporation of molecular oxygen, incorporation of two atoms of oxygen	GO:0044424//intracellular part	ko01100//Metabolic pathways;ko00592//alpha-Linolenic acid metabolism;ko00591//Linoleic acid metabolism
Unigene48497	3.1.1.32	pldA	K01058	0.3772	Non-significant	1.7055	Up	2.0828	Up	1.6615	Up	0.044	Non-significant	0.4213	Non-significant	298	2	1.0124	6	3.2027	8	3.3019	8	4.2887	gi|269996964|gb|ACZ57767.1|	141	2e-33	glycerolipase A1 [Nicotiana attenuata]	sp|O23522|PLA14_ARATH	135	1e-31	Phospholipase A1-Ibeta2, chloroplastic OS=Arabidopsis thaliana GN=At4g16820 PE=1 SV=1	--	--	--	--	--	K01058	3e-15	77.4	pop:POPTR_918082	phospholipase A1 [EC:3.1.1.32]	-	-	-	ko01100//Metabolic pathways;ko00564//Glycerophospholipid metabolism;ko00592//alpha-Linolenic acid metabolism
Unigene48774	1.-.-.-	DOX1	K10529	-0.6228	Non-significant	0.7055	Non-significant	0.0827	Non-significant	-2.2454	Down	2.9509	Up	2.3281	Up	470	10	3.2096	2	0.6769	20	5.2339	10	3.399	gi|58038194|emb|CAH05011.1|	258	2e-68	alpha-dioxygenase [Pisum sativum]	--	--	--	--	--	--	--	--	--	K10529	4e-70	260	vvi:100262833	alpha-dioxygenase [EC:1.-.-.-]	GO:0009062//fatty acid catabolic process;GO:0009607//response to biotic stimulus;GO:0010033//response to organic substance;GO:0006950//response to stress	GO:0016209//antioxidant activity;GO:0005506//iron ion binding;GO:0016702//oxidoreductase activity, acting on single donors with incorporation of molecular oxygen, incorporation of two atoms of oxygen	-	ko00592//alpha-Linolenic acid metabolism
Unigene49001	1.1.1.-	E1.1.1.-	K00100	0.4414	Non-significant	-0.7893	Non-significant	-0.3479	Non-significant	-0.9708	Non-significant	0.1815	Non-significant	0.6229	Non-significant	1302	31	3.5917	15	1.8326	22	2.0783	23	2.8221	gi|42725482|gb|AAS38575.1|	408	1e-142	short-chain dehydrogenase Tic32 [Pisum sativum]	sp|Q9NZC7|WWOX_HUMAN	168	6e-48	WW domain-containing oxidoreductase OS=Homo sapiens GN=WWOX PE=1 SV=1	CC0398	169	6e-48	COG1028	Dehydrogenases with different specificities (related to short-chain alcohol dehydrogenases)	K00100	5e-35	130	olu:OSTLU_36252	[EC:1.1.1.-]	-	-	-	ko01100//Metabolic pathways;ko01110//Biosynthesis of secondary metabolites;ko00860//Porphyrin and chlorophyll metabolism;ko00051//Fructose and mannose metabolism;ko00650//Butanoate metabolism;ko00591//Linoleic acid metabolism
Unigene49757	3.1.1.32	pldA	K01058	0.635	Non-significant	-0.6289	Non-significant	0.0061	Non-significant	-0.5335	Non-significant	-0.0954	Non-significant	0.5396	Non-significant	1437	58	6.0886	38	4.2064	46	3.9373	55	6.1144	gi|209573263|gb|ACI62779.1|	490	1e-137	lipase [Jatropha curcas]	sp|P19515|LIP_RHIMI	117	2e-25	Lipase OS=Rhizomucor miehei PE=1 SV=2	sll0482	75.9	2e-13	COG3675	Predicted lipase	K01058	1e-12	72.4	pop:POPTR_755075	phospholipase A1 [EC:3.1.1.32]	-	-	-	ko01100//Metabolic pathways;ko00564//Glycerophospholipid metabolism;ko00592//alpha-Linolenic acid metabolism
Unigene50273	1.3.3.6	E1.3.3.6	K00232	-1.6932	Down	0.7759	Non-significant	-0.9173	Non-significant	-1.2454	Down	2.0213	Up	0.3281	Non-significant	460	10	3.2793	4	1.3832	21	5.6151	5	1.7364	gi|224117152|ref|XP_002317492.1|	187	4e-47	cytochrome P450 [Populus trichocarpa] >gi|222860557|gb|EEE98104.1| cytochrome P450 [Populus trichocarpa]	sp|Q05047|C72A1_CATRO	150	4e-36	Secologanin synthase OS=Catharanthus roseus GN=CYP72A1 PE=2 SV=1	AGc2890	98.2	5e-21	COG2124	Cytochrome P450	K00232	8e-45	176	vvi:100249305	acyl-CoA oxidase [EC:1.3.3.6]	-	-	-	ko01100//Metabolic pathways;ko01110//Biosynthesis of secondary metabolites;ko04146//Peroxisome;ko00908//Zeatin biosynthesis;ko00071//Fatty acid metabolism;ko00592//alpha-Linolenic acid metabolism;ko01040//Biosynthesis of unsaturated fatty acids
Unigene50308	1.13.11.12	E1.13.11.12	K00454	0.6402	Non-significant	1.7055	Up	2.3458	Up	-1.2454	Down	2.9509	Up	3.5912	Up	347	5	2.1736	2	0.9168	20	7.0892	24	11.0492	gi|7208773|emb|CAB76909.1|	206	7e-53	lipoxygenase [Cicer arietinum]	sp|P27480|LOXA_PHAVU	197	1e-50	Lipoxygenase 1 OS=Phaseolus vulgaris GN=LOXA PE=3 SV=1	--	--	--	--	--	K00454	5e-45	176	pop:POPTR_570837	lipoxygenase [EC:1.13.11.12]	-	-	-	ko01100//Metabolic pathways;ko00592//alpha-Linolenic acid metabolism;ko00591//Linoleic acid metabolism
Unigene50308	1.13.11.12	E1.13.11.12	K00454	0.6402	Non-significant	1.7055	Up	2.3458	Up	-1.2454	Down	2.9509	Up	3.5912	Up	347	5	2.1736	2	0.9168	20	7.0892	24	11.0492	gi|7208773|emb|CAB76909.1|	206	7e-53	lipoxygenase [Cicer arietinum]	sp|P27480|LOXA_PHAVU	197	1e-50	Lipoxygenase 1 OS=Phaseolus vulgaris GN=LOXA PE=3 SV=1	--	--	--	--	--	K00454	5e-45	176	pop:POPTR_570837	lipoxygenase [EC:1.13.11.12]	-	-	-	ko01100//Metabolic pathways;ko00592//alpha-Linolenic acid metabolism;ko00591//Linoleic acid metabolism
Unigene50538	3.1.1.4	TGL4	K14674	0.3183	Non-significant	0.3494	Non-significant	0.6677	Non-significant	-1.9235	Down	2.2729	Up	2.5912	Up	379	16	6.3683	4	1.6788	25	8.1133	24	10.1163	gi|297806369|ref|XP_002871068.1|	95.9	1e-19	sugar-dependent1 [Arabidopsis lyrata subsp. lyrata] >gi|297316905|gb|EFH47327.1| sugar-dependent1 [Arabidopsis lyrata subsp. lyrata]	sp|Q9LZA6|SDP1_ARATH	95.9	7e-20	Triacylglycerol lipase SDP1 OS=Arabidopsis thaliana GN=SDP1 PE=1 SV=1	--	--	--	--	--	K14674	1e-24	108	vvi:100258980	TAG lipase / steryl ester hydrolase / phospholipase A2 / LPA acyltransferase [EC:3.1.1.3 3.1.1.13 3.1.1.4 2.3.1.51]	-	-	-	ko01100//Metabolic pathways;ko00564//Glycerophospholipid metabolism;ko00565//Ether lipid metabolism;ko00561//Glycerolipid metabolism;ko00592//alpha-Linolenic acid metabolism;ko00100//Steroid biosynthesis;ko00591//Linoleic acid metabolism;ko00590//Arachidonic acid metabolism
Unigene50538	3.1.1.4	TGL4	K14674	0.3183	Non-significant	0.3494	Non-significant	0.6677	Non-significant	-1.9235	Down	2.2729	Up	2.5912	Up	379	16	6.3683	4	1.6788	25	8.1133	24	10.1163	gi|297806369|ref|XP_002871068.1|	95.9	1e-19	sugar-dependent1 [Arabidopsis lyrata subsp. lyrata] >gi|297316905|gb|EFH47327.1| sugar-dependent1 [Arabidopsis lyrata subsp. lyrata]	sp|Q9LZA6|SDP1_ARATH	95.9	7e-20	Triacylglycerol lipase SDP1 OS=Arabidopsis thaliana GN=SDP1 PE=1 SV=1	--	--	--	--	--	K14674	1e-24	108	vvi:100258980	TAG lipase / steryl ester hydrolase / phospholipase A2 / LPA acyltransferase [EC:3.1.1.3 3.1.1.13 3.1.1.4 2.3.1.51]	-	-	-	ko01100//Metabolic pathways;ko00564//Glycerophospholipid metabolism;ko00565//Ether lipid metabolism;ko00561//Glycerolipid metabolism;ko00592//alpha-Linolenic acid metabolism;ko00100//Steroid biosynthesis;ko00591//Linoleic acid metabolism;ko00590//Arachidonic acid metabolism
Unigene51035	4.2.1.17	MFP2	K10527	-1.2076	Down	1.2906	Up	0.083	Non-significant	-8.7954	Down	10.086	Up	8.8784	Up	679	2	0.4443	0	0	6	1.0869	2	0.4706	gi|315419009|gb|ADU15551.1|	226	3e-58	MFP [Gossypium hirsutum]	sp|Q9ZPI6|AIM1_ARATH	219	1e-56	Peroxisomal fatty acid beta-oxidation multifunctional protein AIM1 OS=Arabidopsis thaliana GN=AIM1 PE=1 SV=1	RSc1759_1	127	1e-29	COG1024	Enoyl-CoA hydratase/carnithine racemase	K10527	1e-62	236	rcu:RCOM_1052220	enoyl-CoA hydratase/3-hydroxyacyl-CoA dehydrogenase [EC:4.2.1.17 1.1.1.35 1.1.1.211]	GO:0009062//fatty acid catabolic process;GO:0009791//post-embryonic development	GO:0016856;GO:0048037//cofactor binding;GO:0016836//hydro-lyase activity	GO:0042579//microbody;GO:0030312//external encapsulating structure;GO:0009536//plastid	ko01100//Metabolic pathways;ko00592//alpha-Linolenic acid metabolism
Unigene51259	1.3.3.6	E1.3.3.6	K00232	-0.9819	Non-significant	1.6813	Up	0.6994	Non-significant	-3.8305	Down	5.5118	Up	4.5299	Up	541	15	4.1825	1	0.294	59	13.4138	23	6.7917	gi|15553478|gb|AAL01887.1|AF404403_1	326	1e-88	acyl-CoA oxidase [Glycine max]	sp|O65202|ACOX1_ARATH	303	3e-82	Peroxisomal acyl-coenzyme A oxidase 1 OS=Arabidopsis thaliana GN=ACX1 PE=1 SV=1	YGL205w	76.6	2e-14	COG1960	Acyl-CoA dehydrogenases	K00232	6e-87	317	pop:POPTR_836303	acyl-CoA oxidase [EC:1.3.3.6]	-	-	-	ko01100//Metabolic pathways;ko04146//Peroxisome;ko00071//Fatty acid metabolism;ko00592//alpha-Linolenic acid metabolism;ko01040//Biosynthesis of unsaturated fatty acids
Unigene51553	1.3.3.6	E1.3.3.6	K00232	0.3772	Non-significant	-0.4821	Non-significant	-0.1049	Non-significant	-1.6961	Down	1.214	Up	1.5912	Up	447	41	13.8363	12	4.2702	36	9.9058	36	12.866	gi|84514181|gb|ABC59099.1|	172	2e-42	cytochrome P450 monooxygenase CYP72A66 [Medicago truncatula]	sp|Q05047|C72A1_CATRO	139	7e-33	Secologanin synthase OS=Catharanthus roseus GN=CYP72A1 PE=2 SV=1	AGc2890	66.2	2e-11	COG2124	Cytochrome P450	K00232	3e-38	154	vvi:100249305	acyl-CoA oxidase [EC:1.3.3.6]	-	-	-	ko01100//Metabolic pathways;ko01110//Biosynthesis of secondary metabolites;ko04146//Peroxisome;ko00908//Zeatin biosynthesis;ko00071//Fatty acid metabolism;ko00592//alpha-Linolenic acid metabolism;ko01040//Biosynthesis of unsaturated fatty acids
Unigene52461	1.3.3.6	E1.3.3.6	K00232	0.2073	Non-significant	0.5535	Non-significant	0.7608	Non-significant	-0.2454	Non-significant	0.7989	Non-significant	1.0062	Up	209	5	3.6088	4	3.0443	9	5.2965	8	6.1149	gi|321438027|gb|ADW84019.1|	135	1e-31	ACX [Gossypium hirsutum]	sp|O65202|ACOX1_ARATH	119	8e-27	Peroxisomal acyl-coenzyme A oxidase 1 OS=Arabidopsis thaliana GN=ACX1 PE=1 SV=1	YGL205w	57	8e-09	COG1960	Acyl-CoA dehydrogenases	K00232	3e-32	133	rcu:RCOM_1119640	acyl-CoA oxidase [EC:1.3.3.6]	GO:0006952//defense response;GO:0009694//jasmonic acid metabolic process;GO:0048229//gametophyte development;GO:0009062//fatty acid catabolic process	GO:0030554//adenyl nucleotide binding;GO:0015002//heme-copper terminal oxidase activity;GO:0016634	GO:0042579//microbody	ko01100//Metabolic pathways;ko04146//Peroxisome;ko00071//Fatty acid metabolism;ko00592//alpha-Linolenic acid metabolism;ko01040//Biosynthesis of unsaturated fatty acids
Unigene53321	1.3.3.6	E1.3.3.6	K00232	0.377	Non-significant	-2.6163	Down	-2.2393	Down	-2.2455	Down	-0.3708	Non-significant	0.0062	Non-significant	287	5	2.628	1	0.5542	1	0.4286	1	0.5566	gi|84514139|gb|ABC59078.1|	84.7	3e-16	cytochrome P450 monooxygenase CYP72A59 [Medicago truncatula]	sp|Q05047|C72A1_CATRO	68.2	2e-11	Secologanin synthase OS=Catharanthus roseus GN=CYP72A1 PE=2 SV=1	--	--	--	--	--	K00232	1e-13	72	vvi:100249305	acyl-CoA oxidase [EC:1.3.3.6]	-	-	-	ko01100//Metabolic pathways;ko01110//Biosynthesis of secondary metabolites;ko04146//Peroxisome;ko00908//Zeatin biosynthesis;ko00071//Fatty acid metabolism;ko00592//alpha-Linolenic acid metabolism;ko01040//Biosynthesis of unsaturated fatty acids
Unigene54146	2.1.1.141	E2.1.1.141	K08241	0.1142	Non-significant	-0.5169	Non-significant	-0.4027	Non-significant	0.0765	Non-significant	-0.5934	Non-significant	-0.4792	Non-significant	335	7	3.1521	7	3.3238	6	2.2029	5	2.3844	gi|124360639|gb|ABD33161.2|	95.5	2e-19	Beta-ketoacyl synthase; SAM dependent carboxyl methyltransferase [Medicago truncatula]	sp|Q9AR07|JMT_ARATH	77.8	2e-14	Jasmonate O-methyltransferase OS=Arabidopsis thaliana GN=JMT PE=1 SV=3	--	--	--	--	--	K08241	2e-15	77.8	ath:AT1G19640	jasmonate O-methyltransferase [EC:2.1.1.141]	-	-	-	ko00592//alpha-Linolenic acid metabolism
Unigene55309	1.13.11.12	E1.13.11.12	K00454	-3.3233	Down	12.2293	Up	8.906	Up	12.2218	Up	0.0075	Non-significant	-3.3158	Down	333	0	0	10	4.7768	13	4.8017	1	0.4797	gi|18461098|dbj|BAB84352.1|	133	6e-31	lipoxygenase [Citrus jambhiri]	sp|Q8GSM2|LOX23_HORVU	112	1e-24	Lipoxygenase 2.3, chloroplastic OS=Hordeum vulgare GN=LOX2.3 PE=1 SV=1	--	--	--	--	--	K00454	2e-29	124	rcu:RCOM_1576890	lipoxygenase [EC:1.13.11.12]	GO:0006633//fatty acid biosynthetic process	GO:0046914//transition metal ion binding;GO:0016702//oxidoreductase activity, acting on single donors with incorporation of molecular oxygen, incorporation of two atoms of oxygen	-	ko01100//Metabolic pathways;ko00592//alpha-Linolenic acid metabolism;ko00591//Linoleic acid metabolism
Unigene55309	1.13.11.12	E1.13.11.12	K00454	-3.3233	Down	12.2293	Up	8.906	Up	12.2218	Up	0.0075	Non-significant	-3.3158	Down	333	0	0	10	4.7768	13	4.8017	1	0.4797	gi|18461098|dbj|BAB84352.1|	133	6e-31	lipoxygenase [Citrus jambhiri]	sp|Q8GSM2|LOX23_HORVU	112	1e-24	Lipoxygenase 2.3, chloroplastic OS=Hordeum vulgare GN=LOX2.3 PE=1 SV=1	--	--	--	--	--	K00454	2e-29	124	rcu:RCOM_1576890	lipoxygenase [EC:1.13.11.12]	GO:0006633//fatty acid biosynthetic process	GO:0046914//transition metal ion binding;GO:0016702//oxidoreductase activity, acting on single donors with incorporation of molecular oxygen, incorporation of two atoms of oxygen	-	ko01100//Metabolic pathways;ko00592//alpha-Linolenic acid metabolism;ko00591//Linoleic acid metabolism
Unigene55558	2.1.1.141	E2.1.1.141	K08241	0.7922	Non-significant	-1.5169	Down	-0.7246	Non-significant	-0.1459	Non-significant	-1.371	Down	-0.5787	Non-significant	405	7	2.6073	6	2.3565	3	0.9111	4	1.5778	gi|167613941|gb|ABZ89568.1|	165	2e-40	carboxyl methyltransferase 4 [Humulus lupulus]	sp|Q8H0G0|CTS2_COFAR	140	2e-33	Theobromine synthase 2 OS=Coffea arabica GN=CTS2 PE=1 SV=1	--	--	--	--	--	K08241	7e-36	146	vvi:100260930	jasmonate O-methyltransferase [EC:2.1.1.141]	-	GO:0008168//methyltransferase activity	-	ko00592//alpha-Linolenic acid metabolism
Unigene55963	1.3.3.6	E1.3.3.6	K00232	-2.2358	Down	2.7055	Up	0.4697	Non-significant	-1.039	Down	3.7445	Up	1.5087	Up	594	13	3.3014	6	1.6067	104	21.5349	17	4.572	gi|224117148|ref|XP_002317491.1|	175	4e-43	cytochrome P450 [Populus trichocarpa] >gi|222860556|gb|EEE98103.1| cytochrome P450 [Populus trichocarpa]	sp|Q05047|C72A1_CATRO	124	6e-28	Secologanin synthase OS=Catharanthus roseus GN=CYP72A1 PE=2 SV=1	--	--	--	--	--	K10717	1e-15	80.1	ath:AT1G67110	cytokinin trans-hydroxylase	-	GO:0046872//metal ion binding;GO:0016491//oxidoreductase activity	GO:0043231//intracellular membrane-bounded organelle	ko01100//Metabolic pathways;ko01110//Biosynthesis of secondary metabolites;ko04146//Peroxisome;ko00908//Zeatin biosynthesis;ko00071//Fatty acid metabolism;ko00592//alpha-Linolenic acid metabolism;ko01040//Biosynthesis of unsaturated fatty acids
Unigene57286	4.1.2.-	HPL	K10528	-0.3008	Non-significant	0.7055	Non-significant	0.4047	Non-significant	-10.8104	Down	11.5159	Up	11.2151	Up	336	4	1.7958	0	0	8	2.9285	5	2.3773	gi|323575355|dbj|BAJ78217.1|	171	2e-42	13-hydroperoxide lyase [Lotus japonicus]	sp|Q40778|C74A2_PARAR	116	5e-26	Allene oxide synthase OS=Parthenium argentatum GN=CYP74A2 PE=1 SV=2	--	--	--	--	--	K10528	2e-38	154	rcu:RCOM_1016730	hydroperoxide lyase [EC:4.1.2.-]	-	-	-	ko00592//alpha-Linolenic acid metabolism
Unigene57631	5.3.99.6	E5.3.99.6	K10525	-1.3883	Down	0.208	Non-significant	-1.1803	Down	-1.9235	Down	2.1315	Up	0.7432	Non-significant	389	12	4.6535	3	1.2267	17	5.3752	5	2.0534	gi|332739622|gb|AEE99200.1|	201	2e-51	allene oxide cyclase 5 [Glycine max]	sp|Q93ZC5|AOC4_ARATH	174	1e-43	Allene oxide cyclase 4, chloroplastic OS=Arabidopsis thaliana GN=AOC4 PE=2 SV=1	--	--	--	--	--	K10525	5e-49	189	vvi:100257779	allene oxide cyclase [EC:5.3.99.6]	-	GO:0009975//cyclase activity	GO:0009536//plastid	ko01100//Metabolic pathways;ko00592//alpha-Linolenic acid metabolism
Unigene58764	1.1.1.-	E1.1.1.-	K00100	-3.8707	Down	2.6315	Up	-1.2392	Down	-0.2454	Non-significant	2.8769	Up	-0.9938	Non-significant	383	5	1.9693	4	1.6613	38	12.2034	2	0.8342	gi|42725482|gb|AAS38575.1|	169	1e-41	short-chain dehydrogenase Tic32 [Pisum sativum]	sp|Q9HBH5|RDH14_HUMAN	73.6	4e-13	Retinol dehydrogenase 14 OS=Homo sapiens GN=RDH14 PE=1 SV=1	CC0398	60.8	6e-10	COG1028	Dehydrogenases with different specificities (related to short-chain alcohol dehydrogenases)	K00100	8e-12	66.2	olu:OSTLU_36252	[EC:1.1.1.-]	GO:0008152//metabolic process	GO:0016628//oxidoreductase activity, acting on the CH-CH group of donors, NAD or NADP as acceptor	GO:0043231//intracellular membrane-bounded organelle	ko01100//Metabolic pathways;ko00051//Fructose and mannose metabolism;ko00650//Butanoate metabolism;ko00591//Linoleic acid metabolism
Unigene58879	1.3.3.6	E1.3.3.6	K00232	-1.0378	Down	0.3836	Non-significant	-0.6543	Non-significant	-0.2454	Non-significant	0.629	Non-significant	-0.4089	Non-significant	249	5	3.0291	4	2.5553	8	3.9517	3	1.9247	gi|18420859|ref|NP_568463.1|	112	1e-24	cytochrome P450, family 714, subfamily A, polypeptide 1 [Arabidopsis thaliana] >gi|16604324|gb|AAL24168.1| AT5g24910/F6A4_120 [Arabidopsis thaliana] >gi|27363368|gb|AAO11603.1| At5g24910/F6A4_120 [Arabidopsis thaliana] >gi|332005994|gb|AED93377.1| cytochrome P450, family 714, subfamily A, polypeptide 1 [Arabidopsis thaliana]	sp|Q6Z6D6|C7342_ORYSJ	77.4	3e-14	Cytochrome P450 734A2 OS=Oryza sativa subsp. japonica GN=CYP734A2 PE=2 SV=1	Cj1411c	56.6	1e-08	COG2124	Cytochrome P450	K10717	5e-14	73.2	osa:9269428	cytokinin trans-hydroxylase	-	-	-	ko01100//Metabolic pathways;ko01110//Biosynthesis of secondary metabolites;ko04146//Peroxisome;ko00908//Zeatin biosynthesis;ko00071//Fatty acid metabolism;ko00592//alpha-Linolenic acid metabolism;ko01040//Biosynthesis of unsaturated fatty acids
